# Supplementary material for: Epigenetic aging studies of pair bonding in prairie voles
Source: Sci Rep. 2024 Jul 29;14:17439. doi: 10.1038/s41598-024-67641-2 (PMC11286801; doi:10.1038/s41598-024-67641-2)
Supplement: Supplementary file 1 — Supplementary Information 1. [file 41598_2024_67641_MOESM1_ESM.csv]

	X	class	group	Ontology	ID	Desc	Rank	pValue	HyperBonfP	HyperFdrQ	RegionFoldEnrich	ExpFgRegions	FgRegionsHit	BgRegionsHit	FgSetTermCov	TermCov	nCommonGenes	NumBgGenesHit	TotalGenes	FgGeneNames	datasets	direction	blank	name
1	10	Blood_F	negative	Mouse Phenotype	MP:0010702	split cervical atlas	1	6.494458e-06	0.05142312	0.05142312	12.74585	0.4707414	6	33	0.01459854	0.1818182	2	4	4	PHC2,RARA	Mouse Phenotype	decrease		split cervical atlas
2	11	Blood_F	negative	Mouse Phenotype	MP:0010703	split cervical axis	1	6.494458e-06	0.05142312	0.05142312	12.74585	0.4707414	6	33	0.01459854	0.1818182	2	4	4	PHC2,RARA	Mouse Phenotype	decrease		split cervical axis
3	14	Blood_F	negative	Mouse Phenotype	MP:0008050	decreased memory T cell number	5	5.162355e-05	0.4087553	0.08175105	12.08658	0.4136818	5	29	0.01216545	0.1724138	2	12	29	BCL6B,EOMES	Mouse Phenotype	decrease		decreased memory T cell number
4	80	Blood_F	negative	MSigDB Perturbation	TIAN_BHLHA15_TARGETS	Genes up-regulated in both AGS and HGC-27 cells (gastric cancer) by BHLHA15 [GeneID=168620] transfection.	1	2.760186e-05	0.09285266	0.09285266	10.0146	0.5991254	6	42	0.01459854	0.1428571	2	5	16	ARRDC3,FIGN	MSigDB Perturbation	decrease		TIAN_BHLHA15_TARGETS
5	89	Blood_F	negative	MSigDB Predicted Promoter Motifs	V$AR_02	Motif NNNGNRRGNACANNGTGTTCTNNNNNN matches AR: androgen receptor (dihydrotestosterone receptor; testicular feminization; spinal and bulbar muscular atrophy; Kennedy disease)	1	3.727052e-06	0.002292137	0.002292137	5.754657	1.911495	11	134	0.02676399	0.08208955	4	24	35	CHCHD7,FIGN,PHC2,PLAG1	Promoter motifs	decrease		V$AR_02
6	129	Blood_F	positive	Mouse Phenotype	MP:0005227	abnormal vertebral body development	1	3.425214e-06	0.02712084	0.02712084	100.0417	0.02998751	3	16	0.05555556	0.1875	2	4	8	NKX3-2,TBX6	Mouse Phenotype	increase		abnormal vertebral body development
7	130	Blood_F	positive	Mouse Phenotype	MP:0005226	abnormal vertebral arch development	2	1.49158e-05	0.1181033	0.05905165	27.01547	0.1480633	4	79	0.07407407	0.05063291	3	11	24	NKX3-2,NOG,TBX6	Mouse Phenotype	increase		abnormal vertebral arch development
8	132	Blood_F	positive	Mouse Phenotype	MP:0003400	kinked neural tube	4	2.162871e-05	0.1712561	0.04281403	14.90379	0.3354852	5	179	0.09259259	0.02793296	4	31	57	FOXA2,NOG,SOX1,TBX6	Mouse Phenotype	increase		kinked neural tube
9	154	Blood_F	positive	MSigDB Perturbation	HU_GENOTOXIN_ACTION_DIRECT_VS_INDIRECT_24HR	Genes discriminating between direct (cisplatin, MMS, mitomycin C [PubChem=2767;4156;5746]) and indirect (paclitaxel, hydroxyurea, etoposide [PubChem=4666;3657;36462]) acting genotoxins at 24 h time point.	1	4.621903e-05	0.1554808	0.1554808	43.26126	0.06934611	3	37	0.05555556	0.08108108	2	16	59	LEF1,YPEL3	MSigDB Perturbation	increase		HU_GENOTOXIN_ACTION_DIRECT_VS_INDIRECT_24HR
10	169	Brain_F	negative	Mouse Phenotype	MP:0011856	abnormal glomerular filtration barrier function	1	1.463625e-05	0.1158898	0.1158898	331.1724	0.00603915	2	6	0.06896552	0.3333333	2	3	6	GRM1,ILK	Mouse Phenotype	decrease		abnormal glomerular filtration barrier function
11	192	Brain_F	positive	GO Biological Process	GO:0044699	single-organism process	5	9.920393e-05	1	0.2071378	1.474905	37.96855	56	12155	0.6222222	0.004607158	55	3142	11122	ADRA1B,ARHGAP15,BMPR1A,BZW2,CD79B,CDH24,COPB2,CSE1L,DACH2,DDR1,DMBX1,FEZF2,FLRT1,FOXP2,FOXP4,GDF5,GRIA3,GTF2H4,HK3,HMX2,HNRNPAB,HOXA6,HOXC5,HOXC6,IL1RAPL1,ILF3,ING4,INSM1,KCNH4,KCNJ12,KSR2,LBX1,MDFI,MPG,MSX1,MYL9,NR1D1,NSMF,ONECUT1,PHF2,PHOX2B,PLAG1,POU4F2,PSD2,SCN4A,SF1,SLC44A2,SLC6A7,SNX11,STOML2,SYT7,THRA,UNC5A,VSX2,ZNF281	Gene ontology	increase		single-organism process
12	207	Brain_F	positive	Mouse Phenotype	MP:0003884	decreased macrophage cell number	1	2.984531e-05	0.2363152	0.2363152	14.04094	0.3561016	5	114	0.05555556	0.04385965	4	34	107	ARHGAP15,BMPR1A,DDR1,THRA	Mouse Phenotype	increase		decreased macrophage cell number
13	257	Brain_F	positive	MSigDB Perturbation	JAZAG_TGFB1_SIGNALING_DN	Genes down-regulated in PANC-1-puro cells (pancreatic cancer) stimulated by TGF1B [GeneID=7040] for 2 h.	1	9.281625e-08	0.0003122339	0.0003122339	44.46296	0.1124531	5	36	0.05555556	0.1388889	2	8	38	FLRT1,STOML2	MSigDB Perturbation	increase		JAZAG_TGFB1_SIGNALING_DN
14	258	Brain_F	positive	MSigDB Perturbation	MIKKELSEN_ES_ICP_WITH_H3K4ME3	Genes with intermediate-CpG-density (ICP) promoters bearing histone H3 K4 trimethylation mark (H3K4me3) in embryonic stem cells (ES).	2	1.004006e-05	0.03377476	0.01688738	6.533333	1.377551	9	441	0.1	0.02040816	5	143	673	FLRT1,GDF5,GRIA3,GTF2H4,SLC44A2	MSigDB Perturbation	increase		MIKKELSEN_ES_ICP_WITH_H3K4ME3
15	261	Brain_F	positive	MSigDB Perturbation	CREIGHTON_AKT1_SIGNALING_VIA_MTOR_UP	Genes in the AKT1 [GeneID=207] pathway which are independent of MTOR [GeneID=2475], insensitive to RAD001 (everolimus) [PubChem=6442177].	5	8.165179e-05	0.2746766	0.05493532	35.57037	0.08433986	3	27	0.03333333	0.1111111	2	10	34	DDR1,HNRNPAB	MSigDB Perturbation	increase		CREIGHTON_AKT1_SIGNALING_VIA_MTOR_UP
16	270	Brain_F	positive	MSigDB Predicted Promoter Motifs	V$AP1FJ_Q2	Motif RSTGACTNMNW matches JUN: jun oncogene	1	4.23383e-06	0.002603805	0.002603805	6.314267	1.583715	10	507	0.1111111	0.01972387	4	115	261	FEZF2,FLRT1,MDFI,STOML2	Promoter motifs	increase		V$AP1FJ_Q2
17	271	Brain_F	positive	MSigDB Predicted Promoter Motifs	V$NFKAPPAB_01	Motif GGGAMTTYCC matches NFKB&lt;br&gt; RELA: v-rel reticuloendotheliosis viral oncogene homolog A, nuclear factor of kappa light polypeptide gene enhancer in B-cells 3, p65 (avian)	2	2.255023e-05	0.01386839	0.006934196	5.20542	1.921075	10	615	0.1111111	0.01626016	5	121	245	DDR1,FLRT1,IL1RAPL1,MSX1,VSX2	Promoter motifs	increase		V$NFKAPPAB_01
18	296	Ear_F	negative	GO Biological Process	GO:1902106	negative regulation of leukocyte differentiation	1	6.058147e-06	0.06324705	0.06324705	33.49259	0.1194294	4	111	0.1290323	0.03603604	3	25	68	BMP4,NRARP,RARA	Gene ontology	decrease		negative regulation of leukocyte differentiation
19	297	Ear_F	negative	GO Biological Process	GO:0045580	regulation of T cell differentiation	2	1.001144e-05	0.1045194	0.05225972	29.50538	0.1355685	4	126	0.1290323	0.03174603	3	33	90	BMP4,NRARP,RARA	Gene ontology	decrease		regulation of T cell differentiation
20	298	Ear_F	negative	GO Biological Process	GO:0045619	regulation of lymphocyte differentiation	3	1.353511e-05	0.1413065	0.04710218	27.33586	0.1463279	4	136	0.1290323	0.02941176	3	37	115	BMP4,NRARP,RARA	Gene ontology	decrease		regulation of lymphocyte differentiation
21	344	Ear_F	negative	Mouse Phenotype	MP:0010583	abnormal conotruncus morphology	1	8.253518e-06	0.06535136	0.06535136	30.98065	0.1291129	4	120	0.1290323	0.03333333	3	19	31	BMP4,RARA,TBX2	Mouse Phenotype	decrease		abnormal conotruncus morphology
22	345	Ear_F	negative	Mouse Phenotype	MP:0011486	ectopic ureter	2	1.351742e-05	0.1070309	0.05351547	64.84321	0.04626544	3	43	0.09677419	0.06976744	2	6	7	BMP4,RARA	Mouse Phenotype	decrease		ectopic ureter
23	347	Ear_F	negative	Mouse Phenotype	MP:0001932	abnormal spermiogenesis	4	4.286741e-05	0.3394242	0.08485604	44.25806	0.06778426	3	63	0.09677419	0.04761905	2	19	68	RARA,SPEM1	Mouse Phenotype	decrease		abnormal spermiogenesis
24	453	Ear_F	negative	MSigDB Perturbation	DANG_MYC_TARGETS_DN	Genes down-regulated by MYC [GeneID=4609] and whose promoters are bound by MYC, according to MYC Target Gene Database.	1	4.286741e-05	0.144206	0.144206	44.25806	0.06778426	3	63	0.09677419	0.04761905	2	13	30	RARA,TMEM126A	MSigDB Perturbation	decrease		DANG_MYC_TARGETS_DN
25	553	Liver_F	negative	MSigDB Perturbation	SCIAN_INVERSED_TARGETS_OF_TP53_AND_TP73_DN	Genes that were inversely correlated in H1299 cells (lung cancer): down-regulated by P53 [GeneID=7157] and up-regulated by P73 [GeneID=7161].	1	1.149782e-05	0.03867867	0.03867867	17.02837	0.2936277	5	60	0.03546099	0.08333333	4	10	31	BTG1,CELF1,DDX17,NFKB2	MSigDB Perturbation	decrease		SCIAN_INVERSED_TARGETS_OF_TP53_AND_TP73_DN
26	587	Blood_M	positive	GO Biological Process	GO:0010467	gene expression	1	4.70881e-06	0.04915998	0.04915998	1.973785	18.23907	36	7616	0.5217391	0.004726891	38	1280	3431	ARID5B,ATXN7L3,CDK13,CELF5,CELF6,EGR2,EIF3I,ELAVL4,FEZF2,GBX2,HAND2,HNRNPK,HOXB5,HOXC10,HOXC6,HOXC8,HOXC9,HOXD10,HOXD11,HOXD12,HOXD13,KDM2B,LMO3,MAML3,MEF2C,MSX2,NOVA1,NR2E1,NR2F1,ONECUT1,PHOX2B,PRPF38B,RBM39,SOX2,VAX1,VSX2,ZBTB10,ZNF516	Gene ontology	increase		gene expression
27	588	Blood_M	positive	GO Biological Process	GO:0016070	RNA metabolic process	2	7.752943e-06	0.08094072	0.04047036	1.969116	17.77447	35	7422	0.5072464	0.00471571	37	1222	3177	ARID5B,ATXN7L3,CDK13,CELF5,CELF6,EGR2,ELAVL4,FEZF2,GBX2,HAND2,HNRNPK,HOXB5,HOXC10,HOXC6,HOXC8,HOXC9,HOXD10,HOXD11,HOXD12,HOXD13,KDM2B,LMO3,MAML3,MEF2C,MSX2,NOVA1,NR2E1,NR2F1,ONECUT1,PHOX2B,PRPF38B,RBM39,SOX2,VAX1,VSX2,ZBTB10,ZNF516	Gene ontology	increase		RNA metabolic process
28	589	Blood_M	positive	GO Biological Process	GO:0009987	cellular process	3	1.223322e-05	0.1277148	0.04257161	1.552402	32.20814	50	13449	0.7246377	0.003717749	53	3742	13509	ABCD4,ARID5B,ATXN7L3,BCAR3,C1QL3,CADPS,CDH13,CDK13,CELF5,CELF6,CLK3,DBX1,EGR2,EIF3I,ELAVL4,FEZF2,GBX2,HAND2,HNRNPK,HOXB5,HOXC10,HOXC6,HOXC8,HOXC9,HOXD10,HOXD11,HOXD12,HOXD13,HSPA4L,KDM2B,LMO3,LRRTM1,MAML3,MEF2C,MSX2,NFS1,NOVA1,NR2E1,NR2F1,ONECUT1,PCDH19,PCDHGC4,PCDHGC5,PHOX2B,PLK2,PRPF38B,RBM39,SOX2,VAV3,VAX1,VSX2,ZBTB10,ZNF516	Gene ontology	increase		cellular process
29	632	Blood_M	positive	Mouse Phenotype	MP:0002882	abnormal neuron morphology	1	1.104098e-05	0.08742248	0.08742248	2.651208	8.298105	22	3465	0.3188406	0.006349206	18	559	1349	BCAR3,CADPS,DBX1,EGR2,ELAVL4,FEZF2,GBX2,HAND2,HOXC10,HOXD10,LRRTM1,NR2E1,NR2F1,PHOX2B,SOX2,VAV3,VAX1,VSX2	Mouse Phenotype	increase		abnormal neuron morphology
30	633	Blood_M	positive	Mouse Phenotype	MP:0006276	abnormal autonomic nervous system physiology	2	1.227473e-05	0.09719131	0.04859566	16.83731	0.2969596	5	124	0.07246377	0.04032258	4	16	53	DBX1,EGR2,PHOX2B,VAV3	Mouse Phenotype	increase		abnormal autonomic nervous system physiology
31	634	Blood_M	positive	Mouse Phenotype	MP:0003631	nervous system phenotype	3	4.2067e-05	0.3330865	0.1110288	2.043779	14.1894	29	5925	0.4202899	0.004894515	29	1077	2780	BCAR3,CADPS,CELF6,DBX1,EGR2,ELAVL4,EVX2,FEZF2,GBX2,HAND2,HOXB5,HOXC10,HOXC8,HOXD10,HOXD11,HOXD12,HOXD13,KDM2B,LRRTM1,MAML3,MSX2,NOVA1,NR2E1,NR2F1,PHOX2B,SOX2,VAV3,VAX1,VSX2	Mouse Phenotype	increase		nervous system phenotype
32	775	Blood_M	positive	MSigDB Perturbation	MIKKELSEN_IPS_WITH_HCP_H3K27ME3	Genes with high-CpG-density promoters (HCP) bearing the tri-methylation mark at H3K27 (H3K27me3) in MCV8.1 (induced pluripotent cells, iPS).	1	7.408826e-05	0.2492329	0.2492329	4.465938	2.239171	10	935	0.1449275	0.01069519	10	66	103	DBX1,EVX2,HOXB5,HOXC10,HOXC6,HOXC8,HOXC9,HOXD10,NR2E1,PHOX2B	MSigDB Perturbation	increase		MIKKELSEN_IPS_WITH_HCP_H3K27ME3
33	780	Blood_M	positive	MSigDB Predicted Promoter Motifs	V$CEBP_01	Motif NNTKTGGWNANNN matches CEBPA: CCAAT/enhancer binding protein (C/EBP), alpha	1	2.592068e-05	0.01594122	0.01594122	4.556763	2.413994	11	1008	0.1594203	0.0109127	10	137	260	BCAR3,CDH13,EGR2,HAND2,LMO3,LRRTM1,PHOX2B,RBM39,SOX2,VAX1	Promoter motifs	increase		V$CEBP_01
34	781	Blood_M	positive	MSigDB Predicted Promoter Motifs	V$PAX2_02	Motif NNNAAASNN matches PAX2: paired box gene 2	2	3.447949e-05	0.02120489	0.01060244	4.416555	2.490629	11	1040	0.1594203	0.01057692	9	141	250	CADPS,ELAVL4,HOXB5,HOXC10,LMO3,LRRTM1,MAML3,NR2F1,PHOX2B	Promoter motifs	increase		V$PAX2_02
35	782	Blood_M	positive	MSigDB Predicted Promoter Motifs	V$POU1F1_Q6	Motif ATGAATAAWT matches POU1F1: POU domain, class 1, transcription factor 1 (Pit1, growth hormone factor 1)	3	5.101905e-05	0.03137672	0.01045891	4.229482	2.600791	11	1086	0.1594203	0.01012891	9	124	217	BCAR3,ELAVL4,GBX2,HOXB5,HOXC6,HOXD10,LMO3,PHOX2B,RBM39	Promoter motifs	increase		V$POU1F1_Q6
36	923	Ear_M	negative	MSigDB Predicted Promoter Motifs	MGGAAGTG_V$GABP_B	Motif MGGAAGTG matches GABPA: GA binding protein transcription factor, alpha subunit 60kDa&lt;br&gt; GABPB2: GA binding protein transcription factor, beta subunit 2	1	3.225642e-05	0.0198377	0.0198377	7.231928	0.96793	7	1162	0.2916667	0.006024096	5	277	738	CADM1,CLINT1,FIGN,NR4A2,PHF12	Promoter motifs	decrease		MGGAAGTG_V$GABP_B
37	924	Ear_M	negative	MSigDB Predicted Promoter Motifs	V$ER_Q6_01	Motif KDMAYYNTGACCT matches AR: androgen receptor (dihydrotestosterone receptor; testicular feminization; spinal and bulbar muscular atrophy; Kennedy disease)	2	6.959899e-05	0.04280338	0.02140169	8.129797	0.7380258	6	886	0.25	0.006772009	4	134	261	CADM1,FIGN,NR4A2,PHF12	Promoter motifs	decrease		V$ER_Q6_01
38	1061	Liver_M	positive	MSigDB Perturbation	BROWNE_HCMV_INFECTION_24HR_UP	Genes up-regulated in primary fibroblast cell culture after infection with HCMV (AD169 strain) at 24 h time point that were not up-regulated at the previous time point, 20 h.	1	1.755826e-05	0.05906599	0.05906599	25.27368	0.1582674	4	190	0.1666667	0.02105263	3	41	145	SF1,SRCAP,WNT11	MSigDB Perturbation	increase		BROWNE_HCMV_INFECTION_24HR_UP
