# Supplementary material for: Epigenetic aging studies of pair bonding in prairie voles
Source: Sci Rep. 2024 Jul 29;14:17439. doi: 10.1038/s41598-024-67641-2 (PMC11286801; doi:10.1038/s41598-024-67641-2)
Supplement: Supplementary file 2 — Supplementary Information 2. [file 41598_2024_67641_MOESM2_ESM.csv]

	class	group	Ontology	ID	Desc	Rank	HyperP	HyperBonfP	HyperFdrQ	RegionFoldEnrich	ExpFgRegions	FgRegionsHit	BgRegionsHit	FgSetTermCov	TermCov	NumFgGenesHit	NumBgGenesHit	TotalGenes	FgGeneNames
1	Blood_F	negative	GO Biological Process	GO:0001820	serotonin secretion	1	0.000202999	1	1	70.10219	0.02852978	2	2	0.00486618	1	1	1	5	XBP1
2	Blood_F	negative	GO Biological Process	GO:0060691	epithelial cell maturation involved in salivary gland development	1	0.000202999	1	1	70.10219	0.02852978	2	2	0.00486618	1	1	1	1	XBP1
3	Blood_F	negative	GO Biological Process	GO:1900103	positive regulation of endoplasmic reticulum unfolded protein response	1	0.000202999	1	1	70.10219	0.02852978	2	2	0.00486618	1	1	1	4	XBP1
4	Blood_F	negative	GO Biological Process	GO:0060096	serotonin secretion, neurotransmission	1	0.000202999	1	1	70.10219	0.02852978	2	2	0.00486618	1	1	1	1	XBP1
5	Blood_F	negative	GO Biological Process	GO:0009249	protein lipoylation	5	0.0002270784	1	0.4741397	23.3674	0.128384	3	9	0.00729927	0.3333333	1	4	5	NNAT
6	Blood_F	negative	GO Biological Process	GO:1900087	positive regulation of G1/S transition of mitotic cell cycle	6	0.0005760688	1	1	17.52555	0.1711787	3	12	0.00729927	0.25	3	5	17	CDC6,DDX3X,PLCB1
7	Blood_F	negative	GO Biological Process	GO:0018065	protein-cofactor linkage	6	0.0005760688	1	1	17.52555	0.1711787	3	12	0.00729927	0.25	1	6	9	NNAT
8	Blood_F	negative	GO Biological Process	GO:0006837	serotonin transport	8	0.0006032333	1	0.7872195	46.73479	0.04279467	2	3	0.00486618	0.6666667	1	2	7	XBP1
9	Blood_F	negative	GO Cellular Component	GO:0035102	PRC1 complex	1	0.0001725431	0.218267	0.218267	9.473269	0.5278009	5	37	0.01216545	0.1351351	1	8	12	PHC2
10	Blood_F	negative	Mouse Phenotype	MP:0010702	split cervical atlas	1	6.494458e-06	0.05142312	0.05142312	12.74585	0.4707414	6	33	0.01459854	0.1818182	2	4	4	PHC2,RARA
11	Blood_F	negative	Mouse Phenotype	MP:0010703	split cervical axis	1	6.494458e-06	0.05142312	0.05142312	12.74585	0.4707414	6	33	0.01459854	0.1818182	2	4	4	PHC2,RARA
12	Blood_F	negative	Mouse Phenotype	MP:0012062	small tail bud	3	2.420572e-05	0.1916609	0.06388696	14.02044	0.3566222	5	25	0.01216545	0.2	1	7	10	PHC2
13	Blood_F	negative	Mouse Phenotype	MP:0004342	scapular bone foramen	4	3.592681e-05	0.2844685	0.07111712	12.98189	0.385152	5	27	0.01216545	0.1851852	1	6	11	PHC2
14	Blood_F	negative	Mouse Phenotype	MP:0008050	decreased memory T cell number	5	5.162355e-05	0.4087553	0.08175105	12.08658	0.4136818	5	29	0.01216545	0.1724138	2	12	29	BCL6B,EOMES
15	Blood_F	negative	Mouse Phenotype	MP:0008048	abnormal memory T cell number	6	6.764505e-05	0.5356135	0.08926892	8.583942	0.6989796	6	49	0.01459854	0.122449	3	21	73	BCL6B,EOMES,ID3
16	Blood_F	negative	Mouse Phenotype	MP:0010833	abnormal memory T cell morphology	7	0.0001304983	1	0.1476122	7.647512	0.7845689	6	55	0.01459854	0.1090909	3	22	74	BCL6B,EOMES,ID3
17	Blood_F	negative	Mouse Phenotype	MP:0010701	fusion of atlas and odontoid process	8	0.0001602758	1	0.158633	6.058214	1.155456	7	81	0.01703163	0.08641975	3	8	11	HOXB3,PHC2,RARA
18	Blood_F	negative	Mouse Phenotype	MP:0005363	decreased susceptibility to prion infection	9	0.000202999	1	0.178594	70.10219	0.02852978	2	2	0.00486618	1	1	1	3	XBP1
19	Blood_F	negative	Mouse Phenotype	MP:0009947	abnormal olfactory bulb external plexiform layer morphology	10	0.0003030345	1	0.2399427	6.57208	0.9129529	6	64	0.01459854	0.09375	3	5	6	NDUFS4,RORA,TBR1
20	Blood_F	negative	Mouse Phenotype	MP:0000080	abnormal exoccipital bone morphology	10	0.0003030345	1	0.2399427	6.57208	0.9129529	6	64	0.01459854	0.09375	2	9	16	HOXB3,PHC2
21	Blood_F	negative	Mouse Phenotype	MP:0009958	absent cerebellar granule cells	12	0.0006032333	1	0.3980334	46.73479	0.04279467	2	3	0.00486618	0.6666667	1	1	1	RORA
22	Blood_F	negative	Mouse Phenotype	MP:0008651	increased interleukin-1 secretion	12	0.0006032333	1	0.3980334	46.73479	0.04279467	2	3	0.00486618	0.6666667	1	1	2	RORA
23	Blood_F	negative	Mouse Phenotype	MP:0000408	absent duvet hair	12	0.0006032333	1	0.3980334	46.73479	0.04279467	2	3	0.00486618	0.6666667	1	1	2	RORA
24	Blood_F	negative	Mouse Phenotype	MP:0006281	abnormal tail development	15	0.0006216983	1	0.3281738	4.858568	1.440754	7	101	0.01703163	0.06930693	2	19	35	NOG,PHC2
25	Blood_F	negative	Mouse Phenotype	MP:0001852	conjunctivitis	16	0.0006561821	1	0.3247281	7.153285	0.6989796	5	49	0.01216545	0.1020408	1	7	27	FIGN
26	Blood_F	negative	Mouse Phenotype	MP:0006337	abnormal first branchial arch morphology	17	0.0006862974	1	0.3196531	3.036918	3.951374	12	277	0.02919708	0.0433213	6	33	57	EDNRA,EFNB2,PHC2,PTCH1,SATB2,ZEB2
27	Blood_F	negative	Mouse Phenotype	MP:0002861	abnormal tail bud morphology	18	0.0008636473	1	0.3799089	6.740595	0.7417743	5	52	0.01216545	0.09615385	1	13	25	PHC2
28	Blood_F	negative	Mouse Phenotype	MP:0009979	abnormal cerebellum deep nucleus morphology	19	0.0009331242	1	0.3888672	15.0219	0.1997085	3	14	0.00729927	0.2142857	2	5	11	NDUFS4,RORA
29	Blood_F	negative	Human Phenotype	HP:0001427	Mitochondrial inheritance	1	4.238293e-06	0.02604855	0.02604855	19.47283	0.256768	5	18	0.01216545	0.2777778	3	7	41	COA5,NDUFB9,NDUFS4
30	Blood_F	negative	Human Phenotype	HP:0002490	Increased CSF lactate	2	7.490959e-06	0.04603943	0.02301972	17.52555	0.2852978	5	20	0.01216545	0.25	3	8	43	COA5,NDUFB9,NDUFS4
31	Blood_F	negative	Human Phenotype	HP:0008316	Abnormal mitochondria in muscle tissue	3	0.0003209664	1	0.6575532	21.03066	0.1426489	3	10	0.00729927	0.3	2	4	20	NDUFB9,NDUFS4
32	Blood_F	negative	Human Phenotype	HP:0006846	Acute encephalopathy	3	0.0003209664	1	0.6575532	21.03066	0.1426489	3	10	0.00729927	0.3	2	4	22	NDUFB9,NDUFS4
33	Blood_F	negative	Human Phenotype	HP:0006965	Acute necrotizing encephalopathy	3	0.0003209664	1	0.6575532	21.03066	0.1426489	3	10	0.00729927	0.3	2	4	18	NDUFB9,NDUFS4
34	Blood_F	negative	Human Phenotype	HP:0004481	Progressive macrocephaly	6	0.0005760688	1	0.5900865	17.52555	0.1711787	3	12	0.00729927	0.25	2	6	21	NDUFB9,NDUFS4
35	Blood_F	negative	Human Phenotype	HP:0002921	Abnormality of the cerebrospinal fluid	7	0.0006561821	1	0.5761279	7.153285	0.6989796	5	49	0.01216545	0.1020408	3	17	66	COA5,NDUFB9,NDUFS4
36	Blood_F	negative	Human Phenotype	HP:0003546	Exercise intolerance	8	0.0007206521	1	0.553641	7.010219	0.7132445	5	50	0.01216545	0.1	3	14	53	COA5,NDUFB9,NDUFS4
37	Blood_F	negative	Human Phenotype	HP:0009102	Anterior open-bite malocclusion	9	0.0009331242	1	0.6372201	15.0219	0.1997085	3	14	0.00729927	0.2142857	2	3	5	CTNND2,SATB2
38	Blood_F	negative	Human Phenotype	HP:0002181	Cerebral edema	9	0.0009331242	1	0.6372201	15.0219	0.1997085	3	14	0.00729927	0.2142857	2	5	29	NDUFB9,NDUFS4
39	Blood_F	negative	MSigDB Immunologic Signatures	GSE22886_NEUTROPHIL_VS_MONOCYTE_UP	Genes up-regulated in comparison of neuthrophils versus monocytes.	1	2.695057e-05	0.05147559	0.05147559	5.154573	1.940025	10	136	0.0243309	0.07352941	5	37	197	CPA2,FOXA1,LHX6,NOL4,PHC2
40	Blood_F	negative	MSigDB Immunologic Signatures	GSE22886_NEUTROPHIL_VS_DC_UP	Genes up-regulated in comparison of neutrophils versus dendritic cells (DC).	2	5.443157e-05	0.1039643	0.05198215	5.301846	1.697522	9	119	0.02189781	0.07563025	4	46	206	FOXA1,LHX6,NOL4,PHC2
41	Blood_F	negative	MSigDB Immunologic Signatures	GSE32423_CTRL_VS_IL7_IL4_MEMORY_CD8_TCELL_DN	Genes down-regulated in comparison of memory CD8 T cells versus those treated with IL4 [GeneID=3565] and IL7 [GeneID=3574].	3	0.0002426159	0.4633964	0.1544655	3.654617	3.009892	11	211	0.02676399	0.0521327	7	56	197	ADSL,PHC2,POU4F2,PSMD14,TFAP2B,ZBTB7B,ZNF804A
42	Blood_F	negative	MSigDB Immunologic Signatures	GSE22045_TREG_VS_TCONV_UP	Genes up-regulated in comparison of regulatory T cell (Treg) versus conventional T cells.	4	0.0003747246	0.715724	0.178931	4.596865	1.740317	8	122	0.01946472	0.06557377	3	35	183	PHC2,RORA,ZNF804A
43	Blood_F	negative	MSigDB Immunologic Signatures	GSE339_CD4POS_VS_CD8POS_DC_DN	Genes down-regulated in comparison of CD4 [GeneID=920] dendritic cells (DC) versus CD8 DCs.	5	0.0006026709	1	0.2302203	4.28105	1.868701	8	131	0.01946472	0.0610687	4	48	199	ARID2,ITM2C,PHC2,PSMD14
44	Blood_F	negative	MGI Expression: Detected	12067	TS23_tongue mesenchyme	1	8.797362e-07	0.008214097	0.008214097	17.52555	0.3423574	6	24	0.01459854	0.25	3	8	20	FZD4,NNAT,SATB2
45	Blood_F	negative	MGI Expression: Detected	5461	TS21_sympathetic nerve trunk	2	2.820993e-05	0.2633961	0.1316981	42.06131	0.07132445	3	5	0.00729927	0.6	1	2	6	NNAT
46	Blood_F	negative	MGI Expression: Detected	1879	TS16_diencephalon lamina terminalis	2	2.820993e-05	0.2633961	0.1316981	42.06131	0.07132445	3	5	0.00729927	0.6	1	2	2	NNAT
47	Blood_F	negative	MGI Expression: Detected	1618	TS16_mesenchyme derived from splanchnopleure	2	2.820993e-05	0.2633961	0.1316981	42.06131	0.07132445	3	5	0.00729927	0.6	1	2	5	NNAT
48	Blood_F	negative	MGI Expression: Detected	12666	TS25_remnant of Rathke's pouch	2	2.820993e-05	0.2633961	0.1316981	42.06131	0.07132445	3	5	0.00729927	0.6	1	2	3	NNAT
49	Blood_F	negative	MGI Expression: Detected	17198	TS23_renal medulla capillary	6	4.917677e-05	0.4591635	0.07652725	18.69392	0.2139733	4	15	0.00973236	0.2666667	2	4	10	BCL6B,ID3
50	Blood_F	negative	MGI Expression: Detected	17192	TS23_renal cortex capillary	6	4.917677e-05	0.4591635	0.07652725	18.69392	0.2139733	4	15	0.00973236	0.2666667	2	4	11	BCL6B,ID3
51	Blood_F	negative	MGI Expression: Detected	17191	TS23_renal cortex venous system	8	5.582141e-05	0.5212045	0.06515056	35.05109	0.08558934	3	6	0.00729927	0.5	1	2	7	BCL6B
52	Blood_F	negative	MGI Expression: Detected	15884	TS28_sternum	8	5.582141e-05	0.5212045	0.06515056	35.05109	0.08558934	3	6	0.00729927	0.5	1	2	6	NNAT
53	Blood_F	negative	MGI Expression: Detected	15883	TS28_pectoral girdle bone	8	5.582141e-05	0.5212045	0.06515056	35.05109	0.08558934	3	6	0.00729927	0.5	1	2	7	NNAT
54	Blood_F	negative	MGI Expression: Detected	5266	TS21_ovary germinal epithelium	11	9.665201e-05	0.9024398	0.08203998	30.0438	0.09985423	3	7	0.00729927	0.4285714	1	2	11	RNASEK-C17orf49
55	Blood_F	negative	MGI Expression: Detected	17321	TS23_renal capillary	11	9.665201e-05	0.9024398	0.08203998	30.0438	0.09985423	3	7	0.00729927	0.4285714	1	3	6	BCL6B
56	Blood_F	negative	MGI Expression: Detected	17322	TS23_kidney small blood vessel	11	9.665201e-05	0.9024398	0.08203998	30.0438	0.09985423	3	7	0.00729927	0.4285714	1	3	7	BCL6B
57	Blood_F	negative	MGI Expression: Detected	17195	TS23_renal medulla vasculature	14	0.0001334682	1	0.08901376	14.75836	0.2710329	4	19	0.00973236	0.2105263	2	8	25	BCL6B,ID3
58	Blood_F	negative	MGI Expression: Detected	14890	TS16_branchial arch mesenchyme	15	0.0002014909	1	0.1254214	13.3528	0.2995627	4	21	0.00973236	0.1904762	2	4	6	DUSP7,NNAT
59	Blood_F	negative	MGI Expression: Detected	16213	TS17_rhombomere ventricular layer	16	0.0002270784	1	0.1325144	23.3674	0.128384	3	9	0.00729927	0.3333333	1	3	3	NNAT
60	Blood_F	negative	MGI Expression: Detected	12456	TS23_cochlear duct mesenchyme	16	0.0002270784	1	0.1325144	23.3674	0.128384	3	9	0.00729927	0.3333333	1	2	5	NNAT
61	Blood_F	negative	MGI Expression: Detected	12431	TS25_adenohypophysis	16	0.0002270784	1	0.1325144	23.3674	0.128384	3	9	0.00729927	0.3333333	1	4	25	NNAT
62	Blood_F	negative	MGI Expression: Detected	4466	TS20_cerebral cortex mantle layer	19	0.0003030345	1	0.1489175	6.57208	0.9129529	6	64	0.01459854	0.09375	3	6	6	EMX2,EOMES,TBR1
63	Blood_F	negative	MGI Expression: Detected	4926	TS21_cochlear duct mesenchyme	20	0.0003209664	1	0.1498432	21.03066	0.1426489	3	10	0.00729927	0.3	1	2	2	NNAT
64	Blood_F	negative	MGI Expression: Detected	14768	TS23_limb mesenchyme	21	0.0004071028	1	0.1810057	11.21635	0.3566222	4	25	0.00973236	0.16	2	9	19	ADAMTS16,NNAT
65	Blood_F	negative	MGI Expression: Detected	9971	TS23_sympathetic nerve trunk	22	0.0004366639	1	0.1853241	19.11878	0.1569138	3	11	0.00729927	0.2727273	1	2	7	NNAT
66	Blood_F	negative	MGI Expression: Detected	4955	TS21_pinna mesenchyme	22	0.0004366639	1	0.1853241	19.11878	0.1569138	3	11	0.00729927	0.2727273	1	2	3	NNAT
67	Blood_F	negative	MGI Expression: Detected	14546	TS16_future rhombencephalon ventricular layer	22	0.0004366639	1	0.1853241	19.11878	0.1569138	3	11	0.00729927	0.2727273	1	3	5	NNAT
68	Blood_F	negative	MGI Expression: Detected	1776	TS16_Rathke's pouch	22	0.0004366639	1	0.1853241	19.11878	0.1569138	3	11	0.00729927	0.2727273	1	3	5	NNAT
69	Blood_F	negative	MGI Expression: Detected	6767	TS22_tail paraxial mesenchyme	26	0.0004404824	1	0.158184	7.789132	0.64192	5	45	0.01216545	0.1111111	4	7	11	FGF12,MAB21L2,PAX3,PAX9
70	Blood_F	negative	MGI Expression: Detected	14708	TS28_hippocampus region CA3	27	0.0005003834	1	0.17304	2.836505	4.935652	14	346	0.03406326	0.04046243	7	68	159	ASIC1,ASIC2,BHLHE22,FOXO6,PHC2,TBR1,XBP1
71	Blood_F	negative	MGI Expression: Detected	9989	TS25_metencephalon	28	0.0005131413	1	0.1711143	3.138904	3.82299	12	268	0.02919708	0.04477612	5	39	67	FOXP2,NEUROD1,NNAT,PHC2,RORA
72	Blood_F	negative	MGI Expression: Detected	4954	TS21_pinna	29	0.0005402889	1	0.1739544	7.45768	0.6704498	5	47	0.01216545	0.106383	2	10	15	MAB21L2,NNAT
73	Blood_F	negative	MGI Expression: Detected	17189	TS23_renal cortex vasculature	29	0.0005402889	1	0.1739544	7.45768	0.6704498	5	47	0.01216545	0.106383	3	13	39	BCL6B,EDNRA,ID3
74	Blood_F	negative	MGI Expression: Detected	6765	TS22_tail mesenchyme	31	0.0006561821	1	0.1976378	7.153285	0.6989796	5	49	0.01216545	0.1020408	4	9	16	FGF12,MAB21L2,PAX3,PAX9
75	Blood_F	negative	MGI Expression: Detected	8485	TS23_pleural cavity mesothelium	32	0.0007409848	1	0.2162055	16.17743	0.1854436	3	13	0.00729927	0.2307692	1	4	19	NNAT
76	Blood_F	negative	MGI Expression: Detected	15801	TS16_branchial arch mesenchyme derived from neural crest	32	0.0007409848	1	0.2162055	16.17743	0.1854436	3	13	0.00729927	0.2307692	1	2	2	NNAT
77	Blood_F	negative	MGI Expression: Detected	8826	TS25_hindbrain	34	0.0008789582	1	0.2413774	2.951671	4.065494	12	285	0.02919708	0.04210526	5	48	85	FOXP2,NEUROD1,NNAT,PHC2,RORA
78	Blood_F	negative	MGI Expression: Detected	7772	TS23_intraembryonic coelom pleural component	35	0.0009331242	1	0.2489309	15.0219	0.1997085	3	14	0.00729927	0.2142857	1	5	28	NNAT
79	Blood_F	negative	MGI Expression: Detected	16204	TS17_rhombomere lateral wall	35	0.0009331242	1	0.2489309	15.0219	0.1997085	3	14	0.00729927	0.2142857	1	4	4	NNAT
80	Blood_F	negative	MSigDB Perturbation	TIAN_BHLHA15_TARGETS	Genes up-regulated in both AGS and HGC-27 cells (gastric cancer) by BHLHA15 [GeneID=168620] transfection.	1	2.760186e-05	0.09285266	0.09285266	10.0146	0.5991254	6	42	0.01459854	0.1428571	2	5	16	ARRDC3,FIGN
81	Blood_F	negative	MSigDB Perturbation	RAMPON_ENRICHED_LEARNING_ENVIRONMENT_EARLY_UP	Genes up-regulated in the brain cortex of mice that were exposed to an enriched learning environment for one day.	2	3.592681e-05	0.1208578	0.06042889	12.98189	0.385152	5	27	0.01216545	0.1851852	1	9	17	PHC2
82	Blood_F	negative	MSigDB Perturbation	DAZARD_UV_RESPONSE_CLUSTER_G4	Cluster G4: genes increasingly up-regulated in NHEK cells (normal keratinocyte) after 12 h time point after UV-B irradiation.	3	0.0001530052	0.5147095	0.1715698	26.28832	0.1141191	3	8	0.00729927	0.375	2	5	23	H1FX,XBP1
83	Blood_F	negative	MSigDB Perturbation	BOYERINAS_ONCOFETAL_TARGETS_OF_LET7A1	Embryonic genes targeted by LET7A1 [GeneID=406881] and which are up-regulated in many human cancers.	4	0.0002226383	0.7489552	0.1872388	8.98746	0.5563307	5	39	0.01216545	0.1282051	1	5	12	FIGN
84	Blood_F	negative	MSigDB Perturbation	GEORGES_TARGETS_OF_MIR192_AND_MIR215	Genes down-regulated in HCT116 cells (colon cancer) by expression of MIR192 or MIR215 [GeneID=406967;406997] at 24 h.	5	0.0005370372	1	0.3613186	2.038766	12.75281	26	894	0.06326034	0.02908277	21	248	844	BRIP1,C1orf86,C6orf62,CFL2,CHDH,COQ3,DDX3X,EFNB2,FOXA1,FZD4,HIBADH,KCNMB4,LYSMD3,NFIB,PHC2,RACGAP1,RFC4,SATB2,STOX2,USP34,XPO1
85	Blood_F	negative	MSigDB Perturbation	DELACROIX_RAR_TARGETS_DN	Genes bound by RARG [GeneID=5916] and down-regulated by tretinoin (all-trans retinoic acid, ATRA) [PubChemID=444795] in MEF cells (embryonic fibroblast).	6	0.0005402889	1	0.302922	7.45768	0.6704498	5	47	0.01216545	0.106383	1	10	24	FIGN
86	Blood_F	negative	MSigDB Perturbation	TSENG_ADIPOGENIC_POTENTIAL_UP	Genes showing increasing expression in brown preadipocytes with decreasing ability of the cells to differentiate.	7	0.0007307273	1	0.3511667	9.669268	0.4136818	4	29	0.00973236	0.137931	2	9	28	EFNB2,NNAT
87	Blood_F	negative	MSigDB Perturbation	CHIARETTI_ACUTE_LYMPHOBLASTIC_LEUKEMIA_ZAP70	Differentially expressed genes between high vs low ZAP70 [GeneID=7535] acute lymphoblastic leukemia (ALL) cases with no known molecular aberrations.	8	0.0008205854	1	0.3450562	5.462508	1.098397	6	77	0.01459854	0.07792208	2	20	66	PHC2,RQCD1
88	Blood_F	negative	MSigDB Perturbation	HEIDENBLAD_AMPLICON_8Q24_UP	Up-regulated genes whose expression is associated with amplification of the 8q24 chromosome region in pancreatic cancer cell lines.	9	0.0009331242	1	0.3487811	15.0219	0.1997085	3	14	0.00729927	0.2142857	1	7	40	BCL6B
89	Blood_F	negative	MSigDB Predicted Promoter Motifs	V$AR_02	Motif NNNGNRRGNACANNGTGTTCTNNNNNN matches AR: androgen receptor (dihydrotestosterone receptor; testicular feminization; spinal and bulbar muscular atrophy; Kennedy disease)	1	3.727052e-06	0.002292137	0.002292137	5.754657	1.911495	11	134	0.02676399	0.08208955	4	24	35	CHCHD7,FIGN,PHC2,PLAG1
90	Blood_F	negative	MSigDB Predicted Promoter Motifs	V$SREBP1_02	Motif KATCACCCCAC matches SREBF1: sterol regulatory element binding transcription factor 1	2	0.0001542596	0.09486965	0.04743483	3.186463	4.393586	14	308	0.03406326	0.04545455	10	47	84	BCL6B,CPA4,FGF12,FOXP2,NOL4,PHOX2B,PLAG1,POU4F2,RARA,RCOR2
91	Blood_F	negative	MSigDB Predicted Promoter Motifs	V$MYB_Q3	Motif NNNGNCAGTTN matches MYB: v-myb myeloblastosis viral oncogene homolog (avian)	3	0.0004948571	0.3043371	0.1014457	2.261361	9.286443	21	651	0.05109489	0.03225806	15	123	234	ASIC2,BHLHE22,FGF12,FIGN,FLI1,HOXA11,HOXB3,ID4,LHX6,PRDM13,PRDM16,RBM39,SOX5,XPO1,ZNF362
92	Blood_F	negative	InterPro	IPR024885	Neuronatin	1	1.140503e-05	0.1074582	0.1074582	52.57664	0.05705956	3	4	0.00729927	0.75	1	1	1	NNAT
93	Blood_F	negative	InterPro	IPR012313	Zinc finger, FCS-type	2	2.961924e-05	0.2790725	0.1395362	13.48119	0.3708871	5	26	0.01216545	0.1923077	1	4	5	PHC2
94	Blood_F	negative	InterPro	IPR003959	ATPase, AAA-type, core	3	9.500052e-05	0.8950949	0.298365	8.088714	0.7417743	6	52	0.01459854	0.1153846	2	10	45	FIGN,RFC4
95	Blood_F	negative	InterPro	IPR003960	ATPase, AAA-type, conserved site	4	0.0003176171	1	0.7481471	8.345499	0.5991254	5	42	0.01216545	0.1190476	1	7	27	FIGN
96	Blood_F	negative	TreeFam	TF331299	PHC1, PHC2, PHC3, SAMD11	1	5.68469e-06	0.04619379	0.04619379	18.44794	0.2710329	5	19	0.01216545	0.2631579	1	2	4	PHC2
97	Blood_F	negative	TreeFam	TF338710	NNAT	2	1.140503e-05	0.09267727	0.04633864	52.57664	0.05705956	3	4	0.00729927	0.75	1	1	1	NNAT
98	Blood_F	negative	TreeFam	TF105015	fidgetin	3	4.32269e-05	0.3512618	0.1170873	12.51825	0.3994169	5	28	0.01216545	0.1785714	1	1	1	FIGN
99	Blood_F	negative	TreeFam	TF324877	C17orf49, RNASEK-C17orf49	4	5.582141e-05	0.4536048	0.1134012	35.05109	0.08558934	3	6	0.00729927	0.5	1	1	2	RNASEK-C17orf49
100	Blood_F	negative	TreeFam	TF319837	XBP1	5	0.000202999	1	0.329914	70.10219	0.02852978	2	2	0.00486618	1	1	1	1	XBP1
101	Blood_F	negative	TreeFam	TF316816	MAGI1, MAGI2, MAGI3	6	0.0006032333	1	0.816979	46.73479	0.04279467	2	3	0.00486618	0.6666667	1	1	3	MAGI1
102	Blood_F	negative	TreeFam	TF315148	NDUFB9	6	0.0006032333	1	0.816979	46.73479	0.04279467	2	3	0.00486618	0.6666667	1	1	1	NDUFB9
103	Blood_F	negative	TreeFam	TF316085	ALPK1, EEF2K	6	0.0006032333	1	0.816979	46.73479	0.04279467	2	3	0.00486618	0.6666667	1	1	2	ALPK1
104	Blood_F	negative	HGNC Gene Families	GLT6	GLT6	1	1.538885e-06	0.000735587	0.000735587	23.3674	0.2139733	5	15	0.01216545	0.3333333	1	1	3	A3GALT2
105	Blood_F	negative	HGNC Gene Families	AATP	AATP	2	4.697263e-05	0.02245292	0.01122646	9.143764	0.6561849	6	46	0.01459854	0.1304348	2	8	39	FIGN,RFC4
106	Blood_F	negative	Ensembl Genes	480	PHC2	1	4.20465e-07	0.007585609	0.007585609	29.20925	0.1711787	5	12	0.01216545	0.4166667	1	1	1	PHC2
107	Blood_F	negative	Ensembl Genes	479	A3GALT2	2	1.538885e-06	0.02776302	0.01388151	23.3674	0.2139733	5	15	0.01216545	0.3333333	1	1	1	A3GALT2
108	Blood_F	negative	Ensembl Genes	12244	NNAT	3	1.140503e-05	0.2057581	0.06858605	52.57664	0.05705956	3	4	0.00729927	0.75	1	1	1	NNAT
109	Blood_F	negative	Ensembl Genes	7829	BCL6B	4	2.820993e-05	0.5089353	0.1272338	42.06131	0.07132445	3	5	0.00729927	0.6	1	1	1	BCL6B
110	Blood_F	negative	Ensembl Genes	11457	FIGN	5	4.32269e-05	0.7798565	0.1559713	12.51825	0.3994169	5	28	0.01216545	0.1785714	1	1	1	FIGN
111	Blood_F	negative	Ensembl Genes	7828	RNASEK-C17orf49	6	5.582141e-05	1	0.1678457	35.05109	0.08558934	3	6	0.00729927	0.5	1	1	1	RNASEK-C17orf49
112	Blood_F	negative	Ensembl Genes	12895	XBP1	7	0.000202999	1	0.5231864	70.10219	0.02852978	2	2	0.00486618	1	1	1	1	XBP1
113	Blood_F	negative	Ensembl Genes	18460	NDUFB9	8	0.0006032333	1	1	46.73479	0.04279467	2	3	0.00486618	0.6666667	1	1	1	NDUFB9
114	Blood_F	negative	Ensembl Genes	6486	RORA	8	0.0006032333	1	1	46.73479	0.04279467	2	3	0.00486618	0.6666667	1	1	1	RORA
115	Blood_F	negative	Ensembl Genes	14788	ALPK1	8	0.0006032333	1	1	46.73479	0.04279467	2	3	0.00486618	0.6666667	1	1	1	ALPK1
116	Blood_F	negative	Ensembl Genes	13658	MAGI1	8	0.0006032333	1	1	46.73479	0.04279467	2	3	0.00486618	0.6666667	1	1	1	MAGI1
117	Blood_F	positive	GO Molecular Function	GO:0008429	phosphatidylethanolamine binding	1	0.0001875845	0.6918116	0.6918116	97.0101	0.02061641	2	11	0.03703704	0.1818182	1	2	4	MAP1LC3A
118	Blood_F	positive	GO Biological Process	GO:0000422	mitochondrion degradation	1	2.063685e-05	0.2154487	0.2154487	266.7778	0.007496876	2	4	0.03703704	0.5	1	3	7	MAP1LC3A
119	Blood_F	positive	GO Biological Process	GO:0001704	formation of primary germ layer	2	0.0002503998	1	1	8.863049	0.5641399	5	301	0.09259259	0.0166113	4	41	84	FOXA2,LEF1,NOG,TBX6
120	Blood_F	positive	GO Biological Process	GO:0022409	positive regulation of cell-cell adhesion	3	0.0003527414	1	1	21.92694	0.136818	3	73	0.05555556	0.04109589	3	14	35	FOXA2,LEF1,SMAD7
121	Blood_F	positive	GO Biological Process	GO:0000045	autophagic vacuole assembly	4	0.0003563975	1	0.9301975	71.14074	0.02811329	2	15	0.03703704	0.1333333	1	6	24	MAP1LC3A
122	Blood_F	positive	GO Biological Process	GO:0016236	macroautophagy	5	0.0004605112	1	0.9615474	62.77124	0.03186172	2	17	0.03703704	0.1176471	1	7	33	MAP1LC3A
123	Blood_F	positive	GO Biological Process	GO:0031669	cellular response to nutrient levels	6	0.0006727931	1	1	17.58974	0.1705539	3	91	0.05555556	0.03296703	2	28	101	FOXA2,MAP1LC3A
124	Blood_F	positive	GO Biological Process	GO:0001707	mesoderm formation	7	0.0007244369	1	1	9.880658	0.4048313	4	216	0.07407407	0.01851852	3	30	62	LEF1,NOG,TBX6
125	Blood_F	positive	GO Biological Process	GO:0007369	gastrulation	8	0.0007318559	1	0.9550719	7.002041	0.7140775	5	381	0.09259259	0.01312336	4	62	126	FOXA2,LEF1,NOG,TBX6
126	Blood_F	positive	GO Biological Process	GO:0048332	mesoderm morphogenesis	9	0.0007757121	1	0.899826	9.70101	0.4123282	4	220	0.07407407	0.01818182	3	32	65	LEF1,NOG,TBX6
127	Blood_F	positive	GO Cellular Component	GO:0000421	autophagic vacuole membrane	1	0.0001875845	0.2372944	0.2372944	97.0101	0.02061641	2	11	0.03703704	0.1818182	1	5	20	MAP1LC3A
128	Blood_F	positive	GO Cellular Component	GO:0005776	autophagic vacuole	2	0.0006410463	0.8109236	0.4054618	53.35556	0.03748438	2	20	0.03703704	0.1	1	9	40	MAP1LC3A
129	Blood_F	positive	Mouse Phenotype	MP:0005227	abnormal vertebral body development	1	3.425214e-06	0.02712084	0.02712084	100.0417	0.02998751	3	16	0.05555556	0.1875	2	4	8	NKX3-2,TBX6
130	Blood_F	positive	Mouse Phenotype	MP:0005226	abnormal vertebral arch development	2	1.49158e-05	0.1181033	0.05905165	27.01547	0.1480633	4	79	0.07407407	0.05063291	3	11	24	NKX3-2,NOG,TBX6
131	Blood_F	positive	Mouse Phenotype	MP:0003401	enlarged tail bud	3	2.063685e-05	0.1634026	0.05446753	266.7778	0.007496876	2	4	0.03703704	0.5	1	1	3	TBX6
132	Blood_F	positive	Mouse Phenotype	MP:0003400	kinked neural tube	4	2.162871e-05	0.1712561	0.04281403	14.90379	0.3354852	5	179	0.09259259	0.02793296	4	31	57	FOXA2,NOG,SOX1,TBX6
133	Blood_F	positive	Mouse Phenotype	MP:0011998	decreased embryonic cilium length	5	3.435337e-05	0.27201	0.054402	213.4222	0.009371095	2	5	0.03703704	0.4	1	2	5	TBX6
134	Blood_F	positive	Mouse Phenotype	MP:0002825	abnormal notochord morphology	6	3.677872e-05	0.2912139	0.04853565	13.33889	0.3748438	5	200	0.09259259	0.025	4	34	81	FOXA2,NKX3-2,NOG,TBX6
135	Blood_F	positive	Mouse Phenotype	MP:0004670	small vertebral body	7	3.903563e-05	0.3090841	0.04415487	45.73333	0.06559767	3	35	0.05555556	0.08571429	2	10	15	NKX3-2,TBX6
136	Blood_F	positive	Mouse Phenotype	MP:0004669	enlarged vertebral body	8	7.196865e-05	0.5698478	0.07123097	152.4444	0.01311953	2	7	0.03703704	0.2857143	1	2	4	TBX6
137	Blood_F	positive	Mouse Phenotype	MP:0004190	abnormal direction of embryo turning	9	8.351738e-05	0.6612906	0.07347673	35.57037	0.08433986	3	45	0.05555556	0.06666667	2	9	18	FOXA2,TBX6
138	Blood_F	positive	Mouse Phenotype	MP:0003119	abnormal digestive system development	10	9.472217e-05	0.7500101	0.07500101	8.104641	0.7403165	6	395	0.1111111	0.01518987	5	50	84	FOXA2,FOXP2,NKX3-2,NOG,TBX6
139	Blood_F	positive	Mouse Phenotype	MP:0005225	abnormal vertebrae development	11	0.0001398526	1	0.1006684	15.24444	0.2623907	4	140	0.07407407	0.02857143	3	36	65	NKX3-2,NOG,TBX6
140	Blood_F	positive	Mouse Phenotype	MP:0011733	fused somites	12	0.0001442573	1	0.09518578	29.64198	0.1012078	3	54	0.05555556	0.05555556	2	12	16	FOXA2,TBX6
141	Blood_F	positive	Mouse Phenotype	MP:0008933	abnormal embryonic cilium physiology	13	0.0001875845	1	0.1142534	97.0101	0.02061641	2	11	0.03703704	0.1818182	1	4	10	TBX6
142	Blood_F	positive	Mouse Phenotype	MP:0005229	abnormal intervertebral disk development	14	0.0002653898	1	0.1500969	82.08547	0.02436485	2	13	0.03703704	0.1538462	1	7	11	TBX6
143	Blood_F	positive	Mouse Phenotype	MP:0004602	abnormal vertebral articular process morphology	15	0.0005776352	1	0.3049144	56.16374	0.03561016	2	19	0.03703704	0.1052632	1	3	3	TBX6
144	Blood_F	positive	Mouse Phenotype	MP:0008029	abnormal paraxial mesoderm morphology	16	0.0007625124	1	0.3773483	16.84912	0.1780508	3	95	0.05555556	0.03157895	2	19	39	FOXA2,TBX6
145	Blood_F	positive	Mouse Phenotype	MP:0010856	dilated respiratory conducting tubes	17	0.0008595102	1	0.4003295	16.16835	0.1855477	3	99	0.05555556	0.03030303	3	16	24	FOXA2,FOXP2,LOXL1
146	Blood_F	positive	Mouse Phenotype	MP:0006281	abnormal tail development	18	0.0009108096	1	0.400655	15.84818	0.1892961	3	101	0.05555556	0.02970297	2	19	35	NOG,TBX6
147	Blood_F	positive	Disease Ontology	DOID:3429	inclusion body myositis	1	1.033085e-05	0.02308945	0.02308945	355.7037	0.005622657	2	3	0.03703704	0.6666667	1	2	10	MAP1LC3A
148	Blood_F	positive	Disease Ontology	DOID:633	myositis	2	0.0007167573	1	0.8009763	17.21147	0.1743024	3	93	0.05555556	0.03225806	2	21	80	MAP1LC3A,NOG
149	Blood_F	positive	MSigDB Immunologic Signatures	GSE39820_CTRL_VS_TGFBETA1_IL6_CD4_TCELL_DN	Genes down-regulated in comparison of untreated CD4 [GeneID=920] T cells versus those treated with IL6 [GeneID=3569].	1	9.82187e-06	0.01875977	0.01875977	17.55117	0.2848813	5	152	0.09259259	0.03289474	3	59	193	MAP1LC3A,RAB28,YPEL3
150	Blood_F	positive	MSigDB Immunologic Signatures	GSE7460_CTRL_VS_TGFB_TREATED_ACT_TREG_DN	Genes down-regulated in comparsion of ActTreg versus ActTregTGF (see Fig. 1 in the paper for details).	2	8.721626e-05	0.1665831	0.08329153	11.11574	0.4498126	5	240	0.09259259	0.02083333	3	63	191	MAP1LC3A,SMAD7,YPEL3
151	Blood_F	positive	MSigDB Immunologic Signatures	GSE27786_LIN_NEG_VS_CD8_TCELL_DN	Genes down-regulated in comparison of lineage negative versus CD8 T cells.	3	0.00076266	1	0.4855602	9.745307	0.410454	4	219	0.07407407	0.01826484	3	70	193	RNF165,STOML1,TBX6
152	Blood_F	positive	MSigDB Immunologic Signatures	GSE11864_UNTREATED_VS_CSF1_IFNG_IN_MAC_UP	Genes up-regulated in comparison of untreated macrophages versus those cultured with M-CSF [GeneID=1435] and IFNG [GeneID=3458].	4	0.0008573652	1	0.4093919	9.443461	0.4235735	4	226	0.07407407	0.01769912	3	60	178	SGSM2,SMAD7,YPEL3
153	Blood_F	positive	MGI Expression: Detected	1287	TS15_hindgut mesenchyme	1	0.0002248308	1	1	88.92593	0.02249063	2	12	0.03703704	0.1666667	1	3	3	TBX6
154	Blood_F	positive	MSigDB Perturbation	HU_GENOTOXIN_ACTION_DIRECT_VS_INDIRECT_24HR	Genes discriminating between direct (cisplatin, MMS, mitomycin C [PubChem=2767;4156;5746]) and indirect (paclitaxel, hydroxyurea, etoposide [PubChem=4666;3657;36462]) acting genotoxins at 24 h time point.	1	4.621903e-05	0.1554808	0.1554808	43.26126	0.06934611	3	37	0.05555556	0.08108108	2	16	59	LEF1,YPEL3
155	Blood_F	positive	MSigDB Perturbation	NIELSEN_LEIOMYOSARCOMA_UP	Top 20 positive significant genes associated with CNN1 [GeneID=1264] negative leiomyosarcoma tumors.	2	0.0001230783	0.4140354	0.2070177	118.5679	0.01686797	2	9	0.03703704	0.2222222	2	5	17	LOXL1,SH3BGRL3
156	Blood_F	positive	MSigDB Perturbation	BRACHAT_RESPONSE_TO_CISPLATIN	Genes up-regulated in FL5.12 cells (pro-B lymphocyte) in response to cisplatin [PubChem=2767].	3	0.0002248308	0.7563308	0.2521103	88.92593	0.02249063	2	12	0.03703704	0.1666667	1	4	22	YPEL3
157	Blood_F	positive	MSigDB Perturbation	FERREIRA_EWINGS_SARCOMA_UNSTABLE_VS_STABLE_DN	Genes down-regulated in genomically unstable Ewing's sarcoma tumors compared to the stable ones.	4	0.0002874285	0.9669095	0.2417274	12.62853	0.316743	4	169	0.07407407	0.02366864	2	23	96	MAP1LC3A,YPEL3
158	Blood_F	positive	MSigDB Perturbation	LE_NEURONAL_DIFFERENTIATION_UP	Genes up-regulated during neuronal differentiation of SH-SY5Y cells (neuroblastoma) in response to stimulation by tretinoin (all-trans retinoic acid, ATRA) [PubChemID=444795] and BDNF [GeneID=627].	5	0.0003563975	1	0.2397842	71.14074	0.02811329	2	15	0.03703704	0.1333333	1	6	18	MAP1LC3A
159	Blood_F	positive	MSigDB Perturbation	TERAO_AOX4_TARGETS_HG_UP	Genes up-regulated in Harderian gland tissue upon knockout of AOX4 [GeneID=71872].	6	0.0005776352	1	0.3238608	56.16374	0.03561016	2	19	0.03703704	0.1052632	1	10	30	MAP1LC3A
160	Blood_F	positive	MSigDB Perturbation	BALLIF_DEVELOPMENTAL_DISABILITY_P16_P12_DELETION	Candidate genes in the pericentromeric microdeletion in 16p11.2-p12.2 associated with developmental disabilities.	7	0.0007775071	1	0.3736477	48.50505	0.04123282	2	22	0.03703704	0.09090909	1	4	13	TBX6
161	Blood_F	positive	InterPro	IPR004241	Autophagy protein Atg8 ubiquitin like	1	3.435337e-05	0.3236775	0.3236775	213.4222	0.009371095	2	5	0.03703704	0.4	1	2	8	MAP1LC3A
162	Blood_F	positive	InterPro	IPR004910	Yippee/Mis18	2	9.584281e-05	0.903031	0.4515155	133.3889	0.01499375	2	8	0.03703704	0.25	1	3	6	YPEL3
163	Blood_F	positive	TreeFam	TF312964	GABARAPL2, MAP1LC3A, MAP1LC3B, MAP1LC3B2, MAP1LC3C	1	3.435337e-05	0.2791555	0.2791555	213.4222	0.009371095	2	5	0.03703704	0.4	1	2	5	MAP1LC3A
164	Blood_F	positive	TreeFam	TF313936	YPEL1, YPEL2, YPEL3, YPEL4	2	9.584281e-05	0.7788187	0.3894093	133.3889	0.01499375	2	8	0.03703704	0.25	1	3	4	YPEL3
165	Blood_F	positive	Ensembl Genes	12193	MAP1LC3A	1	3.447767e-06	0.06220116	0.06220116	533.5556	0.003748438	2	2	0.03703704	1	1	1	1	MAP1LC3A
166	Blood_F	positive	Ensembl Genes	7223	YPEL3	2	2.063685e-05	0.3723094	0.1861547	266.7778	0.007496876	2	4	0.03703704	0.5	1	1	1	YPEL3
167	Blood_F	positive	Ensembl Genes	7222	TBX6	2	2.063685e-05	0.3723094	0.1861547	266.7778	0.007496876	2	4	0.03703704	0.5	1	1	1	TBX6
168	Brain_F	negative	GO Biological Process	GO:0040020	regulation of meiosis	1	0.0009014213	1	1	45.15987	0.0442871	2	44	0.06896552	0.04545455	2	8	26	EIF4G3,NANOS2
169	Brain_F	negative	Mouse Phenotype	MP:0011856	abnormal glomerular filtration barrier function	1	1.463625e-05	0.1158898	0.1158898	331.1724	0.00603915	2	6	0.06896552	0.3333333	2	3	6	GRM1,ILK
170	Brain_F	negative	Mouse Phenotype	MP:0002207	abnormal long term potentiation	2	0.0004218682	1	1	11.19456	0.3573164	4	355	0.137931	0.01126761	4	89	211	ATXN1,CCNE1,GRM1,NOVA2
171	Brain_F	negative	Mouse Phenotype	MP:0011189	small embryonic epiblast	3	0.0005701534	1	1	56.77241	0.03522838	2	35	0.06896552	0.05714286	2	6	9	FOXD3,TAF10
172	Brain_F	negative	Human Phenotype	HP:0002075	Dysdiadochokinesis	1	0.0001655039	1	1	104.5808	0.01912398	2	19	0.06896552	0.1052632	2	6	18	ATXN1,GRM1
173	Brain_F	negative	Human Phenotype	HP:0000570	Abnormality of saccadic eye movements	2	0.0003131824	1	0.9624095	76.4244	0.02616965	2	26	0.06896552	0.07692308	2	9	25	ATXN1,GRM1
174	Brain_F	negative	Human Phenotype	HP:0001310	Dysmetria	3	0.000708287	1	1	50.9496	0.03925448	2	39	0.06896552	0.05128205	2	12	39	ATXN1,GRM1
175	Brain_F	negative	Disease Ontology	DOID:3008	ductal breast carcinoma	1	0.000237867	0.5316327	0.5316327	24.83793	0.120783	3	120	0.1034483	0.025	2	39	123	CCNE1,DYRK1B
176	Brain_F	negative	Disease Ontology	DOID:4074	pancreas adenocarcinoma	2	0.0003818782	0.8534978	0.4267489	21.13866	0.14192	3	141	0.1034483	0.0212766	2	50	154	DYRK1B,ILK
177	Brain_F	negative	Disease Ontology	DOID:3458	breast adenocarcinoma	3	0.0003898568	0.8713299	0.2904433	20.9898	0.1429266	3	142	0.1034483	0.02112676	2	47	143	CCNE1,DYRK1B
178	Brain_F	negative	MSigDB Immunologic Signatures	GSE17721_CTRL_VS_POLYIC_2H_BMDM_DN	Genes down-regulated in comparison of control dendritic cells (DC) at 2 h versus those stimulated with poly(I:C) (TLR3 agonist) at 2 h.	1	0.0002587184	0.4941521	0.4941521	12.7374	0.3140358	4	312	0.137931	0.01282051	3	68	196	DYRK1B,ILK,JMJD6
179	Brain_F	negative	MSigDB Perturbation	QI_HYPOXIA	Genes up-regulated by hypoxia in TRAMP-C cells (prostatic cancer).	1	0.0001791374	0.6026182	0.6026182	27.34451	0.1097112	3	109	0.1034483	0.02752294	2	38	137	DYRK1B,JMJD6
180	Brain_F	negative	MSigDB Perturbation	KUUSELO_PANCREATIC_CANCER_19Q13_AMPLIFICATION	List of genes in the 19q13 amplicon region based on a copy number alterations study of a panel of 16 pancreatic cancer cell lines and 31 primary tumors.	2	0.0001837784	0.6182305	0.3091153	99.35172	0.0201305	2	20	0.06896552	0.1	1	10	30	DYRK1B
181	Brain_F	negative	MSigDB Perturbation	SESTO_RESPONSE_TO_UV_C7	Cluster 7: genes changed in primary keratinocytes by UVB irradiation.	3	0.0005701534	1	0.639332	56.77241	0.03522838	2	35	0.06896552	0.05714286	2	18	67	PTMA,TAF10
182	Brain_F	negative	MSigDB Predicted Promoter Motifs	V$AP2REP_01	Motif CAGTGGG matches KLF12: Kruppel-like factor 12	1	0.0007175513	0.441294	0.441294	9.71655	0.4116687	4	409	0.137931	0.009779951	3	71	173	DYRK1B,PHF12,PTMA
183	Brain_F	negative	Ensembl Genes	10024	DYRK1B	1	1.463625e-05	0.2640526	0.2640526	331.1724	0.00603915	2	6	0.06896552	0.3333333	1	1	1	DYRK1B
184	Brain_F	positive	GO Molecular Function	GO:0004871	signal transducer activity	1	5.196563e-05	0.1916492	0.1916492	3.657059	3.554769	13	1138	0.1444444	0.01142355	10	338	1586	ADRA1B,BMPR1A,CD79B,DDR1,FLRT1,GRIA3,KCNH4,NR1D1,SLC44A2,THRA
185	Brain_F	positive	GO Molecular Function	GO:0038062	protein tyrosine kinase collagen receptor activity	2	9.590596e-05	0.3537012	0.1768506	128.0533	0.01561849	2	5	0.02222222	0.4	1	2	2	DDR1
186	Brain_F	positive	GO Molecular Function	GO:0005057	receptor signaling protein activity	3	0.0007708416	1	0.9476213	9.775064	0.4092045	4	131	0.04444444	0.03053435	1	37	105	FLRT1
187	Brain_F	positive	GO Molecular Function	GO:0008353	RNA polymerase II carboxy-terminal domain kinase activity	4	0.000986728	1	0.9097632	42.68444	0.04685548	2	15	0.02222222	0.1333333	1	5	16	GTF2H4
188	Brain_F	positive	GO Biological Process	GO:0061302	smooth muscle cell-matrix adhesion	1	5.766094e-05	0.6019802	0.6019802	160.0667	0.01249479	2	4	0.02222222	0.5	1	1	2	DDR1
189	Brain_F	positive	GO Biological Process	GO:0014909	smooth muscle cell migration	1	5.766094e-05	0.6019802	0.6019802	160.0667	0.01249479	2	4	0.02222222	0.5	1	1	7	DDR1
190	Brain_F	positive	GO Biological Process	GO:0038083	peptidyl-tyrosine autophosphorylation	3	9.590596e-05	1	0.3337527	128.0533	0.01561849	2	5	0.02222222	0.4	1	2	5	DDR1
191	Brain_F	positive	GO Biological Process	GO:0038063	collagen-activated tyrosine kinase receptor signaling pathway	3	9.590596e-05	1	0.3337527	128.0533	0.01561849	2	5	0.02222222	0.4	1	2	2	DDR1
192	Brain_F	positive	GO Biological Process	GO:0044699	single-organism process	5	9.920393e-05	1	0.2071378	1.474905	37.96855	56	12155	0.6222222	0.004607158	55	3142	11122	ADRA1B,ARHGAP15,BMPR1A,BZW2,CD79B,CDH24,COPB2,CSE1L,DACH2,DDR1,DMBX1,FEZF2,FLRT1,FOXP2,FOXP4,GDF5,GRIA3,GTF2H4,HK3,HMX2,HNRNPAB,HOXA6,HOXC5,HOXC6,IL1RAPL1,ILF3,ING4,INSM1,KCNH4,KCNJ12,KSR2,LBX1,MDFI,MPG,MSX1,MYL9,NR1D1,NSMF,ONECUT1,PHF2,PHOX2B,PLAG1,POU4F2,PSD2,SCN4A,SF1,SLC44A2,SLC6A7,SNX11,STOML2,SYT7,THRA,UNC5A,VSX2,ZNF281
193	Brain_F	positive	GO Biological Process	GO:0000718	nucleotide-excision repair, DNA damage removal	6	0.000266901	1	0.4644077	80.03333	0.02498959	2	8	0.02222222	0.25	1	3	21	GTF2H4
194	Brain_F	positive	GO Biological Process	GO:0044763	single-organism cellular process	7	0.000645443	1	0.9626321	1.451325	34.45127	50	11029	0.5555556	0.004533503	47	2863	10112	ADRA1B,ARHGAP15,BMPR1A,BZW2,CD79B,CDH24,COPB2,CSE1L,DDR1,FEZF2,FLRT1,GDF5,GRIA3,GTF2H4,HK3,HMX2,HNRNPAB,IL1RAPL1,ILF3,ING4,INSM1,KCNH4,KCNJ12,KSR2,LBX1,MDFI,MPG,MSX1,MYL9,NR1D1,NSMF,ONECUT1,PHF2,PHOX2B,PLAG1,POU4F2,PSD2,SCN4A,SF1,SLC44A2,SLC6A7,SNX11,STOML2,THRA,UNC5A,VSX2,ZNF281
195	Brain_F	positive	GO Biological Process	GO:0044319	wound healing, spreading of cells	8	0.0007359844	1	0.9604596	49.25128	0.04060808	2	13	0.02222222	0.1538462	1	6	13	DDR1
196	Brain_F	positive	GO Biological Process	GO:0010715	regulation of extracellular matrix disassembly	8	0.0007359844	1	0.9604596	49.25128	0.04060808	2	13	0.02222222	0.1538462	1	5	7	DDR1
197	Brain_F	positive	GO Biological Process	GO:0042994	cytoplasmic sequestering of transcription factor	10	0.0009756019	1	1	15.49032	0.1936693	3	62	0.03333333	0.0483871	2	9	17	MDFI,THRA
198	Brain_F	positive	GO Biological Process	GO:0006362	transcription elongation from RNA polymerase I promoter	11	0.000986728	1	0.9364946	42.68444	0.04685548	2	15	0.02222222	0.1333333	1	4	19	GTF2H4
199	Brain_F	positive	GO Cellular Component	GO:0005887	integral to plasma membrane	1	8.90704e-05	0.1126741	0.1126741	4.024533	2.733236	11	875	0.1222222	0.01257143	8	327	1246	ADRA1B,CD79B,DDR1,FLRT1,GRIA3,KCNH4,SCN4A,SLC6A7
200	Brain_F	positive	GO Cellular Component	GO:0000441	SSL2-core TFIIH complex	2	9.590596e-05	0.121321	0.06066052	128.0533	0.01561849	2	5	0.02222222	0.4	1	1	8	GTF2H4
201	Brain_F	positive	GO Cellular Component	GO:0000439	core TFIIH complex	2	9.590596e-05	0.121321	0.06066052	128.0533	0.01561849	2	5	0.02222222	0.4	1	1	6	GTF2H4
202	Brain_F	positive	GO Cellular Component	GO:0031226	intrinsic to plasma membrane	4	0.0001383531	0.1750167	0.04375417	3.827681	2.873803	11	920	0.1222222	0.01195652	8	343	1294	ADRA1B,CD79B,DDR1,FLRT1,GRIA3,KCNH4,SCN4A,SLC6A7
203	Brain_F	positive	GO Cellular Component	GO:0032806	carboxy-terminal domain protein kinase complex	5	0.0001435662	0.1816112	0.03632225	106.7111	0.01874219	2	6	0.02222222	0.3333333	1	2	10	GTF2H4
204	Brain_F	positive	GO Cellular Component	GO:0044459	plasma membrane part	6	0.0001604333	0.2029481	0.03382469	2.929835	5.119742	15	1639	0.1666667	0.009151922	12	576	2082	ADRA1B,BMPR1A,CD79B,DDR1,FLRT1,GRIA3,IL1RAPL1,KCNH4,NSMF,SCN4A,SLC6A7,STOML2
205	Brain_F	positive	GO Cellular Component	GO:0005675	holo TFIIH complex	7	0.0003424606	0.4332127	0.06188752	71.14074	0.02811329	2	9	0.02222222	0.2222222	1	3	11	GTF2H4
206	Brain_F	positive	GO Cellular Component	GO:0044425	membrane part	8	0.000874418	1	0.1382673	1.939223	12.37609	24	3962	0.2666667	0.006057547	21	1430	6193	ADRA1B,BMPR1A,CD79B,CDH24,COPB2,DDR1,FAM155B,FLRT1,GRIA3,IL1RAPL1,KCNH4,KCNJ12,NSMF,PSD2,SCN4A,SLC25A53,SLC44A2,SLC6A7,STOML2,SYT7,UNC5A
207	Brain_F	positive	Mouse Phenotype	MP:0003884	decreased macrophage cell number	1	2.984531e-05	0.2363152	0.2363152	14.04094	0.3561016	5	114	0.05555556	0.04385965	4	34	107	ARHGAP15,BMPR1A,DDR1,THRA
208	Brain_F	positive	Mouse Phenotype	MP:0011419	erythrocyturia	2	5.766094e-05	0.4565593	0.2282797	160.0667	0.01249479	2	4	0.02222222	0.5	1	1	1	DDR1
209	Brain_F	positive	Mouse Phenotype	MP:0010173	increased mammary gland epithelium proliferation	3	9.590596e-05	0.7593834	0.2531278	128.0533	0.01561849	2	5	0.02222222	0.4	1	2	3	DDR1
210	Brain_F	positive	Mouse Phenotype	MP:0010172	abnormal mammary gland epithelium physiology	3	9.590596e-05	0.7593834	0.2531278	128.0533	0.01561849	2	5	0.02222222	0.4	1	2	9	DDR1
211	Brain_F	positive	Mouse Phenotype	MP:0005161	hematuria	5	0.000266901	1	0.4226644	80.03333	0.02498959	2	8	0.02222222	0.25	1	3	13	DDR1
212	Brain_F	positive	Mouse Phenotype	MP:0011965	decreased total retina thickness	6	0.0003097902	1	0.4088198	22.86667	0.1311953	3	42	0.03333333	0.07142857	2	4	10	POU4F2,VSX2
213	Brain_F	positive	Mouse Phenotype	MP:0001432	abnormal food preference	7	0.0008031592	1	0.9084878	16.55862	0.1811745	3	58	0.03333333	0.05172414	1	3	12	FEZF2
214	Brain_F	positive	Disease Ontology	DOID:2960	IBIDS syndrome	1	0.0002005838	0.4483048	0.4483048	91.46667	0.02186589	2	7	0.02222222	0.2857143	1	2	4	GTF2H4
215	Brain_F	positive	MSigDB Oncogenic Signatures	JNK_DN.V1_DN	Genes down-regulated in JNK inhibitor-treated (SP600125[PubChem=8515]) keratinocytes.	1	0.0007265812	0.1358707	0.1358707	7.082596	0.7059559	5	226	0.05555556	0.02212389	2	55	180	FLRT1,MYL9
216	Brain_F	positive	MSigDB Immunologic Signatures	GSE360_L_MAJOR_VS_T_GONDII_MAC_DN	Genes down-regulated in comparison of macrophages exposed to L. major versus macrophages exposed to M. tuberculosis.	1	0.0001983785	0.3789029	0.3789029	7.167164	0.8371512	6	268	0.06666667	0.02238806	3	59	210	FLRT1,ILF3,PYGM
217	Brain_F	positive	MSigDB Immunologic Signatures	GSE17721_POLYIC_VS_GARDIQUIMOD_16H_BMDM_DN	Genes down-regulated in comparison of dendritic cells (DC) stimulated with poly(I:C) (TLR3 agonist) at 16 h versus DC cells stimulated with Gardiquimod (TLR7 agonist) at 16 h.	2	0.0003224269	0.6158354	0.3079177	8.469136	0.590379	5	189	0.05555556	0.02645503	4	58	192	GTF2H4,STOML2,THRA,ZNF281
218	Brain_F	positive	MSigDB Immunologic Signatures	GSE15930_STIM_VS_STIM_AND_IL-12_72H_CD8_T_CELL_DN	Genes up-regulated in comparison of unstimulated CD8 T cells at 72 h versus CD8 T cells at 72 h after stimulation with IL12.	3	0.00037568	0.7175488	0.2391829	6.360265	0.9433569	6	302	0.06666667	0.01986755	5	59	199	ELAVL4,GRIA3,GTF2H4,HOXC5,SYT7
219	Brain_F	positive	MSigDB Immunologic Signatures	GSE360_L_MAJOR_VS_M_TUBERCULOSIS_MAC_DN	Genes down-regulated in comparison of macrophages exposed to L. major versus macrophages exposed to M. tuberculosis.	4	0.0008492223	1	0.4055036	6.840456	0.7309454	5	234	0.05555556	0.02136752	2	65	204	FLRT1,PYGM
220	Brain_F	positive	PANTHER Pathway	P00023	General transcription regulation	1	0.0008569044	0.1302495	0.1302495	45.73333	0.04373178	2	14	0.02222222	0.1428571	1	8	31	GTF2H4
221	Brain_F	positive	PANTHER Pathway	P00055	Transcription regulation by bZIP transcription factor	2	0.000986728	0.1499827	0.07499133	42.68444	0.04685548	2	15	0.02222222	0.1333333	1	9	46	GTF2H4
222	Brain_F	positive	MSigDB Pathway	REACTOME_FORMATION_OF_INCISION_COMPLEX_IN_GG_NER	Genes involved in Formation of incision complex in GG-NER	1	0.000266901	0.3523093	0.3523093	80.03333	0.02498959	2	8	0.02222222	0.25	1	3	20	GTF2H4
223	Brain_F	positive	MSigDB Pathway	REACTOME_FORMATION_OF_TRANSCRIPTION_COUPLED_NER_TC_NER_REPAIR_COMPLEX	Genes involved in Formation of transcription-coupled NER (TC-NER) repair complex	2	0.000986728	1	0.6512405	42.68444	0.04685548	2	15	0.02222222	0.1333333	1	7	28	GTF2H4
224	Brain_F	positive	MGI Expression: Detected	11336	TS23_spinal cord basal column	1	1.790251e-06	0.01671557	0.01671557	4.039537	3.96085	16	1268	0.1777778	0.0126183	11	200	550	DACH2,FLRT1,FOXP2,FOXP4,HOXA6,HOXC6,IL1RAPL1,KCNJ12,ONECUT1,UNC5A,VSX2
225	Brain_F	positive	MGI Expression: Detected	12232	TS23_spinal cord ventral grey horn	2	6.224364e-06	0.05811689	0.02905844	3.888259	3.857768	15	1235	0.1666667	0.01214575	10	193	521	FLRT1,FOXP2,FOXP4,HOXA6,HOXC6,IL1RAPL1,KCNJ12,ONECUT1,UNC5A,VSX2
226	Brain_F	positive	MGI Expression: Detected	3061	TS18_acoustic VIII ganglion	3	9.098496e-06	0.08495266	0.02831755	30.48889	0.1311953	4	42	0.04444444	0.0952381	1	3	6	FLRT1
227	Brain_F	positive	MGI Expression: Detected	3062	TS18_facial VII ganglion	4	1.000778e-05	0.09344264	0.02336066	29.77984	0.134319	4	43	0.04444444	0.09302326	1	4	5	FLRT1
228	Brain_F	positive	MGI Expression: Detected	11954	TS23_cerebral cortex mantle layer	5	1.581737e-05	0.1476868	0.02953736	5.425989	1.842982	10	590	0.1111111	0.01694915	4	78	173	FEZF2,FLRT1,FOXP4,IL1RAPL1
229	Brain_F	positive	MGI Expression: Detected	7485	TS23_sensory organ	6	2.575461e-05	0.2404708	0.04007847	2.016107	16.36818	33	5240	0.3666667	0.00629771	26	1131	3403	BMPR1A,COPB2,CSE1L,DACH2,DDR1,ELAVL4,FEZF2,FLRT1,FOXP2,HMX2,HNRNPAB,HOXC5,IL1RAPL1,ING4,INSM1,MDFI,MYL9,NSMF,ONECUT1,POU4F2,PYGM,SF1,SNX11,UNC5A,VSX2,ZFHX4
230	Brain_F	positive	MGI Expression: Detected	3219	TS18_3rd branchial arch	7	4.605682e-05	0.4300325	0.06143322	20.32593	0.196793	4	63	0.04444444	0.06349206	1	7	11	FLRT1
231	Brain_F	positive	MGI Expression: Detected	3053	TS18_cranial ganglion	8	4.821248e-05	0.4501599	0.05626999	12.7037	0.393586	5	126	0.05555556	0.03968254	2	17	25	FLRT1,POU4F2
232	Brain_F	positive	MGI Expression: Detected	7901	TS23_brain	9	5.423473e-05	0.5063897	0.05626552	1.764306	22.6718	40	7258	0.4444444	0.00551116	33	1516	4413	ADRA1B,BMPR1A,COPB2,CSE1L,DACH2,DDR1,DMBX1,ELAVL4,FEZF2,FLRT1,FOXP2,FOXP4,GPATCH8,HMX2,HNRNPAB,HOXA6,HOXC5,IL1RAPL1,INSM1,KCNJ12,MDFI,MSX1,NR1D1,NSMF,ONECUT1,PHOX2B,PSD2,SF1,SLC6A7,SNX11,UNC5A,VSX2,ZFHX4
233	Brain_F	positive	MGI Expression: Detected	10107	TS23_spinal cord mantle layer	10	0.000128599	1	0.1200729	2.53862	7.484382	19	2396	0.2111111	0.007929883	14	338	834	DACH2,DMBX1,FLRT1,FOXP2,FOXP4,HOXA6,HOXC6,IL1RAPL1,KCNJ12,MSX1,ONECUT1,SNX11,UNC5A,VSX2
234	Brain_F	positive	MGI Expression: Detected	11175	TS23_metencephalon lateral wall	11	0.0001314572	1	0.1115833	2.023873	13.83486	28	4429	0.3111111	0.006321969	23	883	2399	ADRA1B,BMPR1A,COPB2,DACH2,DDR1,DMBX1,ELAVL4,FEZF2,FOXP2,FOXP4,HNRNPAB,HOXC5,IL1RAPL1,INSM1,KCNJ12,MSX1,NSMF,ONECUT1,PSD2,SF1,SLC6A7,SNX11,VSX2
235	Brain_F	positive	MGI Expression: Detected	9028	TS23_spinal cord lateral wall	12	0.0001386182	1	0.1078565	2.443766	8.18409	20	2620	0.2222222	0.007633588	15	394	1021	DACH2,DMBX1,ELAVL4,FLRT1,FOXP2,FOXP4,HOXA6,HOXC6,IL1RAPL1,KCNJ12,MSX1,ONECUT1,SNX11,UNC5A,VSX2
236	Brain_F	positive	MGI Expression: Detected	7608	TS23_central nervous system	13	0.0001390959	1	0.09990296	1.676519	24.45544	41	7829	0.4555556	0.00523694	35	1636	4796	ADRA1B,BMPR1A,COPB2,CSE1L,DACH2,DDR1,DMBX1,ELAVL4,FEZF2,FLRT1,FOXP2,FOXP4,GPATCH8,HMX2,HNRNPAB,HOXA6,HOXC5,HOXC6,IL1RAPL1,INSM1,KCNJ12,MDFI,MSX1,NR1D1,NSMF,ONECUT1,PHOX2B,POU4F2,PSD2,SF1,SLC6A7,SNX11,UNC5A,VSX2,ZFHX4
237	Brain_F	positive	MGI Expression: Detected	3052	TS18_central nervous system ganglion	14	0.000167226	1	0.1115278	9.760163	0.5122865	5	164	0.05555556	0.0304878	2	20	29	FLRT1,POU4F2
238	Brain_F	positive	MGI Expression: Detected	11300	TS23_cerebral cortex	15	0.0001677729	1	0.104433	2.118966	11.79821	25	3777	0.2777778	0.00661901	17	719	1889	ADRA1B,BMPR1A,CSE1L,DDR1,DMBX1,ELAVL4,FEZF2,FLRT1,FOXP2,FOXP4,HNRNPAB,HOXC5,IL1RAPL1,NSMF,SF1,UNC5A,VSX2
239	Brain_F	positive	MGI Expression: Detected	8820	TS23_forebrain	16	0.0001740198	1	0.1015514	1.809866	18.78592	34	6014	0.3777778	0.005653475	26	1219	3507	ADRA1B,BMPR1A,COPB2,CSE1L,DACH2,DDR1,DMBX1,ELAVL4,FEZF2,FLRT1,FOXP2,FOXP4,HMX2,HNRNPAB,HOXC5,IL1RAPL1,INSM1,KCNJ12,NR1D1,NSMF,ONECUT1,SF1,SLC6A7,SNX11,UNC5A,VSX2
240	Brain_F	positive	MGI Expression: Detected	7501	TS23_nervous system	17	0.0002099372	1	0.1153049	1.647479	24.88651	41	7967	0.4555556	0.005146228	35	1670	4890	ADRA1B,BMPR1A,COPB2,CSE1L,DACH2,DDR1,DMBX1,ELAVL4,FEZF2,FLRT1,FOXP2,FOXP4,GPATCH8,HMX2,HNRNPAB,HOXA6,HOXC5,HOXC6,IL1RAPL1,INSM1,KCNJ12,MDFI,MSX1,NR1D1,NSMF,ONECUT1,PHOX2B,POU4F2,PSD2,SF1,SLC6A7,SNX11,UNC5A,VSX2,ZFHX4
241	Brain_F	positive	MGI Expression: Detected	8824	TS23_hindbrain	18	0.000223972	1	0.1161793	1.866842	16.60558	31	5316	0.3444444	0.005831452	27	1063	3054	ADRA1B,BMPR1A,COPB2,DACH2,DDR1,DMBX1,ELAVL4,FEZF2,FOXP2,FOXP4,HMX2,HNRNPAB,HOXA6,HOXC5,IL1RAPL1,INSM1,KCNJ12,MDFI,MSX1,NSMF,ONECUT1,PSD2,SF1,SLC6A7,SNX11,VSX2,ZFHX4
242	Brain_F	positive	MGI Expression: Detected	9987	TS23_metencephalon	19	0.0002244251	1	0.1102872	1.962288	14.26905	28	4568	0.3111111	0.006129597	23	913	2581	ADRA1B,BMPR1A,COPB2,DACH2,DDR1,DMBX1,ELAVL4,FEZF2,FOXP2,FOXP4,HNRNPAB,HOXC5,IL1RAPL1,INSM1,KCNJ12,MSX1,NSMF,ONECUT1,PSD2,SF1,SLC6A7,SNX11,VSX2
243	Brain_F	positive	MGI Expression: Detected	11875	TS23_metencephalon alar plate	20	0.0002336007	1	0.1090565	2.075015	12.0481	25	3857	0.2777778	0.006481722	20	754	1976	ADRA1B,BMPR1A,COPB2,DACH2,DDR1,DMBX1,ELAVL4,FEZF2,FOXP2,FOXP4,HNRNPAB,HOXC5,IL1RAPL1,INSM1,MSX1,NSMF,ONECUT1,PSD2,SF1,VSX2
244	Brain_F	positive	MGI Expression: Detected	3039	TS18_central nervous system	21	0.0002408803	1	0.1071	2.418502	7.856102	19	2515	0.2111111	0.007554672	12	310	635	FEZF2,FLRT1,FOXP2,FOXP4,MSX1,PHF2,PHOX2B,PLAG1,POU4F2,THRA,VSX2,ZNF281
245	Brain_F	positive	MGI Expression: Detected	3038	TS18_nervous system	22	0.0002651666	1	0.1125391	2.400368	7.915452	19	2534	0.2111111	0.007498027	12	313	641	FEZF2,FLRT1,FOXP2,FOXP4,MSX1,PHF2,PHOX2B,PLAG1,POU4F2,THRA,VSX2,ZNF281
246	Brain_F	positive	MGI Expression: Detected	6925	TS23_embryo	23	0.000274398	1	0.1113937	1.473441	35.29155	52	11298	0.5777778	0.004602585	52	2746	8732	ADRA1B,BMPR1A,BZW2,CD79B,COPB2,CSE1L,DACH2,DDR1,DMBX1,ELAVL4,FEZF2,FLRT1,FOXP2,FOXP4,GDF5,GPATCH8,GTF2H4,HMX2,HNRNPAB,HOXA6,HOXC5,HOXC6,IL1RAPL1,ILF3,ING4,INSM1,KCNJ12,LBX1,MDFI,MPG,MSX1,MYL9,NPRL3,NR1D1,NSMF,ONECUT1,PHF2,PHOX2B,PLAG1,POU4F2,PSD2,PYGM,SCN4A,SF1,SLC44A2,SLC6A7,SNX11,THRA,UNC5A,VSX2,ZFHX4,ZNF281
247	Brain_F	positive	MGI Expression: Detected	6924	Theiler_stage_23	23	0.000274398	1	0.1113937	1.473441	35.29155	52	11298	0.5777778	0.004602585	52	2746	8735	ADRA1B,BMPR1A,BZW2,CD79B,COPB2,CSE1L,DACH2,DDR1,DMBX1,ELAVL4,FEZF2,FLRT1,FOXP2,FOXP4,GDF5,GPATCH8,GTF2H4,HMX2,HNRNPAB,HOXA6,HOXC5,HOXC6,IL1RAPL1,ILF3,ING4,INSM1,KCNJ12,LBX1,MDFI,MPG,MSX1,MYL9,NPRL3,NR1D1,NSMF,ONECUT1,PHF2,PHOX2B,PLAG1,POU4F2,PSD2,PYGM,SCN4A,SF1,SLC44A2,SLC6A7,SNX11,THRA,UNC5A,VSX2,ZFHX4,ZNF281
248	Brain_F	positive	MGI Expression: Detected	9951	TS23_diencephalon	25	0.0003713096	1	0.1386767	1.873258	15.48105	29	4956	0.3222222	0.005851493	24	975	2724	ADRA1B,BMPR1A,CSE1L,DACH2,DDR1,DMBX1,ELAVL4,FEZF2,FOXP2,FOXP4,HMX2,HNRNPAB,HOXC5,IL1RAPL1,INSM1,KCNJ12,NR1D1,NSMF,ONECUT1,SF1,SLC6A7,SNX11,UNC5A,VSX2
249	Brain_F	positive	MGI Expression: Detected	7445	TS23_organ system	26	0.0004423252	1	0.1588458	1.471877	33.97022	50	10875	0.5555556	0.004597701	48	2551	8058	ADRA1B,BMPR1A,BZW2,CD79B,COPB2,CSE1L,DACH2,DDR1,DMBX1,ELAVL4,FEZF2,FLRT1,FOXP2,FOXP4,GPATCH8,GTF2H4,HMX2,HNRNPAB,HOXA6,HOXC5,HOXC6,IL1RAPL1,ILF3,ING4,INSM1,KCNJ12,LBX1,MDFI,MSX1,MYL9,NR1D1,NSMF,ONECUT1,PHF2,PHOX2B,PLAG1,POU4F2,PSD2,PYGM,SCN4A,SF1,SLC6A7,SNX11,THRA,UNC5A,VSX2,ZFHX4,ZNF281
250	Brain_F	positive	MGI Expression: Detected	10695	TS23_radius	27	0.0006467261	1	0.2236475	10.24427	0.3904623	4	125	0.04444444	0.032	3	25	92	ING4,MDFI,UNC5A
251	Brain_F	positive	MGI Expression: Detected	2413	TS17_central nervous system	28	0.0006579886	1	0.2194157	1.71222	19.27322	33	6170	0.3666667	0.00534846	27	875	1902	BMPR1A,CSE1L,DMBX1,FEZF2,FLRT1,FOXP2,FOXP4,GTF2H4,HMX2,HNRNPAB,HOXA6,HOXC5,HOXC6,ING4,LBX1,MSX1,NR1D1,ONECUT1,PHF2,PHOX2B,PLAG1,POU4F2,SF1,THRA,VSX2,ZFHX4,ZNF281
252	Brain_F	positive	MGI Expression: Detected	2165	TS17_organ system	29	0.0006584299	1	0.2119917	1.651117	21.80342	36	6980	0.4	0.005157593	30	1099	2614	BMPR1A,CSE1L,DACH2,DMBX1,FEZF2,FLRT1,FOXP2,FOXP4,GTF2H4,HMX2,HNRNPAB,HOXA6,HOXC5,HOXC6,ING4,LBX1,MSX1,MYL9,NR1D1,ONECUT1,PHF2,PHOX2B,PLAG1,POU4F2,PSD2,SF1,THRA,VSX2,ZFHX4,ZNF281
253	Brain_F	positive	MGI Expression: Detected	2412	TS17_nervous system	30	0.0007195708	1	0.2239544	1.703935	19.36693	33	6200	0.3666667	0.005322581	27	886	1934	BMPR1A,CSE1L,DMBX1,FEZF2,FLRT1,FOXP2,FOXP4,GTF2H4,HMX2,HNRNPAB,HOXA6,HOXC5,HOXC6,ING4,LBX1,MSX1,NR1D1,ONECUT1,PHF2,PHOX2B,PLAG1,POU4F2,SF1,THRA,VSX2,ZFHX4,ZNF281
254	Brain_F	positive	MGI Expression: Detected	14299	TS28_choroid plexus	31	0.0008249568	1	0.2484717	2.256226	7.977926	18	2554	0.2	0.007047768	13	507	1381	ADRA1B,BMPR1A,DDR1,DMBX1,FEZF2,FOXP2,FOXP4,HNRNPAB,HOXC5,NSMF,PSD2,SF1,VSX2
255	Brain_F	positive	MGI Expression: Detected	10724	TS23_femur	32	0.0008257921	1	0.2409507	5.472365	1.096418	6	351	0.06666667	0.01709402	5	80	310	FOXP2,GDF5,ING4,MDFI,UNC5A
256	Brain_F	positive	MGI Expression: Detected	6959	TS28_renal-urinary system	33	0.0009805902	1	0.2774476	1.923686	12.47605	24	3994	0.2666667	0.006009014	20	858	2620	BMPR1A,CD79B,CSE1L,DDR1,FLRT1,FOXP2,FOXP4,GRIA3,HOXA6,HOXC6,ING4,KCNJ12,MPG,MYL9,NPRL3,NSMF,POU4F2,PSD2,SLC6A7,ZFHX4
257	Brain_F	positive	MSigDB Perturbation	JAZAG_TGFB1_SIGNALING_DN	Genes down-regulated in PANC-1-puro cells (pancreatic cancer) stimulated by TGF1B [GeneID=7040] for 2 h.	1	9.281625e-08	0.0003122339	0.0003122339	44.46296	0.1124531	5	36	0.05555556	0.1388889	2	8	38	FLRT1,STOML2
258	Brain_F	positive	MSigDB Perturbation	MIKKELSEN_ES_ICP_WITH_H3K4ME3	Genes with intermediate-CpG-density (ICP) promoters bearing histone H3 K4 trimethylation mark (H3K4me3) in embryonic stem cells (ES).	2	1.004006e-05	0.03377476	0.01688738	6.533333	1.377551	9	441	0.1	0.02040816	5	143	673	FLRT1,GDF5,GRIA3,GTF2H4,SLC44A2
259	Brain_F	positive	MSigDB Perturbation	NUTT_GBM_VS_AO_GLIOMA_DN	Top 50 marker genes for anaplastic oligodendroglioma (AO), a class of high grade glioma.	3	2.687762e-05	0.09041631	0.03013877	23.28242	0.1718034	4	55	0.04444444	0.07272727	1	16	45	FLRT1
260	Brain_F	positive	MSigDB Perturbation	WATTEL_AUTONOMOUS_THYROID_ADENOMA_UP	Up-regulated genes characteristic for autonomous thyroid adenoma.	4	7.370983e-05	0.2479599	0.06198997	18.03568	0.2217826	4	71	0.04444444	0.05633803	1	24	70	FLRT1
261	Brain_F	positive	MSigDB Perturbation	CREIGHTON_AKT1_SIGNALING_VIA_MTOR_UP	Genes in the AKT1 [GeneID=207] pathway which are independent of MTOR [GeneID=2475], insensitive to RAD001 (everolimus) [PubChem=6442177].	5	8.165179e-05	0.2746766	0.05493532	35.57037	0.08433986	3	27	0.03333333	0.1111111	2	10	34	DDR1,HNRNPAB
262	Brain_F	positive	MSigDB Perturbation	YAGI_AML_WITH_INV_16_TRANSLOCATION	Genes specifically expressed in samples from patients with pediatric acute myeloid leukemia (AML) bearing inv(16) translocation.	6	0.00013841	0.4656112	0.07760187	4.654604	1.933569	9	619	0.1	0.01453958	5	130	414	COPB2,FLRT1,GTF2H4,HNRNPAB,SCN4A
263	Brain_F	positive	MSigDB Perturbation	ZWANG_TRANSIENTLY_UP_BY_2ND_EGF_PULSE_ONLY	Genes transiently induced only by the second pulse of EGF [GeneID =1950] in 184A1 cells (mammary epithelium).	7	0.0002045226	0.688014	0.09828772	2.865155	5.235319	15	1676	0.1666667	0.008949881	12	371	1430	ACRBP,ADRA1B,FEZF2,GRIA3,HMX2,KCNJ12,MDFI,MYL9,NR1D1,ONECUT1,SLC6A7,SYT7
264	Brain_F	positive	MSigDB Perturbation	MISSIAGLIA_REGULATED_BY_METHYLATION_DN	Genes down-regulated in PaCa44 and CFPAC1 cells (pancreatic cancer) after treatment with decitabine [PubChem=451668], a DNA hypomethylating agent similar to azacitidine [PubChem=9444].	8	0.0002143703	0.7211417	0.09014271	9.252408	0.5403998	5	173	0.05555556	0.02890173	4	42	119	CSE1L,HNRNPAB,ILF3,MDFI
265	Brain_F	positive	MSigDB Perturbation	MIKKELSEN_MEF_HCP_WITH_H3K27ME3	Genes with high-CpG-density promoters (HCP) bearing histone H3 trimethylation mark at K27 (H3K27me3) in MEF cells (embryonic fibroblast).	9	0.0002587987	0.8705988	0.0967332	2.803269	5.350895	15	1713	0.1666667	0.008756567	12	255	573	DMBX1,FEZF2,HMX2,INSM1,LBX1,PHOX2B,POU4F2,PSD2,SLC6A7,SYT7,UNC5A,VSX2
266	Brain_F	positive	MSigDB Perturbation	YAMANAKA_GLIOBLASTOMA_SURVIVAL_DN	Genes whose expression most strongly and consistently associated with the short term survival of patients with high grade glioma tumors.	10	0.0004272055	1	0.1437119	64.02667	0.03123698	2	10	0.02222222	0.2	1	3	9	DDR1
267	Brain_F	positive	MSigDB Perturbation	HU_GENOTOXIC_DAMAGE_24HR	Genes most consistently regulated at 24 h by all six genotoxins tested: cisplatin, methyl methanesulfonate, mitomycin C, taxol, hydroxyurea and etoposide [PubChem=2767;4156;5746;4666;3657;36462].	10	0.0004272055	1	0.1437119	64.02667	0.03123698	2	10	0.02222222	0.2	1	6	35	DDR1
268	Brain_F	positive	MSigDB Perturbation	HUMMERICH_SKIN_CANCER_PROGRESSION_DN	Selected genes down-regulated during progression through benign to malignant skin tumors formed by treatment with DMBA and TPA [PubChem=6001;4792] chemicals in the two stage skin carcinogenesis model.	12	0.0005547102	1	0.1555038	10.67111	0.3748438	4	120	0.04444444	0.03333333	3	35	101	GTF2H4,MYL9,PYGM
269	Brain_F	positive	MSigDB Perturbation	ROESSLER_LIVER_CANCER_METASTASIS_UP	Genes up-regulated in liver samples containing tumor thrombi in the major branches of the portal vein at surgery (PT) compared to those from metastasis-free HCC patients (PN) at the time of surgery and at follow-up.	13	0.0006863912	1	0.1776169	10.08294	0.3967097	4	127	0.04444444	0.03149606	2	32	106	GTF2H4,MDFI
270	Brain_F	positive	MSigDB Predicted Promoter Motifs	V$AP1FJ_Q2	Motif RSTGACTNMNW matches JUN: jun oncogene	1	4.23383e-06	0.002603805	0.002603805	6.314267	1.583715	10	507	0.1111111	0.01972387	4	115	261	FEZF2,FLRT1,MDFI,STOML2
271	Brain_F	positive	MSigDB Predicted Promoter Motifs	V$NFKAPPAB_01	Motif GGGAMTTYCC matches NFKB&lt;br&gt; RELA: v-rel reticuloendotheliosis viral oncogene homolog A, nuclear factor of kappa light polypeptide gene enhancer in B-cells 3, p65 (avian)	2	2.255023e-05	0.01386839	0.006934196	5.20542	1.921075	10	615	0.1111111	0.01626016	5	121	245	DDR1,FLRT1,IL1RAPL1,MSX1,VSX2
272	Brain_F	positive	MSigDB Predicted Promoter Motifs	RYTGCNWTGGNR_UNKNOWN	Motif RYTGCNWTGGNR (no known TF)	3	0.0001220604	0.07506715	0.02502238	6.348253	1.102666	7	353	0.07777778	0.01983003	4	48	106	DDR1,FEZF2,ILF3,STOML2
273	Brain_F	positive	MSigDB Predicted Promoter Motifs	V$OCT1_03	Motif NNNRTAATNANNN matches POU2F1: POU domain, class 2, transcription factor 1	4	0.0002803229	0.1723986	0.04309965	3.283419	3.654727	12	1170	0.1333333	0.01025641	8	127	216	CHCHD7,FEZF2,FLRT1,FOXP2,IL1RAPL1,NR1D1,PHOX2B,PLAG1
274	Brain_F	positive	MSigDB Predicted Promoter Motifs	V$SREBP1_02	Motif KATCACCCCAC matches SREBF1: sterol regulatory element binding transcription factor 1	5	0.0004169049	0.2563965	0.0512793	6.236364	0.9620991	6	308	0.06666667	0.01948052	5	47	84	DDR1,FOXP2,PHOX2B,PLAG1,POU4F2
275	Brain_F	positive	MSigDB Predicted Promoter Motifs	V$PAX2_01	Motif NNNNGTCANGNRTKANNNN matches PAX2: paired box gene 2	6	0.0004470659	0.2749455	0.04582425	7.885057	0.6341108	5	203	0.05555556	0.02463054	2	33	70	FLRT1,FOXP2
276	Brain_F	positive	MSigDB Predicted Promoter Motifs	V$COMP1_01	Motif NVTNWTGATTGACNACAAVARRBN matches MYOG: myogenin (myogenic factor 4)	7	0.0008161621	0.5019397	0.07170567	3.647089	2.467722	9	790	0.1	0.01139241	7	76	110	FEZF2,FOXP2,GRIA3,HOXC6,ILF3,NR1D1,ZNF281
277	Brain_F	positive	InterPro	IPR004598	Transcription factor TFIIH subunit p52/Tfb2	1	9.590596e-05	0.903626	0.903626	128.0533	0.01561849	2	5	0.02222222	0.4	1	1	1	GTF2H4
278	Brain_F	positive	InterPro	IPR000483	Cysteine-rich flanking region, C-terminal	2	0.0003856019	1	1	11.74801	0.3404831	4	109	0.04444444	0.03669725	1	35	89	FLRT1
279	Brain_F	positive	InterPro	IPR000421	Coagulation factor 5/8 C-terminal type domain	3	0.0006240238	1	1	53.35556	0.03748438	2	12	0.02222222	0.1666667	1	6	23	DDR1
280	Brain_F	positive	InterPro	IPR002011	Tyrosine-protein kinase, receptor class II, conserved site	4	0.0007359844	1	1	49.25128	0.04060808	2	13	0.02222222	0.1538462	1	5	11	DDR1
281	Brain_F	positive	TreeFam	TF331598	FLRT1, FLRT3, LRRC70	1	6.171291e-09	5.014791e-05	5.014791e-05	160.0667	0.02498959	4	8	0.04444444	0.5	1	2	3	FLRT1
282	Brain_F	positive	TreeFam	TF317840	DDR1, DDR2	2	9.590596e-05	0.7793318	0.3896659	128.0533	0.01561849	2	5	0.02222222	0.4	1	2	2	DDR1
283	Brain_F	positive	TreeFam	TF300879	GTF2H4	2	9.590596e-05	0.7793318	0.3896659	128.0533	0.01561849	2	5	0.02222222	0.4	1	1	1	GTF2H4
284	Brain_F	positive	HGNC Gene Families	FN3	FN3	1	1.478574e-06	0.0007067584	0.0007067584	47.42716	0.08433986	4	27	0.04444444	0.1481481	1	9	29	FLRT1
285	Brain_F	positive	HGNC Gene Families	CD	CD	2	0.0001125695	0.05380822	0.02690411	32.01333	0.09371095	3	30	0.03333333	0.1	2	15	80	BMPR1A,DDR1
286	Brain_F	positive	Ensembl Genes	3520	FLRT1	1	3.093031e-09	5.580137e-05	5.580137e-05	182.9333	0.02186589	4	7	0.04444444	0.5714286	1	1	1	FLRT1
287	Brain_F	positive	Ensembl Genes	16185	DDR1	2	5.766094e-05	1	0.5201305	160.0667	0.01249479	2	4	0.02222222	0.5	1	1	1	DDR1
288	Brain_F	positive	Ensembl Genes	16186	GTF2H4	3	9.590596e-05	1	0.5767465	128.0533	0.01561849	2	5	0.02222222	0.4	1	1	1	GTF2H4
289	Brain_F	positive	Ensembl Genes	13648	FEZF2	4	0.0006875077	1	1	17.46182	0.1718034	3	55	0.03333333	0.05454545	1	1	1	FEZF2
290	Ear_F	negative	GO Molecular Function	GO:0043422	protein kinase B binding	1	0.0001508408	0.5563009	0.5563009	109.3435	0.01829099	2	17	0.06451613	0.1176471	1	4	9	RARA
291	Ear_F	negative	GO Molecular Function	GO:0035014	phosphatidylinositol 3-kinase regulator activity	2	0.0001894059	0.698529	0.3492645	97.83362	0.02044287	2	19	0.06451613	0.1052632	1	4	9	RARA
292	Ear_F	negative	GO Molecular Function	GO:0051018	protein kinase A binding	3	0.0003046845	1	0.3745588	77.45161	0.02582257	2	24	0.06451613	0.08333333	1	6	32	RARA
293	Ear_F	negative	GO Molecular Function	GO:0031490	chromatin DNA binding	4	0.0005478421	1	0.5051104	18.71314	0.1603151	3	149	0.09677419	0.02013423	2	20	34	RARA,VAX1
294	Ear_F	negative	GO Molecular Function	GO:0044323	retinoic acid-responsive element binding	5	0.0007688151	1	0.567078	48.91681	0.04088574	2	38	0.06451613	0.05263158	1	3	3	RARA
295	Ear_F	negative	GO Molecular Function	GO:0003708	retinoic acid receptor activity	6	0.0009842374	1	0.6049779	43.22881	0.04626544	2	43	0.06451613	0.04651163	1	6	8	RARA
296	Ear_F	negative	GO Biological Process	GO:1902106	negative regulation of leukocyte differentiation	1	6.058147e-06	0.06324705	0.06324705	33.49259	0.1194294	4	111	0.1290323	0.03603604	3	25	68	BMP4,NRARP,RARA
297	Ear_F	negative	GO Biological Process	GO:0045580	regulation of T cell differentiation	2	1.001144e-05	0.1045194	0.05225972	29.50538	0.1355685	4	126	0.1290323	0.03174603	3	33	90	BMP4,NRARP,RARA
298	Ear_F	negative	GO Biological Process	GO:0045619	regulation of lymphocyte differentiation	3	1.353511e-05	0.1413065	0.04710218	27.33586	0.1463279	4	136	0.1290323	0.02941176	3	37	115	BMP4,NRARP,RARA
299	Ear_F	negative	GO Biological Process	GO:0002043	blood vessel endothelial cell proliferation involved in sprouting angiogenesis	4	6.124783e-05	0.6394273	0.1598568	168.9853	0.01183535	2	11	0.06451613	0.1818182	2	3	5	BMP4,NRARP
300	Ear_F	negative	GO Biological Process	GO:0050863	regulation of T cell activation	5	6.609465e-05	0.6900281	0.1380056	18.22391	0.2194919	4	204	0.1290323	0.01960784	3	62	230	BMP4,NRARP,RARA
301	Ear_F	negative	GO Biological Process	GO:0055007	cardiac muscle cell differentiation	6	7.532259e-05	0.7863678	0.1310613	17.61932	0.2270235	4	211	0.1290323	0.01895735	3	36	79	BMP4,RARA,TBX2
302	Ear_F	negative	GO Biological Process	GO:0060010	Sertoli cell fate commitment	7	8.674408e-05	0.9056082	0.1293726	142.9876	0.01398723	2	13	0.06451613	0.1538462	1	1	1	RARA
303	Ear_F	negative	GO Biological Process	GO:0045630	positive regulation of T-helper 2 cell differentiation	7	8.674408e-05	0.9056082	0.1293726	142.9876	0.01398723	2	13	0.06451613	0.1538462	1	1	6	RARA
304	Ear_F	negative	GO Biological Process	GO:0060591	chondroblast differentiation	9	0.0001011336	1	0.117315	132.7742	0.01506317	2	14	0.06451613	0.1428571	1	2	4	RARA
305	Ear_F	negative	GO Biological Process	GO:0070374	positive regulation of ERK1 and ERK2 cascade	10	0.0001327295	1	0.1385696	30.30715	0.09898653	3	92	0.09677419	0.0326087	2	34	101	BMP4,RARA
306	Ear_F	negative	GO Biological Process	GO:0045624	positive regulation of T-helper cell differentiation	11	0.0001508408	1	0.1431616	109.3435	0.01829099	2	17	0.06451613	0.1176471	1	3	12	RARA
307	Ear_F	negative	GO Biological Process	GO:1902105	regulation of leukocyte differentiation	12	0.0001633985	1	0.1421567	14.4096	0.2775927	4	258	0.1290323	0.01550388	3	62	191	BMP4,NRARP,RARA
308	Ear_F	negative	GO Biological Process	GO:0051249	regulation of lymphocyte activation	13	0.0001683023	1	0.1351597	14.29876	0.2797446	4	260	0.1290323	0.01538462	3	82	307	BMP4,NRARP,RARA
309	Ear_F	negative	GO Biological Process	GO:0016264	gap junction assembly	14	0.0001695821	1	0.1264598	103.2688	0.01936693	2	18	0.06451613	0.1111111	1	2	8	GJD3
310	Ear_F	negative	GO Biological Process	GO:0001935	endothelial cell proliferation	14	0.0001695821	1	0.1264598	103.2688	0.01936693	2	18	0.06451613	0.1111111	2	6	17	BMP4,NRARP
311	Ear_F	negative	GO Biological Process	GO:0060008	Sertoli cell differentiation	16	0.0001894059	1	0.1235873	97.83362	0.02044287	2	19	0.06451613	0.1052632	1	5	18	RARA
312	Ear_F	negative	GO Biological Process	GO:0043277	apoptotic cell clearance	17	0.0002103099	1	0.129155	92.94194	0.02151881	2	20	0.06451613	0.1	1	4	19	RARA
313	Ear_F	negative	GO Biological Process	GO:0030853	negative regulation of granulocyte differentiation	17	0.0002103099	1	0.129155	92.94194	0.02151881	2	20	0.06451613	0.1	1	2	7	RARA
314	Ear_F	negative	GO Biological Process	GO:2000516	positive regulation of CD4-positive, alpha-beta T cell activation	19	0.000232292	1	0.1276383	88.51613	0.02259475	2	21	0.06451613	0.0952381	1	5	19	RARA
315	Ear_F	negative	GO Biological Process	GO:0043372	positive regulation of CD4-positive, alpha-beta T cell differentiation	19	0.000232292	1	0.1276383	88.51613	0.02259475	2	21	0.06451613	0.0952381	1	5	17	RARA
316	Ear_F	negative	GO Biological Process	GO:0035051	cardiocyte differentiation	21	0.0002326369	1	0.1156538	13.13667	0.3044912	4	283	0.1290323	0.01413428	3	49	98	BMP4,RARA,TBX2
317	Ear_F	negative	GO Biological Process	GO:0002694	regulation of leukocyte activation	22	0.000251979	1	0.1195755	12.86394	0.3109468	4	289	0.1290323	0.01384083	3	91	350	BMP4,NRARP,RARA
318	Ear_F	negative	GO Biological Process	GO:0070372	regulation of ERK1 and ERK2 cascade	23	0.0002768252	1	0.1256546	23.62931	0.126961	3	118	0.09677419	0.02542373	2	48	134	BMP4,RARA
319	Ear_F	negative	GO Biological Process	GO:0003417	growth plate cartilage development	24	0.0002794815	1	0.1215745	80.81907	0.02474663	2	23	0.06451613	0.08695652	1	5	10	RARA
320	Ear_F	negative	GO Biological Process	GO:0032720	negative regulation of tumor necrosis factor production	25	0.0003046845	1	0.1272362	77.45161	0.02582257	2	24	0.06451613	0.08333333	1	6	30	RARA
321	Ear_F	negative	GO Biological Process	GO:0019953	sexual reproduction	26	0.0003413198	1	0.137053	8.095987	0.6175899	5	574	0.1612903	0.008710801	4	152	614	AAAS,BMP4,RARA,SPEM1
322	Ear_F	negative	GO Biological Process	GO:0060560	developmental growth involved in morphogenesis	27	0.0003535996	1	0.1367252	11.7648	0.3399972	4	316	0.1290323	0.01265823	3	49	90	BMP4,RARA,TBX2
323	Ear_F	negative	GO Biological Process	GO:0051146	striated muscle cell differentiation	28	0.0003931864	1	0.1466024	11.43901	0.3496807	4	325	0.1290323	0.01230769	3	66	160	BMP4,RARA,TBX2
324	Ear_F	negative	GO Biological Process	GO:0071391	cellular response to estrogen stimulus	29	0.0004161679	1	0.1498204	66.3871	0.03012634	2	28	0.06451613	0.07142857	1	7	21	RARA
325	Ear_F	negative	GO Biological Process	GO:0048738	cardiac muscle tissue development	30	0.0004212803	1	0.1466055	11.23165	0.3561363	4	331	0.1290323	0.01208459	3	59	131	BMP4,RARA,TBX2
326	Ear_F	negative	GO Biological Process	GO:0003416	endochondral bone growth	31	0.0005109242	1	0.1720661	59.96254	0.03335416	2	31	0.06451613	0.06451613	1	8	15	RARA
327	Ear_F	negative	GO Biological Process	GO:0050865	regulation of cell activation	32	0.000514178	1	0.1677506	10.65237	0.3755033	4	349	0.1290323	0.01146132	3	97	379	BMP4,NRARP,RARA
328	Ear_F	negative	GO Biological Process	GO:0032736	positive regulation of interleukin-13 production	33	0.0005446207	1	0.1722982	58.08871	0.0344301	2	32	0.06451613	0.0625	1	2	5	RARA
329	Ear_F	negative	GO Biological Process	GO:0045628	regulation of T-helper 2 cell differentiation	34	0.0005793692	1	0.1779004	56.32845	0.03550604	2	33	0.06451613	0.06060606	1	3	9	RARA
330	Ear_F	negative	GO Biological Process	GO:0032754	positive regulation of interleukin-5 production	34	0.0005793692	1	0.1779004	56.32845	0.03550604	2	33	0.06451613	0.06060606	1	3	5	RARA
331	Ear_F	negative	GO Biological Process	GO:0007281	germ cell development	36	0.0006261199	1	0.1815748	17.87345	0.1678467	3	156	0.09677419	0.01923077	2	48	142	BMP4,RARA
332	Ear_F	negative	GO Biological Process	GO:0002828	regulation of type 2 immune response	37	0.0006520132	1	0.1839735	53.10968	0.03765792	2	35	0.06451613	0.05714286	1	4	23	RARA
333	Ear_F	negative	GO Biological Process	GO:0032689	negative regulation of interferon-gamma production	37	0.0006520132	1	0.1839735	53.10968	0.03765792	2	35	0.06451613	0.05714286	1	4	23	RARA
334	Ear_F	negative	GO Biological Process	GO:0032656	regulation of interleukin-13 production	37	0.0006520132	1	0.1839735	53.10968	0.03765792	2	35	0.06451613	0.05714286	1	3	11	RARA
335	Ear_F	negative	GO Biological Process	GO:0032753	positive regulation of interleukin-4 production	40	0.0006899046	1	0.1800651	51.63441	0.03873386	2	36	0.06451613	0.05555556	1	4	12	RARA
336	Ear_F	negative	GO Biological Process	GO:0032674	regulation of interleukin-5 production	41	0.0007288392	1	0.1855873	50.23888	0.0398098	2	37	0.06451613	0.05405405	1	5	14	RARA
337	Ear_F	negative	GO Biological Process	GO:0046638	positive regulation of alpha-beta T cell differentiation	42	0.00080983	1	0.2013006	47.66253	0.04196168	2	39	0.06451613	0.05128205	1	10	30	RARA
338	Ear_F	negative	GO Biological Process	GO:0045622	regulation of T-helper cell differentiation	42	0.00080983	1	0.2013006	47.66253	0.04196168	2	39	0.06451613	0.05128205	1	7	22	RARA
339	Ear_F	negative	GO Biological Process	GO:0032673	regulation of interleukin-4 production	44	0.0008949684	1	0.2123516	45.33753	0.04411356	2	41	0.06451613	0.04878049	1	6	21	RARA
340	Ear_F	negative	GO Biological Process	GO:0046635	positive regulation of alpha-beta T cell activation	45	0.0009390876	1	0.2178683	44.25806	0.0451895	2	42	0.06451613	0.04761905	1	12	44	RARA
341	Ear_F	negative	GO Biological Process	GO:1901213	regulation of transcription from RNA polymerase II promoter involved in heart development	46	0.0009842374	1	0.2233791	43.22881	0.04626544	2	43	0.06451613	0.04651163	2	7	12	BMP4,TBX2
342	Ear_F	negative	GO Cellular Component	GO:0005922	connexon complex	1	0.0003046845	0.3854259	0.3854259	77.45161	0.02582257	2	24	0.06451613	0.08333333	1	4	21	GJD3
343	Ear_F	negative	GO Cellular Component	GO:0005921	gap junction	2	0.0009390876	1	0.5939729	44.25806	0.0451895	2	42	0.06451613	0.04761905	1	9	31	GJD3
344	Ear_F	negative	Mouse Phenotype	MP:0010583	abnormal conotruncus morphology	1	8.253518e-06	0.06535136	0.06535136	30.98065	0.1291129	4	120	0.1290323	0.03333333	3	19	31	BMP4,RARA,TBX2
345	Ear_F	negative	Mouse Phenotype	MP:0011486	ectopic ureter	2	1.351742e-05	0.1070309	0.05351547	64.84321	0.04626544	3	43	0.09677419	0.06976744	2	6	7	BMP4,RARA
346	Ear_F	negative	Mouse Phenotype	MP:0011954	shortened PQ interval	3	3.124354e-05	0.2473863	0.08246212	232.3548	0.008607525	2	8	0.06451613	0.25	1	1	1	GJD3
347	Ear_F	negative	Mouse Phenotype	MP:0001932	abnormal spermiogenesis	4	4.286741e-05	0.3394242	0.08485604	44.25806	0.06778426	3	63	0.09677419	0.04761905	2	19	68	RARA,SPEM1
348	Ear_F	negative	Mouse Phenotype	MP:0011306	absent kidney pelvis	5	0.0001331841	1	0.2109103	116.1774	0.01721505	2	16	0.06451613	0.125	1	2	3	RARA
349	Ear_F	negative	Mouse Phenotype	MP:0010989	fused bronchial cartilage rings	5	0.0001331841	1	0.2109103	116.1774	0.01721505	2	16	0.06451613	0.125	1	2	2	RARA
350	Ear_F	negative	Mouse Phenotype	MP:0010980	ectopic ureteric bud	7	0.0001414693	1	0.160022	29.66232	0.1011384	3	94	0.09677419	0.03191489	2	10	12	BMP4,RARA
351	Ear_F	negative	Mouse Phenotype	MP:0010988	abnormal bronchial cartilage morphology	8	0.0001508408	1	0.1492947	109.3435	0.01829099	2	17	0.06451613	0.1176471	1	3	7	RARA
352	Ear_F	negative	Mouse Phenotype	MP:0009054	absent anal canal	9	0.0001695821	1	0.1491946	103.2688	0.01936693	2	18	0.06451613	0.1111111	1	2	2	RARA
353	Ear_F	negative	Mouse Phenotype	MP:0002265	abnormal left major bronchus morphology	9	0.0001695821	1	0.1491946	103.2688	0.01936693	2	18	0.06451613	0.1111111	1	2	2	RARA
354	Ear_F	negative	Mouse Phenotype	MP:0002266	abnormal right major bronchus morphology	9	0.0001695821	1	0.1491946	103.2688	0.01936693	2	18	0.06451613	0.1111111	1	2	2	RARA
355	Ear_F	negative	Mouse Phenotype	MP:0011334	abnormal nephrogenic zone morphology	12	0.0002191579	1	0.1446077	25.58035	0.1172775	3	109	0.09677419	0.02752294	2	12	15	BMP4,RARA
356	Ear_F	negative	Mouse Phenotype	MP:0000484	abnormal pulmonary artery morphology	13	0.0002312243	1	0.1408334	25.11944	0.1194294	3	111	0.09677419	0.02702703	2	27	51	BMP4,RARA
357	Ear_F	negative	Mouse Phenotype	MP:0010722	persistent cervical thymus	14	0.000232292	1	0.1313777	88.51613	0.02259475	2	21	0.06451613	0.0952381	1	3	3	RARA
358	Ear_F	negative	Mouse Phenotype	MP:0010584	abnormal conotruncus septation	15	0.0002553499	1	0.1347907	84.49267	0.02367069	2	22	0.06451613	0.09090909	1	3	6	RARA
359	Ear_F	negative	Mouse Phenotype	MP:0010565	absent fetal ductus arteriosus	15	0.0002553499	1	0.1347907	84.49267	0.02367069	2	22	0.06451613	0.09090909	1	4	5	RARA
360	Ear_F	negative	Mouse Phenotype	MP:0002672	abnormal branchial arch artery morphology	17	0.0002724541	1	0.1268995	12.6023	0.3174025	4	295	0.1290323	0.01355932	3	40	55	BMP4,RARA,TBX2
361	Ear_F	negative	Mouse Phenotype	MP:0005578	teratozoospermia	18	0.0002768252	1	0.1217723	23.62931	0.126961	3	118	0.09677419	0.02542373	2	37	152	RARA,SPEM1
362	Ear_F	negative	Mouse Phenotype	MP:0000270	abnormal heart tube morphology	19	0.0002795376	1	0.1164936	12.51743	0.3195544	4	297	0.1290323	0.01346801	3	48	86	BMP4,RARA,TBX2
363	Ear_F	negative	Mouse Phenotype	MP:0011918	abnormal PQ interval	20	0.0003046845	1	0.1206246	77.45161	0.02582257	2	24	0.06451613	0.08333333	1	4	6	GJD3
364	Ear_F	negative	Mouse Phenotype	MP:0003893	increased hepatocyte proliferation	21	0.0003309569	1	0.1247865	74.35355	0.02689851	2	25	0.06451613	0.08	1	8	27	RARA
365	Ear_F	negative	Mouse Phenotype	MP:0004550	short trachea	22	0.0003582963	1	0.1289541	71.4938	0.02797446	2	26	0.06451613	0.07692308	1	3	4	RARA
366	Ear_F	negative	Mouse Phenotype	MP:0010418	perimembraneous ventricular septal defect	23	0.0003761646	1	0.1294988	21.28441	0.1409482	3	131	0.09677419	0.02290076	2	25	50	BMP4,RARA
367	Ear_F	negative	Mouse Phenotype	MP:0004623	thoracic vertebral fusion	24	0.0003867007	1	0.127579	68.84588	0.0290504	2	27	0.06451613	0.07407407	2	9	13	BMP4,NRARP
368	Ear_F	negative	Mouse Phenotype	MP:0008823	abnormal interventricular septum membranous part morphology	25	0.0004019357	1	0.1273011	20.8079	0.144176	3	134	0.09677419	0.02238806	2	26	52	BMP4,RARA
369	Ear_F	negative	Mouse Phenotype	MP:0011407	absent nephrogenic zone	26	0.0004161679	1	0.1267391	66.3871	0.03012634	2	28	0.06451613	0.07142857	1	4	4	RARA
370	Ear_F	negative	Mouse Phenotype	MP:0010711	persistent hyperplastic primary vitreous	26	0.0004161679	1	0.1267391	66.3871	0.03012634	2	28	0.06451613	0.07142857	1	6	10	RARA
371	Ear_F	negative	Mouse Phenotype	MP:0002257	abnormal arytenoid cartilage morphology	28	0.0004466956	1	0.1263191	64.09789	0.03120228	2	29	0.06451613	0.06896552	1	4	5	RARA
372	Ear_F	negative	Mouse Phenotype	MP:0003827	abnormal Wolffian duct morphology	29	0.0004473648	1	0.122146	20.05941	0.1495557	3	139	0.09677419	0.02158273	2	15	21	BMP4,RARA
373	Ear_F	negative	Mouse Phenotype	MP:0009620	abnormal primary vitreous morphology	30	0.0004782818	1	0.1262345	61.96129	0.03227822	2	30	0.06451613	0.06666667	1	7	12	RARA
374	Ear_F	negative	Mouse Phenotype	MP:0010587	conotruncal ridge hypoplasia	30	0.0004782818	1	0.1262345	61.96129	0.03227822	2	30	0.06451613	0.06666667	2	7	11	BMP4,TBX2
375	Ear_F	negative	Mouse Phenotype	MP:0009571	abnormal right lung accessory lobe morphology	30	0.0004782818	1	0.1262345	61.96129	0.03227822	2	30	0.06451613	0.06666667	1	8	8	RARA
376	Ear_F	negative	Mouse Phenotype	MP:0000536	hydroureter	33	0.0004959701	1	0.1190028	19.3629	0.1549354	3	144	0.09677419	0.02083333	2	19	30	BMP4,RARA
377	Ear_F	negative	Mouse Phenotype	MP:0002746	abnormal semilunar valve morphology	34	0.0005372021	1	0.1251049	18.83958	0.1592392	3	148	0.09677419	0.02027027	2	27	67	BMP4,RARA
378	Ear_F	negative	Mouse Phenotype	MP:0001154	seminiferous tubule degeneration	34	0.0005372021	1	0.1251049	18.83958	0.1592392	3	148	0.09677419	0.02027027	2	28	80	BMP4,RARA
379	Ear_F	negative	Mouse Phenotype	MP:0010987	abnormal nephrogenic mesenchyme morphogenesis	36	0.0005446207	1	0.1197863	58.08871	0.0344301	2	32	0.06451613	0.0625	1	5	6	RARA
380	Ear_F	negative	Mouse Phenotype	MP:0009527	abnormal sublingual duct morphology	36	0.0005446207	1	0.1197863	58.08871	0.0344301	2	32	0.06451613	0.0625	1	5	5	RARA
381	Ear_F	negative	Mouse Phenotype	MP:0010224	abnormal heart ventricle outflow tract morphology	38	0.0005695256	1	0.1186712	18.46529	0.162467	3	151	0.09677419	0.01986755	2	30	68	BMP4,RARA
382	Ear_F	negative	Mouse Phenotype	MP:0010703	split cervical axis	39	0.0005793692	1	0.1176268	56.32845	0.03550604	2	33	0.06451613	0.06060606	1	4	4	RARA
383	Ear_F	negative	Mouse Phenotype	MP:0010702	split cervical atlas	39	0.0005793692	1	0.1176268	56.32845	0.03550604	2	33	0.06451613	0.06060606	1	4	4	RARA
384	Ear_F	negative	Mouse Phenotype	MP:0009517	abnormal salivary gland duct morphology	41	0.0006151674	1	0.1188023	54.67173	0.03658198	2	34	0.06451613	0.05882353	1	7	9	RARA
385	Ear_F	negative	Mouse Phenotype	MP:0006355	abnormal sixth branchial arch artery morphology	42	0.0006378533	1	0.1202505	17.75961	0.1689227	3	157	0.09677419	0.01910828	2	16	21	RARA,TBX2
386	Ear_F	negative	Mouse Phenotype	MP:0004553	absent tracheal cartilage rings	43	0.0006899046	1	0.1270387	51.63441	0.03873386	2	36	0.06451613	0.05555556	1	4	5	RARA
387	Ear_F	negative	Mouse Phenotype	MP:0010454	abnormal truncus arteriosus septation	44	0.0007568889	1	0.1362056	9.606402	0.416389	4	387	0.1290323	0.01033592	3	50	84	BMP4,RARA,TBX2
388	Ear_F	negative	Mouse Phenotype	MP:0004423	abnormal squamosal bone morphology	45	0.0008171063	1	0.1437744	16.3056	0.1839858	3	171	0.09677419	0.01754386	2	21	32	BMP4,RARA
389	Ear_F	negative	Mouse Phenotype	MP:0009072	absent cranial vagina	46	0.0008518818	1	0.1466348	46.47097	0.04303762	2	40	0.06451613	0.05	1	5	5	RARA
390	Ear_F	negative	Mouse Phenotype	MP:0003235	abnormal alisphenoid bone morphology	47	0.000859259	1	0.1447577	16.02447	0.1872137	3	174	0.09677419	0.01724138	2	21	30	BMP4,RARA
391	Ear_F	negative	Mouse Phenotype	MP:0004035	abnormal sublingual gland morphology	48	0.0008949684	1	0.1476325	45.33753	0.04411356	2	41	0.06451613	0.04878049	1	8	10	RARA
392	Ear_F	negative	Mouse Phenotype	MP:0004003	abnormal vascular endothelial cell physiology	49	0.0009390876	1	0.1517489	44.25806	0.0451895	2	42	0.06451613	0.04761905	2	16	49	BMP4,NRARP
393	Ear_F	negative	Human Phenotype	HP:0012135	Abnormality of cells of the granulocytic lineage	1	8.674408e-05	0.5331291	0.5331291	142.9876	0.01398723	2	13	0.06451613	0.1538462	1	1	2	RARA
394	Ear_F	negative	Human Phenotype	HP:0004836	Acute promyelocytic leukemia	1	8.674408e-05	0.5331291	0.5331291	142.9876	0.01398723	2	13	0.06451613	0.1538462	1	1	2	RARA
395	Ear_F	negative	Disease Ontology	DOID:8781	rubella	1	0.0003867007	0.8642761	0.8642761	68.84588	0.0290504	2	27	0.06451613	0.07407407	1	5	14	RARA
396	Ear_F	negative	Disease Ontology	DOID:4865	Togaviridae infectious disease	2	0.0004161679	0.9301353	0.4650676	66.3871	0.03012634	2	28	0.06451613	0.07142857	1	6	22	RARA
397	Ear_F	negative	MSigDB Immunologic Signatures	GSE339_CD4POS_VS_CD4CD8DN_DC_IN_CULTURE_DN	Genes down-regulated in comparison of CD4 [GeneID=920] dendritic cells (DC) versus CD4- [GeneID=920] CD8- DCs.	1	0.0007424147	1	1	9.656305	0.4142371	4	385	0.1290323	0.01038961	3	69	199	MED12L,MEIS2,RARA
398	Ear_F	negative	MSigDB Cancer Neighborhood	GNF2_SPI1	Neighborhood of SPI1	1	0.0002553499	0.1090344	0.1090344	84.49267	0.02367069	2	22	0.06451613	0.09090909	1	7	34	RARA
399	Ear_F	negative	PANTHER Pathway	P04396	Vitamin D metabolism and pathway	1	8.674408e-05	0.0131851	0.0131851	142.9876	0.01398723	2	13	0.06451613	0.1538462	1	1	9	RARA
400	Ear_F	negative	MSigDB Pathway	BIOCARTA_CARM1_PATHWAY	Transcription Regulation by Methyltransferase of CARM1	1	0.0002794815	0.3689156	0.3689156	80.81907	0.02474663	2	23	0.06451613	0.08695652	1	5	13	RARA
401	Ear_F	negative	MSigDB Pathway	BIOCARTA_RARRXR_PATHWAY	Nuclear receptors coordinate the activities of chromatin remodeling complexes and coactivators to facilitate initiation of transcription in carcinoma cells	2	0.0003582963	0.4729511	0.2364756	71.4938	0.02797446	2	26	0.06451613	0.07692308	1	8	15	RARA
402	Ear_F	negative	MSigDB Pathway	BIOCARTA_PML_PATHWAY	Regulation of transcriptional activity by PML	3	0.0004782818	0.631332	0.210444	61.96129	0.03227822	2	30	0.06451613	0.06666667	1	5	17	RARA
403	Ear_F	negative	MSigDB Pathway	BIOCARTA_NUCLEARRS_PATHWAY	Nuclear Receptors in Lipid Metabolism and Toxicity	4	0.0005446207	0.7188993	0.1797248	58.08871	0.0344301	2	32	0.06451613	0.0625	1	5	14	RARA
404	Ear_F	negative	MSigDB Pathway	PID_RETINOIC_ACID_PATHWAY	Retinoic acid receptors-mediated signaling	5	0.0008518818	1	0.2248968	46.47097	0.04303762	2	40	0.06451613	0.05	1	12	30	RARA
405	Ear_F	negative	MGI Expression: Detected	14591	TS20_inner ear epithelium	1	1.258351e-05	0.1174922	0.1174922	66.3871	0.0451895	3	42	0.09677419	0.07142857	2	6	13	RARA,TBX2
406	Ear_F	negative	MGI Expression: Detected	15835	TS20_gut mesenchyme	2	2.404852e-05	0.224541	0.1122705	53.62035	0.05594891	3	52	0.09677419	0.05769231	2	9	15	RARA,TBX2
407	Ear_F	negative	MGI Expression: Detected	14806	TS21_stomach mesenchyme	3	4.085585e-05	0.3814711	0.127157	44.9719	0.06670832	3	62	0.09677419	0.0483871	2	9	15	BMP4,RARA
408	Ear_F	negative	MGI Expression: Detected	5561	TS21_digit 3 metatarsus pre-cartilage condensation	4	8.674408e-05	0.8099295	0.2024824	142.9876	0.01398723	2	13	0.06451613	0.1538462	1	1	1	RARA
409	Ear_F	negative	MGI Expression: Detected	5556	TS21_digit 2 metatarsus pre-cartilage condensation	4	8.674408e-05	0.8099295	0.2024824	142.9876	0.01398723	2	13	0.06451613	0.1538462	1	1	1	RARA
410	Ear_F	negative	MGI Expression: Detected	5571	TS21_digit 5 metatarsus pre-cartilage condensation	4	8.674408e-05	0.8099295	0.2024824	142.9876	0.01398723	2	13	0.06451613	0.1538462	1	1	1	RARA
411	Ear_F	negative	MGI Expression: Detected	5566	TS21_digit 4 metatarsus pre-cartilage condensation	4	8.674408e-05	0.8099295	0.2024824	142.9876	0.01398723	2	13	0.06451613	0.1538462	1	1	1	RARA
412	Ear_F	negative	MGI Expression: Detected	5551	TS21_digit 1 metatarsus pre-cartilage condensation	4	8.674408e-05	0.8099295	0.2024824	142.9876	0.01398723	2	13	0.06451613	0.1538462	1	1	1	RARA
413	Ear_F	negative	MGI Expression: Detected	15084	TS28_cochlear nerve	4	8.674408e-05	0.8099295	0.2024824	142.9876	0.01398723	2	13	0.06451613	0.1538462	1	1	3	RARA
414	Ear_F	negative	MGI Expression: Detected	15083	TS28_vestibulocochlear VIII nerve	4	8.674408e-05	0.8099295	0.2024824	142.9876	0.01398723	2	13	0.06451613	0.1538462	1	1	4	RARA
415	Ear_F	negative	MGI Expression: Detected	17527	TS28_otic capsule	4	8.674408e-05	0.8099295	0.2024824	142.9876	0.01398723	2	13	0.06451613	0.1538462	1	1	2	RARA
416	Ear_F	negative	MGI Expression: Detected	12412	TS26_organ of Corti	12	0.0001012968	0.9458082	0.07881735	33.19355	0.09037901	3	84	0.09677419	0.03571429	2	12	21	BMP4,RARA
417	Ear_F	negative	MGI Expression: Detected	5572	TS21_hindlimb digit 5 phalanx pre-cartilage condensation	13	0.0001166143	1	0.08375598	123.9226	0.01613911	2	15	0.06451613	0.1333333	1	2	2	RARA
418	Ear_F	negative	MGI Expression: Detected	5567	TS21_hindlimb digit 4 phalanx pre-cartilage condensation	13	0.0001166143	1	0.08375598	123.9226	0.01613911	2	15	0.06451613	0.1333333	1	2	2	RARA
419	Ear_F	negative	MGI Expression: Detected	5552	TS21_hindlimb digit 1 phalanx pre-cartilage condensation	13	0.0001166143	1	0.08375598	123.9226	0.01613911	2	15	0.06451613	0.1333333	1	2	2	RARA
420	Ear_F	negative	MGI Expression: Detected	5562	TS21_hindlimb digit 3 phalanx pre-cartilage condensation	13	0.0001166143	1	0.08375598	123.9226	0.01613911	2	15	0.06451613	0.1333333	1	2	2	RARA
421	Ear_F	negative	MGI Expression: Detected	5557	TS21_hindlimb digit 2 phalanx pre-cartilage condensation	13	0.0001166143	1	0.08375598	123.9226	0.01613911	2	15	0.06451613	0.1333333	1	2	2	RARA
422	Ear_F	negative	MGI Expression: Detected	14766	TS22_forelimb skin	18	0.0001508408	1	0.07824447	109.3435	0.01829099	2	17	0.06451613	0.1176471	1	3	6	RARA
423	Ear_F	negative	MGI Expression: Detected	14942	TS28_spiral ligament	19	0.0002103099	1	0.1033507	92.94194	0.02151881	2	20	0.06451613	0.1	1	4	8	RARA
424	Ear_F	negative	MGI Expression: Detected	3625	TS19_stomach	20	0.0002312243	1	0.1079471	25.11944	0.1194294	3	111	0.09677419	0.02702703	2	16	32	BMP4,RARA
425	Ear_F	negative	MGI Expression: Detected	14692	TS22_hindlimb cartilage condensation	21	0.000232292	1	0.1032814	88.51613	0.02259475	2	21	0.06451613	0.0952381	1	4	5	RARA
426	Ear_F	negative	MGI Expression: Detected	671	TS14_head mesenchyme derived from head mesoderm	22	0.0002553499	1	0.1083728	84.49267	0.02367069	2	22	0.06451613	0.09090909	1	4	6	RARA
427	Ear_F	negative	MGI Expression: Detected	5563	TS21_hindlimb digit 4	23	0.0003582963	1	0.1454527	71.4938	0.02797446	2	26	0.06451613	0.07692308	1	3	3	RARA
428	Ear_F	negative	MGI Expression: Detected	5568	TS21_hindlimb digit 5	23	0.0003582963	1	0.1454527	71.4938	0.02797446	2	26	0.06451613	0.07692308	1	3	4	RARA
429	Ear_F	negative	MGI Expression: Detected	5558	TS21_hindlimb digit 3	23	0.0003582963	1	0.1454527	71.4938	0.02797446	2	26	0.06451613	0.07692308	1	3	3	RARA
430	Ear_F	negative	MGI Expression: Detected	5548	TS21_hindlimb digit 1	23	0.0003582963	1	0.1454527	71.4938	0.02797446	2	26	0.06451613	0.07692308	1	3	4	RARA
431	Ear_F	negative	MGI Expression: Detected	14243	TS13_yolk sac mesenchyme	23	0.0003582963	1	0.1454527	71.4938	0.02797446	2	26	0.06451613	0.07692308	1	6	13	RARA
432	Ear_F	negative	MGI Expression: Detected	15082	TS28_cranial nerve	23	0.0003582963	1	0.1454527	71.4938	0.02797446	2	26	0.06451613	0.07692308	1	7	15	RARA
433	Ear_F	negative	MGI Expression: Detected	5553	TS21_hindlimb digit 2	23	0.0003582963	1	0.1454527	71.4938	0.02797446	2	26	0.06451613	0.07692308	1	3	3	RARA
434	Ear_F	negative	MGI Expression: Detected	14938	TS28_spiral organ	30	0.0003595908	1	0.1119166	21.6144	0.1387963	3	129	0.09677419	0.02325581	2	15	32	BMP4,RARA
435	Ear_F	negative	MGI Expression: Detected	15087	TS28_limbus lamina spiralis	31	0.0003867007	1	0.1164718	68.84588	0.0290504	2	27	0.06451613	0.07407407	1	4	11	RARA
436	Ear_F	negative	MGI Expression: Detected	789	TS14_atrio-ventricular canal	32	0.0004161679	1	0.12143	66.3871	0.03012634	2	28	0.06451613	0.07142857	2	4	6	BMP4,TBX2
437	Ear_F	negative	MGI Expression: Detected	2364	TS17_oral region	33	0.0004558403	1	0.1289752	10.99905	0.3636679	4	338	0.1290323	0.01183432	3	42	73	BMP4,RARA,VAX1
438	Ear_F	negative	MGI Expression: Detected	14954	TS22_forelimb cartilage condensation	34	0.0005266956	1	0.1446399	18.96774	0.1581633	3	147	0.09677419	0.02040816	2	30	49	BMP4,RARA
439	Ear_F	negative	MGI Expression: Detected	4045	TS20_atrio-ventricular canal	35	0.0005446207	1	0.1452892	58.08871	0.0344301	2	32	0.06451613	0.0625	2	7	9	BMP4,TBX2
440	Ear_F	negative	MGI Expression: Detected	16246	TS21_gut epithelium	35	0.0005446207	1	0.1452892	58.08871	0.0344301	2	32	0.06451613	0.0625	1	6	10	RARA
441	Ear_F	negative	MGI Expression: Detected	14590	TS20_inner ear mesenchyme	37	0.0005793692	1	0.1462046	56.32845	0.03550604	2	33	0.06451613	0.06060606	1	6	9	RARA
442	Ear_F	negative	MGI Expression: Detected	14966	TS28_vestibulocochlear VIII ganglion cochlear component	37	0.0005793692	1	0.1462046	56.32845	0.03550604	2	33	0.06451613	0.06060606	1	7	21	RARA
443	Ear_F	negative	MGI Expression: Detected	14226	TS13_yolk sac	39	0.0006497265	1	0.1555512	17.6472	0.1699986	3	158	0.09677419	0.01898734	2	36	125	BMP4,RARA
444	Ear_F	negative	MGI Expression: Detected	15836	TS22_gut epithelium	40	0.0006520132	1	0.1521962	53.10968	0.03765792	2	35	0.06451613	0.05714286	1	9	20	RARA
445	Ear_F	negative	MGI Expression: Detected	2351	TS17_stomach	41	0.0006861916	1	0.1562676	17.31837	0.1732264	3	161	0.09677419	0.01863354	2	21	42	BMP4,RARA
446	Ear_F	negative	MGI Expression: Detected	781	TS14_outflow tract	42	0.0006899046	1	0.1533724	51.63441	0.03873386	2	36	0.06451613	0.05555556	2	7	18	BMP4,TBX2
447	Ear_F	negative	MGI Expression: Detected	2501	TS17_rhombomere 08	42	0.0006899046	1	0.1533724	51.63441	0.03873386	2	36	0.06451613	0.05555556	1	3	3	RARA
448	Ear_F	negative	MGI Expression: Detected	14943	TS28_stria vascularis	42	0.0006899046	1	0.1533724	51.63441	0.03873386	2	36	0.06451613	0.05555556	1	5	13	RARA
449	Ear_F	negative	MGI Expression: Detected	641	TS13_extraembryonic vascular system	45	0.0007288392	1	0.151226	50.23888	0.0398098	2	37	0.06451613	0.05405405	1	8	13	RARA
450	Ear_F	negative	MGI Expression: Detected	14342	TS28_ductus deferens	45	0.0007288392	1	0.151226	50.23888	0.0398098	2	37	0.06451613	0.05405405	1	6	12	RARA
451	Ear_F	negative	MGI Expression: Detected	15825	TS22_gut mesenchyme	47	0.0007688151	1	0.1527325	48.91681	0.04088574	2	38	0.06451613	0.05263158	1	9	15	RARA
452	Ear_F	negative	MGI Expression: Detected	4403	TS20_genital tubercle	48	0.0009465537	1	0.1841244	9.045444	0.4422116	4	411	0.1290323	0.00973236	3	51	78	BMP4,RARA,TBX2
453	Ear_F	negative	MSigDB Perturbation	DANG_MYC_TARGETS_DN	Genes down-regulated by MYC [GeneID=4609] and whose promoters are bound by MYC, according to MYC Target Gene Database.	1	4.286741e-05	0.144206	0.144206	44.25806	0.06778426	3	63	0.09677419	0.04761905	2	13	30	RARA,TMEM126A
454	Ear_F	negative	MSigDB Perturbation	BERNARD_PPAPDC1B_TARGETS_DN	Genes down-regulated in ZR-75-1 cells (breast cancer, amplified 8p11-12 region) upon knockdown of PPAPDC1B [GeneID=84513] by RNAi.	2	0.0001414693	0.4759027	0.2379514	29.66232	0.1011384	3	94	0.09677419	0.03191489	2	20	55	KCNK5,RARA
455	Ear_F	negative	MSigDB Perturbation	YORDY_RECIPROCAL_REGULATION_BY_ETS1_AND_SP100_UP	Genes up-regulated in HUVEC cells (endothelium) by ETS1 [GeneID=2113] which were down-regulated by SP100 [GeneID=6672].	3	0.0002553499	0.8589971	0.2863324	84.49267	0.02367069	2	22	0.06451613	0.09090909	1	6	23	RARA
456	Ear_F	negative	MSigDB Perturbation	EHRLICH_ICF_SYNDROM_UP	Up-regulated in B lymphocytes from patients with ICF syndrom caused by mutations in DNMT3B [GeneID=1789] compared to normals.	3	0.0002553499	0.8589971	0.2863324	84.49267	0.02367069	2	22	0.06451613	0.09090909	1	3	11	RARA
457	Ear_F	negative	MSigDB Perturbation	JECHLINGER_EPITHELIAL_TO_MESENCHYMAL_TRANSITION_DN	Genes down-regulated during epithelial to mesenchymal transition (EMT) induced by TGFB1 [GeneID=7040] in the EpH4 cells (mammary epithelium cell line transformed by HRAS [GeneID=3265]).	5	0.0003278728	1	0.2205928	22.30606	0.1344926	3	125	0.09677419	0.024	2	28	66	BMP4,RARA
458	Ear_F	negative	MSigDB Perturbation	MOREIRA_RESPONSE_TO_TSA_UP	Up-regulated in CD4+ [GeneID=920] T lymphocytes after 4 h treatment with 100 nM TSA [PubChem=5562].	6	0.0004161679	1	0.2333315	66.3871	0.03012634	2	28	0.06451613	0.07142857	1	7	28	RARA
459	Ear_F	negative	MSigDB Perturbation	HOFMANN_CELL_LYMPHOMA_DN	Genes down-regulated in lymph nodes from patients with mantle cell lymphoma (MCL) compared to the non-malignant hyperplastic lymph nodes.	7	0.0008949684	1	0.4300962	45.33753	0.04411356	2	41	0.06451613	0.04878049	1	10	38	RARA
460	Ear_F	negative	MSigDB miRNA Motifs	TCCAGAG,MIR-518C	Targets of MicroRNA TCCAGAG,MIR-518C	1	0.0006400496	0.141451	0.141451	10.04778	0.398098	4	370	0.1290323	0.01081081	4	64	142	KDM5C,MED12L,MEIS2,SMPD3
461	Ear_F	negative	InterPro	IPR019570	Gap junction protein, cysteine-rich domain	1	0.0003046845	1	1	77.45161	0.02582257	2	24	0.06451613	0.08333333	1	4	21	GJD3
462	Ear_F	negative	InterPro	IPR000500	Connexin	1	0.0003046845	1	1	77.45161	0.02582257	2	24	0.06451613	0.08333333	1	4	21	GJD3
463	Ear_F	negative	InterPro	IPR017990	Connexin, conserved site	1	0.0003046845	1	1	77.45161	0.02582257	2	24	0.06451613	0.08333333	1	4	20	GJD3
464	Ear_F	negative	InterPro	IPR013092	Connexin, N-terminal	1	0.0003046845	1	1	77.45161	0.02582257	2	24	0.06451613	0.08333333	1	4	21	GJD3
465	Ear_F	negative	InterPro	IPR003078	Retinoic acid receptor	5	0.0005793692	1	1	56.32845	0.03550604	2	33	0.06451613	0.06060606	1	4	4	RARA
466	Ear_F	negative	HGNC Gene Families	GJ	GJ	1	0.0003046845	0.1456392	0.1456392	77.45161	0.02582257	2	24	0.06451613	0.08333333	1	4	20	GJD3
467	Ear_F	negative	Ensembl Genes	8258	GJD3	1	3.124354e-05	0.5636647	0.5636647	232.3548	0.008607525	2	8	0.06451613	0.25	1	1	1	GJD3
468	Ear_F	negative	Ensembl Genes	8256	RARA	2	8.674408e-05	1	0.782475	142.9876	0.01398723	2	13	0.06451613	0.1538462	1	1	1	RARA
469	Ear_F	positive	GO Molecular Function	GO:0042923	neuropeptide binding	1	0.0002434037	0.8976728	0.8976728	64.02667	0.03123698	2	2	0.004444444	1	1	1	7	ADCYAP1R1
470	Ear_F	positive	GO Biological Process	GO:0072369	regulation of lipid transport by positive regulation of transcription from RNA polymerase II promoter	1	0.0001510202	1	1	14.22815	0.2811329	4	18	0.008888889	0.2222222	1	1	2	HNRNPK
471	Ear_F	positive	GO Biological Process	GO:0072367	regulation of lipid transport by regulation of transcription from RNA polymerase II promoter	1	0.0001510202	1	1	14.22815	0.2811329	4	18	0.008888889	0.2222222	1	1	4	HNRNPK
472	Ear_F	positive	GO Biological Process	GO:0045716	positive regulation of low-density lipoprotein particle receptor biosynthetic process	3	0.0001889397	1	0.6575102	13.4793	0.2967514	4	19	0.008888889	0.2105263	1	2	4	HNRNPK
473	Ear_F	positive	GO Biological Process	GO:0045714	regulation of low-density lipoprotein particle receptor biosynthetic process	3	0.0001889397	1	0.6575102	13.4793	0.2967514	4	19	0.008888889	0.2105263	1	2	7	HNRNPK
474	Ear_F	positive	GO Biological Process	GO:0048259	regulation of receptor-mediated endocytosis	5	0.0001923372	1	0.4016001	7.114074	0.8433986	6	54	0.01333333	0.1111111	3	16	47	DAB2,DKK1,HNRNPK
475	Ear_F	positive	GO Biological Process	GO:0045796	negative regulation of intestinal cholesterol absorption	6	0.0002434037	1	0.4235224	64.02667	0.03123698	2	2	0.004444444	1	1	1	2	ABCG8
476	Ear_F	positive	GO Biological Process	GO:0010949	negative regulation of intestinal phytosterol absorption	6	0.0002434037	1	0.4235224	64.02667	0.03123698	2	2	0.004444444	1	1	1	2	ABCG8
477	Ear_F	positive	GO Biological Process	GO:0048260	positive regulation of receptor-mediated endocytosis	8	0.0002624073	1	0.3424415	8.652252	0.5778842	5	37	0.01111111	0.1351351	2	10	31	DAB2,HNRNPK
478	Ear_F	positive	GO Biological Process	GO:0010988	regulation of low-density lipoprotein particle clearance	9	0.0002846189	1	0.3301579	12.19556	0.3279883	4	21	0.008888889	0.1904762	1	3	7	HNRNPK
479	Ear_F	positive	GO Biological Process	GO:0010984	regulation of lipoprotein particle clearance	9	0.0002846189	1	0.3301579	12.19556	0.3279883	4	21	0.008888889	0.1904762	1	3	13	HNRNPK
480	Ear_F	positive	GO Biological Process	GO:0032368	regulation of lipid transport	11	0.0006460852	1	0.6131936	4.819211	1.45252	7	93	0.01555556	0.07526882	3	24	68	ABCG8,HNRNPK,TSPO
481	Ear_F	positive	GO Biological Process	GO:0030299	intestinal cholesterol absorption	12	0.0007226411	1	0.6286978	42.68444	0.04685548	2	3	0.004444444	0.6666667	1	2	8	ABCG8
482	Ear_F	positive	GO Cellular Component	GO:0072487	MSL complex	1	0.0001740745	0.2202042	0.2202042	9.415686	0.5310287	5	34	0.01111111	0.1470588	1	4	4	MSL2
483	Ear_F	positive	GO Cellular Component	GO:0002102	podosome	2	0.0006684063	0.845534	0.422767	9.850256	0.4060808	4	26	0.008888889	0.1538462	1	7	18	HNRNPK
484	Ear_F	positive	GO Cellular Component	GO:0044423	virion part	3	0.0007338161	0.9282774	0.3094258	4.717754	1.483757	7	95	0.01555556	0.07368421	3	18	43	HNRNPAB,HNRNPK,HNRNPR
485	Ear_F	positive	GO Cellular Component	GO:0019028	viral capsid	3	0.0007338161	0.9282774	0.3094258	4.717754	1.483757	7	95	0.01555556	0.07368421	3	18	37	HNRNPAB,HNRNPK,HNRNPR
486	Ear_F	positive	GO Cellular Component	GO:0019013	viral nucleocapsid	3	0.0007338161	0.9282774	0.3094258	4.717754	1.483757	7	95	0.01555556	0.07368421	3	18	35	HNRNPAB,HNRNPK,HNRNPR
487	Ear_F	positive	Mouse Phenotype	MP:0010078	increased circulating plant sterol level	1	0.0002434037	1	1	64.02667	0.03123698	2	2	0.004444444	1	1	1	2	ABCG8
488	Ear_F	positive	Human Phenotype	HP:0008158	Hyperapobetalipoproteinemia	1	0.0002434037	1	1	64.02667	0.03123698	2	2	0.004444444	1	1	1	2	ABCG8
489	Ear_F	positive	Human Phenotype	HP:0004446	Stomatocytosis	1	0.0002434037	1	1	64.02667	0.03123698	2	2	0.004444444	1	1	1	6	ABCG8
490	Ear_F	positive	Human Phenotype	HP:0004870	Chronic hemolytic anemia	1	0.0002434037	1	1	64.02667	0.03123698	2	2	0.004444444	1	1	1	3	ABCG8
491	Ear_F	positive	Human Phenotype	HP:0004802	Episodic hemolytic anemia	1	0.0002434037	1	1	64.02667	0.03123698	2	2	0.004444444	1	1	1	3	ABCG8
492	Ear_F	positive	Human Phenotype	HP:0001902	Giant platelets	5	0.0007226411	1	0.8882704	42.68444	0.04685548	2	3	0.004444444	0.6666667	1	2	7	ABCG8
493	Ear_F	positive	MSigDB Immunologic Signatures	GSE9006_TYPE_1_DIABETES_AT_DX_VS_1MONTH_POST_DX_PBMC_UP	Genes up-regulated in comparison of peripheral blood mononuclear cells (PBMC) from patients with type 1 diabetes at the time of the diagnosis versus those at 1 month later.	1	0.0004259414	0.8135481	0.8135481	2.882229	4.857351	14	311	0.03111111	0.04501608	6	75	195	HNRNPK,HNRNPR,MAFB,MSL2,SMEK1,ZFP36L1
494	Ear_F	positive	MSigDB Immunologic Signatures	GSE17721_LPS_VS_PAM3CSK4_6H_BMDM_DN	Genes down-regulated in comparison of dendritic cells (DC) stimulated with LPS (TLR4 agonist) at 6 h versus DC cells stimulated with Pam3Csk4 (TLR1/2 agonist) at 6 h.	2	0.000670414	1	0.6402454	3.791053	2.374011	9	152	0.02	0.05921053	3	57	195	ASCC2,C9orf64,ZFP36L1
495	Ear_F	positive	MSigDB Immunologic Signatures	GSE17721_CTRL_VS_LPS_0.5H_BMDM_UP	Genes up-regulated in comparison of control dendritic cells (DC) at 0 h versus those stimulated with LPS (TLR4 agonist) at 0.5 h.	3	0.0007362197	1	0.4687265	3.741818	2.405248	9	154	0.02	0.05844156	3	53	194	ASCC2,CAMK2G,HNRNPK
496	Ear_F	positive	MSigDB Cancer Neighborhood	GNF2_TDG	Neighborhood of TDG	1	0.0003194097	0.1363879	0.1363879	4.699205	1.702416	8	109	0.01777778	0.0733945	4	24	35	HNRNPAB,HNRNPK,HNRNPR,SFPQ
497	Ear_F	positive	MSigDB Cancer Neighborhood	GNF2_ELAC2	Neighborhood of ELAC2	2	0.0007338161	0.3133395	0.1566697	4.717754	1.483757	7	95	0.01555556	0.07368421	3	26	46	HNRNPK,HNRNPR,SFPQ
498	Ear_F	positive	MGI Expression: Detected	11134	TS23_diencephalon lamina terminalis	1	0.0002434037	1	1	64.02667	0.03123698	2	2	0.004444444	1	1	1	5	ADCYAP1R1
499	Ear_F	positive	MSigDB Perturbation	YAO_TEMPORAL_RESPONSE_TO_PROGESTERONE_CLUSTER_10	Genes co-regulated in uterus during a time course response to progesterone [PubChem=5994]: SOM cluster 10.	1	0.0002860098	0.962137	0.962137	6.623448	0.9058726	6	58	0.01333333	0.1034483	2	9	68	C9orf64,HNRNPR
500	Ear_F	positive	MSigDB Perturbation	NGO_MALIGNANT_GLIOMA_1P_LOH	Proteins with reduced expression in mulignant glioma cell line (A172) which bears loss of heterozygosity (LOH) in the 1p region.	2	0.0004869459	1	0.819043	10.67111	0.3748438	4	24	0.008888889	0.1666667	1	3	16	HNRNPK
501	Ear_F	positive	MSigDB Perturbation	GINESTIER_BREAST_CANCER_20Q13_AMPLIFICATION_DN	Genes down-regulated in metastatic breast cancer tumors having type 2 amplification in the 20q13 region; involves MYBL2, STK6 and ZNF217 [GeneID=4605;6790;7764]	3	0.0005069832	1	0.5684972	2.972667	4.373178	13	280	0.02888889	0.04642857	10	68	154	BAG6,CAMK2G,CCNL1,CLK3,EIF4G1,MSL2,PRRC2A,RAB35,RNF220,SFPQ
502	Ear_F	positive	MSigDB Perturbation	GROSS_HYPOXIA_VIA_ELK3_ONLY_UP	Genes specifically up-regulated in SEND cells (skin endothelium) at hypoxia after knockdown of ELK3 [GeneID=2004] by RNAi.	4	0.0005725906	1	0.4815487	10.24427	0.3904623	4	25	0.008888889	0.16	1	10	34	ASCC2
503	Ear_F	positive	MSigDB miRNA Motifs	AGCTCCT,MIR-28	Targets of MicroRNA AGCTCCT,MIR-28	1	5.205838e-05	0.0115049	0.0115049	3.529029	3.967097	14	254	0.03111111	0.05511811	6	51	85	CLK3,HNRNPK,MSL2,SDC1,SRF,SRSF5
504	Ear_F	positive	InterPro	IPR003892	Ubiquitin system component Cue	1	1.776332e-05	0.167366	0.167366	23.28242	0.1718034	4	11	0.008888889	0.3636364	1	3	9	ASCC2
505	Ear_F	positive	InterPro	IPR009060	UBA-like	2	0.0001450816	1	0.6834794	6.139543	1.14015	7	73	0.01555556	0.09589041	3	18	50	ASCC2,DMRT3,UBAP2L
506	Ear_F	positive	InterPro	IPR019438	Protein of unknown function DUF2419	3	0.0001510202	1	0.4743041	14.22815	0.2811329	4	18	0.008888889	0.2222222	1	1	1	C9orf64
507	Ear_F	positive	InterPro	IPR012987	ROK, N-terminal	3	0.0001510202	1	0.4743041	14.22815	0.2811329	4	18	0.008888889	0.2222222	1	1	1	HNRNPK
508	Ear_F	positive	InterPro	IPR002285	GPCR, family 2, pituitary adenylate cyclase activating polypeptide type 1 receptor	5	0.0002434037	1	0.4586699	64.02667	0.03123698	2	2	0.004444444	1	1	1	1	ADCYAP1R1
509	Ear_F	positive	TreeFam	TF323459	ASCC2	1	3.911158e-06	0.03178207	0.03178207	32.01333	0.1249479	4	8	0.008888889	0.5	1	1	1	ASCC2
510	Ear_F	positive	TreeFam	TF328848	MSL2	2	6.584834e-06	0.05350836	0.02675418	17.78519	0.2811329	5	18	0.01111111	0.2777778	1	1	1	MSL2
511	Ear_F	positive	TreeFam	TF316335	HNRNPK	3	0.0001510202	1	0.4090634	14.22815	0.2811329	4	18	0.008888889	0.2222222	1	1	1	HNRNPK
512	Ear_F	positive	TreeFam	TF105811	hypothetical protein LOC84267	3	0.0001510202	1	0.4090634	14.22815	0.2811329	4	18	0.008888889	0.2222222	1	1	1	C9orf64
513	Ear_F	positive	TreeFam	TF105212	ATP-binding cassette, sub-family G (WHITE), member 5/8	5	0.0002434037	1	0.3955797	64.02667	0.03123698	2	2	0.004444444	1	1	1	2	ABCG8
514	Ear_F	positive	Ensembl Genes	12913	ASCC2	1	3.911158e-06	0.0705612	0.0705612	32.01333	0.1249479	4	8	0.008888889	0.5	1	1	1	ASCC2
515	Ear_F	positive	Ensembl Genes	13945	MSL2	2	6.584834e-06	0.118797	0.0593985	17.78519	0.2811329	5	18	0.01111111	0.2777778	1	1	1	MSL2
516	Ear_F	positive	Ensembl Genes	18901	HNRNPK	3	0.0001510202	1	0.9081851	14.22815	0.2811329	4	18	0.008888889	0.2222222	1	1	1	HNRNPK
517	Ear_F	positive	Ensembl Genes	18900	C9orf64	3	0.0001510202	1	0.9081851	14.22815	0.2811329	4	18	0.008888889	0.2222222	1	1	1	C9orf64
518	Ear_F	positive	Ensembl Genes	17161	ADCYAP1R1	5	0.0002434037	1	0.8782492	64.02667	0.03123698	2	2	0.004444444	1	1	1	1	ADCYAP1R1
519	Ear_F	positive	Ensembl Genes	10909	ABCG8	5	0.0002434037	1	0.8782492	64.02667	0.03123698	2	2	0.004444444	1	1	1	1	ABCG8
520	Liver_F	negative	GO Molecular Function	GO:0097367	carbohydrate derivative binding	1	7.557519e-06	0.02787213	0.02787213	2.787562	8.250937	23	1686	0.1631206	0.01364176	22	629	2139	ACTG2,AMHR2,BCKDK,CDC42,CDKL2,CHKA,CLK1,CLK3,CLK4,CUL9,DDX17,DDX3X,LYVE1,MAPK13,MSH6,NAT10,PKM,RAPGEF2,SHH,TAOK2,VCP,VEGFA
521	Liver_F	negative	GO Molecular Function	GO:0032559	adenyl ribonucleotide binding	2	1.029962e-05	0.037985	0.0189925	3.13355	6.063411	19	1239	0.1347518	0.01533495	18	458	1502	ACTG2,AMHR2,BCKDK,CDKL2,CHKA,CLK1,CLK3,CLK4,CUL9,DDX17,DDX3X,MAPK13,MSH6,NAT10,PKM,RAPGEF2,TAOK2,VCP
522	Liver_F	negative	GO Molecular Function	GO:0030554	adenyl nucleotide binding	3	1.331734e-05	0.04911435	0.01637145	3.076441	6.175968	19	1262	0.1347518	0.01505547	18	465	1517	ACTG2,AMHR2,BCKDK,CDKL2,CHKA,CLK1,CLK3,CLK4,CUL9,DDX17,DDX3X,MAPK13,MSH6,NAT10,PKM,RAPGEF2,TAOK2,VCP
523	Liver_F	negative	GO Molecular Function	GO:0005524	ATP binding	4	3.255366e-05	0.1200579	0.03001447	2.995218	6.009579	18	1228	0.1276596	0.01465798	17	449	1470	ACTG2,AMHR2,BCKDK,CDKL2,CHKA,CLK1,CLK3,CLK4,CUL9,DDX17,DDX3X,MAPK13,MSH6,NAT10,PKM,TAOK2,VCP
524	Liver_F	negative	GO Molecular Function	GO:0032555	purine ribonucleotide binding	5	3.846742e-05	0.1418678	0.02837357	2.750208	7.272178	20	1486	0.141844	0.01345895	19	551	1845	ACTG2,AMHR2,BCKDK,CDC42,CDKL2,CHKA,CLK1,CLK3,CLK4,CUL9,DDX17,DDX3X,MAPK13,MSH6,NAT10,PKM,RAPGEF2,TAOK2,VCP
525	Liver_F	negative	GO Molecular Function	GO:0032553	ribonucleotide binding	6	3.956745e-05	0.1459248	0.02432079	2.744667	7.28686	20	1489	0.141844	0.01343183	19	553	1859	ACTG2,AMHR2,BCKDK,CDC42,CDKL2,CHKA,CLK1,CLK3,CLK4,CUL9,DDX17,DDX3X,MAPK13,MSH6,NAT10,PKM,RAPGEF2,TAOK2,VCP
526	Liver_F	negative	GO Molecular Function	GO:0017076	purine nucleotide binding	7	4.808992e-05	0.1773556	0.02533652	2.706496	7.389629	20	1510	0.141844	0.01324503	19	559	1862	ACTG2,AMHR2,BCKDK,CDC42,CDKL2,CHKA,CLK1,CLK3,CLK4,CUL9,DDX17,DDX3X,MAPK13,MSH6,NAT10,PKM,RAPGEF2,TAOK2,VCP
527	Liver_F	negative	GO Molecular Function	GO:1901265	nucleoside phosphate binding	8	9.159026e-05	0.3377849	0.04222311	2.268433	11.02082	25	2252	0.177305	0.01110124	25	736	2316	ACTG2,AMHR2,BCKDK,CDC42,CDKL2,CELF1,CHKA,CLK1,CLK3,CLK4,CUL9,DDX17,DDX3X,G3BP2,HNRNPR,MAPK13,MSH6,NAT10,PKM,RAPGEF2,RBM4,RBM4B,SLTM,TAOK2,VCP
528	Liver_F	negative	GO Molecular Function	GO:0000166	nucleotide binding	8	9.159026e-05	0.3377849	0.04222311	2.268433	11.02082	25	2252	0.177305	0.01110124	25	736	2315	ACTG2,AMHR2,BCKDK,CDC42,CDKL2,CELF1,CHKA,CLK1,CLK3,CLK4,CUL9,DDX17,DDX3X,G3BP2,HNRNPR,MAPK13,MSH6,NAT10,PKM,RAPGEF2,RBM4,RBM4B,SLTM,TAOK2,VCP
529	Liver_F	negative	GO Molecular Function	GO:0035639	purine ribonucleoside triphosphate binding	10	0.0001088843	0.4015653	0.04015653	2.632182	7.218347	19	1475	0.1347518	0.01288136	18	542	1807	ACTG2,AMHR2,BCKDK,CDC42,CDKL2,CHKA,CLK1,CLK3,CLK4,CUL9,DDX17,DDX3X,MAPK13,MSH6,NAT10,PKM,TAOK2,VCP
530	Liver_F	negative	GO Molecular Function	GO:0032550	purine ribonucleoside binding	11	0.000113778	0.4196133	0.03814666	2.623289	7.242815	19	1480	0.1347518	0.01283784	18	546	1816	ACTG2,AMHR2,BCKDK,CDC42,CDKL2,CHKA,CLK1,CLK3,CLK4,CUL9,DDX17,DDX3X,MAPK13,MSH6,NAT10,PKM,TAOK2,VCP
531	Liver_F	negative	GO Molecular Function	GO:0032549	ribonucleoside binding	11	0.000113778	0.4196133	0.03814666	2.623289	7.242815	19	1480	0.1347518	0.01283784	18	546	1820	ACTG2,AMHR2,BCKDK,CDC42,CDKL2,CHKA,CLK1,CLK3,CLK4,CUL9,DDX17,DDX3X,MAPK13,MSH6,NAT10,PKM,TAOK2,VCP
532	Liver_F	negative	GO Molecular Function	GO:0001883	purine nucleoside binding	13	0.0001209559	0.4460854	0.03431426	2.61094	7.277072	19	1487	0.1347518	0.0127774	18	548	1819	ACTG2,AMHR2,BCKDK,CDC42,CDKL2,CHKA,CLK1,CLK3,CLK4,CUL9,DDX17,DDX3X,MAPK13,MSH6,NAT10,PKM,TAOK2,VCP
533	Liver_F	negative	GO Molecular Function	GO:0001882	nucleoside binding	14	0.0001241529	0.4578759	0.03270542	2.605683	7.291753	19	1490	0.1347518	0.01275168	18	552	1830	ACTG2,AMHR2,BCKDK,CDC42,CDKL2,CHKA,CLK1,CLK3,CLK4,CUL9,DDX17,DDX3X,MAPK13,MSH6,NAT10,PKM,TAOK2,VCP
534	Liver_F	negative	GO Molecular Function	GO:0016773	phosphotransferase activity, alcohol group as acceptor	15	0.0003835829	1	0.09431025	3.442182	3.195648	11	653	0.07801418	0.01684533	11	239	708	AMHR2,BCKDK,CDK5R1,CDKL2,CHKA,CLK1,CLK3,CLK4,MAPK13,PKM,TAOK2
535	Liver_F	negative	GO Molecular Function	GO:0004674	protein serine/threonine kinase activity	16	0.0004142059	1	0.09547446	4.050801	2.221783	9	454	0.06382979	0.01982379	9	151	435	AMHR2,BCKDK,CDK5R1,CDKL2,CLK1,CLK3,CLK4,MAPK13,TAOK2
536	Liver_F	negative	GO Molecular Function	GO:0008186	RNA-dependent ATPase activity	17	0.0004664206	1	0.1011858	19.77488	0.1517076	3	31	0.0212766	0.09677419	2	9	23	DDX17,DDX3X
537	Liver_F	negative	GO Molecular Function	GO:0036094	small molecule binding	18	0.0004693511	1	0.09616483	2.039326	12.25895	25	2505	0.177305	0.00998004	25	801	2567	ACTG2,AMHR2,BCKDK,CDC42,CDKL2,CELF1,CHKA,CLK1,CLK3,CLK4,CUL9,DDX17,DDX3X,G3BP2,HNRNPR,MAPK13,MSH6,NAT10,PKM,RAPGEF2,RBM4,RBM4B,SLTM,TAOK2,VCP
538	Liver_F	negative	GO Molecular Function	GO:0046582	Rap GTPase activator activity	19	0.0006531102	1	0.1267721	51.08511	0.03915035	2	8	0.0141844	0.25	2	2	3	RAPGEF2,SIPA1
539	Liver_F	negative	GO Molecular Function	GO:0016772	transferase activity, transferring phosphorus-containing groups	20	0.000817798	1	0.150802	2.950764	4.066743	12	831	0.08510638	0.01444043	12	307	971	AMHR2,BCKDK,CDK5R1,CDKL2,CHKA,CLK1,CLK3,CLK4,MAPK13,PKM,POLG2,TAOK2
540	Liver_F	negative	GO Biological Process	GO:0051302	regulation of cell division	1	0.0005086065	1	1	7.681971	0.6508746	5	133	0.03546099	0.03759398	4	35	94	CDC42,SHH,VEGFA,ZBTB18
541	Liver_F	negative	GO Biological Process	GO:0032854	positive regulation of Rap GTPase activity	2	0.0006531102	1	1	51.08511	0.03915035	2	8	0.0141844	0.25	2	2	9	RAPGEF2,SIPA1
542	Liver_F	negative	Mouse Phenotype	MP:0010940	abnormal maxillary prominence morphology	1	0.0007277491	1	1	17.02837	0.1761766	3	36	0.0212766	0.08333333	3	7	12	NDST1,PBX2,SHH
543	Liver_F	negative	Mouse Phenotype	MP:0008440	abnormal subplate morphology	2	0.0008537222	1	1	16.13214	0.1859642	3	38	0.0212766	0.07894737	2	5	9	CDK5R1,ZBTB18
544	Liver_F	negative	Mouse Phenotype	MP:0008058	abnormal DNA repair	3	0.0008931015	1	1	9.394962	0.4257601	4	87	0.02836879	0.04597701	4	24	90	KAT8,MSH6,SMUG1,SUV420H1
545	Liver_F	negative	Disease Ontology	DOID:2870	endometrial adenocarcinoma	1	5.645972e-06	0.01261875	0.01261875	19.64812	0.2544773	5	52	0.03546099	0.09615385	5	11	31	ESRRG,FOXP1,INHBA,MSH6,VEGFA
546	Liver_F	negative	Disease Ontology	DOID:2871	endometrial carcinoma	2	0.0001781026	0.3980593	0.1990297	7.341572	0.8172636	6	167	0.04255319	0.03592814	6	51	133	ESRRG,FOXP1,INHBA,MSH6,SHH,VEGFA
547	Liver_F	negative	MSigDB Immunologic Signatures	GSE360_L_MAJOR_VS_T_GONDII_MAC_DN	Genes down-regulated in comparison of macrophages exposed to L. major versus macrophages exposed to M. tuberculosis.	1	0.0003650538	0.6972528	0.6972528	5.33725	1.311537	7	268	0.04964539	0.0261194	6	59	210	AMHR2,CNPPD1,ERI3,HNRNPR,MSH6,PBX2
548	Liver_F	negative	MSigDB Immunologic Signatures	GSE3982_MEMORY_CD4_TCELL_VS_TH2_DN	Genes down-regulated in comparison of memory CD4 [GeneID=920] T cells versus Th2 cells.	2	0.0004913972	0.9385687	0.4692843	7.740168	0.6459808	5	132	0.03546099	0.03787879	5	51	213	BZW1,CAPRIN1,PFDN2,TPI1,VCP
549	Liver_F	negative	MSigDB Immunologic Signatures	GSE360_L_DONOVANI_VS_L_MAJOR_MAC_DN	Genes down-regulated in comparison of macrophages exposed to L. donovani versus macrophages exposed to L. major.	3	0.0007005366	1	0.4460083	5.676123	1.05706	6	216	0.04255319	0.02777778	6	61	198	AMHR2,CELF1,MARCH6,NFKB2,PBX2,RAPGEF2
550	Liver_F	negative	MSigDB Immunologic Signatures	GSE339_EX_VIVO_VS_IN_CULTURE_CD8POS_DC_UP	Genes up-regulated in comparison of ex vivo CD8 dendritic cells versus cultured CD8 DCs.	4	0.0007890976	1	0.3767941	5.547704	1.081529	6	221	0.04255319	0.02714932	5	66	197	ARL6IP1,GBF1,HNRNPR,LIMD2,TMEM126A
551	Liver_F	negative	MSigDB Cancer Neighborhood	GCM_PPM1D	Neighborhood of PPM1D	1	1.247537e-05	0.005326983	0.005326983	16.74922	0.2985214	5	61	0.03546099	0.08196721	5	13	24	CELF1,ESRRG,PARP6,RBM4B,SUV420H1
552	Liver_F	negative	MGI Expression: Detected	3248	TS18_notochord	1	0.0003521383	1	1	68.11348	0.02936277	2	6	0.0141844	0.3333333	2	3	6	LYVE1,SHH
553	Liver_F	negative	MSigDB Perturbation	SCIAN_INVERSED_TARGETS_OF_TP53_AND_TP73_DN	Genes that were inversely correlated in H1299 cells (lung cancer): down-regulated by P53 [GeneID=7157] and up-regulated by P73 [GeneID=7161].	1	1.149782e-05	0.03867867	0.03867867	17.02837	0.2936277	5	60	0.03546099	0.08333333	4	10	31	BTG1,CELF1,DDX17,NFKB2
554	Liver_F	negative	MSigDB Perturbation	CHAUHAN_RESPONSE_TO_METHOXYESTRADIOL_DN	Genes down-regulated by 2-methoxyestradiol (2ME2) [PubChem=1573] in the MM.1S cell line (multiple myeloma) sensitive to dexamethasone [PubChem=5743].	2	0.000230415	0.7751161	0.387558	9.12234	0.548105	5	112	0.03546099	0.04464286	4	35	113	ARL6IP1,BTG1,DDX17,PKM
555	Liver_F	negative	MSigDB Perturbation	GENTILE_UV_RESPONSE_CLUSTER_D4	Cluster d4: genes progressively down-regulated in WS1 cells (fibroblast) through 12 h after irradiation with high dose UV-C.	3	0.0002365426	0.7957293	0.2652431	6.966151	0.8613078	6	176	0.04255319	0.03409091	4	29	55	DDX17,DDX3X,RAPGEF2,ZBTB18
556	Liver_F	negative	MSigDB Perturbation	BROWNE_HCMV_INFECTION_4HR_DN	Genes down-regulated in primary fibroblast cell culture point after infection with HCMV (AD169 strain) at 4 h time point that were not down-regulated at the previous time point, 2 h.	4	0.000320532	1	0.2695674	3.812321	2.623074	10	536	0.07092199	0.01865672	8	85	250	AMHR2,CREBZF,DDX17,ERI3,KAT8,RBM4B,SIPA1,ZBTB18
557	Liver_F	negative	MSigDB Perturbation	ABRAMSON_INTERACT_WITH_AIRE	Proteins interacting with AIRE [GeneID=326], based on massspectroscopy analysis of co-immunoprecipitates in 293T cells (embryonic kidney).	5	0.000351048	1	0.2361851	12.02003	0.332778	4	68	0.02836879	0.05882353	3	21	45	DDX17,MSH6,SUPT16H
558	Liver_F	negative	MSigDB Perturbation	FARDIN_HYPOXIA_11	Genes in the hypoxia signature, based on analysis of 11 neuroblastoma cell lines in hypoxia and normal oxygen conditions.	6	0.0003818782	1	0.2141064	21.13866	0.14192	3	29	0.0212766	0.1034483	3	11	32	BTG1,TPI1,VEGFA
559	Liver_F	negative	MSigDB Perturbation	BROWNE_HCMV_INFECTION_20HR_UP	Genes up-regulated in primary fibroblast cell culture after infection with HCMV (AD169 strain) at 20 h time point that were not up-regulated at the previous time point, 18 h.	7	0.0004272049	1	0.2053025	4.515811	1.771554	8	362	0.05673759	0.02209945	7	80	244	CDC42,CELF1,GBF1,NFKB2,PBX2,VEGFA,ZBTB18
560	Liver_F	negative	MSigDB Perturbation	RIGGINS_TAMOXIFEN_RESISTANCE_DN	Genes down-regulated SUM44/LCCTam cells (breast cancer) resistant to 4-hydroxytamoxifen [PubChem=63062] relative to the parental SUM44 cells sensitive to the drug.	8	0.0005606982	1	0.2357736	5.922911	1.013015	6	207	0.04255319	0.02898551	5	64	217	CLK1,CREBZF,RAPGEF2,SLTM,ZBTB18
561	Liver_F	negative	MSigDB Perturbation	WINTER_HYPOXIA_METAGENE	Genes regulated by hypoxia, based on literature searches.	9	0.0006046467	1	0.2260035	5.838298	1.027697	6	210	0.04255319	0.02857143	6	76	237	BTG1,CLK1,NFKB2,PKM,TPI1,VEGFA
562	Liver_F	negative	MSigDB Perturbation	QI_PLASMACYTOMA_UP	Up-regulated genes that best disciminate plasmablastic plasmacytoma from plasmacytic plasmacytoma tumors.	10	0.0006215675	1	0.2090953	7.350375	0.6802374	5	139	0.03546099	0.03597122	4	55	260	ACTG2,ARL6IP1,BTG1,ZBTB18
563	Liver_F	negative	MSigDB Perturbation	PRAMOONJAGO_SOX4_TARGETS_UP	Genes up-regulated in ACC3 cells (adenoid cystic carcinoma) after knockdown of SOX4 [GeneID=6659] by RNAi.	11	0.0007485154	1	0.2289096	9.847731	0.4061849	4	83	0.02836879	0.04819277	4	25	52	BTG1,CLK1,TRIM8,VEGFA
564	Liver_F	negative	MSigDB Perturbation	MAHAJAN_RESPONSE_TO_IL1A_DN	Genes down-regulated in corneal fibroblasts after treatment with IL1A [GeneID=3552].	11	0.0007485154	1	0.2289096	9.847731	0.4061849	4	83	0.02836879	0.04819277	2	28	76	KDELR3,ZBTB18
565	Liver_F	negative	MSigDB Perturbation	RICKMAN_TUMOR_DIFFERENTIATED_MODERATELY_VS_POORLY_UP	Up-regulated genes that vary between HNSCC (head and neck squamous cell carcinoma) groups formed on the basis of their level of pathological differentiation: moderately vs poorly differentiated tumors.	13	0.0008185572	1	0.2118174	9.61602	0.4159725	4	85	0.02836879	0.04705882	3	29	115	CELF1,KDELR3,NAT10
566	Liver_F	negative	MSigDB Perturbation	SEMENZA_HIF1_TARGETS	Genes that are transcriptionally regulated by HIF1A [GeneID=3091].	14	0.0009215682	1	0.2214397	15.71849	0.190858	3	39	0.0212766	0.07692308	3	13	36	PKM,TPI1,VEGFA
567	Liver_F	negative	TreeFam	TF101041	CDC-like kinase	1	0.0003436013	1	1	21.89362	0.1370262	3	28	0.0212766	0.1071429	3	4	4	CLK1,CLK3,CLK4
568	Liver_F	negative	HGNC Gene Families	CLK	CLK	1	0.0003436013	0.1642414	0.1642414	21.89362	0.1370262	3	28	0.0212766	0.1071429	3	4	4	CLK1,CLK3,CLK4
569	Blood_M	negative	GO Biological Process	GO:0001736	establishment of planar polarity	1	0.0003730293	1	1	8.003333	0.6247397	5	36	0.01	0.1388889	5	11	13	DLG3,FZD3,TP63,VANGL2,WNT5A
570	Blood_M	negative	GO Biological Process	GO:0001738	morphogenesis of a polarized epithelium	2	0.0008622239	1	1	6.700465	0.7462169	5	43	0.01	0.1162791	5	13	20	DLG3,FZD3,TP63,VANGL2,WNT5A
571	Blood_M	negative	GO Cellular Component	GO:0005845	mRNA cap binding complex	1	0.0007726765	0.9774358	0.9774358	15.71564	0.1908927	3	11	0.006	0.2727273	3	5	12	EIF4E1B,FMR1,RNMT
572	Blood_M	negative	GO Cellular Component	GO:0034518	RNA cap binding complex	1	0.0007726765	0.9774358	0.9774358	15.71564	0.1908927	3	11	0.006	0.2727273	3	5	13	EIF4E1B,FMR1,RNMT
573	Blood_M	negative	Mouse Phenotype	MP:0002586	abnormal platelet volume	1	0.0008487284	1	1	9.21984	0.433847	4	25	0.008	0.16	3	10	32	BAP1,PHF20,ST3GAL4
574	Blood_M	negative	Human Phenotype	HP:0012448	Delayed myelination	1	0.0007726765	1	1	15.71564	0.1908927	3	11	0.006	0.2727273	3	3	10	BMP4,RBM8A,SHANK3
575	Blood_M	negative	Human Phenotype	HP:0002188	Delayed CNS myelination	1	0.0007726765	1	1	15.71564	0.1908927	3	11	0.006	0.2727273	3	3	9	BMP4,RBM8A,SHANK3
576	Blood_M	negative	MGI Expression: Detected	9969	TS25_midbrain roof plate	1	0.0001805492	1	1	9.294194	0.5379703	5	31	0.01	0.1612903	5	13	23	CNTN2,EPHA4,FZD3,GLI1,VANGL2
577	Blood_M	negative	MGI Expression: Detected	11815	TS25_tectum	1	0.0001805492	1	1	9.294194	0.5379703	5	31	0.01	0.1612903	5	13	22	CNTN2,EPHA4,FZD3,GLI1,VANGL2
578	Blood_M	negative	Ensembl Genes	12219	PHF20	1	0.0008913049	1	1	38.416	0.05206164	2	3	0.004	0.6666667	1	1	1	PHF20
579	Blood_M	positive	GO Molecular Function	GO:1901363	heterocyclic compound binding	1	7.690714e-05	0.2836335	0.2836335	1.730113	21.38588	37	8930	0.5362319	0.004143337	40	1749	5300	ABCD4,ARID5B,CDK13,CELF5,CELF6,CLK3,DBX1,EGR2,EIF3I,ELAVL4,EVX2,FEZF2,GBX2,HAND2,HNRNPK,HOXB5,HOXC10,HOXC6,HOXC8,HOXC9,HOXD10,HOXD11,HOXD12,HOXD13,HSPA4L,KDM2B,MEF2C,MSX2,NOVA1,NR2E1,NR2F1,ONECUT1,PHOX2B,PLK2,RBM39,SOX2,VAX1,VSX2,ZBTB10,ZNF516
580	Blood_M	positive	GO Molecular Function	GO:0097159	organic cyclic compound binding	2	8.857849e-05	0.3266775	0.1633387	1.719714	21.5152	37	8984	0.5362319	0.004118433	40	1764	5373	ABCD4,ARID5B,CDK13,CELF5,CELF6,CLK3,DBX1,EGR2,EIF3I,ELAVL4,EVX2,FEZF2,GBX2,HAND2,HNRNPK,HOXB5,HOXC10,HOXC6,HOXC8,HOXC9,HOXD10,HOXD11,HOXD12,HOXD13,HSPA4L,KDM2B,MEF2C,MSX2,NOVA1,NR2E1,NR2F1,ONECUT1,PHOX2B,PLK2,RBM39,SOX2,VAX1,VSX2,ZBTB10,ZNF516
581	Blood_M	positive	GO Molecular Function	GO:0000976	transcription regulatory region sequence-specific DNA binding	3	9.625269e-05	0.3549799	0.1183266	3.939295	2.792378	11	1166	0.1594203	0.009433962	10	103	168	DBX1,FEZF2,HAND2,HNRNPK,HOXC8,MEF2C,MSX2,PHOX2B,SOX2,VAX1
582	Blood_M	positive	GO Molecular Function	GO:0003676	nucleic acid binding	4	0.0001284656	0.4737811	0.1184453	1.797033	18.3636	33	7668	0.4782609	0.004303599	35	1217	3397	ARID5B,CELF5,CELF6,DBX1,EGR2,EIF3I,ELAVL4,EVX2,FEZF2,GBX2,HAND2,HNRNPK,HOXB5,HOXC10,HOXC6,HOXC8,HOXC9,HOXD10,HOXD11,HOXD12,HOXD13,KDM2B,MEF2C,MSX2,NOVA1,NR2E1,NR2F1,ONECUT1,PHOX2B,RBM39,SOX2,VAX1,VSX2,ZBTB10,ZNF516
583	Blood_M	positive	GO Molecular Function	GO:0043565	sequence-specific DNA binding	5	0.0003208126	1	0.2366314	2.18294	9.620054	21	4017	0.3043478	0.005227782	24	391	697	DBX1,EVX2,FEZF2,GBX2,HAND2,HNRNPK,HOXB5,HOXC10,HOXC6,HOXC8,HOXC9,HOXD10,HOXD11,HOXD12,HOXD13,MEF2C,MSX2,NR2E1,NR2F1,ONECUT1,PHOX2B,SOX2,VAX1,VSX2
584	Blood_M	positive	GO Molecular Function	GO:0003723	RNA binding	6	0.0004184417	1	0.2572022	3.323602	3.309663	11	1382	0.1594203	0.007959479	10	346	907	CELF5,CELF6,EIF3I,ELAVL4,HNRNPK,KDM2B,MEF2C,NOVA1,RBM39,SOX2
585	Blood_M	positive	GO Molecular Function	GO:0044212	transcription regulatory region DNA binding	7	0.0005504195	1	0.2899924	2.834646	4.58611	13	1915	0.1884058	0.006788512	12	210	360	ARID5B,DBX1,EGR2,FEZF2,HAND2,HNRNPK,HOXC8,MEF2C,MSX2,PHOX2B,SOX2,VAX1
586	Blood_M	positive	GO Molecular Function	GO:0000975	regulatory region DNA binding	8	0.0005586141	1	0.2575211	2.830213	4.593294	13	1918	0.1884058	0.006777894	12	211	367	ARID5B,DBX1,EGR2,FEZF2,HAND2,HNRNPK,HOXC8,MEF2C,MSX2,PHOX2B,SOX2,VAX1
587	Blood_M	positive	GO Biological Process	GO:0010467	gene expression	1	4.70881e-06	0.04915998	0.04915998	1.973785	18.23907	36	7616	0.5217391	0.004726891	38	1280	3431	ARID5B,ATXN7L3,CDK13,CELF5,CELF6,EGR2,EIF3I,ELAVL4,FEZF2,GBX2,HAND2,HNRNPK,HOXB5,HOXC10,HOXC6,HOXC8,HOXC9,HOXD10,HOXD11,HOXD12,HOXD13,KDM2B,LMO3,MAML3,MEF2C,MSX2,NOVA1,NR2E1,NR2F1,ONECUT1,PHOX2B,PRPF38B,RBM39,SOX2,VAX1,VSX2,ZBTB10,ZNF516
588	Blood_M	positive	GO Biological Process	GO:0016070	RNA metabolic process	2	7.752943e-06	0.08094072	0.04047036	1.969116	17.77447	35	7422	0.5072464	0.00471571	37	1222	3177	ARID5B,ATXN7L3,CDK13,CELF5,CELF6,EGR2,ELAVL4,FEZF2,GBX2,HAND2,HNRNPK,HOXB5,HOXC10,HOXC6,HOXC8,HOXC9,HOXD10,HOXD11,HOXD12,HOXD13,KDM2B,LMO3,MAML3,MEF2C,MSX2,NOVA1,NR2E1,NR2F1,ONECUT1,PHOX2B,PRPF38B,RBM39,SOX2,VAX1,VSX2,ZBTB10,ZNF516
589	Blood_M	positive	GO Biological Process	GO:0009987	cellular process	3	1.223322e-05	0.1277148	0.04257161	1.552402	32.20814	50	13449	0.7246377	0.003717749	53	3742	13509	ABCD4,ARID5B,ATXN7L3,BCAR3,C1QL3,CADPS,CDH13,CDK13,CELF5,CELF6,CLK3,DBX1,EGR2,EIF3I,ELAVL4,FEZF2,GBX2,HAND2,HNRNPK,HOXB5,HOXC10,HOXC6,HOXC8,HOXC9,HOXD10,HOXD11,HOXD12,HOXD13,HSPA4L,KDM2B,LMO3,LRRTM1,MAML3,MEF2C,MSX2,NFS1,NOVA1,NR2E1,NR2F1,ONECUT1,PCDH19,PCDHGC4,PCDHGC5,PHOX2B,PLK2,PRPF38B,RBM39,SOX2,VAV3,VAX1,VSX2,ZBTB10,ZNF516
590	Blood_M	positive	GO Biological Process	GO:0090304	nucleic acid metabolic process	4	1.974219e-05	0.2061085	0.05152712	1.892616	18.49292	35	7722	0.5072464	0.004532505	37	1344	3799	ARID5B,ATXN7L3,CDK13,CELF5,CELF6,EGR2,ELAVL4,FEZF2,GBX2,HAND2,HNRNPK,HOXB5,HOXC10,HOXC6,HOXC8,HOXC9,HOXD10,HOXD11,HOXD12,HOXD13,KDM2B,LMO3,MAML3,MEF2C,MSX2,NOVA1,NR2E1,NR2F1,ONECUT1,PHOX2B,PRPF38B,RBM39,SOX2,VAX1,VSX2,ZBTB10,ZNF516
591	Blood_M	positive	GO Biological Process	GO:0043170	macromolecule metabolic process	5	3.182113e-05	0.3322126	0.06644252	1.716962	23.29696	40	9728	0.5797101	0.004111842	43	2166	6781	ARID5B,ATXN7L3,CDK13,CELF5,CELF6,CLK3,EGR2,EIF3I,ELAVL4,FEZF2,GBX2,HAND2,HNRNPK,HOXB5,HOXC10,HOXC6,HOXC8,HOXC9,HOXD10,HOXD11,HOXD12,HOXD13,HS6ST2,HSPA4L,KDM2B,LMO3,MAML3,MEF2C,MSX2,NFS1,NOVA1,NR2E1,NR2F1,ONECUT1,PHOX2B,PLK2,PRPF38B,RBM39,SOX2,VAX1,VSX2,ZBTB10,ZNF516
592	Blood_M	positive	GO Biological Process	GO:0044260	cellular macromolecule metabolic process	6	4.541497e-05	0.4741323	0.07902205	1.71765	22.70544	39	9481	0.5652174	0.00411349	42	2045	6173	ARID5B,ATXN7L3,CDK13,CELF5,CELF6,CLK3,EGR2,EIF3I,ELAVL4,FEZF2,GBX2,HAND2,HNRNPK,HOXB5,HOXC10,HOXC6,HOXC8,HOXC9,HOXD10,HOXD11,HOXD12,HOXD13,HSPA4L,KDM2B,LMO3,MAML3,MEF2C,MSX2,NFS1,NOVA1,NR2E1,NR2F1,ONECUT1,PHOX2B,PLK2,PRPF38B,RBM39,SOX2,VAX1,VSX2,ZBTB10,ZNF516
593	Blood_M	positive	GO Biological Process	GO:0007610	behavior	7	6.060228e-05	0.6326878	0.09038397	4.149248	2.651083	11	1107	0.1594203	0.009936766	9	177	445	EGR2,FEZF2,HAND2,HOXD10,LRRTM1,MEF2C,NOVA1,NR2E1,PLK2
594	Blood_M	positive	GO Biological Process	GO:0006139	nucleobase-containing compound metabolic process	8	6.534978e-05	0.6822517	0.08528146	1.79609	19.48678	35	8137	0.5072464	0.00430134	38	1507	4482	ABCD4,ARID5B,ATXN7L3,CDK13,CELF5,CELF6,EGR2,ELAVL4,FEZF2,GBX2,HAND2,HNRNPK,HOXB5,HOXC10,HOXC6,HOXC8,HOXC9,HOXD10,HOXD11,HOXD12,HOXD13,KDM2B,LMO3,MAML3,MEF2C,MSX2,NOVA1,NR2E1,NR2F1,ONECUT1,PHOX2B,PRPF38B,RBM39,SOX2,VAX1,VSX2,ZBTB10,ZNF516
595	Blood_M	positive	GO Biological Process	GO:0006807	nitrogen compound metabolic process	9	6.912006e-05	0.7216134	0.08017927	1.764153	20.40639	36	8521	0.5217391	0.004224856	40	1696	5277	ABCD4,ARID5B,ATXN7L3,CDK13,CELF5,CELF6,EGR2,ELAVL4,FEZF2,GBX2,HAND2,HNRNPK,HOXB5,HOXC10,HOXC6,HOXC8,HOXC9,HOXD10,HOXD11,HOXD12,HOXD13,HS6ST2,KDM2B,LMO3,MAML3,MEF2C,MSX2,NFS1,NOVA1,NR2E1,NR2F1,ONECUT1,PHOX2B,PRPF38B,RBM39,SOX2,VAX1,VSX2,ZBTB10,ZNF516
596	Blood_M	positive	GO Biological Process	GO:0046483	heterocycle metabolic process	10	8.538011e-05	0.8913683	0.08913683	1.774716	19.72147	35	8235	0.5072464	0.004250152	39	1543	4656	ABCD4,ARID5B,ATXN7L3,CDK13,CELF5,CELF6,EGR2,ELAVL4,FEZF2,GBX2,HAND2,HNRNPK,HOXB5,HOXC10,HOXC6,HOXC8,HOXC9,HOXD10,HOXD11,HOXD12,HOXD13,KDM2B,LMO3,MAML3,MEF2C,MSX2,NFS1,NOVA1,NR2E1,NR2F1,ONECUT1,PHOX2B,PRPF38B,RBM39,SOX2,VAX1,VSX2,ZBTB10,ZNF516
597	Blood_M	positive	GO Biological Process	GO:0006725	cellular aromatic compound metabolic process	11	8.700753e-05	0.9083586	0.08257806	1.773208	19.73823	35	8242	0.5072464	0.004246542	38	1551	4669	ABCD4,ARID5B,ATXN7L3,CDK13,CELF5,CELF6,EGR2,ELAVL4,FEZF2,GBX2,HAND2,HNRNPK,HOXB5,HOXC10,HOXC6,HOXC8,HOXC9,HOXD10,HOXD11,HOXD12,HOXD13,KDM2B,LMO3,MAML3,MEF2C,MSX2,NOVA1,NR2E1,NR2F1,ONECUT1,PHOX2B,PRPF38B,RBM39,SOX2,VAX1,VSX2,ZBTB10,ZNF516
598	Blood_M	positive	GO Biological Process	GO:0034641	cellular nitrogen compound metabolic process	12	0.0001024456	1	0.08912767	1.760181	19.88432	35	8303	0.5072464	0.004215344	38	1592	4862	ABCD4,ARID5B,ATXN7L3,CDK13,CELF5,CELF6,EGR2,ELAVL4,FEZF2,GBX2,HAND2,HNRNPK,HOXB5,HOXC10,HOXC6,HOXC8,HOXC9,HOXD10,HOXD11,HOXD12,HOXD13,KDM2B,LMO3,MAML3,MEF2C,MSX2,NOVA1,NR2E1,NR2F1,ONECUT1,PHOX2B,PRPF38B,RBM39,SOX2,VAX1,VSX2,ZBTB10,ZNF516
599	Blood_M	positive	GO Biological Process	GO:1901360	organic cyclic compound metabolic process	13	0.0001032662	1	0.0829307	1.759545	19.8915	35	8306	0.5072464	0.004213821	39	1591	4887	ABCD4,ARID5B,ATXN7L3,CDK13,CELF5,CELF6,EGR2,ELAVL4,FEZF2,GBX2,HAND2,HNRNPK,HOXB5,HOXC10,HOXC6,HOXC8,HOXC9,HOXD10,HOXD11,HOXD12,HOXD13,KDM2B,LMO3,MAML3,MEF2C,MSX2,NFS1,NOVA1,NR2E1,NR2F1,ONECUT1,PHOX2B,PRPF38B,RBM39,SOX2,VAX1,VSX2,ZBTB10,ZNF516
600	Blood_M	positive	GO Biological Process	GO:0044238	primary metabolic process	14	0.0001604408	1	0.119643	1.610977	24.82965	40	10368	0.5797101	0.003858025	44	2476	8315	ABCD4,ARID5B,ATXN7L3,CDK13,CELF5,CELF6,CLK3,EGR2,EIF3I,ELAVL4,FEZF2,GBX2,HAND2,HNRNPK,HOXB5,HOXC10,HOXC6,HOXC8,HOXC9,HOXD10,HOXD11,HOXD12,HOXD13,HS6ST2,HSPA4L,KDM2B,LMO3,MAML3,MEF2C,MSX2,NFS1,NOVA1,NR2E1,NR2F1,ONECUT1,PHOX2B,PLK2,PRPF38B,RBM39,SOX2,VAX1,VSX2,ZBTB10,ZNF516
601	Blood_M	positive	GO Biological Process	GO:0051252	regulation of RNA metabolic process	15	0.0001746116	1	0.1215297	1.743487	19.50115	34	8143	0.4927536	0.004175365	37	1312	3314	ARID5B,ATXN7L3,CDH13,CDK13,CELF6,CLK3,DBX1,EGR2,EVX2,FEZF2,GBX2,HAND2,HNRNPK,HOXB5,HOXC10,HOXC6,HOXC8,HOXC9,HOXD10,HOXD11,HOXD12,HOXD13,KDM2B,LMO3,MAML3,MEF2C,MSX2,NR2E1,NR2F1,ONECUT1,PHOX2B,RBM39,SOX2,VAX1,VSX2,ZBTB10,ZNF516
602	Blood_M	positive	GO Biological Process	GO:0019219	regulation of nucleobase-containing compound metabolic process	16	0.0001814271	1	0.1183812	1.714746	20.41118	35	8523	0.5072464	0.004106535	38	1468	3927	ARID5B,ATXN7L3,CDH13,CDK13,CELF6,CLK3,DBX1,EGR2,EVX2,FEZF2,GBX2,HAND2,HNRNPK,HOXB5,HOXC10,HOXC6,HOXC8,HOXC9,HOXD10,HOXD11,HOXD12,HOXD13,KDM2B,LMO3,MAML3,MEF2C,MSX2,NR2E1,NR2F1,ONECUT1,PHOX2B,RBM39,SOX2,VAV3,VAX1,VSX2,ZBTB10,ZNF516
603	Blood_M	positive	GO Biological Process	GO:0006397	mRNA processing	17	0.0001837462	1	0.1128418	4.436939	2.028426	9	847	0.1304348	0.01062574	8	197	408	CDK13,CELF5,CELF6,ELAVL4,HNRNPK,NOVA1,PRPF38B,RBM39
604	Blood_M	positive	GO Biological Process	GO:0010468	regulation of gene expression	18	0.0001977055	1	0.1146692	1.707933	20.49261	35	8557	0.5072464	0.004090219	38	1469	3748	ARID5B,ATXN7L3,CDH13,CDK13,CELF6,CLK3,DBX1,EGR2,EIF3I,EVX2,FEZF2,GBX2,HAND2,HNRNPK,HOXB5,HOXC10,HOXC6,HOXC8,HOXC9,HOXD10,HOXD11,HOXD12,HOXD13,KDM2B,LMO3,MAML3,MEF2C,MSX2,NR2E1,NR2F1,ONECUT1,PHOX2B,RBM39,SOX2,VAX1,VSX2,ZBTB10,ZNF516
605	Blood_M	positive	GO Biological Process	GO:0071704	organic substance metabolic process	19	0.0002128306	1	0.1169448	1.592545	25.11703	40	10488	0.5797101	0.003813883	44	2534	8562	ABCD4,ARID5B,ATXN7L3,CDK13,CELF5,CELF6,CLK3,EGR2,EIF3I,ELAVL4,FEZF2,GBX2,HAND2,HNRNPK,HOXB5,HOXC10,HOXC6,HOXC8,HOXC9,HOXD10,HOXD11,HOXD12,HOXD13,HS6ST2,HSPA4L,KDM2B,LMO3,MAML3,MEF2C,MSX2,NFS1,NOVA1,NR2E1,NR2F1,ONECUT1,PHOX2B,PLK2,PRPF38B,RBM39,SOX2,VAX1,VSX2,ZBTB10,ZNF516
606	Blood_M	positive	GO Biological Process	GO:0051171	regulation of nitrogen compound metabolic process	20	0.0002136997	1	0.1115512	1.701768	20.56685	35	8588	0.5072464	0.004075454	38	1496	4015	ARID5B,ATXN7L3,CDH13,CDK13,CELF6,CLK3,DBX1,EGR2,EVX2,FEZF2,GBX2,HAND2,HNRNPK,HOXB5,HOXC10,HOXC6,HOXC8,HOXC9,HOXD10,HOXD11,HOXD12,HOXD13,KDM2B,LMO3,MAML3,MEF2C,MSX2,NR2E1,NR2F1,ONECUT1,PHOX2B,RBM39,SOX2,VAV3,VAX1,VSX2,ZBTB10,ZNF516
607	Blood_M	positive	GO Biological Process	GO:0003002	regionalization	21	0.000365918	1	0.1819135	2.802451	4.995627	14	2086	0.2028986	0.006711409	15	203	300	DBX1,EGR2,FEZF2,GBX2,HOXB5,HOXC10,HOXC6,HOXC8,HOXC9,HOXD10,HOXD11,HOXD13,KDM2B,MEF2C,MSX2
608	Blood_M	positive	GO Biological Process	GO:0008152	metabolic process	22	0.0004016761	1	0.1906136	1.551134	25.78759	40	10768	0.5797101	0.00371471	44	2670	9196	ABCD4,ARID5B,ATXN7L3,CDK13,CELF5,CELF6,CLK3,EGR2,EIF3I,ELAVL4,FEZF2,GBX2,HAND2,HNRNPK,HOXB5,HOXC10,HOXC6,HOXC8,HOXC9,HOXD10,HOXD11,HOXD12,HOXD13,HS6ST2,HSPA4L,KDM2B,LMO3,MAML3,MEF2C,MSX2,NFS1,NOVA1,NR2E1,NR2F1,ONECUT1,PHOX2B,PLK2,PRPF38B,RBM39,SOX2,VAX1,VSX2,ZBTB10,ZNF516
609	Blood_M	positive	GO Biological Process	GO:0044237	cellular metabolic process	23	0.0004560961	1	0.207028	1.561066	24.98292	39	10432	0.5652174	0.003738497	43	2491	8234	ABCD4,ARID5B,ATXN7L3,CDK13,CELF5,CELF6,CLK3,EGR2,EIF3I,ELAVL4,FEZF2,GBX2,HAND2,HNRNPK,HOXB5,HOXC10,HOXC6,HOXC8,HOXC9,HOXD10,HOXD11,HOXD12,HOXD13,HSPA4L,KDM2B,LMO3,MAML3,MEF2C,MSX2,NFS1,NOVA1,NR2E1,NR2F1,ONECUT1,PHOX2B,PLK2,PRPF38B,RBM39,SOX2,VAX1,VSX2,ZBTB10,ZNF516
610	Blood_M	positive	GO Biological Process	GO:0031323	regulation of cellular metabolic process	24	0.0005154838	1	0.2242355	1.611011	22.34621	36	9331	0.5217391	0.003858107	39	1804	4982	ARID5B,ATXN7L3,CDH13,CDK13,CELF6,CLK3,DBX1,EGR2,EIF3I,EVX2,FEZF2,GBX2,HAND2,HNRNPK,HOXB5,HOXC10,HOXC6,HOXC8,HOXC9,HOXD10,HOXD11,HOXD12,HOXD13,KDM2B,LMO3,MAML3,MEF2C,MSX2,NR2E1,NR2F1,ONECUT1,PHOX2B,RBM39,SOX2,VAV3,VAX1,VSX2,ZBTB10,ZNF516
611	Blood_M	positive	GO Biological Process	GO:0080090	regulation of primary metabolic process	25	0.0005190127	1	0.2167397	1.610494	22.35339	36	9334	0.5217391	0.003856867	39	1788	4925	ARID5B,ATXN7L3,CDH13,CDK13,CELF6,CLK3,DBX1,EGR2,EIF3I,EVX2,FEZF2,GBX2,HAND2,HNRNPK,HOXB5,HOXC10,HOXC6,HOXC8,HOXC9,HOXD10,HOXD11,HOXD12,HOXD13,KDM2B,LMO3,MAML3,MEF2C,MSX2,NR2E1,NR2F1,ONECUT1,PHOX2B,RBM39,SOX2,VAV3,VAX1,VSX2,ZBTB10,ZNF516
612	Blood_M	positive	GO Biological Process	GO:0008285	negative regulation of cell proliferation	26	0.0005683285	1	0.2282058	3.465272	2.885777	10	1205	0.1449275	0.008298755	10	202	555	CDH13,FEZF2,KDM2B,MEF2C,MSX2,NR2E1,PHOX2B,SOX2,VAX1,VSX2
613	Blood_M	positive	GO Biological Process	GO:2000112	regulation of cellular macromolecule biosynthetic process	27	0.0005985204	1	0.2314279	1.664812	19.82205	33	8277	0.4782609	0.003986952	36	1373	3505	ARID5B,ATXN7L3,CDH13,CDK13,DBX1,EGR2,EIF3I,EVX2,FEZF2,GBX2,HAND2,HNRNPK,HOXB5,HOXC10,HOXC6,HOXC8,HOXC9,HOXD10,HOXD11,HOXD12,HOXD13,KDM2B,LMO3,MAML3,MEF2C,MSX2,NR2E1,NR2F1,ONECUT1,PHOX2B,RBM39,SOX2,VAX1,VSX2,ZBTB10,ZNF516
614	Blood_M	positive	GO Biological Process	GO:0010556	regulation of macromolecule biosynthetic process	28	0.0006346636	1	0.2366389	1.659799	19.88192	33	8302	0.4782609	0.003974946	36	1388	3584	ARID5B,ATXN7L3,CDH13,CDK13,DBX1,EGR2,EIF3I,EVX2,FEZF2,GBX2,HAND2,HNRNPK,HOXB5,HOXC10,HOXC6,HOXC8,HOXC9,HOXD10,HOXD11,HOXD12,HOXD13,KDM2B,LMO3,MAML3,MEF2C,MSX2,NR2E1,NR2F1,ONECUT1,PHOX2B,RBM39,SOX2,VAX1,VSX2,ZBTB10,ZNF516
615	Blood_M	positive	GO Biological Process	GO:0016071	mRNA metabolic process	29	0.0006349948	1	0.2285981	3.743114	2.404415	9	1004	0.1304348	0.008964143	8	252	616	CDK13,CELF5,CELF6,ELAVL4,HNRNPK,NOVA1,PRPF38B,RBM39
616	Blood_M	positive	GO Biological Process	GO:0006355	regulation of transcription, DNA-dependent	30	0.0006784319	1	0.2360943	1.6776	19.07486	32	7965	0.4637681	0.004017577	35	1264	3230	ARID5B,ATXN7L3,CDH13,CDK13,DBX1,EGR2,EVX2,FEZF2,GBX2,HAND2,HNRNPK,HOXB5,HOXC10,HOXC6,HOXC8,HOXC9,HOXD10,HOXD11,HOXD12,HOXD13,KDM2B,LMO3,MAML3,MEF2C,MSX2,NR2E1,NR2F1,ONECUT1,PHOX2B,RBM39,SOX2,VAX1,VSX2,ZBTB10,ZNF516
617	Blood_M	positive	GO Biological Process	GO:2001141	regulation of RNA biosynthetic process	31	0.0006897447	1	0.2322882	1.676127	19.09163	32	7972	0.4637681	0.004014049	35	1269	3247	ARID5B,ATXN7L3,CDH13,CDK13,DBX1,EGR2,EVX2,FEZF2,GBX2,HAND2,HNRNPK,HOXB5,HOXC10,HOXC6,HOXC8,HOXC9,HOXD10,HOXD11,HOXD12,HOXD13,KDM2B,LMO3,MAML3,MEF2C,MSX2,NR2E1,NR2F1,ONECUT1,PHOX2B,RBM39,SOX2,VAX1,VSX2,ZBTB10,ZNF516
618	Blood_M	positive	GO Biological Process	GO:0009059	macromolecule biosynthetic process	32	0.000763133	1	0.2489721	1.717198	17.47032	30	7295	0.4347826	0.004112406	33	1213	3359	ARID5B,ATXN7L3,EGR2,EIF3I,FEZF2,GBX2,HAND2,HNRNPK,HOXB5,HOXC10,HOXC6,HOXC8,HOXC9,HOXD10,HOXD11,HOXD12,HOXD13,HS6ST2,KDM2B,LMO3,MAML3,MEF2C,MSX2,NR2E1,NR2F1,ONECUT1,PHOX2B,RBM39,SOX2,VAX1,VSX2,ZBTB10,ZNF516
619	Blood_M	positive	GO Biological Process	GO:0031326	regulation of cellular biosynthetic process	33	0.0007762658	1	0.2455823	1.642586	20.09027	33	8389	0.4782609	0.003933723	36	1424	3733	ARID5B,ATXN7L3,CDH13,CDK13,DBX1,EGR2,EIF3I,EVX2,FEZF2,GBX2,HAND2,HNRNPK,HOXB5,HOXC10,HOXC6,HOXC8,HOXC9,HOXD10,HOXD11,HOXD12,HOXD13,KDM2B,LMO3,MAML3,MEF2C,MSX2,NR2E1,NR2F1,ONECUT1,PHOX2B,RBM39,SOX2,VAX1,VSX2,ZBTB10,ZNF516
620	Blood_M	positive	GO Biological Process	GO:0009889	regulation of biosynthetic process	34	0.0008088836	1	0.2483748	1.639069	20.13338	33	8407	0.4782609	0.0039253	36	1434	3763	ARID5B,ATXN7L3,CDH13,CDK13,DBX1,EGR2,EIF3I,EVX2,FEZF2,GBX2,HAND2,HNRNPK,HOXB5,HOXC10,HOXC6,HOXC8,HOXC9,HOXD10,HOXD11,HOXD12,HOXD13,KDM2B,LMO3,MAML3,MEF2C,MSX2,NR2E1,NR2F1,ONECUT1,PHOX2B,RBM39,SOX2,VAX1,VSX2,ZBTB10,ZNF516
621	Blood_M	positive	GO Biological Process	GO:2000178	negative regulation of neural precursor cell proliferation	35	0.0008470002	1	0.2526481	16.26877	0.1844023	3	77	0.04347826	0.03896104	3	7	15	KDM2B,NR2E1,VAX1
622	Blood_M	positive	GO Biological Process	GO:0060255	regulation of macromolecule metabolic process	36	0.0008820551	1	0.255796	1.589773	22.01572	35	9193	0.5072464	0.003807245	38	1717	4634	ARID5B,ATXN7L3,CDH13,CDK13,CELF6,CLK3,DBX1,EGR2,EIF3I,EVX2,FEZF2,GBX2,HAND2,HNRNPK,HOXB5,HOXC10,HOXC6,HOXC8,HOXC9,HOXD10,HOXD11,HOXD12,HOXD13,KDM2B,LMO3,MAML3,MEF2C,MSX2,NR2E1,NR2F1,ONECUT1,PHOX2B,RBM39,SOX2,VAX1,VSX2,ZBTB10,ZNF516
623	Blood_M	positive	GO Biological Process	GO:0035914	skeletal muscle cell differentiation	37	0.0008903394	1	0.2512201	9.383488	0.4262807	4	178	0.05797101	0.02247191	4	27	49	EGR2,MEF2C,PHOX2B,VAX1
624	Blood_M	positive	GO Biological Process	GO:0042127	regulation of cell proliferation	38	0.0009817124	1	0.2697126	2.429588	6.173886	15	2578	0.2173913	0.005818464	15	465	1247	CDH13,CDK13,FEZF2,HAND2,HOXC10,HOXD13,KDM2B,MEF2C,MSX2,NR2E1,PHOX2B,SOX2,VAV3,VAX1,VSX2
625	Blood_M	positive	GO Biological Process	GO:0016477	cell migration	39	0.0009828289	1	0.2630957	2.998184	3.668888	11	1532	0.1594203	0.007180157	11	231	615	ARID5B,CDH13,FEZF2,GBX2,HAND2,MSX2,NR2E1,NR2F1,PHOX2B,VAV3,VAX1
626	Blood_M	positive	GO Biological Process	GO:0050877	neurological system process	40	0.0009835232	1	0.2566996	2.663566	4.880675	13	2038	0.1884058	0.006378803	12	421	1547	C1QL3,CADPS,EGR2,HOXC10,HOXD10,MEF2C,NOVA1,NR2E1,PHOX2B,PLK2,SOX2,VSX2
627	Blood_M	positive	GO Biological Process	GO:0048705	skeletal system morphogenesis	41	0.0009961617	1	0.2536568	3.512231	2.562474	9	1070	0.1304348	0.008411215	8	115	191	ARID5B,HOXB5,HOXC8,HOXC9,HOXD10,HOXD11,MEF2C,MSX2
628	Blood_M	positive	GO Biological Process	GO:0006351	transcription, DNA-dependent	42	0.0009982247	1	0.2481301	1.745049	16.0454	28	6700	0.4057971	0.004179104	31	978	2414	ARID5B,ATXN7L3,EGR2,FEZF2,GBX2,HAND2,HNRNPK,HOXB5,HOXC10,HOXC6,HOXC8,HOXC9,HOXD10,HOXD11,HOXD12,HOXD13,KDM2B,LMO3,MAML3,MEF2C,MSX2,NR2E1,NR2F1,ONECUT1,PHOX2B,RBM39,SOX2,VAX1,VSX2,ZBTB10,ZNF516
629	Blood_M	positive	GO Cellular Component	GO:0005622	intracellular	1	0.0007495527	0.9481842	0.9481842	1.433509	31.3915	45	13108	0.6521739	0.003433018	49	3646	12748	ABCD4,ARID5B,ATXN7L3,BCAR3,CADPS,CDH13,CDK13,CELF5,CELF6,CLK3,DBX1,EGR2,EIF3I,EVX2,FEZF2,GBX2,HAND2,HNRNPK,HOXB5,HOXC10,HOXC6,HOXC8,HOXC9,HOXD10,HOXD11,HOXD12,HOXD13,HS6ST2,HSPA4L,KDM2B,LRRTM1,MAML3,MEF2C,MSX2,NFS1,NOVA1,NR2E1,NR2F1,ONECUT1,PHOX2B,PLK2,PRPF38B,RBM39,SOX2,VAV3,VAX1,VSX2,ZBTB10,ZNF516
630	Blood_M	positive	GO Cellular Component	GO:0044464	cell part	2	0.0008384018	1	0.5302891	1.400026	33.5708	47	14018	0.6811594	0.003352832	52	4034	14799	ABCD4,ARID5B,ATXN7L3,BCAR3,CADPS,CDH13,CDK13,CELF5,CELF6,CLK3,DBX1,EGR2,EIF3I,EVX2,FEZF2,GBX2,HAND2,HNRNPK,HOXB5,HOXC10,HOXC6,HOXC8,HOXC9,HOXD10,HOXD11,HOXD12,HOXD13,HS6ST2,HSPA4L,KDM2B,LRRTM1,MAML3,MEF2C,MSX2,NFS1,NOVA1,NR2E1,NR2F1,ONECUT1,PCDH19,PCDHGC4,PCDHGC5,PHOX2B,PLK2,PRPF38B,RBM39,SOX2,VAV3,VAX1,VSX2,ZBTB10,ZNF516
631	Blood_M	positive	GO Cellular Component	GO:0005623	cell	2	0.0008384018	1	0.5302891	1.400026	33.5708	47	14018	0.6811594	0.003352832	52	4034	14800	ABCD4,ARID5B,ATXN7L3,BCAR3,CADPS,CDH13,CDK13,CELF5,CELF6,CLK3,DBX1,EGR2,EIF3I,EVX2,FEZF2,GBX2,HAND2,HNRNPK,HOXB5,HOXC10,HOXC6,HOXC8,HOXC9,HOXD10,HOXD11,HOXD12,HOXD13,HS6ST2,HSPA4L,KDM2B,LRRTM1,MAML3,MEF2C,MSX2,NFS1,NOVA1,NR2E1,NR2F1,ONECUT1,PCDH19,PCDHGC4,PCDHGC5,PHOX2B,PLK2,PRPF38B,RBM39,SOX2,VAV3,VAX1,VSX2,ZBTB10,ZNF516
632	Blood_M	positive	Mouse Phenotype	MP:0002882	abnormal neuron morphology	1	1.104098e-05	0.08742248	0.08742248	2.651208	8.298105	22	3465	0.3188406	0.006349206	18	559	1349	BCAR3,CADPS,DBX1,EGR2,ELAVL4,FEZF2,GBX2,HAND2,HOXC10,HOXD10,LRRTM1,NR2E1,NR2F1,PHOX2B,SOX2,VAV3,VAX1,VSX2
633	Blood_M	positive	Mouse Phenotype	MP:0006276	abnormal autonomic nervous system physiology	2	1.227473e-05	0.09719131	0.04859566	16.83731	0.2969596	5	124	0.07246377	0.04032258	4	16	53	DBX1,EGR2,PHOX2B,VAV3
634	Blood_M	positive	Mouse Phenotype	MP:0003631	nervous system phenotype	3	4.2067e-05	0.3330865	0.1110288	2.043779	14.1894	29	5925	0.4202899	0.004894515	29	1077	2780	BCAR3,CADPS,CELF6,DBX1,EGR2,ELAVL4,EVX2,FEZF2,GBX2,HAND2,HOXB5,HOXC10,HOXC8,HOXD10,HOXD11,HOXD12,HOXD13,KDM2B,LRRTM1,MAML3,MSX2,NOVA1,NR2E1,NR2F1,PHOX2B,SOX2,VAV3,VAX1,VSX2
635	Blood_M	positive	Mouse Phenotype	MP:0003632	abnormal nervous system morphology	4	7.28356e-05	0.5767123	0.1441781	2.070571	13.03988	27	5445	0.3913043	0.004958678	27	920	2262	BCAR3,CADPS,DBX1,EGR2,ELAVL4,EVX2,FEZF2,GBX2,HAND2,HOXB5,HOXC10,HOXC8,HOXD10,HOXD11,HOXD12,HOXD13,KDM2B,LRRTM1,MSX2,NOVA1,NR2E1,NR2F1,PHOX2B,SOX2,VAV3,VAX1,VSX2
636	Blood_M	positive	Mouse Phenotype	MP:0009937	abnormal neuron differentiation	5	7.818315e-05	0.6190542	0.1238108	3.45975	3.757497	13	1569	0.1884058	0.008285532	11	184	335	EGR2,ELAVL4,FEZF2,HAND2,HOXD10,NR2E1,NR2F1,PHOX2B,SOX2,VAV3,VAX1
637	Blood_M	positive	Mouse Phenotype	MP:0003109	short femur	6	0.0001577165	1	0.2081332	9.848236	0.5077051	5	212	0.07246377	0.02358491	4	40	105	EGR2,HOXC10,HOXD10,MSX2
638	Blood_M	positive	Mouse Phenotype	MP:0002058	neonatal lethality	7	0.0002041898	1	0.2309678	2.484686	7.244377	18	3025	0.2608696	0.005950413	15	438	891	ARID5B,CADPS,DBX1,EGR2,ELAVL4,GBX2,HAND2,HOXD11,MEF2C,MSX2,NR2F1,PHOX2B,SOX2,VAX1,VSX2
639	Blood_M	positive	Mouse Phenotype	MP:0000001	mammalian phenotype	8	0.000304923	1	0.3017975	1.58832	24.55425	39	10253	0.5652174	0.003803765	42	2368	7524	ABCD4,ARID5B,BCAR3,CADPS,CDH13,CELF6,DBX1,EGR2,ELAVL4,EVX2,FEZF2,GBX2,HAND2,HOXB5,HOXC10,HOXC6,HOXC8,HOXC9,HOXD10,HOXD11,HOXD12,HOXD13,HS6ST2,HSPA4L,KDM2B,KIAA1715,LMO3,LRRTM1,MAML3,MEF2C,MSX2,NOVA1,NR2E1,NR2F1,ONECUT1,PHOX2B,PLK2,RBM39,SOX2,VAV3,VAX1,VSX2
640	Blood_M	positive	Mouse Phenotype	MP:0000846	abnormal medulla oblongata morphology	9	0.0003712455	1	0.3266135	11.84582	0.3376718	4	141	0.05797101	0.02836879	3	19	28	DBX1,EGR2,PHOX2B
641	Blood_M	positive	Mouse Phenotype	MP:0003542	abnormal vascular endothelial cell development	10	0.0005399094	1	0.4275003	18.98024	0.1580591	3	66	0.04347826	0.04545455	3	13	32	GBX2,MEF2C,VAV3
642	Blood_M	positive	Mouse Phenotype	MP:0008503	abnormal spinal cord grey matter morphology	11	0.0006486534	1	0.4669125	3.731963	2.411599	9	1007	0.1304348	0.008937438	8	117	209	DBX1,EGR2,GBX2,HOXC10,HOXC8,PHOX2B,SOX2,VSX2
643	Blood_M	positive	Mouse Phenotype	MP:0000955	abnormal spinal cord morphology	12	0.0006578324	1	0.4340597	3.400368	2.940858	10	1228	0.1449275	0.008143322	9	159	301	DBX1,EGR2,GBX2,HOXC10,HOXC8,NOVA1,PHOX2B,SOX2,VSX2
644	Blood_M	positive	Mouse Phenotype	MP:0005076	abnormal cell differentiation	13	0.0009118884	1	0.5554102	2.35248	6.801333	16	2840	0.2318841	0.005633803	14	469	1283	ARID5B,EGR2,ELAVL4,FEZF2,GBX2,HAND2,HOXD10,MEF2C,NR2E1,NR2F1,PHOX2B,SOX2,VAV3,VAX1
645	Blood_M	positive	MSigDB Oncogenic Signatures	BMI1_DN_MEL18_DN.V1_DN	Genes down-regulated in DAOY cells (medulloblastoma) upon knockdown of BMI1 and PCGF2 [Gene ID=648, 7703] genes by RNAi.	1	0.0005569704	0.1041535	0.1041535	10.6386	0.3759892	4	157	0.05797101	0.02547771	4	33	144	LMO3,NR2E1,SOX2,VAV3
646	Blood_M	positive	MGI Expression: Detected	9028	TS23_spinal cord lateral wall	1	9.813602e-08	0.000916296	0.000916296	3.506273	6.274469	22	2620	0.3188406	0.008396947	19	394	1021	C1QL3,CADPS,CDH13,DBX1,ELAVL4,EVX2,HOXB5,HOXC6,HOXC8,HOXC9,HS6ST2,LMO3,LRRTM1,MEF2C,ONECUT1,PLK2,SOX2,VAV3,VSX2
647	Blood_M	positive	MGI Expression: Detected	7501	TS23_nervous system	2	1.215804e-07	0.001135196	0.0005675981	2.096474	19.07965	40	7967	0.5797101	0.00502071	41	1670	4890	ABCD4,ARID5B,BCAR3,C1QL3,CADPS,CDH13,CLK3,DBX1,ELAVL4,EVX2,FEZF2,GBX2,HAND2,HNRNPK,HOXB5,HOXC10,HOXC6,HOXC8,HOXC9,HOXD10,HS6ST2,HSPA4L,KIAA1715,LMO3,LRRTM1,MEF2C,MSX2,NFS1,NOVA1,NR2E1,NR2F1,ONECUT1,PCDH19,PCDHGC5,PHOX2B,PLK2,RBM39,SOX2,VAV3,VSX2,ZNF516
648	Blood_M	positive	MGI Expression: Detected	7608	TS23_central nervous system	3	2.6534e-07	0.00247748	0.0008258265	2.080092	18.74917	39	7829	0.5652174	0.004981479	40	1636	4796	ABCD4,ARID5B,BCAR3,C1QL3,CADPS,CDH13,CLK3,DBX1,ELAVL4,EVX2,FEZF2,GBX2,HAND2,HNRNPK,HOXB5,HOXC10,HOXC6,HOXC8,HOXC9,HOXD10,HS6ST2,HSPA4L,KIAA1715,LMO3,LRRTM1,MEF2C,MSX2,NFS1,NOVA1,NR2E1,NR2F1,ONECUT1,PCDH19,PHOX2B,PLK2,RBM39,SOX2,VAV3,VSX2,ZNF516
649	Blood_M	positive	MGI Expression: Detected	654	TS14_embryo	4	1.026495e-06	0.009584384	0.002396096	3.187521	6.588192	21	2751	0.3043478	0.007633588	21	345	679	ARID5B,DBX1,EGR2,GBX2,HAND2,HOXB5,HOXC6,HOXC8,HOXC9,HOXD10,HOXD11,HOXD12,HOXD13,HS6ST2,LRRTM1,MEF2C,MSX2,ONECUT1,PCDH19,PHOX2B,SOX2
650	Blood_M	positive	MGI Expression: Detected	653	Theiler_stage_14	5	1.203588e-06	0.0112379	0.00224758	3.156541	6.652853	21	2778	0.3043478	0.007559395	21	353	708	ARID5B,DBX1,EGR2,GBX2,HAND2,HOXB5,HOXC6,HOXC8,HOXC9,HOXD10,HOXD11,HOXD12,HOXD13,HS6ST2,LRRTM1,MEF2C,MSX2,ONECUT1,PCDH19,PHOX2B,SOX2
651	Blood_M	positive	MGI Expression: Detected	4031	TS20_organ system	6	1.635179e-06	0.01526767	0.002544611	2.286614	13.55716	31	5661	0.4492754	0.005476064	33	920	2217	ARID5B,BCAR3,C1QL3,DBX1,EGR2,ELAVL4,EVX2,FEZF2,GBX2,HAND2,HOXB5,HOXC10,HOXC6,HOXC8,HOXC9,HOXD10,HOXD11,HOXD12,HOXD13,HS6ST2,LMO3,MSX2,NFS1,NOVA1,NR2E1,NR2F1,ONECUT1,PCDH19,PCDHGC5,PHOX2B,SOX2,VAX1,VSX2
652	Blood_M	positive	MGI Expression: Detected	997	TS14_limb	7	2.897769e-06	0.02705647	0.00386521	9.028437	0.8860891	8	370	0.115942	0.02162162	7	34	44	ARID5B,HAND2,HOXC6,HOXD10,HOXD11,LRRTM1,MSX2
653	Blood_M	positive	MGI Expression: Detected	759	TS14_organ system	8	3.753104e-06	0.03504273	0.004380342	3.352442	5.369221	18	2242	0.2608696	0.008028546	15	263	448	ARID5B,DBX1,EGR2,GBX2,HAND2,HOXB5,HOXC8,HOXC9,LRRTM1,MEF2C,MSX2,ONECUT1,PCDH19,PHOX2B,SOX2
654	Blood_M	positive	MGI Expression: Detected	998	TS14_forelimb bud	9	3.953773e-06	0.03691638	0.00410182	10.78582	0.6490004	7	271	0.1014493	0.02583026	6	25	30	ARID5B,HAND2,HOXC6,HOXD10,HOXD11,LRRTM1
655	Blood_M	positive	MGI Expression: Detected	3721	TS19_nervous system	10	4.561821e-06	0.04259372	0.004259372	2.231776	13.44221	30	5613	0.4347826	0.005344735	30	859	1986	CADPS,DBX1,EGR2,ELAVL4,EVX2,FEZF2,GBX2,HAND2,HOXB5,HOXC10,HOXC6,HOXC8,HOXC9,HOXD10,HOXD11,HS6ST2,LMO3,LRRTM1,MEF2C,MSX2,NFS1,NOVA1,NR2E1,NR2F1,ONECUT1,PHOX2B,RBM39,SOX2,VAX1,VSX2
656	Blood_M	positive	MGI Expression: Detected	4408	TS20_nervous system	11	4.795531e-06	0.04477587	0.004070534	2.461836	10.56122	26	4410	0.3768116	0.005895692	25	600	1203	C1QL3,DBX1,EGR2,ELAVL4,FEZF2,GBX2,HAND2,HOXB5,HOXC10,HOXC6,HOXC8,HOXC9,HOXD10,HOXD11,HS6ST2,LMO3,MSX2,NOVA1,NR2E1,NR2F1,PCDH19,PHOX2B,SOX2,VAX1,VSX2
657	Blood_M	positive	MGI Expression: Detected	12232	TS23_spinal cord ventral grey horn	12	6.394673e-06	0.05970706	0.004975588	4.395423	2.957622	13	1235	0.1884058	0.01052632	12	193	521	C1QL3,EVX2,HOXC6,HOXC8,HOXC9,HS6ST2,LMO3,LRRTM1,ONECUT1,PLK2,SOX2,VSX2
658	Blood_M	positive	MGI Expression: Detected	5281	TS21_central nervous system	13	7.571648e-06	0.07069648	0.005438191	2.178601	13.7703	30	5750	0.4347826	0.005217391	28	800	1584	ARID5B,C1QL3,CELF5,CELF6,DBX1,ELAVL4,EVX2,FEZF2,GBX2,HAND2,HNRNPK,HOXB5,HOXC10,HOXC8,HOXC9,HOXD11,LMO3,MEF2C,MSX2,NOVA1,NR2E1,NR2F1,ONECUT1,PHOX2B,RBM39,SOX2,VAX1,VSX2
659	Blood_M	positive	MGI Expression: Detected	11336	TS23_spinal cord basal column	14	8.488208e-06	0.0792544	0.005661028	4.281031	3.036651	13	1268	0.1884058	0.01025237	12	200	550	C1QL3,EVX2,HOXC6,HOXC8,HOXC9,HS6ST2,LMO3,LRRTM1,ONECUT1,PLK2,SOX2,VSX2
660	Blood_M	positive	MGI Expression: Detected	5280	TS21_nervous system	15	8.717077e-06	0.08139135	0.00542609	2.163924	13.8637	30	5789	0.4347826	0.005182242	28	809	1615	ARID5B,C1QL3,CELF5,CELF6,DBX1,ELAVL4,EVX2,FEZF2,GBX2,HAND2,HNRNPK,HOXB5,HOXC10,HOXC8,HOXC9,HOXD11,LMO3,MEF2C,MSX2,NOVA1,NR2E1,NR2F1,ONECUT1,PHOX2B,RBM39,SOX2,VAX1,VSX2
661	Blood_M	positive	MGI Expression: Detected	11954	TS23_cerebral cortex mantle layer	16	1.131742e-05	0.1056708	0.006604422	6.369639	1.412953	9	590	0.1304348	0.01525424	8	78	173	ABCD4,CDH13,FEZF2,HS6ST2,LMO3,LRRTM1,MEF2C,PLK2
662	Blood_M	positive	MGI Expression: Detected	669	TS14_embryo mesenchyme	17	1.189628e-05	0.1110756	0.006533857	4.506099	2.663057	12	1112	0.173913	0.01079137	10	121	202	ARID5B,EGR2,HAND2,HOXB5,HOXC8,HOXC9,HOXD11,HS6ST2,MEF2C,MSX2
663	Blood_M	positive	MGI Expression: Detected	4409	TS20_central nervous system	18	1.271084e-05	0.1186811	0.006593395	2.399249	10.41993	25	4351	0.3623188	0.005745806	24	584	1159	C1QL3,DBX1,EGR2,ELAVL4,FEZF2,GBX2,HOXB5,HOXC10,HOXC6,HOXC8,HOXC9,HOXD10,HOXD11,HS6ST2,LMO3,MSX2,NOVA1,NR2E1,NR2F1,PCDH19,PHOX2B,SOX2,VAX1,VSX2
664	Blood_M	positive	MGI Expression: Detected	9951	TS23_diencephalon	19	1.29255e-05	0.1206854	0.006351863	2.274871	11.8688	27	4956	0.3913043	0.005447942	25	975	2724	BCAR3,C1QL3,CADPS,CDH13,DBX1,ELAVL4,EVX2,FEZF2,GBX2,HS6ST2,HSPA4L,LMO3,LRRTM1,MEF2C,NFS1,NOVA1,NR2E1,ONECUT1,PCDH19,PLK2,RBM39,SOX2,VAV3,VSX2,ZNF516
665	Blood_M	positive	MGI Expression: Detected	640	TS13_extraembryonic component	20	1.37304e-05	0.1282007	0.006410037	5.451243	1.834444	10	766	0.1449275	0.01305483	8	116	308	ARID5B,HAND2,HOXC8,HOXC9,HOXD10,HS6ST2,MEF2C,SOX2
666	Blood_M	positive	MGI Expression: Detected	1975	TS16_limb	21	1.763261e-05	0.1646357	0.007839794	6.022575	1.494377	9	624	0.1304348	0.01442308	10	67	109	ARID5B,HAND2,HOXB5,HOXD10,HOXD11,HOXD12,HOXD13,HS6ST2,LRRTM1,MSX2
667	Blood_M	positive	MGI Expression: Detected	5430	TS21_spinal cord	22	1.85484e-05	0.1731864	0.00787211	2.486794	9.248855	23	3862	0.3333333	0.005955463	21	464	842	CELF5,CELF6,DBX1,ELAVL4,EVX2,GBX2,HNRNPK,HOXB5,HOXC10,HOXC8,HOXC9,HOXD11,MSX2,NOVA1,NR2E1,NR2F1,ONECUT1,PHOX2B,RBM39,SOX2,VSX2
668	Blood_M	positive	MGI Expression: Detected	4799	TS21_organ system	23	1.981895e-05	0.1850495	0.008045632	1.960679	16.8309	33	7028	0.4782609	0.004695504	35	1130	2662	ARID5B,BCAR3,C1QL3,CELF5,CELF6,DBX1,ELAVL4,EVX2,FEZF2,GBX2,HAND2,HNRNPK,HOXB5,HOXC10,HOXC6,HOXC8,HOXC9,HOXD10,HOXD11,HOXD12,HOXD13,HS6ST2,LMO3,MEF2C,MSX2,NOVA1,NR2E1,NR2F1,ONECUT1,PCDHGC5,PHOX2B,RBM39,SOX2,VAX1,VSX2
669	Blood_M	positive	MGI Expression: Detected	7446	TS24_organ system	24	2.324605e-05	0.2170484	0.009043682	2.153984	12.99917	28	5428	0.4057971	0.005158438	29	937	2549	C1QL3,CADPS,DBX1,ELAVL4,FEZF2,GBX2,HAND2,HOXB5,HOXC10,HOXC6,HOXC8,HOXC9,HOXD10,HOXD11,HOXD12,HOXD13,HS6ST2,LMO3,MEF2C,MSX2,NOVA1,NR2E1,NR2F1,ONECUT1,PCDHGC5,RBM39,SOX2,VAX1,VSX2
670	Blood_M	positive	MGI Expression: Detected	15151	TS23_cortical plate	25	2.786874e-05	0.2602104	0.01040842	10.18452	0.5891295	6	246	0.08695652	0.02439024	4	31	65	ELAVL4,LMO3,LRRTM1,MEF2C
671	Blood_M	positive	MGI Expression: Detected	1980	TS16_hindlimb bud	26	2.850916e-05	0.26619	0.01023808	10.14328	0.5915244	6	247	0.08695652	0.0242915	5	27	34	HAND2,HOXD11,HOXD12,LRRTM1,MSX2
672	Blood_M	positive	MGI Expression: Detected	3722	TS19_central nervous system	27	2.936162e-05	0.2741494	0.01015368	2.127721	13.15962	28	5495	0.4057971	0.005095541	28	836	1942	CADPS,DBX1,EGR2,ELAVL4,EVX2,FEZF2,GBX2,HOXB5,HOXC10,HOXC6,HOXC8,HOXC9,HOXD10,HOXD11,HS6ST2,LMO3,LRRTM1,MEF2C,MSX2,NFS1,NOVA1,NR2E1,NR2F1,PHOX2B,RBM39,SOX2,VAX1,VSX2
673	Blood_M	positive	MGI Expression: Detected	4000	TS20_embryo	28	2.96344e-05	0.2766964	0.009882014	1.998228	15.51374	31	6478	0.4492754	0.004785428	34	1094	2810	ABCD4,ARID5B,BCAR3,C1QL3,DBX1,EGR2,ELAVL4,EVX2,FEZF2,GBX2,HAND2,HOXB5,HOXC10,HOXC6,HOXC8,HOXC9,HOXD10,HOXD11,HOXD12,HOXD13,HS6ST2,LMO3,MSX2,NFS1,NOVA1,NR2E1,NR2F1,ONECUT1,PCDH19,PCDHGC5,PHOX2B,SOX2,VAX1,VSX2
674	Blood_M	positive	MGI Expression: Detected	7445	TS23_organ system	29	2.993638e-05	0.279516	0.009638482	1.651062	26.04384	43	10875	0.6231884	0.003954023	47	2551	8058	ABCD4,ARID5B,BCAR3,C1QL3,CADPS,CDH13,CLK3,DBX1,EGR2,ELAVL4,EVX2,FEZF2,GBX2,HAND2,HNRNPK,HOXB5,HOXC10,HOXC6,HOXC8,HOXC9,HOXD10,HOXD11,HOXD12,HOXD13,HS6ST2,HSPA4L,KDM2B,KIAA1715,LMO3,LRRTM1,MAML3,MEF2C,MSX2,NFS1,NOVA1,NR2E1,NR2F1,ONECUT1,PCDH19,PCDHGC5,PHOX2B,PLK2,RBM39,SOX2,VAV3,VSX2,ZNF516
675	Blood_M	positive	MGI Expression: Detected	6925	TS23_embryo	30	3.166372e-05	0.2956442	0.009854805	1.626205	27.05685	44	11298	0.6376812	0.003894495	48	2746	8732	ABCD4,ARID5B,BCAR3,C1QL3,CADPS,CDH13,CLK3,DBX1,EGR2,EIF3I,ELAVL4,EVX2,FEZF2,GBX2,HAND2,HNRNPK,HOXB5,HOXC10,HOXC6,HOXC8,HOXC9,HOXD10,HOXD11,HOXD12,HOXD13,HS6ST2,HSPA4L,KDM2B,KIAA1715,LMO3,LRRTM1,MAML3,MEF2C,MSX2,NFS1,NOVA1,NR2E1,NR2F1,ONECUT1,PCDH19,PCDHGC5,PHOX2B,PLK2,RBM39,SOX2,VAV3,VSX2,ZNF516
676	Blood_M	positive	MGI Expression: Detected	6924	Theiler_stage_23	30	3.166372e-05	0.2956442	0.009854805	1.626205	27.05685	44	11298	0.6376812	0.003894495	48	2746	8735	ABCD4,ARID5B,BCAR3,C1QL3,CADPS,CDH13,CLK3,DBX1,EGR2,EIF3I,ELAVL4,EVX2,FEZF2,GBX2,HAND2,HNRNPK,HOXB5,HOXC10,HOXC6,HOXC8,HOXC9,HOXD10,HOXD11,HOXD12,HOXD13,HS6ST2,HSPA4L,KDM2B,KIAA1715,LMO3,LRRTM1,MAML3,MEF2C,MSX2,NFS1,NOVA1,NR2E1,NR2F1,ONECUT1,PCDH19,PCDHGC5,PHOX2B,PLK2,RBM39,SOX2,VAV3,VSX2,ZNF516
677	Blood_M	positive	MGI Expression: Detected	3999	Theiler_stage_20	32	3.407421e-05	0.3181509	0.009942216	1.984747	15.61912	31	6522	0.4492754	0.004753143	34	1099	2840	ABCD4,ARID5B,BCAR3,C1QL3,DBX1,EGR2,ELAVL4,EVX2,FEZF2,GBX2,HAND2,HOXB5,HOXC10,HOXC6,HOXC8,HOXC9,HOXD10,HOXD11,HOXD12,HOXD13,HS6ST2,LMO3,MSX2,NFS1,NOVA1,NR2E1,NR2F1,ONECUT1,PCDH19,PCDHGC5,PHOX2B,SOX2,VAX1,VSX2
678	Blood_M	positive	MGI Expression: Detected	883	TS14_central nervous system	33	3.579403e-05	0.3342089	0.01012754	3.492182	4.008955	14	1674	0.2028986	0.008363202	11	159	245	ARID5B,DBX1,EGR2,GBX2,HOXB5,HOXC8,HOXC9,LRRTM1,MSX2,PCDH19,PHOX2B
679	Blood_M	positive	MGI Expression: Detected	3399	TS19_organ system	34	3.606089e-05	0.3367005	0.009902957	1.979285	15.66222	31	6540	0.4492754	0.004740061	34	1087	2653	ARID5B,CADPS,DBX1,EGR2,ELAVL4,EVX2,FEZF2,GBX2,HAND2,HOXB5,HOXC10,HOXC6,HOXC8,HOXC9,HOXD10,HOXD11,HOXD12,HOXD13,HS6ST2,KIAA1715,LMO3,LRRTM1,MEF2C,MSX2,NFS1,NOVA1,NR2E1,NR2F1,ONECUT1,PHOX2B,RBM39,SOX2,VAX1,VSX2
680	Blood_M	positive	MGI Expression: Detected	882	TS14_nervous system	35	3.626513e-05	0.3386075	0.009674501	3.488015	4.013744	14	1676	0.2028986	0.008353222	11	161	248	ARID5B,DBX1,EGR2,GBX2,HOXB5,HOXC8,HOXC9,LRRTM1,MSX2,PCDH19,PHOX2B
681	Blood_M	positive	MGI Expression: Detected	10107	TS23_spinal cord mantle layer	36	3.714628e-05	0.3468348	0.0096343	2.962691	5.738026	17	2396	0.2463768	0.007095159	16	338	834	C1QL3,CDH13,EVX2,HOXB5,HOXC6,HOXC8,HOXC9,HS6ST2,LMO3,LRRTM1,MEF2C,ONECUT1,PLK2,SOX2,VAV3,VSX2
682	Blood_M	positive	MGI Expression: Detected	670	TS14_head mesenchyme	37	3.940037e-05	0.3678813	0.009942737	7.552859	0.9268013	7	387	0.1014493	0.01808786	6	47	74	ARID5B,EGR2,HOXC9,HS6ST2,MEF2C,MSX2
683	Blood_M	positive	MGI Expression: Detected	6350	TS22_nervous system	38	4.028945e-05	0.3761826	0.009899542	2.007203	14.94617	30	6241	0.4347826	0.004806922	31	1188	3171	ABCD4,C1QL3,CDH13,CLK3,DBX1,EGR2,ELAVL4,FEZF2,GBX2,HAND2,HOXC10,HOXC6,HOXC8,HOXD10,HOXD11,HS6ST2,LMO3,MEF2C,MSX2,NFS1,NOVA1,NR2E1,NR2F1,ONECUT1,PHOX2B,PLK2,RBM39,SOX2,VAX1,VSX2,ZNF516
684	Blood_M	positive	MGI Expression: Detected	6415	TS22_cerebral cortex	39	4.16738e-05	0.3891083	0.009977135	2.300635	10.4319	24	4356	0.3478261	0.005509642	21	788	2039	ABCD4,CDH13,CLK3,DBX1,ELAVL4,FEZF2,GBX2,HOXC8,HOXD10,HS6ST2,LMO3,MEF2C,MSX2,NFS1,NOVA1,NR2E1,NR2F1,PLK2,SOX2,VAX1,ZNF516
685	Blood_M	positive	MGI Expression: Detected	8133	TS23_spinal cord	40	4.196367e-05	0.3918148	0.00979537	2.087826	13.41108	28	5600	0.4057971	0.005	27	1092	3008	C1QL3,CADPS,CDH13,DBX1,ELAVL4,EVX2,FEZF2,HOXB5,HOXC10,HOXC6,HOXC8,HOXC9,HOXD10,HS6ST2,HSPA4L,LMO3,LRRTM1,MEF2C,NFS1,NOVA1,ONECUT1,PCDH19,PLK2,RBM39,SOX2,VAV3,VSX2
686	Blood_M	positive	MGI Expression: Detected	1154	TS15_organ system	41	4.720941e-05	0.4407943	0.01075108	2.283337	10.51093	24	4389	0.3478261	0.005468216	25	596	1268	ARID5B,DBX1,EGR2,ELAVL4,EVX2,GBX2,HAND2,HOXB5,HOXC10,HOXC6,HOXC8,HOXC9,HOXD11,HOXD12,HOXD13,HS6ST2,MEF2C,MSX2,NR2E1,ONECUT1,PCDH19,PHOX2B,SOX2,VAX1,VSX2
687	Blood_M	positive	MGI Expression: Detected	7609	TS24_central nervous system	42	5.211562e-05	0.4866035	0.0115858	2.562536	7.804769	20	3259	0.2898551	0.006136852	18	515	1203	C1QL3,CADPS,DBX1,ELAVL4,FEZF2,GBX2,HS6ST2,LMO3,MEF2C,MSX2,NOVA1,NR2E1,NR2F1,PCDHGC5,RBM39,SOX2,VAX1,VSX2
688	Blood_M	positive	MGI Expression: Detected	8820	TS23_forebrain	43	5.603336e-05	0.5231835	0.01216706	2.013534	14.40254	29	6014	0.4202899	0.004822082	28	1219	3507	ABCD4,ARID5B,BCAR3,C1QL3,CADPS,CDH13,DBX1,ELAVL4,EVX2,FEZF2,GBX2,HS6ST2,HSPA4L,LMO3,LRRTM1,MEF2C,NFS1,NOVA1,NR2E1,NR2F1,ONECUT1,PCDH19,PLK2,RBM39,SOX2,VAV3,VSX2,ZNF516
689	Blood_M	positive	MGI Expression: Detected	3723	TS19_future spinal cord	44	6.373493e-05	0.595093	0.01352484	2.241961	10.70491	24	4470	0.3478261	0.005369128	24	665	1608	CADPS,DBX1,ELAVL4,EVX2,FEZF2,GBX2,HOXB5,HOXC10,HOXC6,HOXC8,HOXC9,HOXD10,HOXD11,HS6ST2,LRRTM1,MEF2C,MSX2,NFS1,NOVA1,NR2F1,PHOX2B,RBM39,SOX2,VSX2
690	Blood_M	positive	MGI Expression: Detected	7502	TS24_nervous system	45	7.505338e-05	0.7007734	0.01557274	2.4974	8.00833	20	3344	0.2898551	0.005980861	18	537	1253	C1QL3,CADPS,DBX1,ELAVL4,FEZF2,GBX2,HS6ST2,LMO3,MEF2C,MSX2,NOVA1,NR2E1,NR2F1,PCDHGC5,RBM39,SOX2,VAX1,VSX2
691	Blood_M	positive	MGI Expression: Detected	5784	TS22_organ system	46	8.330744e-05	0.7778416	0.0169096	1.804884	18.83778	34	7866	0.4927536	0.0043224	38	1586	4606	ABCD4,BCAR3,C1QL3,CDH13,CLK3,DBX1,EGR2,ELAVL4,EVX2,FEZF2,GBX2,HAND2,HOXB5,HOXC10,HOXC6,HOXC8,HOXC9,HOXD10,HOXD11,HOXD12,HOXD13,HS6ST2,LMO3,MAML3,MEF2C,MSX2,NFS1,NOVA1,NR2E1,NR2F1,ONECUT1,PHOX2B,PLK2,RBM39,SOX2,VAX1,VSX2,ZNF516
692	Blood_M	positive	MGI Expression: Detected	11448	TS26_lower jaw incisor	47	9.182542e-05	0.8573739	0.018242	17.04348	0.2346939	4	98	0.05797101	0.04081633	4	18	32	HAND2,MSX2,PCDHGC5,SOX2
693	Blood_M	positive	MGI Expression: Detected	6928	TS24_embryo	48	9.448698e-05	0.8822249	0.01837969	1.998261	14.01218	28	5851	0.4057971	0.004785507	29	1054	2903	C1QL3,CADPS,DBX1,ELAVL4,FEZF2,GBX2,HAND2,HOXB5,HOXC10,HOXC6,HOXC8,HOXC9,HOXD10,HOXD11,HOXD12,HOXD13,HS6ST2,LMO3,MEF2C,MSX2,NOVA1,NR2E1,NR2F1,ONECUT1,PCDHGC5,RBM39,SOX2,VAX1,VSX2
694	Blood_M	positive	MGI Expression: Detected	6351	TS22_central nervous system	49	9.565399e-05	0.8931213	0.01822697	1.957548	14.81445	29	6186	0.4202899	0.004688005	30	1169	3066	ABCD4,C1QL3,CDH13,CLK3,DBX1,EGR2,ELAVL4,FEZF2,GBX2,HOXC10,HOXC6,HOXC8,HOXD10,HOXD11,HS6ST2,LMO3,MEF2C,MSX2,NFS1,NOVA1,NR2E1,NR2F1,ONECUT1,PHOX2B,PLK2,RBM39,SOX2,VAX1,VSX2,ZNF516
695	Blood_M	positive	MGI Expression: Detected	3249	TS18_limb	50	9.613163e-05	0.897581	0.01795162	4.836663	1.860787	9	777	0.1304348	0.01158301	9	71	108	HAND2,HOXC6,HOXD10,HOXD12,HOXD13,HS6ST2,LRRTM1,MEF2C,MSX2
696	Blood_M	positive	MGI Expression: Detected	6927	Theiler_stage_24	51	9.687247e-05	0.9044983	0.01773526	1.995533	14.03134	28	5859	0.4057971	0.004778973	29	1056	2908	C1QL3,CADPS,DBX1,ELAVL4,FEZF2,GBX2,HAND2,HOXB5,HOXC10,HOXC6,HOXC8,HOXC9,HOXD10,HOXD11,HOXD12,HOXD13,HS6ST2,LMO3,MEF2C,MSX2,NOVA1,NR2E1,NR2F1,ONECUT1,PCDHGC5,RBM39,SOX2,VAX1,VSX2
697	Blood_M	positive	MGI Expression: Detected	4761	TS21_embryo	52	9.712825e-05	0.9068865	0.01744012	1.82126	18.11933	33	7566	0.4782609	0.004361618	36	1287	3159	ARID5B,BCAR3,C1QL3,CELF5,CELF6,DBX1,ELAVL4,EVX2,FEZF2,GBX2,HAND2,HNRNPK,HOXB5,HOXC10,HOXC6,HOXC8,HOXC9,HOXD10,HOXD11,HOXD12,HOXD13,HS6ST2,KIAA1715,LMO3,MEF2C,MSX2,NOVA1,NR2E1,NR2F1,ONECUT1,PCDHGC5,PHOX2B,RBM39,SOX2,VAX1,VSX2
698	Blood_M	positive	MGI Expression: Detected	4760	Theiler_stage_21	53	9.766848e-05	0.9119306	0.01720624	1.820779	18.12411	33	7568	0.4782609	0.004360465	36	1288	3170	ARID5B,BCAR3,C1QL3,CELF5,CELF6,DBX1,ELAVL4,EVX2,FEZF2,GBX2,HAND2,HNRNPK,HOXB5,HOXC10,HOXC6,HOXC8,HOXC9,HOXD10,HOXD11,HOXD12,HOXD13,HS6ST2,KIAA1715,LMO3,MEF2C,MSX2,NOVA1,NR2E1,NR2F1,ONECUT1,PCDHGC5,PHOX2B,RBM39,SOX2,VAX1,VSX2
699	Blood_M	positive	MGI Expression: Detected	6365	TS22_brain	54	0.000107634	1	0.01861072	1.984019	14.11277	28	5893	0.4057971	0.0047514	27	1110	2915	ABCD4,C1QL3,CDH13,CLK3,DBX1,EGR2,ELAVL4,FEZF2,GBX2,HOXC8,HOXD10,HOXD11,HS6ST2,LMO3,MEF2C,MSX2,NFS1,NOVA1,NR2E1,NR2F1,ONECUT1,PHOX2B,PLK2,RBM39,SOX2,VAX1,ZNF516
700	Blood_M	positive	MGI Expression: Detected	7901	TS23_brain	55	0.0001096857	1	0.01862064	1.841015	17.38172	32	7258	0.4637681	0.004408928	32	1516	4413	ABCD4,ARID5B,BCAR3,C1QL3,CADPS,CDH13,DBX1,ELAVL4,EVX2,FEZF2,GBX2,HNRNPK,HS6ST2,HSPA4L,KIAA1715,LMO3,LRRTM1,MEF2C,MSX2,NFS1,NOVA1,NR2E1,NR2F1,ONECUT1,PCDH19,PHOX2B,PLK2,RBM39,SOX2,VAV3,VSX2,ZNF516
701	Blood_M	positive	MGI Expression: Detected	12046	TS23_olfactory cortex	56	0.0001135261	1	0.01892845	3.866345	2.845065	11	1188	0.1594203	0.009259259	10	223	638	ARID5B,BCAR3,EVX2,HSPA4L,LRRTM1,MEF2C,NR2E1,SOX2,VAV3,ZNF516
702	Blood_M	positive	MGI Expression: Detected	1477	TS16_embryo	57	0.0001170598	1	0.01917522	2.59626	6.933049	18	2895	0.2608696	0.006217617	18	398	862	ARID5B,EGR2,HAND2,HOXB5,HOXC8,HOXC9,HOXD10,HOXD11,HOXD12,HOXD13,HS6ST2,LRRTM1,MEF2C,MSX2,NR2E1,PHOX2B,SOX2,VAX1
703	Blood_M	positive	MGI Expression: Detected	6405	TS22_telencephalon	58	0.0001218473	1	0.01961531	2.153786	11.14317	24	4653	0.3478261	0.005157963	21	850	2192	ABCD4,CDH13,CLK3,DBX1,ELAVL4,FEZF2,GBX2,HOXC8,HOXD10,HS6ST2,LMO3,MEF2C,MSX2,NFS1,NOVA1,NR2E1,NR2F1,PLK2,SOX2,VAX1,ZNF516
704	Blood_M	positive	MGI Expression: Detected	1476	Theiler_stage_16	59	0.0001228743	1	0.01944538	2.586433	6.959392	18	2906	0.2608696	0.006194081	18	400	871	ARID5B,EGR2,HAND2,HOXB5,HOXC8,HOXC9,HOXD10,HOXD11,HOXD12,HOXD13,HS6ST2,LRRTM1,MEF2C,MSX2,NR2E1,PHOX2B,SOX2,VAX1
705	Blood_M	positive	MGI Expression: Detected	9955	TS23_telencephalon	60	0.0001251746	1	0.01947925	2.051918	12.67107	26	5291	0.3768116	0.004914005	26	1116	3185	ABCD4,ARID5B,BCAR3,C1QL3,CADPS,CDH13,ELAVL4,EVX2,FEZF2,GBX2,HS6ST2,HSPA4L,LMO3,LRRTM1,MEF2C,NFS1,NOVA1,NR2E1,NR2F1,ONECUT1,PLK2,RBM39,SOX2,VAV3,VSX2,ZNF516
706	Blood_M	positive	MGI Expression: Detected	7592	TS23_alimentary system	61	0.000144054	1	0.02204971	2.185708	10.52291	23	4394	0.3333333	0.005234411	19	971	3035	BCAR3,CDH13,CLK3,DBX1,ELAVL4,HAND2,HOXB5,HOXD10,HSPA4L,LRRTM1,MEF2C,MSX2,ONECUT1,PCDHGC5,PHOX2B,PLK2,SOX2,VAV3,VSX2
707	Blood_M	positive	MGI Expression: Detected	10711	TS23_hindlimb digit 2 phalanx	62	0.0001529727	1	0.0230372	7.47878	0.8022699	6	335	0.08695652	0.01791045	5	58	146	CDH13,HAND2,HS6ST2,LRRTM1,MEF2C
708	Blood_M	positive	MGI Expression: Detected	3727	TS19_neural tube mantle layer	63	0.0001657483	1	0.02456495	7.368798	0.8142441	6	340	0.08695652	0.01764706	5	38	58	DBX1,GBX2,HS6ST2,NR2F1,VSX2
709	Blood_M	positive	MGI Expression: Detected	9963	TS23_midbrain lateral wall	64	0.00019446	1	0.02836989	2.702687	5.920033	16	2472	0.2318841	0.006472492	14	420	1132	BCAR3,CADPS,CDH13,DBX1,EVX2,HS6ST2,LMO3,LRRTM1,MEF2C,NR2E1,ONECUT1,PLK2,SOX2,VAV3
710	Blood_M	positive	MGI Expression: Detected	7821	TS23_gut	65	0.0002050376	1	0.02945286	2.483864	7.246772	18	3026	0.2608696	0.005948447	14	623	1977	BCAR3,DBX1,ELAVL4,HAND2,HOXB5,HOXD10,HSPA4L,LRRTM1,MEF2C,ONECUT1,PHOX2B,PLK2,SOX2,VAV3
711	Blood_M	positive	MGI Expression: Detected	8916	TS23_metanephros mesenchyme	66	0.0002060627	1	0.02915163	7.077377	0.8477718	6	354	0.08695652	0.01694915	6	30	54	HOXC10,HOXC6,HOXC8,HOXC9,HOXD12,LRRTM1
712	Blood_M	positive	MGI Expression: Detected	1619	TS16_organ system	67	0.0002065256	1	0.02878104	2.688549	5.951166	16	2485	0.2318841	0.006438632	14	308	619	ARID5B,EGR2,HAND2,HOXB5,HOXC8,HOXC9,HS6ST2,LRRTM1,MEF2C,MSX2,NR2E1,PHOX2B,SOX2,VAX1
713	Blood_M	positive	MGI Expression: Detected	11138	TS23_diencephalon lateral wall	68	0.0002107538	1	0.02893836	2.809995	5.338088	15	2229	0.2173913	0.006729475	13	340	910	BCAR3,C1QL3,CADPS,CDH13,DBX1,FEZF2,LMO3,LRRTM1,NR2E1,ONECUT1,PLK2,SOX2,VAV3
714	Blood_M	positive	MGI Expression: Detected	1976	TS16_forelimb bud	69	0.0002134371	1	0.02888206	5.753851	1.216576	7	508	0.1014493	0.01377953	8	47	68	HAND2,HOXB5,HOXD10,HOXD11,HOXD12,HOXD13,HS6ST2,LRRTM1
715	Blood_M	positive	MGI Expression: Detected	4911	TS21_sensory organ	70	0.0002177475	1	0.02904441	2.387523	7.958038	19	3323	0.2753623	0.005717725	18	451	877	ARID5B,CELF5,CELF6,ELAVL4,EVX2,GBX2,HAND2,HNRNPK,HOXC8,HOXD11,LMO3,MSX2,NR2E1,NR2F1,RBM39,SOX2,VAX1,VSX2
716	Blood_M	positive	MGI Expression: Detected	5361	TS21_hindbrain	71	0.000218516	1	0.02873639	2.243825	9.359017	21	3908	0.3043478	0.005373593	19	465	813	C1QL3,CELF5,CELF6,DBX1,ELAVL4,EVX2,GBX2,HNRNPK,HOXB5,HOXC8,HOXD11,MSX2,NOVA1,NR2F1,ONECUT1,PHOX2B,RBM39,SOX2,VSX2
717	Blood_M	positive	MGI Expression: Detected	3729	TS19_future spinal cord basal column	72	0.0002255862	1	0.02925414	9.117144	0.5484173	5	229	0.07246377	0.02183406	4	24	36	DBX1,GBX2,HS6ST2,VSX2
718	Blood_M	positive	MGI Expression: Detected	7616	TS23_peripheral nervous system	73	0.0002300549	1	0.02942497	2.787485	5.381195	15	2247	0.2173913	0.006675567	14	545	1662	CADPS,CDH13,CLK3,ELAVL4,EVX2,HAND2,HOXB5,HSPA4L,KIAA1715,LRRTM1,ONECUT1,PHOX2B,SOX2,VAV3
719	Blood_M	positive	MGI Expression: Detected	9929	TS23_pharynx	74	0.0002397438	1	0.03024984	3.866345	2.586422	10	1080	0.1449275	0.009259259	8	227	682	BCAR3,DBX1,HAND2,HSPA4L,LRRTM1,MEF2C,SOX2,VAV3
720	Blood_M	positive	MGI Expression: Detected	3250	TS18_forelimb bud	75	0.000245954	1	0.03061963	5.62107	1.245314	7	520	0.1014493	0.01346154	7	49	68	HAND2,HOXC6,HOXD10,HOXD12,HOXD13,LRRTM1,MSX2
721	Blood_M	positive	MGI Expression: Detected	5741	TS22_embryo	76	0.0002470173	1	0.03034738	1.714847	19.82684	34	8279	0.4927536	0.004106776	38	1689	4971	ABCD4,BCAR3,C1QL3,CDH13,CLK3,DBX1,EGR2,ELAVL4,EVX2,FEZF2,GBX2,HAND2,HOXB5,HOXC10,HOXC6,HOXC8,HOXC9,HOXD10,HOXD11,HOXD12,HOXD13,HS6ST2,LMO3,MAML3,MEF2C,MSX2,NFS1,NOVA1,NR2E1,NR2F1,ONECUT1,PHOX2B,PLK2,RBM39,SOX2,VAX1,VSX2,ZNF516
722	Blood_M	positive	MGI Expression: Detected	5740	Theiler_stage_22	77	0.0002649591	1	0.03212887	1.709067	19.8939	34	8307	0.4927536	0.004092934	38	1696	4995	ABCD4,BCAR3,C1QL3,CDH13,CLK3,DBX1,EGR2,ELAVL4,EVX2,FEZF2,GBX2,HAND2,HOXB5,HOXC10,HOXC6,HOXC8,HOXC9,HOXD10,HOXD11,HOXD12,HOXD13,HS6ST2,LMO3,MAML3,MEF2C,MSX2,NFS1,NOVA1,NR2E1,NR2F1,ONECUT1,PHOX2B,PLK2,RBM39,SOX2,VAX1,VSX2,ZNF516
723	Blood_M	positive	MGI Expression: Detected	7489	TS23_visceral organ	78	0.0002651041	1	0.03173432	1.684701	20.7752	35	8675	0.5072464	0.004034582	38	1856	5563	ARID5B,BCAR3,CDH13,CLK3,DBX1,EGR2,ELAVL4,EVX2,HAND2,HOXB5,HOXC10,HOXC6,HOXC8,HOXC9,HOXD10,HOXD11,HOXD12,HOXD13,HS6ST2,HSPA4L,KDM2B,KIAA1715,LRRTM1,MAML3,MEF2C,MSX2,NFS1,NR2E1,NR2F1,ONECUT1,PCDHGC5,PHOX2B,PLK2,RBM39,SOX2,VAV3,VSX2,ZNF516
724	Blood_M	positive	MGI Expression: Detected	7473	TS23_head mesenchyme	79	0.0002694925	1	0.03185128	8.772379	0.5699708	5	238	0.07246377	0.0210084	3	57	133	DBX1,LRRTM1,PCDH19
725	Blood_M	positive	MGI Expression: Detected	15693	TS28_enteric nervous system	80	0.0002987266	1	0.03486513	23.19807	0.1293211	3	54	0.04347826	0.05555556	2	6	24	ELAVL4,SOX2
726	Blood_M	positive	MGI Expression: Detected	6366	TS22_forebrain	81	0.000300014	1	0.0345831	2.033597	11.80175	24	4928	0.3478261	0.00487013	21	905	2371	ABCD4,CDH13,CLK3,DBX1,ELAVL4,FEZF2,GBX2,HOXC8,HOXD10,HS6ST2,LMO3,MEF2C,MSX2,NFS1,NOVA1,NR2E1,NR2F1,PLK2,SOX2,VAX1,ZNF516
727	Blood_M	positive	MGI Expression: Detected	4521	TS20_spinal cord	82	0.00032529	1	0.03703942	2.835069	4.938151	14	2062	0.2028986	0.006789525	13	238	459	DBX1,ELAVL4,GBX2,HOXB5,HOXC10,HOXC6,HOXC8,HOXC9,HOXD10,HOXD11,MSX2,PCDH19,SOX2
728	Blood_M	positive	MGI Expression: Detected	7014	TS28_telencephalon	83	0.0003439423	1	0.03869144	1.893561	14.25885	27	5954	0.3913043	0.004534767	25	1171	3045	ARID5B,C1QL3,CADPS,CELF5,CELF6,DBX1,ELAVL4,EVX2,FEZF2,GBX2,HNRNPK,HOXB5,HOXC8,HS6ST2,HSPA4L,LRRTM1,MEF2C,NFS1,NOVA1,NR2E1,NR2F1,RBM39,SOX2,VAX1,VSX2
729	Blood_M	positive	MGI Expression: Detected	12499	TS26_lower jaw incisor dental papilla	84	0.0003505873	1	0.03896945	21.97712	0.1365056	3	57	0.04347826	0.05263158	3	12	17	HAND2,MSX2,PCDHGC5
730	Blood_M	positive	MGI Expression: Detected	3724	TS19_neural tube	85	0.0003814588	1	0.04190213	2.659651	5.639838	15	2355	0.2173913	0.006369427	15	201	317	DBX1,GBX2,HOXB5,HOXC10,HOXC6,HOXC8,HOXC9,HOXD10,HOXD11,HS6ST2,MSX2,NR2F1,PHOX2B,SOX2,VSX2
731	Blood_M	positive	MGI Expression: Detected	3747	TS19_diencephalon	86	0.0003916652	1	0.042523	2.281121	8.329238	19	3478	0.2753623	0.00546291	17	561	1382	CADPS,DBX1,ELAVL4,EVX2,FEZF2,GBX2,LMO3,LRRTM1,MEF2C,MSX2,NFS1,NOVA1,NR2E1,RBM39,SOX2,VAX1,VSX2
732	Blood_M	positive	MGI Expression: Detected	3341	TS19_embryo	87	0.0003987376	1	0.04279325	1.751864	17.69544	31	7389	0.4492754	0.004195426	34	1286	3227	ARID5B,CADPS,DBX1,EGR2,ELAVL4,EVX2,FEZF2,GBX2,HAND2,HOXB5,HOXC10,HOXC6,HOXC8,HOXC9,HOXD10,HOXD11,HOXD12,HOXD13,HS6ST2,KIAA1715,LMO3,LRRTM1,MEF2C,MSX2,NFS1,NOVA1,NR2E1,NR2F1,ONECUT1,PHOX2B,RBM39,SOX2,VAX1,VSX2
733	Blood_M	positive	MGI Expression: Detected	3340	Theiler_stage_19	88	0.0004048609	1	0.04295666	1.750442	17.70981	31	7395	0.4492754	0.004192022	34	1289	3242	ARID5B,CADPS,DBX1,EGR2,ELAVL4,EVX2,FEZF2,GBX2,HAND2,HOXB5,HOXC10,HOXC6,HOXC8,HOXC9,HOXD10,HOXD11,HOXD12,HOXD13,HS6ST2,KIAA1715,LMO3,LRRTM1,MEF2C,MSX2,NFS1,NOVA1,NR2E1,NR2F1,ONECUT1,PHOX2B,RBM39,SOX2,VAX1,VSX2
734	Blood_M	positive	MGI Expression: Detected	5295	TS21_brain	89	0.0004080575	1	0.04280936	1.95051	12.81716	25	5352	0.3623188	0.004671151	23	745	1455	C1QL3,CELF5,CELF6,DBX1,ELAVL4,EVX2,FEZF2,GBX2,HNRNPK,HOXB5,HOXC8,HOXD11,MEF2C,MSX2,NOVA1,NR2E1,NR2F1,ONECUT1,PHOX2B,RBM39,SOX2,VAX1,VSX2
735	Blood_M	positive	MGI Expression: Detected	7018	TS28_cerebral cortex	90	0.0004402754	1	0.04567613	1.94108	12.87943	25	5378	0.3623188	0.004648568	23	1045	2703	ARID5B,C1QL3,CADPS,CELF5,CELF6,DBX1,ELAVL4,EVX2,FEZF2,GBX2,HNRNPK,HS6ST2,HSPA4L,LRRTM1,MEF2C,NFS1,NOVA1,NR2E1,NR2F1,RBM39,SOX2,VAX1,VSX2
736	Blood_M	positive	MGI Expression: Detected	8980	TS23_hindlimb digit 2 mesenchyme	91	0.0004689804	1	0.04811945	5.048284	1.38661	7	579	0.1014493	0.01208981	6	92	228	CDH13,HAND2,HOXD13,HS6ST2,LRRTM1,MEF2C
737	Blood_M	positive	MGI Expression: Detected	12066	TS23_tongue epithelium	92	0.0004690985	1	0.0476084	11.13507	0.3592253	4	150	0.05797101	0.02666667	4	28	71	BCAR3,HSPA4L,SOX2,VAV3
738	Blood_M	positive	MGI Expression: Detected	11292	TS23_hypothalamus	93	0.0004710122	1	0.04728861	2.182207	9.165035	20	3827	0.2898551	0.005226026	18	702	1844	BCAR3,C1QL3,CADPS,DBX1,ELAVL4,EVX2,FEZF2,LMO3,LRRTM1,MEF2C,NFS1,NOVA1,NR2E1,ONECUT1,PLK2,RBM39,SOX2,VSX2
739	Blood_M	positive	MGI Expression: Detected	7905	TS23_autonomic nervous system	94	0.0004814791	1	0.04782522	3.890359	2.313411	9	966	0.1304348	0.00931677	8	204	624	CADPS,ELAVL4,HAND2,HOXB5,HSPA4L,KIAA1715,PHOX2B,SOX2
740	Blood_M	positive	MGI Expression: Detected	11297	TS24_thalamus	95	0.0004956929	1	0.04871879	3.526733	2.835485	10	1184	0.1449275	0.008445946	9	132	223	CADPS,DBX1,FEZF2,GBX2,LMO3,MSX2,NOVA1,NR2F1,VAX1
741	Blood_M	positive	MGI Expression: Detected	1323	TS15_central nervous system	96	0.0005051981	1	0.04913578	2.308407	7.797584	18	3256	0.2608696	0.005528256	17	361	650	DBX1,EGR2,ELAVL4,GBX2,HOXB5,HOXC10,HOXC6,HOXC8,HOXC9,HOXD12,HS6ST2,MSX2,NR2E1,PCDH19,PHOX2B,SOX2,VAX1
742	Blood_M	positive	MGI Expression: Detected	5013	TS21_visceral organ	97	0.0005184656	1	0.04990632	2.303455	7.814348	18	3263	0.2608696	0.005516396	21	530	1331	ARID5B,BCAR3,ELAVL4,EVX2,GBX2,HAND2,HOXB5,HOXC10,HOXC6,HOXC8,HOXC9,HOXD10,HOXD11,HOXD12,HOXD13,MSX2,NR2F1,ONECUT1,PCDHGC5,SOX2,VSX2
743	Blood_M	positive	MGI Expression: Detected	6944	TS28_organ system	98	0.0005204335	1	0.04958457	1.570726	24.19263	38	10102	0.5507246	0.003761631	41	2348	7106	ABCD4,ARID5B,C1QL3,CADPS,CELF5,CELF6,CLK3,DBX1,EGR2,ELAVL4,EVX2,FEZF2,GBX2,HAND2,HNRNPK,HOXB5,HOXC10,HOXC6,HOXC8,HOXC9,HOXD10,HOXD11,HOXD12,HOXD13,HS6ST2,HSPA4L,LRRTM1,MEF2C,MSX2,NFS1,NOVA1,NR2E1,NR2F1,ONECUT1,PCDHGC5,PHOX2B,RBM39,SOX2,VAX1,VSX2,ZNF516
744	Blood_M	positive	MGI Expression: Detected	8828	TS23_midbrain	99	0.0005265272	1	0.04965843	2.004174	11.47605	23	4792	0.3333333	0.004799666	21	979	2678	BCAR3,CADPS,CDH13,DBX1,ELAVL4,EVX2,FEZF2,HS6ST2,HSPA4L,LMO3,LRRTM1,MEF2C,NFS1,NOVA1,NR2E1,ONECUT1,PLK2,RBM39,SOX2,VAV3,VSX2
745	Blood_M	positive	MGI Expression: Detected	8984	TS23_hindlimb digit 3 mesenchyme	100	0.0005350343	1	0.04995615	4.937427	1.417743	7	592	0.1014493	0.01182432	6	94	231	CDH13,HAND2,HOXD13,HS6ST2,LRRTM1,MEF2C
746	Blood_M	positive	MGI Expression: Detected	5685	TS21_skeleton	101	0.0005512839	1	0.05096374	4.912532	1.424927	7	595	0.1014493	0.01176471	6	72	141	HOXC10,HOXC8,HOXC9,HOXD11,MEF2C,MSX2
747	Blood_M	positive	MGI Expression: Detected	6937	TS28_postnatal mouse	102	0.0005621697	1	0.05146057	1.565303	24.27645	38	10137	0.5507246	0.003748644	41	2368	7177	ABCD4,ARID5B,C1QL3,CADPS,CELF5,CELF6,CLK3,DBX1,EGR2,ELAVL4,EVX2,FEZF2,GBX2,HAND2,HNRNPK,HOXB5,HOXC10,HOXC6,HOXC8,HOXC9,HOXD10,HOXD11,HOXD12,HOXD13,HS6ST2,HSPA4L,LRRTM1,MEF2C,MSX2,NFS1,NOVA1,NR2E1,NR2F1,ONECUT1,PCDHGC5,PHOX2B,RBM39,SOX2,VAX1,VSX2,ZNF516
748	Blood_M	positive	MGI Expression: Detected	2415	TS17_neural tube	103	0.0005725948	1	0.051906	2.680382	5.223136	14	2181	0.2028986	0.006419074	13	227	358	DBX1,EGR2,GBX2,HOXB5,HOXC10,HOXC6,HOXC8,HOXC9,HOXD10,MSX2,PHOX2B,SOX2,VSX2
749	Blood_M	positive	MGI Expression: Detected	12495	TS26_lower jaw incisor enamel organ	104	0.0005816536	1	0.05222019	55.67536	0.03592253	2	15	0.02898551	0.1333333	2	6	11	MSX2,PCDHGC5
750	Blood_M	positive	MGI Expression: Detected	7021	TS28_hypothalamus	105	0.0006147884	1	0.05466933	2.081384	10.08944	21	4213	0.3043478	0.004984572	19	760	1895	C1QL3,CADPS,CELF5,CELF6,DBX1,ELAVL4,EVX2,FEZF2,GBX2,HNRNPK,LRRTM1,MEF2C,NFS1,NOVA1,NR2F1,RBM39,SOX2,VAX1,VSX2
751	Blood_M	positive	MGI Expression: Detected	8081	TS23_hindlimb digit 2	106	0.0006202653	1	0.05463601	4.815414	1.453665	7	607	0.1014493	0.01153213	6	96	239	CDH13,HAND2,HOXD13,HS6ST2,LRRTM1,MEF2C
752	Blood_M	positive	MGI Expression: Detected	12452	TS23_pons	107	0.000631037	1	0.05506535	2.793797	4.653165	13	1943	0.1884058	0.006690685	11	348	958	C1QL3,CDH13,DBX1,EVX2,HS6ST2,LMO3,LRRTM1,ONECUT1,SOX2,VAV3,VSX2
753	Blood_M	positive	MGI Expression: Detected	10285	TS26_lower jaw tooth	108	0.0006411098	1	0.05542632	10.247	0.3903582	4	163	0.05797101	0.02453988	4	37	86	HAND2,MSX2,PCDHGC5,SOX2
754	Blood_M	positive	MGI Expression: Detected	498	TS13_trunk mesenchyme	109	0.0006558577	1	0.05618113	4.160052	1.923053	8	803	0.115942	0.00996264	9	94	179	ARID5B,GBX2,HAND2,HOXB5,HOXC6,HOXC8,HOXD10,HOXD11,HS6ST2
755	Blood_M	positive	MGI Expression: Detected	8085	TS23_hindlimb digit 3	110	0.0006572428	1	0.05578796	4.768281	1.468034	7	613	0.1014493	0.01141925	6	98	242	CDH13,HAND2,HOXD13,HS6ST2,LRRTM1,MEF2C
756	Blood_M	positive	MGI Expression: Detected	3728	TS19_future spinal cord alar column	111	0.0006686154	1	0.056242	17.6436	0.1700333	3	71	0.04347826	0.04225352	2	3	5	DBX1,GBX2
757	Blood_M	positive	MGI Expression: Detected	3761	TS19_telencephalon	112	0.000672135	1	0.05603325	2.123393	9.418888	20	3933	0.2898551	0.005085177	18	619	1529	CADPS,DBX1,ELAVL4,EVX2,FEZF2,GBX2,LMO3,LRRTM1,MEF2C,MSX2,NFS1,NOVA1,NR2E1,NR2F1,RBM39,SOX2,VAX1,VSX2
758	Blood_M	positive	MGI Expression: Detected	11879	TS23_metencephalon basal plate	113	0.0006749737	1	0.05577194	2.773811	4.686693	13	1957	0.1884058	0.006642821	11	354	980	C1QL3,CDH13,DBX1,EVX2,HS6ST2,LMO3,LRRTM1,ONECUT1,SOX2,VAV3,VSX2
759	Blood_M	positive	MGI Expression: Detected	1322	TS15_nervous system	114	0.0006906219	1	0.05656436	2.249005	8.00354	18	3342	0.2608696	0.005385996	17	374	675	DBX1,EGR2,ELAVL4,GBX2,HOXB5,HOXC10,HOXC6,HOXC8,HOXC9,HOXD12,HS6ST2,MSX2,NR2E1,PCDH19,PHOX2B,SOX2,VAX1
760	Blood_M	positive	MGI Expression: Detected	7521	TS23_hindlimb	115	0.0007020021	1	0.05699647	2.92515	4.102353	12	1713	0.173913	0.007005254	13	296	812	CDH13,HAND2,HOXD10,HOXD12,HOXD13,HS6ST2,HSPA4L,KIAA1715,LRRTM1,MEF2C,PCDHGC5,PLK2,VAV3
761	Blood_M	positive	MGI Expression: Detected	938	TS14_future spinal cord	116	0.000733897	1	0.05907238	4.088766	1.956581	8	817	0.115942	0.009791922	6	80	128	HOXB5,HOXC8,HOXC9,LRRTM1,MSX2,PHOX2B
762	Blood_M	positive	MGI Expression: Detected	7448	TS26_organ system	117	0.0007477256	1	0.05967106	1.956008	11.75864	23	4910	0.3333333	0.004684318	26	891	2553	ABCD4,C1QL3,CADPS,ELAVL4,HAND2,HOXB5,HOXC10,HOXC6,HOXC8,HOXC9,HOXD10,HOXD11,HOXD12,HOXD13,HS6ST2,MEF2C,MSX2,NR2E1,NR2F1,ONECUT1,PCDH19,PCDHGC5,PHOX2B,RBM39,SOX2,VSX2
763	Blood_M	positive	MGI Expression: Detected	5316	TS21_diencephalon lateral wall ventricular layer	118	0.0007510509	1	0.05942849	49.12532	0.0407122	2	17	0.02898551	0.1176471	1	3	5	DBX1
764	Blood_M	positive	MGI Expression: Detected	5296	TS21_forebrain	119	0.0007593275	1	0.05957849	1.999224	11.00427	22	4595	0.3188406	0.004787813	20	616	1147	CELF5,CELF6,DBX1,ELAVL4,EVX2,GBX2,HNRNPK,HOXB5,HOXD11,MEF2C,MSX2,NOVA1,NR2E1,NR2F1,ONECUT1,PHOX2B,RBM39,SOX2,VAX1,VSX2
765	Blood_M	positive	MGI Expression: Detected	16151	TS23_enteric nervous system	120	0.0007834563	1	0.06095943	6.936299	0.7208455	5	301	0.07246377	0.0166113	4	30	52	ELAVL4,HOXB5,PHOX2B,SOX2
766	Blood_M	positive	MGI Expression: Detected	3745	TS19_brain	121	0.000796996	1	0.06150043	1.947283	11.81133	23	4932	0.3333333	0.004663423	21	765	1814	CADPS,DBX1,EGR2,ELAVL4,EVX2,FEZF2,GBX2,HOXD10,LMO3,LRRTM1,MEF2C,MSX2,NFS1,NOVA1,NR2E1,NR2F1,PHOX2B,RBM39,SOX2,VAX1,VSX2
767	Blood_M	positive	MGI Expression: Detected	943	TS14_neural tube	122	0.0008382587	1	0.06415427	4.574267	1.5303	7	639	0.1014493	0.01095462	5	67	98	HOXB5,HOXC8,HOXC9,LRRTM1,MSX2
768	Blood_M	positive	MGI Expression: Detected	7003	TS28_central nervous system	123	0.0008581706	1	0.06514422	1.634015	20.19565	33	8433	0.4782609	0.003913198	33	1831	5011	ABCD4,ARID5B,C1QL3,CADPS,CELF5,CELF6,CLK3,DBX1,EGR2,ELAVL4,EVX2,FEZF2,GBX2,HNRNPK,HOXB5,HOXC10,HOXC6,HOXC8,HOXC9,HS6ST2,HSPA4L,LRRTM1,MEF2C,NFS1,NOVA1,NR2E1,NR2F1,PCDHGC5,PHOX2B,RBM39,SOX2,VAX1,VSX2
769	Blood_M	positive	MGI Expression: Detected	7001	TS28_nervous system	124	0.0008718923	1	0.06565208	1.63266	20.21241	33	8440	0.4782609	0.003909953	33	1837	5030	ABCD4,ARID5B,C1QL3,CADPS,CELF5,CELF6,CLK3,DBX1,EGR2,ELAVL4,EVX2,FEZF2,GBX2,HNRNPK,HOXB5,HOXC10,HOXC6,HOXC8,HOXC9,HS6ST2,HSPA4L,LRRTM1,MEF2C,NFS1,NOVA1,NR2E1,NR2F1,PCDHGC5,PHOX2B,RBM39,SOX2,VAX1,VSX2
770	Blood_M	positive	MGI Expression: Detected	485	TS13_embryo mesenchyme	125	0.0008721434	1	0.06514562	3.277592	3.05102	10	1274	0.1449275	0.007849294	11	157	310	ARID5B,GBX2,HAND2,HOXB5,HOXC6,HOXC8,HOXD10,HOXD11,HS6ST2,MEF2C,PCDH19
771	Blood_M	positive	MGI Expression: Detected	10713	TS23_hindlimb digit 3 phalanx	126	0.0008809806	1	0.06528346	6.756719	0.7400042	5	309	0.07246377	0.01618123	4	57	147	CDH13,HAND2,HS6ST2,LRRTM1
772	Blood_M	positive	MGI Expression: Detected	7612	TS23_nose	127	0.0008812389	1	0.06478841	2.359959	6.779779	16	2831	0.2318841	0.005651713	15	557	1817	CADPS,EVX2,FEZF2,HOXB5,HSPA4L,LRRTM1,MSX2,NFS1,NR2E1,PCDH19,PCDHGC5,PLK2,SOX2,VAV3,ZNF516
773	Blood_M	positive	MGI Expression: Detected	9952	TS24_diencephalon	128	0.0008879165	1	0.06476935	3.269892	3.058205	10	1277	0.1449275	0.007830854	9	153	291	CADPS,DBX1,FEZF2,GBX2,LMO3,MSX2,NOVA1,NR2F1,VAX1
774	Blood_M	positive	MGI Expression: Detected	3254	TS18_hindlimb bud	129	0.0009598622	1	0.06947468	6.628019	0.7543732	5	315	0.07246377	0.01587302	4	31	47	HAND2,HOXD12,LRRTM1,MSX2
775	Blood_M	positive	MSigDB Perturbation	MIKKELSEN_IPS_WITH_HCP_H3K27ME3	Genes with high-CpG-density promoters (HCP) bearing the tri-methylation mark at H3K27 (H3K27me3) in MCV8.1 (induced pluripotent cells, iPS).	1	7.408826e-05	0.2492329	0.2492329	4.465938	2.239171	10	935	0.1449275	0.01069519	10	66	103	DBX1,EVX2,HOXB5,HOXC10,HOXC6,HOXC8,HOXC9,HOXD10,NR2E1,PHOX2B
776	Blood_M	positive	MSigDB Perturbation	CHENG_IMPRINTED_BY_ESTRADIOL	Genes whose CpG islands became hypermethylated in breast progenitor cells pre-exposed to estradiol [PubChem=5757].	2	0.0001683755	0.5664152	0.2832076	9.710819	0.5148896	5	215	0.07246377	0.02325581	4	41	106	CLK3,EGR2,HS6ST2,LRRTM1
777	Blood_M	positive	MSigDB Perturbation	PETROVA_ENDOTHELIUM_LYMPHATIC_VS_BLOOD_UP	Genes up-regulated in LEC (lymphatic endothelial cells) compared to BEC (blood endothelial cells).	3	0.0003137186	1	0.3517831	8.487098	0.5891295	5	246	0.07246377	0.0203252	4	35	143	ARID5B,HOXD10,MEF2C,NR2F1
778	Blood_M	positive	MSigDB Perturbation	ABE_VEGFA_TARGETS_30MIN	Genes up-regulated in HUVEC cells (endothelium) at 30 min after VEGFA [GeneID=7422] stimulation.	4	0.0003327044	1	0.2798044	22.36957	0.1341108	3	56	0.04347826	0.05357143	2	13	29	EGR2,ELAVL4
779	Blood_M	positive	MSigDB Perturbation	RIZ_ERYTHROID_DIFFERENTIATION_6HR	Selected genes down-regulated in the TLX1 [GeneID=3195] Tet On iEBHX15-4 cells (pro-erythroblasts) at 6 h time point.	5	0.0006226232	1	0.4189009	7.300091	0.6849229	5	286	0.07246377	0.01748252	4	27	41	HOXC9,HOXD12,MEF2C,VAX1
780	Blood_M	positive	MSigDB Predicted Promoter Motifs	V$CEBP_01	Motif NNTKTGGWNANNN matches CEBPA: CCAAT/enhancer binding protein (C/EBP), alpha	1	2.592068e-05	0.01594122	0.01594122	4.556763	2.413994	11	1008	0.1594203	0.0109127	10	137	260	BCAR3,CDH13,EGR2,HAND2,LMO3,LRRTM1,PHOX2B,RBM39,SOX2,VAX1
781	Blood_M	positive	MSigDB Predicted Promoter Motifs	V$PAX2_02	Motif NNNAAASNN matches PAX2: paired box gene 2	2	3.447949e-05	0.02120489	0.01060244	4.416555	2.490629	11	1040	0.1594203	0.01057692	9	141	250	CADPS,ELAVL4,HOXB5,HOXC10,LMO3,LRRTM1,MAML3,NR2F1,PHOX2B
782	Blood_M	positive	MSigDB Predicted Promoter Motifs	V$POU1F1_Q6	Motif ATGAATAAWT matches POU1F1: POU domain, class 1, transcription factor 1 (Pit1, growth hormone factor 1)	3	5.101905e-05	0.03137672	0.01045891	4.229482	2.600791	11	1086	0.1594203	0.01012891	9	124	217	BCAR3,ELAVL4,GBX2,HOXB5,HOXC6,HOXD10,LMO3,PHOX2B,RBM39
783	Blood_M	positive	MSigDB Predicted Promoter Motifs	V$FOXD3_01	Motif NAWTGTTTRTTT matches FOXD3: forkhead box D3	4	6.899325e-05	0.04243085	0.01060771	4.504479	2.220012	10	927	0.1449275	0.01078749	9	108	191	EGR2,FEZF2,HAND2,HOXC6,LMO3,LRRTM1,MEF2C,NOVA1,NR2F1
784	Blood_M	positive	MSigDB Predicted Promoter Motifs	V$NFY_C	Motif NCTGATTGGYTASY (no known TF)	5	9.707301e-05	0.0596999	0.01193998	4.830446	1.863182	9	778	0.1304348	0.01156812	7	114	263	ELAVL4,HAND2,HOXC8,HOXD10,PRPF38B,SOX2,ZBTB10
785	Blood_M	positive	MSigDB Predicted Promoter Motifs	V$POU3F2_01	Motif ATGMATWWATTCAT matches POU3F2: POU domain, class 3, transcription factor 2	6	0.0001712575	0.1053234	0.01755389	5.965217	1.173469	7	490	0.1014493	0.01428571	6	56	96	FEZF2,HOXD10,LMO3,NOVA1,PHOX2B,VAX1
786	Blood_M	positive	MSigDB Predicted Promoter Motifs	TGATTTRY_V$GFI1_01	Motif TGATTTRY matches GFI1: growth factor independent 1	7	0.0001859682	0.1143704	0.01633863	3.654111	3.010308	11	1257	0.1594203	0.008750994	10	130	278	CDH13,ELAVL4,HOXB5,HOXC8,HOXD10,HOXD11,MEF2C,NOVA1,PCDHGC5,VAV3
787	Blood_M	positive	MSigDB Predicted Promoter Motifs	V$EVI1_05	Motif AGATAAGATAN matches EVI1: ecotropic viral integration site 1	8	0.000188871	0.1161557	0.01451946	5.015798	1.59496	8	666	0.115942	0.01201201	6	93	178	ELAVL4,HOXB5,HOXD10,LMO3,MSX2,RBM39
788	Blood_M	positive	MSigDB Predicted Promoter Motifs	YCATTAA_UNKNOWN	Motif YCATTAA (no known TF)	9	0.0002772129	0.1704859	0.01894288	2.87976	4.861516	14	2030	0.2028986	0.006896552	12	270	538	ELAVL4,FEZF2,GBX2,HAND2,HOXB5,HOXD10,HS6ST2,LMO3,NOVA1,NR2E1,NR2F1,PHOX2B
789	Blood_M	positive	MSigDB Predicted Promoter Motifs	V$OCT1_04	Motif NNNNNNNWATGCAAATNNNWNNA matches POU2F1: POU domain, class 2, transcription factor 1	10	0.0002779652	0.1709486	0.01709486	3.243225	3.700021	12	1545	0.173913	0.00776699	10	136	227	CDH13,ELAVL4,FEZF2,HOXC10,HOXC6,HOXD10,LMO3,MEF2C,PHOX2B,ZBTB10
790	Blood_M	positive	MSigDB Predicted Promoter Motifs	AACTTT_UNKNOWN	Motif AACTTT (no known TF)	11	0.0003295722	0.2026869	0.01842608	1.936275	13.42784	26	5607	0.3768116	0.004637061	24	883	1822	BCAR3,CADPS,CDH13,EGR2,ELAVL4,FEZF2,HOXC10,HOXC6,HOXC8,HOXD10,LMO3,LRRTM1,MAML3,MEF2C,MSX2,NOVA1,NR2E1,NR2F1,PCDHGC5,PHOX2B,PRPF38B,SOX2,VAX1,VSX2
791	Blood_M	positive	MSigDB Predicted Promoter Motifs	V$EVI1_04	Motif DGATADGAHWAGATA matches EVI1: ecotropic viral integration site 1	12	0.0003410438	0.2097419	0.01747849	3.404905	3.230633	11	1349	0.1594203	0.008154188	8	144	227	ELAVL4,HOXC6,HOXD10,LMO3,LRRTM1,NR2F1,PHOX2B,RBM39
792	Blood_M	positive	MSigDB Predicted Promoter Motifs	TAAYNRNNTCC_UNKNOWN	Motif TAAYNRNNTCC (no known TF)	13	0.0003762982	0.2314234	0.0178018	4.526452	1.767389	8	738	0.115942	0.01084011	8	88	161	CDH13,FEZF2,HOXD10,HOXD12,LMO3,MAML3,MSX2,PHOX2B
793	Blood_M	positive	MSigDB Predicted Promoter Motifs	V$GATA1_03	Motif ANGNDGATAANNGN matches GATA1: GATA binding protein 1 (globin transcription factor 1)	14	0.0003861604	0.2374886	0.01696347	4.010765	2.243961	9	937	0.1304348	0.009605123	8	117	235	EGR2,ELAVL4,GBX2,HNRNPK,LMO3,MAML3,MEF2C,PHOX2B
794	Blood_M	positive	MSigDB Predicted Promoter Motifs	V$GATA1_01	Motif SNNGATNNNN matches GATA1: GATA binding protein 1 (globin transcription factor 1)	15	0.000420283	0.258474	0.0172316	3.964227	2.270304	9	948	0.1304348	0.009493671	8	140	225	FEZF2,HOXB5,HOXD10,LMO3,MAML3,NR2E1,PHOX2B,SOX2
795	Blood_M	positive	MSigDB Predicted Promoter Motifs	V$IPF1_Q4	Motif GHNNTAATGACM matches IPF1: insulin promoter factor 1, homeodomain transcription factor	16	0.0004670267	0.2872214	0.01795134	3.553747	2.813932	10	1175	0.1449275	0.008510638	9	127	246	EGR2,ELAVL4,FEZF2,HOXB5,LMO3,MAML3,MEF2C,NR2E1,PHOX2B
796	Blood_M	positive	MSigDB Predicted Promoter Motifs	V$GATA3_01	Motif NNGATARNG matches GATA3: GATA binding protein 3	17	0.0005798471	0.356606	0.02097682	4.239241	1.88713	8	788	0.115942	0.01015228	6	120	230	ELAVL4,HOXD10,LMO3,MAML3,PHOX2B,RBM39
797	Blood_M	positive	MSigDB Predicted Promoter Motifs	V$CRX_Q4	Motif YNNNTAATCYCMN matches CRX: cone-rod homeobox	18	0.000821229	0.5050558	0.02805866	3.303522	3.027072	10	1264	0.1449275	0.007911392	9	139	277	HOXC6,HOXD10,LMO3,MAML3,MSX2,NR2E1,NR2F1,PCDHGC5,RBM39
798	Blood_M	positive	MSigDB Predicted Promoter Motifs	YATTNATC_UNKNOWN	Motif YATTNATC (no known TF)	19	0.0008514735	0.5236562	0.02756085	3.287915	3.041441	10	1270	0.1449275	0.007874016	8	189	356	HOXC10,HOXC6,HOXD10,LRRTM1,NOVA1,PRPF38B,RBM39,SOX2
799	Blood_M	positive	MSigDB Predicted Promoter Motifs	TTGTTT_V$FOXO4_01	Motif TTGTTT matches MLLT7: myeloid/lymphoid or mixed-lineage leukemia (trithorax homolog, Drosophila); translocated to, 7	20	0.0009009806	0.5541031	0.02770515	1.890148	12.69742	24	5302	0.3478261	0.004526594	24	873	1956	CELF6,EGR2,ELAVL4,HAND2,HOXB5,HOXC10,HOXC6,HOXC8,HOXD10,HOXD13,HS6ST2,LMO3,LRRTM1,MAML3,MEF2C,MSX2,NFS1,NOVA1,NR2F1,PHOX2B,PRPF38B,RBM39,SOX2,VAX1
800	Blood_M	positive	MSigDB miRNA Motifs	TAGCTTT,MIR-9	Targets of MicroRNA TAGCTTT,MIR-9	1	0.0003796982	0.0839133	0.0839133	4.520327	1.769783	8	739	0.115942	0.01082544	7	118	234	HOXB5,HS6ST2,LRRTM1,MEF2C,PCDH19,RBM39,SOX2
801	Blood_M	positive	InterPro	IPR020479	Homeodomain, metazoa	1	0.0002561833	1	1	3.834391	2.607976	10	1089	0.1449275	0.009182736	12	80	92	DBX1,EVX2,GBX2,HOXB5,HOXC10,HOXC6,HOXC8,HOXC9,HOXD10,HOXD11,HOXD12,MSX2
802	Blood_M	positive	InterPro	IPR017970	Homeobox, conserved site	2	0.0007815866	1	1	2.730557	4.760933	13	1988	0.1884058	0.006539235	16	142	188	DBX1,EVX2,GBX2,HOXB5,HOXC10,HOXC6,HOXC8,HOXC9,HOXD10,HOXD11,HOXD12,HOXD13,MSX2,PHOX2B,VAX1,VSX2
803	Blood_M	positive	InterPro	IPR001356	Homeobox domain	3	0.0009063512	1	1	2.558386	5.472199	14	2285	0.2028986	0.006126915	17	167	243	DBX1,EVX2,GBX2,HOXB5,HOXC10,HOXC6,HOXC8,HOXC9,HOXD10,HOXD11,HOXD12,HOXD13,MSX2,ONECUT1,PHOX2B,VAX1,VSX2
804	Blood_M	positive	TreeFam	TF317819	HOXA10, HOXA9, HOXB9, HOXC10, HOXC9, ...	1	0.000766829	1	1	9.767607	0.4095169	4	171	0.05797101	0.02339181	3	7	7	HOXC10,HOXC9,HOXD10
805	Blood_M	positive	Ensembl Genes	3150	DBX1	1	0.0003673135	1	1	69.5942	0.02873803	2	12	0.02898551	0.1666667	1	1	1	DBX1
806	Blood_M	positive	Ensembl Genes	683	ELAVL4	2	0.0005048809	1	1	59.65217	0.0335277	2	14	0.02898551	0.1428571	1	1	1	ELAVL4
807	Brain_M	negative	GO Molecular Function	GO:0016840	carbon-nitrogen lyase activity	1	0.0001525997	0.5627877	0.5627877	108.3158	0.01846453	2	14	0.05263158	0.1428571	2	4	9	ADSL,HAL
808	Brain_M	negative	MGI Expression: Detected	2540	TS17_1st branchial arch maxillary component ectoderm	1	0.0009442087	1	1	15.57967	0.1925587	3	146	0.07894737	0.02054795	3	13	14	DLX2,EMX1,SEMA3A
809	Brain_M	negative	InterPro	IPR008948	L-Aspartase-like	1	9.246127e-05	0.8711701	0.8711701	137.8565	0.01450784	2	11	0.05263158	0.1818182	2	2	4	ADSL,HAL
810	Brain_M	negative	InterPro	IPR024083	Fumarase/histidase, N-terminal	1	9.246127e-05	0.8711701	0.8711701	137.8565	0.01450784	2	11	0.05263158	0.1818182	2	2	4	ADSL,HAL
811	Brain_M	positive	GO Biological Process	GO:0030574	collagen catabolic process	1	0.0004117499	1	1	66.69444	0.02998751	2	36	0.08333333	0.05555556	2	19	69	COL23A1,MMP16
812	Brain_M	positive	GO Biological Process	GO:0022617	extracellular matrix disassembly	2	0.0004835581	1	1	61.5641	0.03248646	2	39	0.08333333	0.05128205	2	19	77	COL23A1,MMP16
813	Brain_M	positive	GO Biological Process	GO:0044243	multicellular organismal catabolic process	3	0.0006730155	1	1	52.19565	0.03831737	2	46	0.08333333	0.04347826	2	20	76	COL23A1,MMP16
814	Brain_M	positive	GO Biological Process	GO:0044259	multicellular organismal macromolecule metabolic process	4	0.0007949463	1	1	48.02	0.04164931	2	50	0.08333333	0.04	2	23	85	COL23A1,MMP16
815	Brain_M	positive	GO Biological Process	GO:0032963	collagen metabolic process	4	0.0007949463	1	1	48.02	0.04164931	2	50	0.08333333	0.04	2	23	79	COL23A1,MMP16
816	Brain_M	positive	Mouse Phenotype	MP:0000457	maxilla hypoplasia	1	0.000732744	1	1	50.02083	0.03998334	2	48	0.08333333	0.04166667	2	8	11	MMP16,PAX7
817	Brain_M	positive	MSigDB Immunologic Signatures	GSE27786_LIN_NEG_VS_CD4_TCELL_DN	Genes down-regulated in comparison of lineage negative versus CD4 [GeneID=920] T cells.	1	0.00083178	1	1	16.07812	0.1865889	3	224	0.125	0.01339286	3	61	193	CLK4,OSTM1,POGZ
818	Brain_M	positive	MSigDB Pathway	REACTOME_EXTRACELLULAR_MATRIX_ORGANIZATION	Genes involved in Extracellular matrix organization	1	0.0006440813	0.8501873	0.8501873	53.35556	0.03748438	2	45	0.08333333	0.04444444	2	24	86	COL23A1,MMP16
819	Brain_M	positive	MSigDB Perturbation	MCCABE_HOXC6_TARGETS_DN	Genes with promoters bound by HOXC6 [GeneID=3223] in LNCaP cells (prostate cancer) and down-regulated upon loss of function (LOF) of HOXC6.	1	0.0003890728	1	1	68.6	0.02915452	2	35	0.08333333	0.05714286	2	5	20	COL23A1,ZNF536
820	Brain_M	positive	TreeFam	TF351125	ADAMTSL1, ADAMTSL3	1	0.0008329863	1	1	1200.5	0.0008329863	1	1	0.04166667	1	1	1	2	ADAMTSL1
821	Brain_M	positive	Ensembl Genes	7204	MAZ	1	0.0008329863	1	1	1200.5	0.0008329863	1	1	0.04166667	1	1	1	1	MAZ
822	Brain_M	positive	Ensembl Genes	11064	ACTG2	1	0.0008329863	1	1	1200.5	0.0008329863	1	1	0.04166667	1	1	1	1	ACTG2
823	Brain_M	positive	Ensembl Genes	18655	ADAMTSL1	1	0.0008329863	1	1	1200.5	0.0008329863	1	1	0.04166667	1	1	1	1	ADAMTSL1
824	Ear_M	negative	GO Biological Process	GO:0042271	susceptibility to natural killer cell mediated cytotoxicity	1	0.0001009163	1	1	133.3889	0.01499375	2	18	0.08333333	0.1111111	1	1	3	CADM1
825	Ear_M	negative	GO Biological Process	GO:0042269	regulation of natural killer cell mediated cytotoxicity	2	0.0001251934	1	0.6535095	120.05	0.01665973	2	20	0.08333333	0.1	1	2	18	CADM1
826	Ear_M	negative	GO Biological Process	GO:0045954	positive regulation of natural killer cell mediated cytotoxicity	2	0.0001251934	1	0.6535095	120.05	0.01665973	2	20	0.08333333	0.1	1	2	15	CADM1
827	Ear_M	negative	GO Biological Process	GO:0002715	regulation of natural killer cell mediated immunity	2	0.0001251934	1	0.6535095	120.05	0.01665973	2	20	0.08333333	0.1	1	2	19	CADM1
828	Ear_M	negative	GO Biological Process	GO:0002717	positive regulation of natural killer cell mediated immunity	2	0.0001251934	1	0.6535095	120.05	0.01665973	2	20	0.08333333	0.1	1	2	16	CADM1
829	Ear_M	negative	GO Biological Process	GO:0017085	response to insecticide	6	0.000152054	1	0.264574	109.1364	0.0183257	2	22	0.08333333	0.09090909	1	2	11	NR4A2
830	Ear_M	negative	GO Biological Process	GO:0001912	positive regulation of leukocyte mediated cytotoxicity	7	0.0001664507	1	0.2482493	104.3913	0.01915868	2	23	0.08333333	0.08695652	1	4	39	CADM1
831	Ear_M	negative	GO Biological Process	GO:0042416	dopamine biosynthetic process	8	0.0001814902	1	0.2368447	100.0417	0.01999167	2	24	0.08333333	0.08333333	1	3	9	NR4A2
832	Ear_M	negative	GO Biological Process	GO:0016338	calcium-independent cell-cell adhesion	8	0.0001814902	1	0.2368447	100.0417	0.01999167	2	24	0.08333333	0.08333333	1	5	22	CADM1
833	Ear_M	negative	GO Biological Process	GO:0042053	regulation of dopamine metabolic process	10	0.0002134939	1	0.2228876	92.34615	0.02165764	2	26	0.08333333	0.07692308	1	4	12	NR4A2
834	Ear_M	negative	GO Biological Process	GO:0009826	unidimensional cell growth	11	0.0002480573	1	0.2354289	85.75	0.02332362	2	28	0.08333333	0.07142857	1	2	3	CADM1
835	Ear_M	negative	GO Biological Process	GO:0042417	dopamine metabolic process	12	0.0002851725	1	0.2481001	80.03333	0.02498959	2	30	0.08333333	0.06666667	1	9	22	NR4A2
836	Ear_M	negative	GO Biological Process	GO:0002705	positive regulation of leukocyte mediated immunity	13	0.0003670267	1	0.2947507	70.61765	0.02832153	2	34	0.08333333	0.05882353	1	10	61	CADM1
837	Ear_M	negative	GO Biological Process	GO:0002708	positive regulation of lymphocyte mediated immunity	13	0.0003670267	1	0.2947507	70.61765	0.02832153	2	34	0.08333333	0.05882353	1	10	59	CADM1
838	Ear_M	negative	GO Biological Process	GO:0001910	regulation of leukocyte mediated cytotoxicity	13	0.0003670267	1	0.2947507	70.61765	0.02832153	2	34	0.08333333	0.05882353	1	5	47	CADM1
839	Ear_M	negative	GO Biological Process	GO:0021986	habenula development	16	0.0004589936	1	0.2994933	63.18421	0.03165348	2	38	0.08333333	0.05263158	1	2	2	NR4A2
840	Ear_M	negative	GO Biological Process	GO:0031343	positive regulation of cell killing	17	0.0005880779	1	0.361149	55.83721	0.03581841	2	43	0.08333333	0.04651163	1	5	42	CADM1
841	Ear_M	negative	GO Biological Process	GO:0007157	heterophilic cell-cell adhesion	18	0.0008269726	1	0.4796441	47.07843	0.0424823	2	51	0.08333333	0.03921569	1	9	30	CADM1
842	Ear_M	negative	GO Biological Process	GO:0031341	regulation of cell killing	19	0.000926741	1	0.5092198	44.46296	0.04498126	2	54	0.08333333	0.03703704	1	6	50	CADM1
843	Ear_M	negative	GO Biological Process	GO:0042551	neuron maturation	20	0.0009612237	1	0.5017588	43.65455	0.04581424	2	55	0.08333333	0.03636364	1	9	29	NR4A2
844	Ear_M	negative	GO Biological Process	GO:0042423	catecholamine biosynthetic process	20	0.0009612237	1	0.5017588	43.65455	0.04581424	2	55	0.08333333	0.03636364	1	8	16	NR4A2
845	Ear_M	negative	GO Cellular Component	GO:0030136	clathrin-coated vesicle	1	2.697348e-05	0.03412145	0.03412145	22.65094	0.1765931	4	212	0.1666667	0.01886792	3	61	203	CADM1,CLINT1,SYT7
846	Ear_M	negative	GO Cellular Component	GO:0016023	cytoplasmic membrane-bounded vesicle	2	3.97282e-05	0.05025617	0.02512809	8.992509	0.667222	6	801	0.25	0.007490637	5	264	921	ATP6V0A1,CADM1,CLINT1,HGF,SYT7
847	Ear_M	negative	GO Cellular Component	GO:0031988	membrane-bounded vesicle	3	4.909371e-05	0.06210354	0.02070118	8.657452	0.6930446	6	832	0.25	0.007211538	5	280	984	ATP6V0A1,CADM1,CLINT1,HGF,SYT7
848	Ear_M	negative	GO Cellular Component	GO:0030135	coated vesicle	4	5.79661e-05	0.07332712	0.01833178	18.6124	0.2149105	4	258	0.1666667	0.01550388	3	81	251	CADM1,CLINT1,SYT7
849	Ear_M	negative	GO Cellular Component	GO:0031410	cytoplasmic vesicle	5	5.900863e-05	0.07464592	0.01492918	8.375581	0.7163682	6	860	0.25	0.006976744	5	288	993	ATP6V0A1,CADM1,CLINT1,HGF,SYT7
850	Ear_M	negative	GO Cellular Component	GO:0031982	vesicle	6	8.518285e-05	0.1077563	0.01795938	7.837867	0.7655144	6	919	0.25	0.006528836	5	315	1078	ATP6V0A1,CADM1,CLINT1,HGF,SYT7
851	Ear_M	negative	GO Cellular Component	GO:0008021	synaptic vesicle	7	0.0001894501	0.2396544	0.03423634	26.67778	0.1124531	3	135	0.125	0.02222222	2	34	104	CADM1,SYT7
852	Ear_M	negative	Mouse Phenotype	MP:0009839	multiflagellated sperm	1	0.0001009163	0.7990553	0.7990553	133.3889	0.01499375	2	18	0.08333333	0.1111111	1	1	8	CADM1
853	Ear_M	negative	Mouse Phenotype	MP:0009239	short sperm flagellum	2	0.0001127314	0.8926072	0.4463036	126.3684	0.01582674	2	19	0.08333333	0.1052632	1	2	11	CADM1
854	Ear_M	negative	Mouse Phenotype	MP:0008279	arrest of spermiogenesis	3	0.0001383013	1	0.3650232	114.3333	0.01749271	2	21	0.08333333	0.0952381	1	4	11	CADM1
855	Ear_M	negative	Mouse Phenotype	MP:0003460	decreased fear-related response	4	0.0001894501	1	0.3750165	26.67778	0.1124531	3	135	0.125	0.02222222	2	15	38	NAGLU,NR4A2
856	Ear_M	negative	Mouse Phenotype	MP:0003106	abnormal fear-related response	5	0.0002844493	1	0.4504539	23.23548	0.1291129	3	155	0.125	0.01935484	2	19	47	NAGLU,NR4A2
857	Ear_M	negative	Mouse Phenotype	MP:0008754	abnormal T cell receptor V(D)J recombination	6	0.0003890728	1	0.5134464	68.6	0.02915452	2	35	0.08333333	0.05714286	1	8	17	CADM1
858	Ear_M	negative	Mouse Phenotype	MP:0002573	behavioral despair	6	0.0003890728	1	0.5134464	68.6	0.02915452	2	35	0.08333333	0.05714286	1	8	35	NR4A2
859	Ear_M	negative	Mouse Phenotype	MP:0002686	globozoospermia	8	0.0004350572	1	0.4305979	64.89189	0.03082049	2	37	0.08333333	0.05405405	1	10	36	CADM1
860	Ear_M	negative	Mouse Phenotype	MP:0002690	akinesia	9	0.0006157685	1	0.5417394	54.56818	0.0366514	2	44	0.08333333	0.04545455	1	8	20	NR4A2
861	Ear_M	negative	Mouse Phenotype	MP:0004991	decreased bone strength	10	0.0006440813	1	0.5099836	53.35556	0.03748438	2	45	0.08333333	0.04444444	1	9	20	CADM1
862	Ear_M	negative	Mouse Phenotype	MP:0008898	abnormal acrosome morphology	11	0.0008269726	1	0.5952699	47.07843	0.0424823	2	51	0.08333333	0.03921569	1	14	56	CADM1
863	Ear_M	negative	Mouse Phenotype	MP:0005091	increased double-positive T cell number	12	0.0008928709	1	0.589146	45.30189	0.04414827	2	53	0.08333333	0.03773585	1	15	52	CADM1
864	Ear_M	negative	Human Phenotype	HP:0001387	Joint stiffness	1	4.366567e-05	0.2683692	0.2683692	200.0833	0.009995835	2	12	0.08333333	0.1666667	2	7	21	BANF1,NAGLU
865	Ear_M	negative	Human Phenotype	HP:0011703	Sinus tachycardia	2	0.0008329863	1	1	1200.5	0.0008329863	1	1	0.04166667	1	1	1	1	BANF1
866	Ear_M	negative	Human Phenotype	HP:0005585	Spotty hyperpigmentation	2	0.0008329863	1	1	1200.5	0.0008329863	1	1	0.04166667	1	1	1	3	BANF1
867	Ear_M	negative	Disease Ontology	DOID:12722	liver metastasis	1	4.151636e-05	0.09278906	0.09278906	44.46296	0.06747189	3	81	0.125	0.03703704	2	17	55	HGF,NR4A2
868	Ear_M	negative	Disease Ontology	DOID:715	T-cell leukemia	2	6.476356e-05	0.1447466	0.07237328	38.31383	0.07830071	3	94	0.125	0.03191489	2	24	60	CADM1,HGF
869	Ear_M	negative	Disease Ontology	DOID:916	hepatic and intrahepatic bile duct neoplasm	3	8.750441e-05	0.1955724	0.06519079	34.62981	0.08663057	3	104	0.125	0.02884615	2	26	74	HGF,NR4A2
870	Ear_M	negative	Disease Ontology	DOID:2645	mesothelioma	4	0.0001061795	0.2373112	0.0593278	32.44595	0.09246147	3	111	0.125	0.02702703	2	41	103	CADM1,HGF
871	Ear_M	negative	Disease Ontology	DOID:4074	pancreas adenocarcinoma	5	0.0002153493	0.4813057	0.09626114	25.54255	0.1174511	3	141	0.125	0.0212766	2	50	154	CADM1,HGF
872	Ear_M	negative	Disease Ontology	DOID:8719	in situ carcinoma	6	0.0003664827	0.8190888	0.1365148	21.31065	0.1407747	3	169	0.125	0.01775148	2	46	156	CADM1,HGF
873	Ear_M	negative	Disease Ontology	DOID:7474	malignant pleural mesothelioma	7	0.0003890728	0.8695777	0.1242254	68.6	0.02915452	2	35	0.08333333	0.05714286	1	8	33	CADM1
874	Ear_M	negative	Disease Ontology	DOID:12217	Lewy body disease	8	0.0004350572	0.9723528	0.1215441	64.89189	0.03082049	2	37	0.08333333	0.05405405	1	12	38	NR4A2
875	Ear_M	negative	Disease Ontology	DOID:5157	pleural mesothelioma	9	0.0005345676	1	0.132751	58.56098	0.03415244	2	41	0.08333333	0.04878049	1	12	40	CADM1
876	Ear_M	negative	Disease Ontology	DOID:5158	pleural neoplasm	10	0.0005610106	1	0.1253859	57.16667	0.03498542	2	42	0.08333333	0.04761905	1	13	43	CADM1
877	Ear_M	negative	Disease Ontology	DOID:9256	colorectal cancer	11	0.0005885665	1	0.119586	7.061765	0.7080383	5	850	0.2083333	0.005882353	3	217	721	CADM1,HGF,NR4A2
878	Ear_M	negative	Disease Ontology	DOID:10579	leukodystrophy	12	0.000732744	1	0.1364736	50.02083	0.03998334	2	48	0.08333333	0.04166667	1	17	54	NR4A2
879	Ear_M	negative	Disease Ontology	DOID:1532	pleural disease	13	0.0007635364	1	0.1312695	49	0.04081633	2	49	0.08333333	0.04081633	1	17	62	CADM1
880	Ear_M	negative	Disease Ontology	DOID:1994	large Intestine carcinoma	14	0.0008499032	1	0.135681	6.510304	0.7680133	5	922	0.2083333	0.005422993	3	241	792	CADM1,HGF,NR4A2
881	Ear_M	negative	Disease Ontology	DOID:684	hepatocellular carcinoma	15	0.0009182144	1	0.1368139	6.399254	0.7813411	5	938	0.2083333	0.00533049	3	261	851	CADM1,HGF,NR4A2
882	Ear_M	negative	Disease Ontology	DOID:686	liver and intrahepatic biliary tract carcinoma	16	0.0009538758	1	0.1332445	6.345137	0.788005	5	946	0.2083333	0.005285412	3	263	863	CADM1,HGF,NR4A2
883	Ear_M	negative	MSigDB Immunologic Signatures	GSE20366_EX_VIVO_VS_DEC205_CONVERSION_NAIVE_CD4_TCELL_DN	Genes down-regulated in comparison of TconvLP versus DEC-Pept CD25- (see Table S1 in the paper for details).	1	1.118139e-07	0.0002135645	0.0002135645	24.92388	0.240733	6	289	0.25	0.02076125	4	66	184	CADM1,LHX5,NR4A2,PTRHD1
884	Ear_M	negative	MSigDB Immunologic Signatures	GSE36476_CTRL_VS_TSST_ACT_40H_MEMORY_CD4_TCELL_OLD_UP	Genes up-regulated in comparison of untreated CD4 [GeneID=920] memory T cells from old donors versus those treated with TSST at 40 h.	2	4.208536e-06	0.008038304	0.004019152	20.07525	0.2490629	5	299	0.2083333	0.01672241	3	67	184	ATP6V0A1,CADM1,NR4A2
885	Ear_M	negative	MSigDB Immunologic Signatures	GSE22886_IGG_IGA_MEMORY_BCELL_VS_BLOOD_PLASMA_CELL_DN	Genes down-regulated in comparison of memory IgG IgA B cells versus blood plasma cells.	3	9.260047e-05	0.1768669	0.05895563	33.97642	0.08829654	3	106	0.125	0.02830189	2	49	199	CADM1,CLINT1
886	Ear_M	negative	MSigDB Immunologic Signatures	GSE9650_EFFECTOR_VS_EXHAUSTED_CD8_TCELL_DN	Genes down-regulated in comparison of effector CD8 T cells versus exhausted CD8 T cells.	4	0.0002807133	0.5361624	0.1340406	12.34447	0.3240317	4	389	0.1666667	0.01028278	2	68	205	CADM1,NR4A2
887	Ear_M	negative	MSigDB Immunologic Signatures	GSE22886_NAIVE_CD4_TCELL_VS_NKCELL_UP	Genes up-regulated in comparison of naive CD4 [GeneID=920] T cells versus unstimulated NK cells.	5	0.0005238097	1	0.2000953	18.85602	0.1591004	3	191	0.125	0.01570681	2	56	192	NR4A2,TBX2
888	Ear_M	negative	MSigDB Immunologic Signatures	GSE28237_FOLLICULAR_VS_LATE_GC_BCELL_DN	Genes down-regulated in comparison of follicular B cells versus late germinal center (GC) B cells.	6	0.0006253505	1	0.1990699	17.74138	0.1690962	3	203	0.125	0.01477833	2	61	193	ENOPH1,NR4A2
889	Ear_M	negative	MSigDB Immunologic Signatures	GSE3982_BASOPHIL_VS_CENT_MEMORY_CD4_TCELL_UP	Genes up-regulated in comparison of basophils versus central memory CD4 [GeneID=920] T cells.	7	0.0006434073	1	0.1755583	17.56829	0.1707622	3	205	0.125	0.01463415	3	67	204	CLINT1,HGF,ZMIZ1
890	Ear_M	negative	MGI Expression: Detected	4405	TS20_gonad germinal epithelium	1	0.0002851725	1	1	80.03333	0.02498959	2	30	0.08333333	0.06666667	1	3	3	NR4A2
891	Ear_M	negative	MGI Expression: Detected	7708	TS23_vault of skull	2	0.0004848559	1	1	19.3629	0.1549354	3	186	0.125	0.01612903	2	53	160	CADM1,CLINT1
892	Ear_M	negative	MGI Expression: Detected	8275	TS23_frontal bone primordium	3	0.0006730155	1	1	52.19565	0.03831737	2	46	0.08333333	0.04347826	1	15	35	CADM1
893	Ear_M	negative	MGI Expression: Detected	14548	TS20_embryo cartilage	3	0.0006730155	1	1	52.19565	0.03831737	2	46	0.08333333	0.04347826	1	14	30	NR4A2
894	Ear_M	negative	MGI Expression: Detected	15342	TS23_cerebral cortex subplate	5	0.0008269726	1	1	47.07843	0.0424823	2	51	0.08333333	0.03921569	1	4	5	NR4A2
895	Ear_M	negative	MSigDB Perturbation	ONKEN_UVEAL_MELANOMA_UP	Genes up-regulated in uveal melanoma: class 2 vs class 1 tumors.	1	0.0001199369	0.4034677	0.4034677	7.365031	0.8146606	6	978	0.25	0.006134969	4	231	766	CADM1,CLINT1,HNRNPDL,NR4A2
896	Ear_M	negative	MSigDB Perturbation	NAISHIRO_CTNNB1_TARGETS_WITH_LEF1_MOTIF	Genes regulated by CTNNB1 [GeneID=1499] and whose promoters contain binding sites for LEF1 [GeneID=51176].	2	0.0001251934	0.4211506	0.2105753	120.05	0.01665973	2	20	0.08333333	0.1	1	3	8	CADM1
897	Ear_M	negative	MSigDB Perturbation	TAKEDA_TARGETS_OF_NUP98_HOXA9_FUSION_10D_UP	Genes up-regulated in CD34+ [GeneID=947] hematopoetic cells by expression of NUP98-HOXA9 fusion [GeneID=4928;3205] off a retroviral vector at 10 days after transduction.	3	0.0001299654	0.4372036	0.1457345	15.10063	0.2648896	4	318	0.1666667	0.01257862	2	46	179	CADM1,NR4A2
898	Ear_M	negative	MSigDB Perturbation	LOPEZ_MESOTELIOMA_SURVIVAL_TIME_DN	Top genes higher expressed in long term mesothelioma survivors.	4	0.0001383013	0.4652456	0.1163114	114.3333	0.01749271	2	21	0.08333333	0.0952381	1	1	7	NR4A2
899	Ear_M	negative	MSigDB Perturbation	LIU_PROSTATE_CANCER_UP	Genes up-regulated in prostate cancer samples.	5	0.0001772984	0.5964318	0.1192864	27.28409	0.1099542	3	132	0.125	0.02272727	2	24	88	CADM1,PTRHD1
900	Ear_M	negative	MSigDB Perturbation	ZHENG_FOXP3_TARGETS_IN_THYMUS_DN	Genes with promoters bound by FOXP3 [GeneID=50943] and which are down-regulated only in developing (located in the thymus) regulatory CD4+ [GeneID=920] T lymphocytes.	6	0.0002134939	0.7181935	0.1196989	92.34615	0.02165764	2	26	0.08333333	0.07692308	1	3	12	NR4A2
901	Ear_M	negative	MSigDB Perturbation	IIZUKA_LIVER_CANCER_PROGRESSION_L1_G1_DN	Genes down-regulated during transition from L1 (non-tumor, infected with HCV) to G1 (well differentiated tumor, infected with HCV) in the development of hepatocellular carcinoma.	7	0.0002662964	0.8958211	0.1279744	82.7931	0.0241566	2	29	0.08333333	0.06896552	1	5	12	CADM1
902	Ear_M	negative	MSigDB Perturbation	MATZUK_SPERMATID_DIFFERENTIATION	Genes important for spermatid differentiation, based on mouse models with male reproductive defects.	7	0.0002662964	0.8958211	0.1279744	82.7931	0.0241566	2	29	0.08333333	0.06896552	1	10	37	CADM1
903	Ear_M	negative	MSigDB Perturbation	PEDERSEN_METASTASIS_BY_ERBB2_ISOFORM_5	Genes regulated in MCF7 cells (breast cancer) by expression of the truncated (611-CTF) form of ERBB2 [GeneID=2064] at 15 h time point.	9	0.0002851725	0.9593203	0.1065911	80.03333	0.02498959	2	30	0.08333333	0.06666667	1	4	10	NR4A2
904	Ear_M	negative	MSigDB Perturbation	OZANNE_AP1_TARGETS_DN	Cancer motility and invasion genes down-regulated by the AP-1 transcription factor.	9	0.0002851725	0.9593203	0.1065911	80.03333	0.02498959	2	30	0.08333333	0.06666667	1	4	8	CADM1
905	Ear_M	negative	MSigDB Perturbation	OSWALD_HEMATOPOIETIC_STEM_CELL_IN_COLLAGEN_GEL_UP	Genes up-regulated in hematopoietic stem cells (HSC, CD34+ [GeneID=947]) cultured in a three-dimentional collagen gel compared to the cells grown in suspension.	11	0.0003032694	1	0.0927453	12.09572	0.3306955	4	397	0.1666667	0.01007557	3	76	228	HGF,HNRNPDL,NR4A2
906	Ear_M	negative	MSigDB Perturbation	VANHARANTA_UTERINE_FIBROID_WITH_7Q_DELETION_DN	Genes down-regulated in uterine fibroids with deletions in the 7q region vs those without the deletion.	12	0.0003248316	1	0.09106113	75.03125	0.02665556	2	32	0.08333333	0.0625	1	6	34	CADM1
907	Ear_M	negative	MSigDB Perturbation	GUTIERREZ_WALDENSTROEMS_MACROGLOBULINEMIA_1_DN	Genes exclusively down-regulated in B lymphocytes from WM (Waldenstroem's macroblobulinemia) patients but with a similiar expression pattern in the normal cells and in the cells from CLL (chronic lymphocytic leukemia) patients.	12	0.0003248316	1	0.09106113	75.03125	0.02665556	2	32	0.08333333	0.0625	1	3	8	NR4A2
908	Ear_M	negative	MSigDB Perturbation	CROONQUIST_NRAS_VS_STROMAL_STIMULATION_DN	Genes down-regulated in ANBL-6 cell line (multiple myeloma, MM) expressing an activated form of NRAS [GeneID=4893] off a plasmid vector compared to those co-cultured with bone marrow stromal cells.	14	0.0003356395	1	0.08064938	21.96037	0.1366097	3	164	0.125	0.01829268	2	41	114	NR4A2,ZMIZ1
909	Ear_M	negative	MSigDB Perturbation	LIU_VAV3_PROSTATE_CARCINOGENESIS_DN	Selected genes down-regulated in prostate tumors developed by transgenic mice overexpressing VAV3 [GeneID=10451] in prostate epithelium.	15	0.0004117499	1	0.09234178	66.69444	0.02998751	2	36	0.08333333	0.05555556	1	6	17	NR4A2
910	Ear_M	negative	MSigDB Perturbation	HELLER_HDAC_TARGETS_SILENCED_BY_METHYLATION_DN	Genes down-regulated in multiple myeloma (MM) cell lines treated with both decitabine [PubChem=451668] TSA [PubChem=5562].	16	0.0004211763	1	0.08855232	11.09007	0.360683	4	433	0.1666667	0.009237875	3	95	272	CADM1,HGF,ZMIZ1
911	Ear_M	negative	MSigDB Perturbation	VALK_AML_WITH_11Q23_REARRANGED	Genes that best predicted acute myeloid leukemia (AML) with the 11q23 rearrangements.	17	0.0004350572	1	0.08609014	64.89189	0.03082049	2	37	0.08333333	0.05405405	1	6	21	CADM1
912	Ear_M	negative	MSigDB Perturbation	HELLER_HDAC_TARGETS_DN	Genes down-regulated in at least one of three multiple myeloma (MM) cell lines by TSA [PubChem=5562].	18	0.0004668896	1	0.08725648	10.79101	0.3706789	4	445	0.1666667	0.008988764	3	92	287	CADM1,HGF,ZMIZ1
913	Ear_M	negative	MSigDB Perturbation	MCMURRAY_TP53_HRAS_COOPERATION_RESPONSE_UP	Up-regulated 'cooperation response genes': responded synergystically to the combination of mutant TP53 and HRAS [GeneID=7157;3265] in YAMC cells (colon).	19	0.0005087497	1	0.09007547	60.025	0.03331945	2	40	0.08333333	0.05	1	6	25	CADM1
914	Ear_M	negative	MSigDB Perturbation	CUI_TCF21_TARGETS_UP	Genes most strongly up-regulated in kidney glomeruli isolated from TCF21 [GeneID=6943] knockout mice.	20	0.0006730155	1	0.1132012	52.19565	0.03831737	2	46	0.08333333	0.04347826	1	13	36	CADM1
915	Ear_M	negative	MSigDB Perturbation	HUNSBERGER_EXERCISE_REGULATED_GENES	Exercise regulated genes in hyppocampus.	21	0.0007025701	1	0.112545	51.08511	0.03915035	2	47	0.08333333	0.04255319	1	15	31	CADM1
916	Ear_M	negative	MSigDB Perturbation	WU_ALZHEIMER_DISEASE_DN	Genes down-regulated in brain endothelial cells from patients with Alzheimer disease.	22	0.0007635364	1	0.1167517	49	0.04081633	2	49	0.08333333	0.04081633	1	8	20	NR4A2
917	Ear_M	negative	MSigDB Perturbation	WEST_ADRENOCORTICAL_TUMOR_MARKERS_DN	Top down-regulated genes in pediatric adrenocortical tumors (ACT) compared to the normal tissue.	22	0.0007635364	1	0.1167517	49	0.04081633	2	49	0.08333333	0.04081633	1	8	19	NR4A2
918	Ear_M	negative	MSigDB Perturbation	CUI_TCF21_TARGETS_2_UP	All significantly up-regulated genes in kidney glomeruli isolated from TCF21 [Gene ID=6943] knockout mice.	24	0.0008425695	1	0.1181002	9.216891	0.4339858	4	521	0.1666667	0.007677543	3	129	415	BANF1,CADM1,ZMIZ1
919	Ear_M	negative	MSigDB Perturbation	MOHANKUMAR_TLX1_TARGETS_DN	Down-regulated in MCF7 cells (breast cancer) by TLX1 (HOX11) [GeneID=3195].	25	0.0008754348	1	0.1177985	15.79605	0.1899209	3	228	0.125	0.01315789	2	54	175	CADM1,FIGN
920	Ear_M	negative	MSigDB Perturbation	RIZ_ERYTHROID_DIFFERENTIATION_HEMGN	Selected gradually up-regulated genes whose expression profile follows that of HEMGN [GeneID=55363] in the TLX1 [GeneID=3195] Tet On iEBHX15-4 cells (pro-erythroblasts).	26	0.0008977985	1	0.1161613	15.6587	0.1915868	3	230	0.125	0.01304348	2	19	31	NR4A2,TBX2
921	Ear_M	negative	MSigDB Perturbation	TONKS_TARGETS_OF_RUNX1_RUNX1T1_FUSION_MONOCYTE_DN	Genes down-regulated in monocytes by RUNX1-RUNX1T1 [GeneID=861;862] fusion.	27	0.0009612237	1	0.1197614	43.65455	0.04581424	2	55	0.08333333	0.03636364	1	15	54	NR4A2
922	Ear_M	negative	MSigDB Perturbation	LEE_SP4_THYMOCYTE	Genes enriched in the single positive 4 (SP4) thymocytes compared to all other T lymphocyte differentiation stages.	27	0.0009612237	1	0.1197614	43.65455	0.04581424	2	55	0.08333333	0.03636364	1	7	14	NR4A2
923	Ear_M	negative	MSigDB Predicted Promoter Motifs	MGGAAGTG_V$GABP_B	Motif MGGAAGTG matches GABPA: GA binding protein transcription factor, alpha subunit 60kDa&lt;br&gt; GABPB2: GA binding protein transcription factor, beta subunit 2	1	3.225642e-05	0.0198377	0.0198377	7.231928	0.96793	7	1162	0.2916667	0.006024096	5	277	738	CADM1,CLINT1,FIGN,NR4A2,PHF12
924	Ear_M	negative	MSigDB Predicted Promoter Motifs	V$ER_Q6_01	Motif KDMAYYNTGACCT matches AR: androgen receptor (dihydrotestosterone receptor; testicular feminization; spinal and bulbar muscular atrophy; Kennedy disease)	2	6.959899e-05	0.04280338	0.02140169	8.129797	0.7380258	6	886	0.25	0.006772009	4	134	261	CADM1,FIGN,NR4A2,PHF12
925	Ear_M	negative	MSigDB Predicted Promoter Motifs	ACCTGTTG_UNKNOWN	Motif ACCTGTTG (no known TF)	3	0.0002157212	0.1326685	0.04422285	13.22865	0.302374	4	363	0.1666667	0.01101928	2	65	147	CADM1,NR4A2
926	Ear_M	negative	MSigDB Predicted Promoter Motifs	V$HFH8_01	Motif NNNTGTTTATNTR matches FOXJ1: forkhead box J1	4	0.0009270343	0.5701261	0.1425315	6.385638	0.7830071	5	940	0.2083333	0.005319149	3	115	197	CADM1,NR4A2,SLC35C2
927	Ear_M	negative	MSigDB miRNA Motifs	GGCACTT,MIR-519E	Targets of MicroRNA GGCACTT,MIR-519E	1	0.0004668896	0.1031826	0.1031826	10.79101	0.3706789	4	445	0.1666667	0.008988764	2	66	120	CADM1,NR4A2
928	Ear_M	negative	MSigDB miRNA Motifs	GTACAGG,MIR-486	Targets of MicroRNA GTACAGG,MIR-486	2	0.0006900009	0.1524902	0.0762451	17.15	0.1749271	3	210	0.125	0.01428571	2	33	57	CADM1,TBX2
929	Ear_M	negative	InterPro	IPR003073	Orphan nuclear receptor, NURR type	1	0.0001383013	1	1	114.3333	0.01749271	2	21	0.08333333	0.0952381	1	1	1	NR4A2
930	Ear_M	negative	InterPro	IPR013162	CD80-like, immunoglobulin C2-set	2	0.0003046845	1	1	77.45161	0.02582257	2	31	0.08333333	0.06451613	1	5	38	CADM1
931	Ear_M	negative	InterPro	IPR003070	Orphan nuclear receptor	3	0.0005087497	1	1	60.025	0.03331945	2	40	0.08333333	0.05	1	3	3	NR4A2
932	Ear_M	negative	InterPro	IPR003585	Neurexin/syndecan/glycophorin C	4	0.0005880779	1	1	55.83721	0.03581841	2	43	0.08333333	0.04651163	1	5	14	CADM1
933	Ear_M	negative	InterPro	IPR004122	Barrier- to-autointegration factor, BAF	5	0.0008329863	1	1	1200.5	0.0008329863	1	1	0.04166667	1	1	1	2	BANF1
934	Ear_M	negative	TreeFam	TF334317	CADM1	1	0.0001009163	0.8200459	0.8200459	133.3889	0.01499375	2	18	0.08333333	0.1111111	1	1	1	CADM1
935	Ear_M	negative	TreeFam	TF315430	NR4A1, NR4A2, NR4A3	2	0.0005087497	1	1	60.025	0.03331945	2	40	0.08333333	0.05	1	3	3	NR4A2
936	Ear_M	negative	TreeFam	TF315060	BANF1, BANF2	3	0.0008329863	1	1	1200.5	0.0008329863	1	1	0.04166667	1	1	1	2	BANF1
937	Ear_M	negative	Ensembl Genes	3973	CADM1	1	0.0001009163	1	1	133.3889	0.01499375	2	18	0.08333333	0.1111111	1	1	1	CADM1
938	Ear_M	negative	Ensembl Genes	11425	NR4A2	2	0.0001383013	1	1	114.3333	0.01749271	2	21	0.08333333	0.0952381	1	1	1	NR4A2
939	Ear_M	negative	Ensembl Genes	3605	BANF1	3	0.0008329863	1	1	1200.5	0.0008329863	1	1	0.04166667	1	1	1	1	BANF1
940	Ear_M	positive	GO Molecular Function	GO:0030284	estrogen receptor activity	1	4.562145e-05	0.1682519	0.1682519	169.9823	0.01176593	2	3	0.01769912	0.6666667	1	1	5	LEF1
941	Ear_M	positive	GO Biological Process	GO:0030223	neutrophil differentiation	1	4.562145e-05	0.4762879	0.4762879	169.9823	0.01176593	2	3	0.01769912	0.6666667	1	1	2	LEF1
942	Ear_M	positive	GO Biological Process	GO:0032714	negative regulation of interleukin-5 production	1	4.562145e-05	0.4762879	0.4762879	169.9823	0.01176593	2	3	0.01769912	0.6666667	1	1	5	LEF1
943	Ear_M	positive	GO Biological Process	GO:0071899	negative regulation of estrogen receptor binding	1	4.562145e-05	0.4762879	0.4762879	169.9823	0.01176593	2	3	0.01769912	0.6666667	1	1	2	LEF1
944	Ear_M	positive	GO Biological Process	GO:0032713	negative regulation of interleukin-4 production	1	4.562145e-05	0.4762879	0.4762879	169.9823	0.01176593	2	3	0.01769912	0.6666667	1	1	5	LEF1
945	Ear_M	positive	GO Biological Process	GO:0032696	negative regulation of interleukin-13 production	1	4.562145e-05	0.4762879	0.4762879	169.9823	0.01176593	2	3	0.01769912	0.6666667	1	1	3	LEF1
946	Ear_M	positive	GO Biological Process	GO:0071866	negative regulation of apoptotic process in bone marrow	6	9.10086e-05	0.9501298	0.158355	127.4867	0.01568791	2	4	0.01769912	0.5	1	2	2	LEF1
947	Ear_M	positive	GO Biological Process	GO:0045063	T-helper 1 cell differentiation	6	9.10086e-05	0.9501298	0.158355	127.4867	0.01568791	2	4	0.01769912	0.5	1	2	6	LEF1
948	Ear_M	positive	GO Biological Process	GO:0048069	eye pigmentation	6	9.10086e-05	0.9501298	0.158355	127.4867	0.01568791	2	4	0.01769912	0.5	1	2	6	LEF1
949	Ear_M	positive	GO Biological Process	GO:0071895	odontoblast differentiation	9	0.0002263551	1	0.2625719	84.99115	0.02353186	2	6	0.01769912	0.3333333	1	3	3	LEF1
950	Ear_M	positive	GO Biological Process	GO:0021932	hindbrain radial glia guided cell migration	9	0.0002263551	1	0.2625719	84.99115	0.02353186	2	6	0.01769912	0.3333333	1	2	7	LEF1
951	Ear_M	positive	GO Biological Process	GO:0021943	formation of radial glial scaffolds	9	0.0002263551	1	0.2625719	84.99115	0.02353186	2	6	0.01769912	0.3333333	1	2	2	LEF1
952	Ear_M	positive	GO Biological Process	GO:0061153	trachea gland development	12	0.0003160841	1	0.2749932	72.84956	0.02745384	2	7	0.01769912	0.2857143	1	2	3	LEF1
953	Ear_M	positive	GO Biological Process	GO:0060710	chorio-allantoic fusion	13	0.0005390829	1	0.432925	56.66077	0.03529779	2	9	0.01769912	0.2222222	1	4	7	LEF1
954	Ear_M	positive	GO Biological Process	GO:0042088	T-helper 1 type immune response	14	0.0008193828	1	0.6110255	46.35881	0.04314175	2	11	0.01769912	0.1818182	1	5	17	LEF1
955	Ear_M	positive	Mouse Phenotype	MP:0000908	absent mesencephalic trigeminal nucleus	1	4.562145e-05	0.3612306	0.3612306	169.9823	0.01176593	2	3	0.01769912	0.6666667	1	1	1	LEF1
956	Ear_M	positive	Mouse Phenotype	MP:0000862	absent barrels in primary somatosensory cortex	2	0.0001340282	1	0.5306176	15.45294	0.2588505	4	66	0.03539823	0.06060606	3	4	5	GRIN1,LEF1,NR2F1
957	Ear_M	positive	Mouse Phenotype	MP:0000394	absent hair follicle melanin granules	3	0.0005390829	1	1	56.66077	0.03529779	2	9	0.01769912	0.2222222	1	3	6	LEF1
958	Ear_M	positive	Mouse Phenotype	MP:0000629	absent mammary gland	4	0.0008193828	1	1	46.35881	0.04314175	2	11	0.01769912	0.1818182	1	5	6	LEF1
959	Ear_M	positive	MSigDB Immunologic Signatures	GSE24142_DN2_VS_DN3_THYMOCYTE_ADULT_DN	Genes down-regulated in adult DN2 thymocytes versus adult DN3 thymocytes.	1	0.0003772851	0.7206145	0.7206145	6.374336	0.9412745	6	240	0.05309735	0.025	5	63	190	CLK2,CPEB4,LEF1,PURA,TSHZ2
960	Ear_M	positive	MGI Expression: Detected	6839	TS22_tail vertebral pre-cartilage condensation	1	4.562145e-05	0.4259675	0.4259675	169.9823	0.01176593	2	3	0.01769912	0.6666667	1	1	1	LEF1
961	Ear_M	positive	MGI Expression: Detected	4922	TS21_saccule mesenchyme	1	4.562145e-05	0.4259675	0.4259675	169.9823	0.01176593	2	3	0.01769912	0.6666667	1	1	1	LEF1
962	Ear_M	positive	MGI Expression: Detected	5920	TS22_saccule mesenchyme	1	4.562145e-05	0.4259675	0.4259675	169.9823	0.01176593	2	3	0.01769912	0.6666667	1	1	2	LEF1
963	Ear_M	positive	MGI Expression: Detected	5683	TS21_tail vertebral cartilage condensation	1	4.562145e-05	0.4259675	0.4259675	169.9823	0.01176593	2	3	0.01769912	0.6666667	1	1	2	LEF1
964	Ear_M	positive	MGI Expression: Detected	5484	TS21_mammary gland epithelium	1	4.562145e-05	0.4259675	0.4259675	169.9823	0.01176593	2	3	0.01769912	0.6666667	1	1	3	LEF1
965	Ear_M	positive	MGI Expression: Detected	9080	TS26_mammary gland epithelium	6	9.10086e-05	0.8497473	0.1416245	127.4867	0.01568791	2	4	0.01769912	0.5	1	2	3	LEF1
966	Ear_M	positive	MGI Expression: Detected	17051	TS21_mesenchyme of proximal genital tubercle of male	6	9.10086e-05	0.8497473	0.1416245	127.4867	0.01568791	2	4	0.01769912	0.5	1	2	9	LEF1
967	Ear_M	positive	MGI Expression: Detected	6739	TS22_hip	8	0.0001512916	1	0.1765762	101.9894	0.01960988	2	5	0.01769912	0.4	1	2	3	LEF1
968	Ear_M	positive	MGI Expression: Detected	9084	TS26_mammary gland mesenchyme	9	0.0002263551	1	0.2348308	84.99115	0.02353186	2	6	0.01769912	0.3333333	1	2	3	LEF1
969	Ear_M	positive	MGI Expression: Detected	8198	TS26_mammary gland	10	0.0003160841	1	0.2951277	72.84956	0.02745384	2	7	0.01769912	0.2857143	1	3	5	LEF1
970	Ear_M	positive	MGI Expression: Detected	5682	TS21_axial skeleton tail region	10	0.0003160841	1	0.2951277	72.84956	0.02745384	2	7	0.01769912	0.2857143	1	3	4	LEF1
971	Ear_M	positive	MGI Expression: Detected	6572	TS22_mammary gland mesenchyme	12	0.0004203645	1	0.3270786	63.74336	0.03137582	2	8	0.01769912	0.25	1	4	7	LEF1
972	Ear_M	positive	MGI Expression: Detected	17461	TS28_renal medulla interstitium	13	0.0005221034	1	0.3749907	19.12301	0.1568791	3	40	0.02654867	0.075	2	3	3	LEF1,PTCH1
973	Ear_M	positive	MGI Expression: Detected	7699	TS26_integumental system gland	14	0.0005390829	1	0.3595298	56.66077	0.03529779	2	9	0.01769912	0.2222222	1	4	6	LEF1
974	Ear_M	positive	MGI Expression: Detected	6837	TS22_axial skeleton tail region	14	0.0005390829	1	0.3595298	56.66077	0.03529779	2	9	0.01769912	0.2222222	1	3	3	LEF1
975	Ear_M	positive	MGI Expression: Detected	6571	TS22_mammary gland epithelium	14	0.0005390829	1	0.3595298	56.66077	0.03529779	2	9	0.01769912	0.2222222	1	3	4	LEF1
976	Ear_M	positive	MGI Expression: Detected	15114	TS22_urogenital sinus mesenchyme	14	0.0005390829	1	0.3595298	56.66077	0.03529779	2	9	0.01769912	0.2222222	1	2	3	LEF1
977	Ear_M	positive	MGI Expression: Detected	3550	TS19_latero-nasal process mesenchyme	14	0.0005390829	1	0.3595298	56.66077	0.03529779	2	9	0.01769912	0.2222222	1	2	2	LEF1
978	Ear_M	positive	MGI Expression: Detected	3553	TS19_medial-nasal process mesenchyme	19	0.0006721264	1	0.3302971	50.99469	0.03921977	2	10	0.01769912	0.2	1	3	4	LEF1
979	Ear_M	positive	MGI Expression: Detected	17089	TS21_mesenchyme of proximal genital tubercle of female	20	0.0009807406	1	0.4578587	42.49558	0.04706372	2	12	0.01769912	0.1666667	1	5	13	LEF1
980	Ear_M	positive	MSigDB Perturbation	NADELLA_PRKAR1A_TARGETS_DN	Epithelial and mesenchymal markers down-regulated in MEF cells (embryonic fibroblasts) after knockout of PRKAR1A [GeneID=5573].	1	0.0003160841	1	1	72.84956	0.02745384	2	7	0.01769912	0.2857143	1	4	8	LEF1
981	Ear_M	positive	MSigDB Perturbation	SPIELMAN_LYMPHOBLAST_EUROPEAN_VS_ASIAN_2FC_DN	Genes down-regulated more than two-fold in lymphoblastoid cell lines from European population compared to those from Asian population.	2	0.0008193828	1	1	46.35881	0.04314175	2	11	0.01769912	0.1818182	1	5	20	LEF1
982	Ear_M	positive	Ensembl Genes	14768	LEF1	1	4.562145e-05	0.8230566	0.8230566	169.9823	0.01176593	2	3	0.01769912	0.6666667	1	1	1	LEF1
983	Ear_M	positive	Ensembl Genes	17263	VSTM2A	2	0.0003160841	1	1	72.84956	0.02745384	2	7	0.01769912	0.2857143	1	1	1	VSTM2A
984	Liver_M	negative	MSigDB Perturbation	WANG_BARRETTS_ESOPHAGUS_AND_ESOPHAGUS_CANCER_DN	Genes down-regulated in esophageal adenocarcinoma (EAC) and Barret's esophagus (BE) relative to normal esophagi.	1	0.0002166712	0.7288819	0.7288819	91.46667	0.02186589	2	18	0.05714286	0.1111111	2	9	38	KRT1,ST3GAL4
985	Liver_M	positive	GO Molecular Function	GO:0030295	protein kinase activator activity	1	0.000732744	1	1	50.02083	0.03998334	2	48	0.08333333	0.04166667	1	15	40	WNT11
986	Liver_M	positive	GO Molecular Function	GO:0019209	kinase activator activity	1	0.000732744	1	1	50.02083	0.03998334	2	48	0.08333333	0.04166667	1	15	47	WNT11
987	Liver_M	positive	GO Biological Process	GO:0090272	negative regulation of fibroblast growth factor production	1	9.954376e-06	0.1039237	0.1039237	400.1667	0.004997918	2	6	0.08333333	0.3333333	1	1	2	WNT11
988	Liver_M	positive	GO Biological Process	GO:0090270	regulation of fibroblast growth factor production	2	1.392903e-05	0.1454191	0.07270954	343	0.005830904	2	7	0.08333333	0.2857143	1	2	3	WNT11
989	Liver_M	positive	GO Biological Process	GO:0032915	positive regulation of transforming growth factor beta2 production	3	2.385404e-05	0.2490362	0.08301206	266.7778	0.007496876	2	9	0.08333333	0.2222222	1	2	2	WNT11
990	Liver_M	positive	GO Biological Process	GO:0071636	positive regulation of transforming growth factor beta production	4	5.157863e-05	0.5384809	0.1346202	184.6923	0.01082882	2	13	0.08333333	0.1538462	1	6	11	WNT11
991	Liver_M	positive	GO Biological Process	GO:0060197	cloacal septation	5	7.923066e-05	0.8271681	0.1654336	150.0625	0.01332778	2	16	0.08333333	0.125	1	3	3	WNT11
992	Liver_M	positive	GO Biological Process	GO:0035844	cloaca development	5	7.923066e-05	0.8271681	0.1654336	150.0625	0.01332778	2	16	0.08333333	0.125	1	3	4	WNT11
993	Liver_M	positive	GO Biological Process	GO:0032909	regulation of transforming growth factor beta2 production	7	0.0001009163	1	0.1505095	133.3889	0.01499375	2	18	0.08333333	0.1111111	1	6	7	WNT11
994	Liver_M	positive	GO Biological Process	GO:0071634	regulation of transforming growth factor beta production	8	0.0001383013	1	0.1804832	114.3333	0.01749271	2	21	0.08333333	0.0952381	1	9	17	WNT11
995	Liver_M	positive	GO Biological Process	GO:0090037	positive regulation of protein kinase C signaling cascade	9	0.0001664507	1	0.1930828	104.3913	0.01915868	2	23	0.08333333	0.08695652	1	4	8	WNT11
996	Liver_M	positive	GO Biological Process	GO:0090036	regulation of protein kinase C signaling cascade	9	0.0001664507	1	0.1930828	104.3913	0.01915868	2	23	0.08333333	0.08695652	1	4	9	WNT11
997	Liver_M	positive	GO Biological Process	GO:0051496	positive regulation of stress fiber assembly	11	0.0002134939	1	0.2026251	92.34615	0.02165764	2	26	0.08333333	0.07692308	1	12	29	WNT11
998	Liver_M	positive	GO Biological Process	GO:0070830	tight junction assembly	12	0.0002304561	1	0.2004968	88.92593	0.02249063	2	27	0.08333333	0.07407407	1	10	35	WNT11
999	Liver_M	positive	GO Biological Process	GO:0043297	apical junction assembly	13	0.0002851725	1	0.2290155	80.03333	0.02498959	2	30	0.08333333	0.06666667	1	13	43	WNT11
1000	Liver_M	positive	GO Biological Process	GO:0032233	positive regulation of actin filament bundle assembly	14	0.0003046845	1	0.2272076	77.45161	0.02582257	2	31	0.08333333	0.06451613	1	14	33	WNT11
1001	Liver_M	positive	GO Biological Process	GO:0061101	neuroendocrine cell differentiation	15	0.0003248316	1	0.2260828	75.03125	0.02665556	2	32	0.08333333	0.0625	1	5	7	WNT11
1002	Liver_M	positive	GO Biological Process	GO:0051492	regulation of stress fiber assembly	16	0.0003456126	1	0.2255122	72.75758	0.02748855	2	33	0.08333333	0.06060606	1	15	42	WNT11
1003	Liver_M	positive	GO Biological Process	GO:0034394	protein localization to cell surface	16	0.0003456126	1	0.2255122	72.75758	0.02748855	2	33	0.08333333	0.06060606	1	10	18	WNT11
1004	Liver_M	positive	GO Biological Process	GO:0030282	bone mineralization	18	0.0004835581	1	0.2804637	61.5641	0.03248646	2	39	0.08333333	0.05128205	1	14	36	WNT11
1005	Liver_M	positive	GO Biological Process	GO:0032231	regulation of actin filament bundle assembly	19	0.0005087497	1	0.2795446	60.025	0.03331945	2	40	0.08333333	0.05	1	19	48	WNT11
1006	Liver_M	positive	GO Biological Process	GO:0044247	cellular polysaccharide catabolic process	20	0.0005880779	1	0.3069767	55.83721	0.03581841	2	43	0.08333333	0.04651163	2	8	22	PHKG2,PYGM
1007	Liver_M	positive	GO Biological Process	GO:0009251	glucan catabolic process	20	0.0005880779	1	0.3069767	55.83721	0.03581841	2	43	0.08333333	0.04651163	2	8	21	PHKG2,PYGM
1008	Liver_M	positive	GO Biological Process	GO:0000272	polysaccharide catabolic process	20	0.0005880779	1	0.3069767	55.83721	0.03581841	2	43	0.08333333	0.04651163	2	8	24	PHKG2,PYGM
1009	Liver_M	positive	GO Biological Process	GO:0005980	glycogen catabolic process	20	0.0005880779	1	0.3069767	55.83721	0.03581841	2	43	0.08333333	0.04651163	2	8	20	PHKG2,PYGM
1010	Liver_M	positive	GO Biological Process	GO:0031214	biomineral tissue development	24	0.000732744	1	0.3187436	50.02083	0.03998334	2	48	0.08333333	0.04166667	1	19	66	WNT11
1011	Liver_M	positive	GO Biological Process	GO:0006073	cellular glucan metabolic process	25	0.0008596145	1	0.358975	46.17308	0.04331529	2	52	0.08333333	0.03846154	2	13	47	PHKG2,PYGM
1012	Liver_M	positive	GO Biological Process	GO:0005977	glycogen metabolic process	25	0.0008596145	1	0.358975	46.17308	0.04331529	2	52	0.08333333	0.03846154	2	13	46	PHKG2,PYGM
1013	Liver_M	positive	GO Biological Process	GO:0072201	negative regulation of mesenchymal cell proliferation	27	0.0009612237	1	0.3716732	43.65455	0.04581424	2	55	0.08333333	0.03636364	1	4	5	WNT11
1014	Liver_M	positive	GO Biological Process	GO:0044275	cellular carbohydrate catabolic process	27	0.0009612237	1	0.3716732	43.65455	0.04581424	2	55	0.08333333	0.03636364	2	12	31	PHKG2,PYGM
1015	Liver_M	positive	Mouse Phenotype	MP:0009671	abnormal uterus physiology	1	4.366567e-05	0.3457448	0.3457448	200.0833	0.009995835	2	12	0.08333333	0.1666667	1	6	23	WNT11
1016	Liver_M	positive	Mouse Phenotype	MP:0011760	abnormal ureteric bud tip morphology	2	0.0001814902	1	0.7185197	100.0417	0.01999167	2	24	0.08333333	0.08333333	1	2	5	WNT11
1017	Liver_M	positive	Mouse Phenotype	MP:0009095	abnormal endometrial gland number	3	0.0003046845	1	0.804164	77.45161	0.02582257	2	31	0.08333333	0.06451613	1	9	23	WNT11
1018	Liver_M	positive	Mouse Phenotype	MP:0009094	abnormal endometrial gland morphology	4	0.0009612237	1	1	43.65455	0.04581424	2	55	0.08333333	0.03636364	1	11	28	WNT11
1019	Liver_M	positive	Disease Ontology	DOID:2747	glycogen storage disease	1	0.0005087497	1	1	60.025	0.03331945	2	40	0.08333333	0.05	2	6	19	PHKG2,PYGM
1020	Liver_M	positive	Disease Ontology	DOID:2978	inborn errors carbohydrate metabolism	2	0.000732744	1	0.8188414	50.02083	0.03998334	2	48	0.08333333	0.04166667	2	12	50	PHKG2,PYGM
1021	Liver_M	positive	MSigDB Oncogenic Signatures	BCAT_GDS748_UP	Genes up-regulated in HEK293 cells (kidney fibroblasts) expressing constitutively active form of CTNNB1 [Gene ID=1499] gene.	1	0.0005610106	0.104909	0.104909	57.16667	0.03498542	2	42	0.08333333	0.04761905	1	18	48	WNT11
1022	Liver_M	positive	MSigDB Immunologic Signatures	GSE17721_LPS_VS_POLYIC_8H_BMDM_DN	Genes down-regulated in comparison of dendritic cells (DC) stimulated with LPS (TLR4 agonist) at 8 h versus DC cells stimulated with poly(I:C) (TLR3 agonist) at 8 h.	1	7.633483e-05	0.1457995	0.1457995	17.33574	0.2307372	4	277	0.1666667	0.01444043	3	50	193	PHF2,SEPT8,WNT11
1023	Liver_M	positive	MSigDB Immunologic Signatures	GSE360_CTRL_VS_B_MALAYI_HIGH_DOSE_DC_DN	Genes down-regulated in comparison of dendritic cells (DC) versus DCs exposed to B. malayi (50 worms/well).	2	0.0007287892	1	0.6959937	16.82944	0.1782591	3	214	0.125	0.01401869	3	54	197	CAPRIN1,PHF2,PYGM
1024	Liver_M	positive	MSigDB Pathway	REACTOME_GLYCOGEN_BREAKDOWN_GLYCOGENOLYSIS	Genes involved in Glycogen breakdown (glycogenolysis)	1	0.0005345676	0.7056292	0.7056292	58.56098	0.03415244	2	41	0.08333333	0.04878049	2	7	16	PHKG2,PYGM
1025	Liver_M	positive	MGI Expression: Detected	879	TS14_nephric duct	1	9.954376e-06	0.09294401	0.09294401	400.1667	0.004997918	2	6	0.08333333	0.3333333	1	1	1	WNT11
1026	Liver_M	positive	MGI Expression: Detected	6130	TS22_gastro-oesophageal junction	1	9.954376e-06	0.09294401	0.09294401	400.1667	0.004997918	2	6	0.08333333	0.3333333	1	1	1	WNT11
1027	Liver_M	positive	MGI Expression: Detected	17707	TS12_truncus arteriosus	1	9.954376e-06	0.09294401	0.09294401	400.1667	0.004997918	2	6	0.08333333	0.3333333	1	1	1	WNT11
1028	Liver_M	positive	MGI Expression: Detected	15774	TS22_hindgut epithelium	4	1.856259e-05	0.1733189	0.04332973	300.125	0.00666389	2	8	0.08333333	0.25	1	2	4	WNT11
1029	Liver_M	positive	MGI Expression: Detected	10869	TS24_oesophagus epithelium	5	2.980238e-05	0.2782648	0.05565296	240.1	0.008329863	2	10	0.08333333	0.2	1	3	11	WNT11
1030	Liver_M	positive	MGI Expression: Detected	15721	TS20_gut mesentery	6	3.640659e-05	0.3399283	0.05665472	218.2727	0.009162849	2	11	0.08333333	0.1818182	1	4	5	WNT11
1031	Liver_M	positive	MGI Expression: Detected	15428	TS26_ureteric tip	7	4.366567e-05	0.4077064	0.05824377	200.0833	0.009995835	2	12	0.08333333	0.1666667	1	3	6	WNT11
1032	Liver_M	positive	MGI Expression: Detected	9473	TS23_handplate dermis	8	5.157863e-05	0.4815897	0.06019871	184.6923	0.01082882	2	13	0.08333333	0.1538462	1	2	3	WNT11
1033	Liver_M	positive	MGI Expression: Detected	16498	TS23_forelimb dermis	8	5.157863e-05	0.4815897	0.06019871	184.6923	0.01082882	2	13	0.08333333	0.1538462	1	3	4	WNT11
1034	Liver_M	positive	MGI Expression: Detected	15571	TS21_footplate pre-cartilage condensation	10	6.014444e-05	0.5615686	0.05615686	171.5	0.01166181	2	14	0.08333333	0.1428571	1	4	4	WNT11
1035	Liver_M	positive	MGI Expression: Detected	3432	TS19_pericardium	11	6.936212e-05	0.6476341	0.05887583	160.0667	0.01249479	2	15	0.08333333	0.1333333	1	4	9	WNT11
1036	Liver_M	positive	MGI Expression: Detected	6118	TS22_stomach fundus	12	7.923066e-05	0.7397767	0.06164806	150.0625	0.01332778	2	16	0.08333333	0.125	1	2	2	WNT11
1037	Liver_M	positive	MGI Expression: Detected	17684	TS19_body wall	13	0.0001009163	0.9422555	0.07248119	133.3889	0.01499375	2	18	0.08333333	0.1111111	1	7	10	WNT11
1038	Liver_M	positive	MGI Expression: Detected	14770	TS23_forelimb mesenchyme	13	0.0001009163	0.9422555	0.07248119	133.3889	0.01499375	2	18	0.08333333	0.1111111	1	6	16	WNT11
1039	Liver_M	positive	MGI Expression: Detected	16398	TS23_forelimb pre-cartilage condensation	15	0.0001251934	1	0.07792872	120.05	0.01665973	2	20	0.08333333	0.1	1	8	14	WNT11
1040	Liver_M	positive	MGI Expression: Detected	16011	TS20_hindlimb digit mesenchyme	16	0.0001383013	1	0.08070745	114.3333	0.01749271	2	21	0.08333333	0.0952381	1	5	5	WNT11
1041	Liver_M	positive	MGI Expression: Detected	12077	TS26_lower jaw incisor epithelium	16	0.0001383013	1	0.08070745	114.3333	0.01749271	2	21	0.08333333	0.0952381	1	7	15	WNT11
1042	Liver_M	positive	MGI Expression: Detected	16001	TS20_forelimb digit mesenchyme	18	0.0001664507	1	0.08634168	104.3913	0.01915868	2	23	0.08333333	0.08695652	1	6	6	WNT11
1043	Liver_M	positive	MGI Expression: Detected	14760	TS21_forelimb epithelium	19	0.0001814902	1	0.08918811	100.0417	0.01999167	2	24	0.08333333	0.08333333	1	6	8	WNT11
1044	Liver_M	positive	MGI Expression: Detected	10314	TS24_ureter	19	0.0001814902	1	0.08918811	100.0417	0.01999167	2	24	0.08333333	0.08333333	1	8	9	WNT11
1045	Liver_M	positive	MGI Expression: Detected	8355	TS23_trapezius muscle	21	0.0002134939	1	0.09492345	92.34615	0.02165764	2	26	0.08333333	0.07692308	2	2	5	NAT10,PYGM
1046	Liver_M	positive	MGI Expression: Detected	8331	TS23_deltoid muscle	21	0.0002134939	1	0.09492345	92.34615	0.02165764	2	26	0.08333333	0.07692308	2	2	5	NAT10,PYGM
1047	Liver_M	positive	MGI Expression: Detected	8335	TS23_latissimus dorsi	21	0.0002134939	1	0.09492345	92.34615	0.02165764	2	26	0.08333333	0.07692308	2	2	6	NAT10,PYGM
1048	Liver_M	positive	MGI Expression: Detected	14953	TS21_forelimb pre-cartilage condensation	24	0.0003248316	1	0.126373	75.03125	0.02665556	2	32	0.08333333	0.0625	1	6	16	WNT11
1049	Liver_M	positive	MGI Expression: Detected	6134	TS22_hindgut	25	0.0004117499	1	0.1537804	66.69444	0.02998751	2	36	0.08333333	0.05555556	1	9	19	WNT11
1050	Liver_M	positive	MGI Expression: Detected	15425	TS26_nephrogenic zone	25	0.0004117499	1	0.1537804	66.69444	0.02998751	2	36	0.08333333	0.05555556	1	9	14	WNT11
1051	Liver_M	positive	MGI Expression: Detected	16214	TS21_handplate pre-cartilage condensation	27	0.0004589936	1	0.1587268	63.18421	0.03165348	2	38	0.08333333	0.05263158	1	3	4	WNT11
1052	Liver_M	positive	MGI Expression: Detected	2593	TS17_forelimb bud apical ectodermal ridge	28	0.0004772961	1	0.1591612	19.46757	0.1541025	3	185	0.125	0.01621622	2	22	36	SP8,WNT11
1053	Liver_M	positive	MGI Expression: Detected	7561	TS23_pelvic girdle muscle	29	0.0004835581	1	0.155689	61.5641	0.03248646	2	39	0.08333333	0.05128205	2	5	15	NAT10,PYGM
1054	Liver_M	positive	MGI Expression: Detected	15722	TS22_gut mesentery	30	0.0005345676	1	0.1663753	58.56098	0.03415244	2	41	0.08333333	0.04878049	1	5	5	WNT11
1055	Liver_M	positive	MGI Expression: Detected	9730	TS24_oesophagus	31	0.0005610106	1	0.1689728	57.16667	0.03498542	2	42	0.08333333	0.04761905	1	10	29	WNT11
1056	Liver_M	positive	MGI Expression: Detected	16412	TS19_dermomyotome	32	0.0006157685	1	0.1796697	54.56818	0.0366514	2	44	0.08333333	0.04545455	1	9	13	WNT11
1057	Liver_M	positive	MGI Expression: Detected	3750	TS19_infundibular recess of 3rd ventricle	33	0.0006440813	1	0.182236	53.35556	0.03748438	2	45	0.08333333	0.04444444	1	5	7	WNT11
1058	Liver_M	positive	MGI Expression: Detected	3749	TS19_diencephalon-derived pituitary gland	34	0.0007635364	1	0.2096806	49	0.04081633	2	49	0.08333333	0.04081633	1	6	9	WNT11
1059	Liver_M	positive	MGI Expression: Detected	275	TS12_head somite	35	0.0008269726	1	0.2206127	47.07843	0.0424823	2	51	0.08333333	0.03921569	1	12	21	WNT11
1060	Liver_M	positive	MGI Expression: Detected	15472	TS28_hair outer root sheath	36	0.0008928709	1	0.231576	45.30189	0.04414827	2	53	0.08333333	0.03773585	1	9	22	WNT11
1061	Liver_M	positive	MSigDB Perturbation	BROWNE_HCMV_INFECTION_24HR_UP	Genes up-regulated in primary fibroblast cell culture after infection with HCMV (AD169 strain) at 24 h time point that were not up-regulated at the previous time point, 20 h.	1	1.755826e-05	0.05906599	0.05906599	25.27368	0.1582674	4	190	0.1666667	0.02105263	3	41	145	SF1,SRCAP,WNT11
1062	Liver_M	positive	MSigDB Perturbation	BOQUEST_STEM_CELL_CULTURED_VS_FRESH_DN	Genes down-regulated in cultured stromal stem cells from adipose tissue, compared to the freshly isolated cells.	2	0.0003248316	1	0.5463668	75.03125	0.02665556	2	32	0.08333333	0.0625	1	7	31	WNT11
1063	Liver_M	positive	MSigDB Perturbation	CHAUHAN_RESPONSE_TO_METHOXYESTRADIOL_UP	Genes up-regulated by 2-methoxyestradiol (2ME2) [PubChem=1573] in the MM.1S cell line (multiple myeloma) sensitive to dexamethasone [PubChem=5743].	3	0.0008928709	1	1	45.30189	0.04414827	2	53	0.08333333	0.03773585	1	17	50	WNT11
1064	Liver_M	positive	MSigDB Perturbation	BEGUM_TARGETS_OF_PAX3_FOXO1_FUSION_DN	Genes down-regulated in SaOS-2 cells (osteosarcoma) upon expression of PAX3-FOXO1 [GeneID=5077;2308] fusion protein off an adenoviral vector.	4	0.0009612237	1	0.8083891	43.65455	0.04581424	2	55	0.08333333	0.03636364	1	17	44	WNT11
1065	Liver_M	positive	InterPro	IPR026536	Wnt-11 protein	1	9.954376e-06	0.09379013	0.09379013	400.1667	0.004997918	2	6	0.08333333	0.3333333	1	1	1	WNT11
1066	Liver_M	positive	InterPro	IPR027992	Possible tRNA binding domain	2	0.0008329863	1	1	1200.5	0.0008329863	1	1	0.04166667	1	1	1	1	NAT10
1067	Liver_M	positive	InterPro	IPR022070	Cytoplasmic activation/proliferation-associated protein-1 C term	2	0.0008329863	1	1	1200.5	0.0008329863	1	1	0.04166667	1	1	1	2	CAPRIN1
1068	Liver_M	positive	InterPro	IPR013562	Domain of unknown function DUF1726	2	0.0008329863	1	1	1200.5	0.0008329863	1	1	0.04166667	1	1	1	1	NAT10
1069	Liver_M	positive	InterPro	IPR007807	Helicase domain	2	0.0008329863	1	1	1200.5	0.0008329863	1	1	0.04166667	1	1	1	1	NAT10
1070	Liver_M	positive	InterPro	IPR018161	Wnt protein, conserved site	6	0.000926741	1	1	44.46296	0.04498126	2	54	0.08333333	0.03703704	1	13	19	WNT11
1071	Liver_M	positive	InterPro	IPR005817	Wnt	6	0.000926741	1	1	44.46296	0.04498126	2	54	0.08333333	0.03703704	1	13	19	WNT11
1072	Liver_M	positive	TreeFam	TF300601	NAT10	1	0.0008329863	1	1	1200.5	0.0008329863	1	1	0.04166667	1	1	1	1	NAT10
1073	Liver_M	positive	TreeFam	TF329471	CAPRIN1, CAPRIN2	1	0.0008329863	1	1	1200.5	0.0008329863	1	1	0.04166667	1	1	1	2	CAPRIN1
1074	Liver_M	positive	HGNC Gene Families	WNT	WNT	1	0.0001009163	0.04823799	0.04823799	133.3889	0.01499375	2	18	0.08333333	0.1111111	1	7	12	WNT11
1075	Liver_M	positive	Ensembl Genes	3767	WNT11	1	9.954376e-06	0.1795869	0.1795869	400.1667	0.004997918	2	6	0.08333333	0.3333333	1	1	1	WNT11
1076	Liver_M	positive	Ensembl Genes	3200	NAT10	2	0.0008329863	1	1	1200.5	0.0008329863	1	1	0.04166667	1	1	1	1	NAT10
1077	Liver_M	positive	Ensembl Genes	3199	CAPRIN1	2	0.0008329863	1	1	1200.5	0.0008329863	1	1	0.04166667	1	1	1	1	CAPRIN1
