# Supplementary material for: Epigenetic aging studies of pair bonding in prairie voles
Source: Sci Rep. 2024 Jul 29;14:17439. doi: 10.1038/s41598-024-67641-2 (PMC11286801; doi:10.1038/s41598-024-67641-2)
Supplement: Supplementary file 4 — Supplementary Information 4. [file 41598_2024_67641_MOESM4_ESM.csv]

var	Coef.VoleMultiTissue	Coef.VoleBlood	Coef.VoleLiver	Coef.VoleBrain	Coef.VoleEar	Coef.HumanVoleLogLinear	Coef.HumanVoleRelativeAge	Coef.VoleClockForPairBonded	Coef..VoleClockForSexNaive	rep..Microtus_ochrogaster.MicOch1.0.100...dim.datAnnotation...1...	CGid	ENTREZID	SYMBOL	GeneRegionID	seqnames	probeStart	probeEnd	width	strand	CGstart	CGend	seq	annotation	geneChr	geneStart	geneEnd	geneLength	geneStrand	transcriptId	distanceToTSS	flank_txIds	flank_geneIds	flank_gene_distances	genic	Intergenic	Promoter	fiveUTR	threeUTR	Exon	Intron	downstream	distal_intergenic	main_Categories	CpG_number_on_geneRegion	CpGs_number_on_gene	ENSEMBL	ENSEMBL_chromosome	conservationInHuman	CpGislandseqnames
(Intercept)	0.593892698771178	0.304727119051653	0.979324957326654	-0.529045992211183	-0.0020862962496474	3.43026125534911	0.983276843014045	-0.424603012657525	1.519563007534	Microtus_ochrogaster.MicOch1.0.100	NA	NA	NA	NA	NA	NA	NA	NA	NA	NA	NA	NA	NA	NA	NA	NA	NA	NA	NA	NA	NA	NA	NA	NA	NA	NA	NA	NA	NA	NA	NA	NA	NA	NA	NA	NA	NA	NA	NA
cg24352905	0.262480560743653	NA	NA	NA	NA	1.35710344434891	NA	0.0343274186377181	0.0478530337653097	Microtus_ochrogaster.MicOch1.0.100	cg24352905	102001560	Otp	Otp_Promoter	19	5686583	5686632	50	+	5686583	5686584	CGATTTCCTTAATGAGATGGAGCGGTTGCACGTCACGGAGTAAAGGGGTC	Promoter (6-7kb)	13	5671572	5680002	8431	2	Otp-201	-6581	NA	NA	NA	FALSE	TRUE	TRUE	FALSE	FALSE	FALSE	FALSE	FALSE	FALSE	Promoter	25	32	ENSMOCG00000019228	19	conserved gene and region	NA
cg11570499	-0.000724282112467569	NA	NA	NA	NA	NA	NA	-0.0456609058461146	-0.0128294926879651	Microtus_ochrogaster.MicOch1.0.100	cg11570499	102000060	Celf2	Celf2_Intron	16	24097212	24097261	50	+	24097212	24097213	CGCATAATGATCACTTAGCTCCCAGCATGCTTTGGGAGATGCAGCATTGC	Intron (Celf2-201/Celf2, intron 5 of 12)	10	24029358	24202214	172857	2	Celf2-201	104953	Celf2-201;Celf2-202;Celf2-203;Celf2-204;Celf2-205	Celf2;Celf2;Celf2;Celf2;Celf2	0;0;0;0;0	TRUE	FALSE	FALSE	FALSE	FALSE	FALSE	TRUE	FALSE	FALSE	Intron	9	24	ENSMOCG00000004765	16	conserved gene and region	NA
cg12818000	0.0458593078482214	NA	NA	NA	NA	NA	NA	0.0424421563583797	0.284578959128997	Microtus_ochrogaster.MicOch1.0.100	cg12818000	102001044	Hand2	Hand2_Intergenic_downstream	JH996458.1	1500510	1500559	50	-	1500510	1500511	CGGAATGTCCTGTGTGCCACATGGAGCTTGGGGAAAGGAAATGATTAAAG	Distal Intergenic	114	1467865	1470626	2762	1	Hand2-201	32694	NA	NA	NA	FALSE	TRUE	FALSE	FALSE	FALSE	FALSE	FALSE	FALSE	TRUE	Intergenic_downstream	3	13	ENSMOCG00000008122	JH996458.1	mapped to different genes	NA
cg27088374	-0.122888346043984	NA	-0.157056122809025	NA	NA	-0.253848417517986	-0.0386574903377156	NA	-0.0955073578106913	Microtus_ochrogaster.MicOch1.0.100	cg27088374	101999668	Clint1	Clint1_Exon	JH996460.1	291456	291505	50	+	291504	291505	CATACCTTATAAACTCTTCTCCAATTCTTTTTGTTGTCTTTTAACATTCG	Exon (Clint1-201/Clint1, exon 3 of 12)	116	265833	319867	54035	2	Clint1-201	28362	Clint1-201	Clint1	0	TRUE	FALSE	FALSE	FALSE	FALSE	TRUE	TRUE	FALSE	FALSE	Exon	5	14	ENSMOCG00000011170	JH996460.1	conserved gene and region	NA
cg10427592	-0.391843719961834	NA	NA	NA	NA	-0.71155339702393	-0.0365959488566275	NA	-0.37665372444047	Microtus_ochrogaster.MicOch1.0.100	cg10427592	101982079	Fosb	Fosb_Exon	JH996504.1	617816	617865	50	-	617816	617817	CGGGCATTTCCCCGAGACCGGCGCACTCCTACGGGGTGACACATACACAC	Exon (Fosb-201/Fosb, exon 2 of 4)	160	613132	620466	7335	2	Fosb-201	2601	Fosb-201;Fosb-202;Fosb-203	Fosb;Fosb;Fosb	0;0;0	TRUE	FALSE	FALSE	FALSE	FALSE	TRUE	TRUE	FALSE	FALSE	Exon	7	13	ENSMOCG00000001596	JH996504.1	mapped to different genes	JH996504.1
cg11086568	0.268173656343513	NA	NA	NA	NA	1.41085399458917	0.0759129216007891	NA	0.304762662260442	Microtus_ochrogaster.MicOch1.0.100	cg11086568	101979050	Fbxo45	Fbxo45_Exon	2	41429952	41430001	50	-	41429952	41429953	CGCAGCTCCGCAGCTCGGACAGCTCCAGGTAAGAGAACACCAACTCCAGC	Promoter (<=1kb)	2	41413489	41430451	16963	2	Fbxo45-201	450	Fbxo45-201;Wdr53-201	Fbxo45;Wdr53	0;-551	TRUE	FALSE	TRUE	FALSE	FALSE	TRUE	FALSE	FALSE	FALSE	Exon	4	4	ENSMOCG00000001568	2	conserved gene and region	2
cg17708237	-0.220344895845784	NA	NA	NA	NA	-0.835523677971612	-0.0313350222311506	NA	-0.155591701104806	Microtus_ochrogaster.MicOch1.0.100	cg17708237	102001004	Ntrk3	Ntrk3_Intron	22	16089569	16089618	50	-	16089617	16089618	GATGAGTTTGCTATCCTGATGATATTAATTATTCTTAAAGGTCAACAGCG	Intron (Ntrk3-201/Ntrk3, intron 3 of 16)	15	16011381	16370526	359146	1	Ntrk3-201	78188	Ntrk3-201;Ntrk3-202;Ntrk3-203;Ntrk3-204	Ntrk3;Ntrk3;Ntrk3;Ntrk3	0;0;0;0	TRUE	FALSE	FALSE	FALSE	FALSE	FALSE	TRUE	FALSE	FALSE	Intron	5	13	ENSMOCG00000013899	22	conserved gene and region	NA
cg18473521.1	0.183712255406264	NA	NA	NA	NA	0.137807986303084	0.0337761927145131	NA	0.41227450281689	Microtus_ochrogaster.MicOch1.0.100	cg18473521.1	101984569	Hoxc4	Hoxc4_Exon	15	1219379	1219428	50	+	1219427	1219428	TTACCCATTCTCGCTCGTAAATCCAGTTCAATTGTGCTAACCCAGAGTCG	Exon (Hoxc4-202/Hoxc4, exon 2 of 2)	9	1217914	1255720	37807	2	Hoxc4-201	36292	Hoxc4-201;Hoxc4-202	Hoxc4;Hoxc4	0;0	TRUE	FALSE	FALSE	FALSE	FALSE	TRUE	TRUE	FALSE	FALSE	Exon	56	170	ENSMOCG00000014873	15	conserved gene but different region	NA
cg09316860	0.928370799979353	NA	NA	NA	NA	1.42771325589677	0.199873212824272	NA	1.03035600351912	Microtus_ochrogaster.MicOch1.0.100	cg09316860	101984467	Pex14	Pex14_Intron	10	83968157	83968206	50	-	83968205	83968206	TTTTTCTTTTTATTTCTGCATTTGTCATAAAATAAAGCAAATTATTCCCG	Intron (Pex14-201/Pex14, intron 3 of 8)	8	83858993	83996427	137435	1	Pex14-201	109164	Pex14-201;Pex14-202	Pex14;Pex14	0;0	TRUE	FALSE	FALSE	FALSE	FALSE	FALSE	TRUE	FALSE	FALSE	Intron	98	142	ENSMOCG00000012379	10	conserved gene and region	NA
cg02884637	NA	NA	NA	NA	NA	0.367736941871232	0.00866504587238864	NA	0.00922431515478815	Microtus_ochrogaster.MicOch1.0.100	cg02884637	101985365	Pdss2	Pdss2_Intron	LG9	29019832	29019881	50	+	29019832	29019833	CGTCTGGCATAATATGTATTGATAGAGACTGTAATTGTCAACTCCTATTT	Intron (Pdss2-201/Pdss2, intron 2 of 7)	361	28918117	29161521	243405	1	Pdss2-201	101715	Pdss2-201	Pdss2	0	TRUE	FALSE	FALSE	FALSE	FALSE	FALSE	TRUE	FALSE	FALSE	Intron	3	6	ENSMOCG00000002520	LG9	conserved gene and region	NA
cg05453278	NA	NA	NA	NA	NA	-0.0446944061613722	-0.0179310537005628	NA	-0.319759373159943	Microtus_ochrogaster.MicOch1.0.100	cg05453278	101995685	Map4k4	Map4k4_Exon	LG2	25137662	25137711	50	+	25137710	25137711	CTTCAGCAGCAGCTGCTCCAGGAGCAGGCCATGTTACTGGTAAAGCCCCG	Exon (Map4k4-201/Map4k4, exon 14 of 31)	355	25027768	25167302	139535	1	Map4k4-201	109894	Map4k4-201;Map4k4-202;Map4k4-203;Map4k4-204;Map4k4-205;Map4k4-206	Map4k4;Map4k4;Map4k4;Map4k4;Map4k4;Map4k4	0;0;0;0;0;0	TRUE	FALSE	FALSE	FALSE	FALSE	TRUE	TRUE	FALSE	FALSE	Exon	12	12	ENSMOCG00000003196	LG2	conserved gene but different region	NA
cg26424339	NA	NA	NA	NA	NA	-0.214049562129282	-0.0389822892773942	NA	0.421781284386832	Microtus_ochrogaster.MicOch1.0.100	cg26424339	101983251	Cage1	Cage1_Intron	16	42105394	42105443	50	-	42105394	42105395	CGGACGAGCAGTTCACATTCCATTACGAAATTCTACACGGCTTCAGAGCC	Intron (NA, intron 1 of 2)	10	42280958	42319227	38270	2	Cage1-201	213833	NA	NA	NA	TRUE	FALSE	FALSE	FALSE	FALSE	FALSE	TRUE	FALSE	FALSE	Intron	6	10	ENSMOCG00000018199	16	mapped to different genes	NA
cg01061575	0.415253272473223	NA	NA	NA	0.293202101925801	1.60396578793548	NA	NA	0.321770700524068	Microtus_ochrogaster.MicOch1.0.100	cg01061575	113455429	Prr5	Prr5_Exon	15	26444981	26445030	50	-	26445029	26445030	CTCTTGCCCAGGTCACTGAGGCTGGGCGAACTCATGAACTTCAACCTGCG	Promoter (<=1kb)	9	26421940	26445221	23282	2	Prr5-201	191	Prr5-201	Prr5	0	TRUE	FALSE	TRUE	FALSE	FALSE	TRUE	FALSE	FALSE	FALSE	Exon	1	1	ENSMOCG00000018062	15	mapped to different genes	15
cg03262977	0.110590172985348	NA	NA	NA	NA	NA	NA	NA	0.0376695435981539	Microtus_ochrogaster.MicOch1.0.100	cg03262977	102002034	Epha4	Epha4_threeUTR	LG4	53711438	53711487	50	+	53711486	53711487	TTTACCTCATCCATGCACTTTAATTGAAGAACTGCACTTTTTTTACTTCG	3' UTR	357	53573148	53717819	144672	1	Epha4-201	138290	Epha4-201	Epha4	0	TRUE	FALSE	FALSE	FALSE	TRUE	TRUE	FALSE	FALSE	FALSE	threeUTR	2	10	ENSMOCG00000005438	LG4	conserved gene and region	NA
cg26102159	-0.0159993400067212	NA	-0.235043778404983	NA	NA	-0.24585889207974	NA	NA	-0.216087121240439	Microtus_ochrogaster.MicOch1.0.100	cg26102159	101995419	Camk2g	Camk2g_Exon	JH996451.1	1913524	1913573	50	+	1913524	1913525	CGGAGCTCTGCCTGCCAACTGAGGGGATACAGTCTCTCAGTGCACAGAGC	Exon (Camk2g-205/Camk2g, exon 13 of 19)	107	1889955	1948310	58356	2	Camk2g-201	34737	Camk2g-201;Camk2g-202;Camk2g-203;Camk2g-204;Camk2g-205	Camk2g;Camk2g;Camk2g;Camk2g;Camk2g	0;0;0;0;0	TRUE	FALSE	FALSE	FALSE	FALSE	TRUE	TRUE	FALSE	FALSE	Exon	10	16	ENSMOCG00000008124	JH996451.1	conserved gene and region	JH996451.1
cg03957712	-0.139138158136525	NA	NA	NA	NA	NA	NA	NA	-0.151536993467788	Microtus_ochrogaster.MicOch1.0.100	cg03957712	101981229	Plbd1	Plbd1_threeUTR	JH996429.1	2900306	2900355	50	+	2900306	2900307	CGTGAATGTAACACATCGTCCAGTAACTCAGGTGACCACAAGACTCCCTG	3' UTR	85	2911353	2959000	47648	2	Plbd1-201	58645	NA	NA	NA	TRUE	FALSE	FALSE	FALSE	TRUE	TRUE	FALSE	FALSE	FALSE	threeUTR	1	3	ENSMOCG00000009805	JH996429.1	mapped to different genes	NA
cg10662112	-0.144668055852152	NA	NA	NA	NA	-0.401306358244056	NA	NA	-0.277255423250513	Microtus_ochrogaster.MicOch1.0.100	cg10662112	101990671	Fign	Fign_Intron	4	75019130	75019179	50	-	75019130	75019131	CGTAATTGAAATGAAGTCTAATCAGACTCATTACTGTTTTCAGCAATTTG	Intron (Fign-201/Fign, intron 1 of 1)	3	75002948	75122870	119923	2	Fign-201	103691	Fign-201	Fign	0	TRUE	FALSE	FALSE	FALSE	FALSE	FALSE	TRUE	FALSE	FALSE	Intron	22	105	ENSMOCG00000007472	4	conserved gene and region	NA
cg25824158	-0.141055050951777	NA	NA	NA	NA	-0.614355957359839	NA	NA	-0.0573848979129679	Microtus_ochrogaster.MicOch1.0.100	cg25824158	101995419	Camk2g	Camk2g_Exon	JH996451.1	1913518	1913567	50	+	1913518	1913519	CGGGGGCGGAGCTCTGCCTGCCAACTGAGGGGATACAGTCTCTCAGTGCA	Exon (Camk2g-205/Camk2g, exon 13 of 19)	107	1889955	1948310	58356	2	Camk2g-201	34743	Camk2g-201;Camk2g-202;Camk2g-203;Camk2g-204;Camk2g-205	Camk2g;Camk2g;Camk2g;Camk2g;Camk2g	0;0;0;0;0	TRUE	FALSE	FALSE	FALSE	FALSE	TRUE	TRUE	FALSE	FALSE	Exon	10	16	ENSMOCG00000008124	JH996451.1	conserved gene and region	JH996451.1
cg18599143	-0.102969771053513	NA	NA	NA	NA	-0.465982271557491	NA	NA	-0.0346928478778011	Microtus_ochrogaster.MicOch1.0.100	cg18599143	101984414	Actrt3	Actrt3_Intergenic_downstream	1	61969584	61969633	50	-	61969584	61969585	CGCTTCGGAAAGATTATGCTTTTTGGGTGTTCTGTAGATGTCTTTCCAGT	Distal Intergenic	1	61775640	61777564	1925	1	Actrt3-201	193993	NA	NA	NA	FALSE	TRUE	FALSE	FALSE	FALSE	FALSE	FALSE	FALSE	TRUE	Intergenic_downstream	27	27	ENSMOCG00000015666	1	mapped to different genes	NA
cg18913902	0.276695408373155	NA	NA	NA	NA	0.0443518146417798	NA	NA	0.209702454175234	Microtus_ochrogaster.MicOch1.0.100	cg18913902	101991883	Cadps2	Cadps2_Intron	JH996434.1	101126	101175	50	+	101174	101175	GCCAGGAGTTGCCACTGACTATGGAAATTGCCACACCAGGGCTATAAACG	Intron (Cadps2-201/Cadps2, intron 28 of 29)	90	91520	611311	519792	2	Cadps2-201	510136	Cadps2-201;Cadps2-202;Cadps2-203;Cadps2-204;Cadps2-205	Cadps2;Cadps2;Cadps2;Cadps2;Cadps2	0;0;0;0;0	TRUE	FALSE	FALSE	FALSE	FALSE	FALSE	TRUE	FALSE	FALSE	Intron	13	15	ENSMOCG00000022770	JH996434.1	conserved gene and region	NA
cg08711021	0.187171014823403	NA	NA	NA	NA	NA	NA	NA	0.185872857969871	Microtus_ochrogaster.MicOch1.0.100	cg08711021	101988179	Lrrtm1	Lrrtm1_Exon	JH996430.1	6654711	6654760	50	+	6654759	6654760	ATTAACCCCGTGAACTGGCCGGCGCGCAGCTCCGAGAGGCTGTTGTAGCG	Exon (Lrrtm1-201/Lrrtm1, exon 2 of 2)	86	6653037	6655903	2867	2	Lrrtm1-201	1143	Lrrtm1-201	Lrrtm1	0	TRUE	FALSE	FALSE	FALSE	FALSE	TRUE	FALSE	FALSE	FALSE	Exon	14	22	ENSMOCG00000015921	JH996430.1	mapped to different genes	JH996430.1
cg21079728	-0.0983460276160769	NA	NA	NA	NA	-1.54595028517731	NA	NA	-1.29113451434683	Microtus_ochrogaster.MicOch1.0.100	cg21079728	101994264	Dhx33	Dhx33_Exon	7	27774375	27774424	50	-	27774423	27774424	TTCTTCCTCCTTTTAGGGCTATCGCAAAGTGATCATTTCAACCAACATCG	Exon (Dhx33-201/Dhx33, exon 6 of 12)	6	27765215	27783279	18065	1	Dhx33-201	9160	Dhx33-201	Dhx33	0	TRUE	FALSE	FALSE	FALSE	FALSE	TRUE	TRUE	FALSE	FALSE	Exon	2	2	ENSMOCG00000016069	7	conserved gene but different region	NA
cg09984613	0.723322697237646	NA	NA	NA	NA	NA	NA	NA	0.529371234216296	Microtus_ochrogaster.MicOch1.0.100	cg09984613	101984908	Ak8	Ak8_Intron	4	48355515	48355564	50	+	48355563	48355564	AAATAATAACCACTGTGCAGAGCTATTAGAATTAATATTTATGCTGCCCG	Intron (Ak8-201/Ak8, intron 11 of 12)	3	48340936	48461279	120344	2	Ak8-201	105715	Ak8-201	Ak8	0	TRUE	FALSE	FALSE	FALSE	FALSE	FALSE	TRUE	FALSE	FALSE	Intron	3	3	ENSMOCG00000015262	4	conserved gene and region	NA
cg08402704	NA	NA	NA	0.55521816210962	NA	1.76729379946455	NA	NA	0.150719895772498	Microtus_ochrogaster.MicOch1.0.100	cg08402704	NA	Zfp644	Zfp644_Intergenic_downstream	LG1	55980357	55980406	50	-	55980357	55980358	CGAAGCGACGTGGAAACCCTTCCACCAAAATGAGCTGTGATATCCTTTTG	Distal Intergenic	352	56033423	56085852	52430	2	Zfp644-201	105495	NA	NA	NA	FALSE	TRUE	FALSE	FALSE	FALSE	FALSE	FALSE	FALSE	TRUE	Intergenic_downstream	12	22	ENSMOCG00000013871	LG1	mapped to different genes	LG1
cg20747380	0.193093776399509	NA	NA	NA	NA	NA	NA	NA	0.346256696811779	Microtus_ochrogaster.MicOch1.0.100	cg20747380	102000476	Hoxa2	Hoxa2_fiveUTR	JH996441.1	6192155	6192204	50	-	6192203	6192204	ACCTTGTCTCCATGAATTCAATAGTTTAATAGTAGCGCGGTCCCCATACG	Promoter (<=1kb)	97	6192091	6194500	2410	1	Hoxa2-201	64	Hoxa3-201;Hoxa2-201	Hoxa3;Hoxa2	0;0	TRUE	FALSE	TRUE	TRUE	FALSE	TRUE	FALSE	FALSE	FALSE	fiveUTR	5	15	ENSMOCG00000019225	JH996441.1	conserved gene and region	NA
cg07279255	0.449252273987844	NA	0.507057936605878	NA	0.625026743520185	NA	NA	NA	0.484443452803826	Microtus_ochrogaster.MicOch1.0.100	cg07279255	NA	En1	En1_Promoter	6	10170393	10170442	50	+	10170441	10170442	ACCCAGGCACACTTTTTGCCTTCAAACCGGAAGCACGTGAGTCAGGGCCG	Promoter (<=1kb)	5	10165459	10169726	4268	2	En1-201	-667	En1-201	En1	0	FALSE	TRUE	TRUE	FALSE	FALSE	FALSE	FALSE	FALSE	FALSE	Promoter	25	40	ENSMOCG00000021118	6	conserved gene and region	6
cg13545911	0.30747773663079	NA	NA	NA	0.0933959976951481	NA	NA	NA	0.246547326168434	Microtus_ochrogaster.MicOch1.0.100	cg13545911	101996613	Rhcg	Rhcg_Intergenic_downstream	22	15124551	15124600	50	-	15124551	15124552	CGGGGTGAGAGCTGTGAATGCCTAAAACAAACTCGAAAAGGAGGGAAAAT	Distal Intergenic	15	15061564	15078968	17405	1	Rhcg-201	63036	NA	NA	NA	FALSE	TRUE	FALSE	FALSE	FALSE	FALSE	FALSE	FALSE	TRUE	Intergenic_downstream	8	8	ENSMOCG00000022826	22	mapped to different genes	NA
cg27193252	0.337269963007982	NA	0.21721245166521	0.528983233799684	NA	NA	NA	NA	0.0074722803240531	Microtus_ochrogaster.MicOch1.0.100	cg27193252	101989275	Foxd3	Foxd3_Exon	10	67348741	67348790	50	-	67348789	67348790	CATCACCATGGCCATCCTGCAGAGCCCGCAGAAGAAGCTGACCCTGAGCG	Promoter (<=1kb)	8	67348310	67349775	1466	1	Foxd3-201	431	Foxd3-201	Foxd3	0	TRUE	FALSE	TRUE	FALSE	FALSE	TRUE	FALSE	FALSE	FALSE	Exon	4	27	ENSMOCG00000003755	10	mapped to different genes	10
cg05977669	0.230882537530953	NA	NA	0.784579361724179	NA	NA	NA	NA	0.101749890017363	Microtus_ochrogaster.MicOch1.0.100	cg05977669	101997893	Hoxa11	Hoxa11_Exon	JH996441.1	6110913	6110962	50	+	6110913	6110914	CGGTGAGAACACCGAGTGACGATCTGTTGCTTCCCCTGAGGTGGCTACAA	Promoter (<=1kb)	97	6111151	6114803	3653	1	Hoxa11-201	-189	Hoxa11-201	Hoxa11	0	TRUE	FALSE	TRUE	FALSE	FALSE	TRUE	FALSE	FALSE	FALSE	Exon	11	19	ENSMOCG00000004073	JH996441.1	mapped to different genes	JH996441.1
cg17177455	0.444656264918431	NA	NA	0.334682991839643	NA	NA	NA	NA	0.237233876549533	Microtus_ochrogaster.MicOch1.0.100	cg17177455	101995031	Hoxd11	Hoxd11_Promoter	4	84187872	84187921	50	+	84187920	84187921	CAAAGTTAAGGTCAAGTTAGTGTCTTATCTTGGGTGACTCAAAATCACCG	Promoter (2-3kb)	3	84190664	84192971	2308	1	Hoxd11-201	-2743	Hoxd12-201;Hoxd11-201	Hoxd12;Hoxd11	0;0	FALSE	TRUE	TRUE	FALSE	FALSE	FALSE	FALSE	FALSE	FALSE	Promoter	9	14	ENSMOCG00000019226	4	conserved gene but different region	4
cg05551621	0.177860954010771	NA	0.0912669767540086	NA	NA	NA	NA	NA	0.467252372956864	Microtus_ochrogaster.MicOch1.0.100	cg05551621	101989275	Foxd3	Foxd3_Exon	10	67348750	67348799	50	-	67348798	67348799	GGCCATCCTGCAGAGCCCGCAGAAGAAGCTGACCCTGAGCGGCATCTGCG	Promoter (<=1kb)	8	67348310	67349775	1466	1	Foxd3-201	440	Foxd3-201	Foxd3	0	TRUE	FALSE	TRUE	FALSE	FALSE	TRUE	FALSE	FALSE	FALSE	Exon	4	27	ENSMOCG00000003755	10	mapped to different genes	10
cg19203457	0.814600579737588	NA	NA	NA	NA	NA	NA	NA	0.206705200426456	Microtus_ochrogaster.MicOch1.0.100	cg19203457	101994900	Marcks	Marcks_threeUTR	LG9	23324880	23324929	50	+	23324928	23324929	TAGACAAGTTCTCCAAAACCAGTACCTGGCACCACTCCAACAAACAAACG	3' UTR	361	23322151	23327940	5790	2	Marcks-201	3011	Marcks-201	Marcks	0	TRUE	FALSE	FALSE	FALSE	TRUE	TRUE	FALSE	FALSE	FALSE	threeUTR	2	11	ENSMOCG00000011957	LG9	conserved gene and region	LG9
cg04153971	-0.00913766166283332	NA	NA	NA	NA	NA	NA	NA	-0.0354631241511512	Microtus_ochrogaster.MicOch1.0.100	cg04153971	101994039	Ccdc34	Ccdc34_Exon	JH996428.1	5050589	5050638	50	+	5050589	5050590	CGTGAAAAAAGAAAGATAATTGCTGAAGAAAAGCACAAGGAATGGGTTCA	Exon (Ccdc34-201/Ccdc34, exon 3 of 6)	84	5038530	5064898	26369	1	Ccdc34-201	12059	Ccdc34-201	Ccdc34	0	TRUE	FALSE	FALSE	FALSE	FALSE	TRUE	FALSE	FALSE	FALSE	Exon	2	2	ENSMOCG00000007200	JH996428.1	conserved gene and region	NA
cg21612167	0.226488892178116	NA	0.0372830079211462	NA	NA	NA	NA	NA	0.0703574178610327	Microtus_ochrogaster.MicOch1.0.100	cg21612167	101983040	Rnf220	Rnf220_Promoter	JH996499.1	869434	869483	50	+	869482	869483	TCAGCGCTGGATCTAATCAGTGAATGAGCCTCCACTCTCCCAGGGACTCG	Promoter (6-7kb)	155	639111	862763	223653	2	Rnf220-201	-6671	NA	NA	NA	FALSE	TRUE	TRUE	FALSE	FALSE	FALSE	FALSE	FALSE	FALSE	Promoter	9	154	ENSMOCG00000001456	JH996499.1	conserved gene but different region	JH996499.1
cg15008364	-0.423369089254672	NA	NA	NA	NA	NA	NA	NA	-0.062600461937034	Microtus_ochrogaster.MicOch1.0.100	cg15008364	101997739	Fam172a	Fam172a_Intron	19	21391594	21391643	50	-	21391594	21391595	CGTTATTGTCAGAGGATTAATTGATGAATTTTTCATTTGATGAGTCAGTT	Intron (Fam172a-201/Fam172a, intron 4 of 8)	13	21113691	21494586	380896	2	Fam172a-201	102943	Fam172a-201;Fam172a-202	Fam172a;Fam172a	0;0	TRUE	FALSE	FALSE	FALSE	FALSE	FALSE	TRUE	FALSE	FALSE	Intron	23	23	ENSMOCG00000003613	19	conserved gene and region	NA
cg20525340	0.370495181498843	NA	NA	NA	NA	NA	NA	NA	0.121982111702051	Microtus_ochrogaster.MicOch1.0.100	cg20525340	102002679	Alg2	Alg2_Intergenic_upstream	LG5	42637309	42637358	50	+	42637309	42637310	CGGCTGTTATTTGTCTCAAAATGTCTTCATTCTGAGAATTGCAGACTGCA	Distal Intergenic	358	42493295	42496888	3594	2	Alg2-201	-140421	NA	NA	NA	FALSE	TRUE	FALSE	FALSE	FALSE	FALSE	FALSE	FALSE	TRUE	Intergenic_upstream	2	2	ENSMOCG00000006616	LG5	mapped to different genes	NA
cg00764339	0.728094501276838	NA	NA	NA	NA	NA	NA	NA	0.463156813217887	Microtus_ochrogaster.MicOch1.0.100	cg00764339	101986596	Igf2bp3	Igf2bp3_fiveUTR	LG3	45044500	45044549	50	-	45044548	45044549	CGTTGATTTGTAGTTTGAACACGTGGCTCATTCAAAAAGCCGGACACTCG	Promoter (<=1kb)	356	45044511	45184528	140018	1	Igf2bp3-201	0	Igf2bp3-201	Igf2bp3	0	TRUE	FALSE	TRUE	TRUE	FALSE	TRUE	FALSE	FALSE	FALSE	fiveUTR	5	11	ENSMOCG00000001740	LG3	conserved gene but different region	NA
cg02550660	-0.0432328954286998	NA	NA	NA	NA	NA	NA	NA	-0.131873500919881	Microtus_ochrogaster.MicOch1.0.100	cg02550660	101997016	Fry	Fry_Exon	2	31770100	31770149	50	+	31770100	31770101	CGTACATTATTTGACTGGTATAAAAGGCAAAATGGCATTGAGGATGAATC	Exon (Fry-201/Fry, exon 4 of 59)	2	31691419	31922596	231178	1	Fry-201	78681	Fry-201	Fry	0	TRUE	FALSE	FALSE	FALSE	FALSE	TRUE	FALSE	FALSE	FALSE	Exon	2	2	ENSMOCG00000014119	2	conserved gene and region	NA
cg18113940	0.0010015386989704	NA	NA	NA	NA	NA	NA	NA	0.302618907349807	Microtus_ochrogaster.MicOch1.0.100	cg18113940	101980463	Hivep2	Hivep2_threeUTR	LG4	12405203	12405252	50	-	12405251	12405252	AAGCTTTGAAAAAACTCACAATAGCACATTGTTTACTTTAATGCTTTACG	3' UTR	357	12404367	12426282	21916	2	Hivep2-201	21030	Hivep2-201	Hivep2	0	TRUE	FALSE	FALSE	FALSE	TRUE	TRUE	FALSE	FALSE	FALSE	threeUTR	1	3	ENSMOCG00000015801	LG4	conserved gene and region	NA
cg21789423	0.118796768536104	NA	NA	NA	NA	NA	NA	NA	1.30617316537006	Microtus_ochrogaster.MicOch1.0.100	cg21789423	101991267	Scmh1	Scmh1_Exon	10	62525765	62525814	50	-	62525765	62525766	CGGCACCAGTAGTCAAAGGCCCCTCGCCACCCATCAAAAGTGACAAGCAC	Exon (Scmh1-201/Scmh1, exon 8 of 16)	8	62474775	62552504	77730	2	Scmh1-201	26690	Scmh1-201	Scmh1	0	TRUE	FALSE	FALSE	FALSE	FALSE	TRUE	FALSE	FALSE	FALSE	Exon	2	2	ENSMOCG00000001256	10	conserved gene and region	NA
cg19252313	-0.0844903810367002	NA	NA	NA	NA	NA	NA	NA	-0.100178737505181	Microtus_ochrogaster.MicOch1.0.100	cg19252313	101982764	Pck2	Pck2_Exon	JH996510.1	371365	371414	50	-	371365	371366	CGTAGGGCAAAGCACTTCTTGCCCAGCAGGGAGTTGCCACCATAGCCGCT	Exon (Pck2-201/Pck2, exon 4 of 9)	166	366185	373231	7047	2	Pck2-201	1817	Pck2-201;Pck2-202	Pck2;Pck2	0;0	TRUE	FALSE	FALSE	FALSE	FALSE	TRUE	FALSE	FALSE	FALSE	Exon	4	4	ENSMOCG00000011432	JH996510.1	mapped to different genes	NA
cg19615265	-0.0763584889650862	NA	NA	NA	NA	NA	NA	NA	-0.228263266318308	Microtus_ochrogaster.MicOch1.0.100	cg19615265	101992341	Mettl15	Mettl15_Intergenic_downstream	JH996428.1	3866481	3866530	50	-	3866481	3866482	CGGGCTGTCTCTTAATCAAATGATATTTTTTGAAGTGTTTCCTCACTGGA	Distal Intergenic	84	4148448	4337129	188682	2	Mettl15-201	470648	NA	NA	NA	FALSE	TRUE	FALSE	FALSE	FALSE	FALSE	FALSE	FALSE	TRUE	Intergenic_downstream	4	5	ENSMOCG00000014905	JH996428.1	mapped to different genes	NA
cg19816294	-0.020865120210465	NA	NA	NA	NA	NA	NA	NA	-0.0238780754454076	Microtus_ochrogaster.MicOch1.0.100	cg19816294	101983040	Rnf220	Rnf220_Intron	JH996499.1	655772	655821	50	+	655772	655773	CGAGCCCACGCTGATCACCTTTGTGAAATGTGGGCCGACTGATAACTCAA	Intron (Rnf220-201/Rnf220, intron 5 of 13)	155	639111	862763	223653	2	Rnf220-201	206942	Rnf220-201	Rnf220	0	TRUE	FALSE	FALSE	FALSE	FALSE	FALSE	TRUE	FALSE	FALSE	Intron	139	154	ENSMOCG00000001456	JH996499.1	conserved gene and region	NA
cg05809127	-0.42718882243049	NA	NA	NA	NA	NA	NA	NA	-0.345474578163387	Microtus_ochrogaster.MicOch1.0.100	cg05809127	101993175	Rbm39	Rbm39_Exon	LG8	22020146	22020195	50	-	22020146	22020147	CGAGGAAAGATTGGGTTGCCTCATAGCATCAAATTAAGGTTTTTAAACAT	Exon (Rbm39-201/Rbm39, exon 4 of 16)	360	22009967	22042944	32978	1	Rbm39-201	10179	Rbm39-201;Rbm39-202	Rbm39;Rbm39	0;0	TRUE	FALSE	FALSE	FALSE	FALSE	TRUE	TRUE	FALSE	FALSE	Exon	5	14	ENSMOCG00000017326	LG8	conserved gene but different region	NA
cg06415360	0.74281732860536	NA	NA	NA	NA	NA	NA	NA	0.549662273927261	Microtus_ochrogaster.MicOch1.0.100	cg06415360	101990882	Eef2kmt	Eef2kmt_Intergenic_upstream	7	6956537	6956586	50	+	6956537	6956538	CGATTGCCTGGGTAAGTTATAAATCCTAGATATTAGAATTTTTATGCTTT	Distal Intergenic	6	6195813	6204921	9109	2	Eef2kmt-201	-751616	NA	NA	NA	FALSE	TRUE	FALSE	FALSE	FALSE	FALSE	FALSE	FALSE	TRUE	Intergenic_upstream	1	1	ENSMOCG00000022844	7	mapped to different genes	NA
cg17112690	0.0539322955103351	NA	NA	NA	NA	NA	NA	NA	0.0260369810145513	Microtus_ochrogaster.MicOch1.0.100	cg17112690	NA	Tbc1d32	Tbc1d32_Intergenic_downstream	LG9	33785066	33785115	50	+	33785066	33785067	CGCTGACCATTGTTTGAAGCATTGTGATGATAACTGCATTTAAAGTTATT	Distal Intergenic	361	34005364	34196084	190721	2	Tbc1d32-201	410969	NA	NA	NA	FALSE	TRUE	FALSE	FALSE	FALSE	FALSE	FALSE	FALSE	TRUE	Intergenic_downstream	1	1	ENSMOCG00000001408	LG9	conserved gene and region	NA
cg08373745	0.240836445899647	NA	NA	NA	NA	NA	NA	NA	0.249582344562252	Microtus_ochrogaster.MicOch1.0.100	cg08373745	NA	Tbr1	Tbr1_Exon	4	73137857	73137906	50	+	73137905	73137906	GTCCAGAGAAGTAAACTCTCTCCTGTCTTGGACGGGGTCTCTGAGCTTCG	Promoter (<=1kb)	3	73137626	73145453	7828	1	Tbr1-201	231	Psmd14-201;Tbr1-201	Psmd14;Tbr1	0;0	TRUE	FALSE	TRUE	FALSE	FALSE	TRUE	FALSE	FALSE	FALSE	Exon	17	29	ENSMOCG00000012850	4	conserved gene and region	NA
cg08715122	-0.226094665113494	NA	NA	NA	NA	NA	NA	NA	-0.136434195005193	Microtus_ochrogaster.MicOch1.0.100	cg08715122	101993294	Fancl	Fancl_Intergenic_upstream	JH996452.1	3540466	3540515	50	+	3540514	3540515	GAGTGAGCCCGCAGGGGATCCTAGTTATTTACACTCTTTTTCAAGCTTCG	Distal Intergenic	108	2783848	2864148	80301	2	Fancl-201	-676318	NA	NA	NA	FALSE	TRUE	FALSE	FALSE	FALSE	FALSE	FALSE	FALSE	TRUE	Intergenic_upstream	93	93	ENSMOCG00000008787	JH996452.1	mapped to different genes	NA
cg13843674	NA	NA	NA	NA	NA	0.255204151809849	NA	NA	0.00738748952419691	Microtus_ochrogaster.MicOch1.0.100	cg13843674	101982138	Wwp1	Wwp1_Exon	LG5	66252522	66252571	50	-	66252570	66252571	AGTTTTTCCTTTAGTTGTTCATAACTCTTATATGGTGGTAGATCCAAGCG	Exon (Wwp1-201/Wwp1, exon 23 of 23)	358	66251993	66309618	57626	2	Wwp1-201	57047	Rmdn1-201;Wwp1-201	Rmdn1;Wwp1	29282;0	TRUE	FALSE	FALSE	FALSE	FALSE	TRUE	FALSE	FALSE	FALSE	Exon	3	3	ENSMOCG00000008026	LG5	conserved gene and region	NA
cg23394448	-0.218977584713885	NA	NA	NA	NA	NA	NA	NA	-0.0731710610596915	Microtus_ochrogaster.MicOch1.0.100	cg23394448	102001972	Hoxb9	Hoxb9_Exon	JH996461.1	4116584	4116633	50	+	4116584	4116585	CGTGACTTATGATCGAGTCGACATAATAGCTGCTAAGCGTCCCAGAAATG	Promoter (<=1kb)	117	4113177	4116720	3544	2	Hoxb9-201	87	Hoxb9-201	Hoxb9	0	TRUE	FALSE	TRUE	FALSE	FALSE	TRUE	FALSE	FALSE	FALSE	Exon	12	23	ENSMOCG00000020312	JH996461.1	mapped to different genes	JH996461.1
cg10403192	-0.367954975441335	NA	NA	NA	NA	NA	NA	NA	-0.459574161885961	Microtus_ochrogaster.MicOch1.0.100	cg10403192	101998927	Dhx38	Dhx38_Exon	4	18339381	18339430	50	+	18339429	18339430	GCTCATCGTGTCCTGTGACATGGGCTGCAGCTCCGAGATCCTGCTCATCG	Exon (Dhx38-201/Dhx38, exon 22 of 28)	3	18328495	18344159	15665	1	Dhx38-201	10886	Dhx38-201	Dhx38	0	TRUE	FALSE	FALSE	FALSE	FALSE	TRUE	FALSE	FALSE	FALSE	Exon	2	2	ENSMOCG00000016798	4	conserved gene but different region	NA
cg25830578	0.337319739254772	NA	NA	NA	NA	NA	NA	NA	0.434903285941717	Microtus_ochrogaster.MicOch1.0.100	cg25830578	102000680	Hoxb5	Hoxb5_Exon	JH996461.1	4084538	4084587	50	-	4084586	4084587	AGCGGTTGACGCTGAGGTCCATCCCATTGTAATTGTAGCCGTAAGAGCCG	Promoter (<=1kb)	117	4082260	4084991	2732	2	Hoxb5-201	404	Hoxb5-201;Hoxb6-201	Hoxb5;Hoxb6	0;0	TRUE	FALSE	TRUE	FALSE	FALSE	TRUE	FALSE	FALSE	FALSE	Exon	13	34	ENSMOCG00000014523	JH996461.1	conserved gene and region	JH996461.1
cg13604683	0.126567087328063	NA	NA	NA	NA	NA	NA	NA	0.193685195425781	Microtus_ochrogaster.MicOch1.0.100	cg13604683	101989981	Tenm3	Tenm3_Intergenic_upstream	LG7_11	21980861	21980910	50	+	21980909	21980910	CAAGCTGTAGACACTTAAAAATACTGTTTAATTTTCTTTAATCCATTTCG	Distal Intergenic	359	21407772	21854920	447149	2	Tenm3-202	-125941	NA	NA	NA	FALSE	TRUE	FALSE	FALSE	FALSE	FALSE	FALSE	FALSE	TRUE	Intergenic_upstream	16	40	ENSMOCG00000020342	LG7_11	conserved gene but different region	NA
cg13838363	-0.049149551273915	NA	NA	NA	NA	NA	NA	NA	-0.0890366876551276	Microtus_ochrogaster.MicOch1.0.100	cg13838363	101992493	Foxo6	Foxo6_Intergenic_upstream	10	62701571	62701620	50	-	62701619	62701620	AGTCACACCTCGCTGTTTTGTAAACTGTTTCTCACAGCTTGTTTGTTCCG	Distal Intergenic	8	62719336	62739566	20231	1	Foxo6-201	-17765	NA	NA	NA	FALSE	TRUE	FALSE	FALSE	FALSE	FALSE	FALSE	FALSE	TRUE	Intergenic_upstream	9	41	ENSMOCG00000007735	10	conserved gene and region	NA
cg18254993	-0.808666553114816	NA	NA	NA	NA	NA	NA	NA	-0.991077593706398	Microtus_ochrogaster.MicOch1.0.100	cg18254993	101994995	Arid5b	Arid5b_Promoter	LG2	39934529	39934578	50	-	39934529	39934530	CGCCAAGGGCGCTCTCAAATGATAATGTGTTTATATAACCCAGCGCTACA	Promoter (1-2kb)	355	39758972	39933570	174599	2	Arid5b-201	-1008	Arid5b-201	Arid5b	0	FALSE	TRUE	TRUE	FALSE	FALSE	FALSE	FALSE	FALSE	FALSE	Promoter	16	34	ENSMOCG00000021546	LG2	conserved gene and region	LG2
cg14940373	-0.0488867338290036	NA	NA	NA	NA	NA	NA	NA	-0.00710810108770945	Microtus_ochrogaster.MicOch1.0.100	cg14940373	101985890	Hoxc11	Hoxc11_Promoter	15	1297892	1297941	50	-	1297892	1297893	CGTAAAAAGTCGAGTCGTTGGGAGAGAGGGCTTTGTAGGTTATAATAAAA	Promoter (<=1kb)	9	1296554	1298814	2261	2	Hoxc11-201	873	Hoxc11-201	Hoxc11	0	TRUE	FALSE	TRUE	FALSE	FALSE	FALSE	TRUE	FALSE	FALSE	Promoter	11	22	ENSMOCG00000010091	15	mapped to different genes	NA
cg14947554	-0.0369212699882932	NA	NA	NA	NA	NA	NA	NA	-0.0916940796432295	Microtus_ochrogaster.MicOch1.0.100	cg14947554	101985013	Coro2b	Coro2b_Exon	5	77380560	77380609	50	-	77380560	77380561	CGGAATAGATTTATTAGAAAATGTCCCACCCAGGACAGAGAATGAGGTAA	Exon (Coro2b-201/Coro2b, exon 11 of 12)	4	77271899	77385391	113493	1	Coro2b-201	108661	Coro2b-201	Coro2b	0	TRUE	FALSE	FALSE	FALSE	FALSE	TRUE	TRUE	FALSE	FALSE	Exon	1	1	ENSMOCG00000011097	5	conserved gene and region	NA
cg15648389	0.316892076180517	NA	NA	NA	NA	NA	NA	NA	0.0994593209533052	Microtus_ochrogaster.MicOch1.0.100	cg15648389	101984569	Hoxc4	Hoxc4_Exon	15	1218878	1218927	50	-	1218926	1218927	GCGACGGTTTTGGAACCAGATTTTGATCTGCCTCTCAGAGAGGCACAGCG	Exon (Hoxc4-201/Hoxc4, exon 4 of 4)	9	1217914	1255720	37807	2	Hoxc4-201	36793	Hoxc4-201;Hoxc4-202	Hoxc4;Hoxc4	0;0	TRUE	FALSE	FALSE	FALSE	FALSE	TRUE	FALSE	FALSE	FALSE	Exon	56	170	ENSMOCG00000014873	15	conserved gene and region	NA
cg21154038	-0.0622395533066112	NA	NA	NA	NA	NA	NA	NA	-0.149158194743717	Microtus_ochrogaster.MicOch1.0.100	cg21154038	101991271	Dhtkd1	Dhtkd1_Exon	16	23409818	23409867	50	-	23409818	23409819	CGGACCACTTCCTCTGGGCTGTCTCCATTGACATGGATGATGGCACAGCC	Exon (Dhtkd1-201/Dhtkd1, exon 7 of 17)	10	23390011	23432832	42822	2	Dhtkd1-201	22965	Dhtkd1-201;Dhtkd1-202;Dhtkd1-203	Dhtkd1;Dhtkd1;Dhtkd1	0;0;0	TRUE	FALSE	FALSE	FALSE	FALSE	TRUE	FALSE	FALSE	FALSE	Exon	1	1	ENSMOCG00000021831	16	conserved gene and region	NA
cg00485681	NA	NA	NA	NA	NA	-0.323711736097986	NA	NA	-0.155586238410272	Microtus_ochrogaster.MicOch1.0.100	cg00485681	101981243	Lhx6	Lhx6_Promoter	4	40359161	40359210	50	+	40359161	40359162	CGGAAAGCGGGAACACATTATGCAAATGTTGGAGGAATTTCTCAAAAAGC	Promoter (<=1kb)	3	40358842	40381231	22390	1	Lhx6-201	319	Lhx6-201;Lhx6-202	Lhx6;Lhx6	0;0	TRUE	FALSE	TRUE	FALSE	FALSE	FALSE	TRUE	FALSE	FALSE	Promoter	4	9	ENSMOCG00000003881	4	conserved gene and region	4
cg00740694	NA	NA	NA	NA	NA	0.131286274604974	NA	NA	0.0250916715593264	Microtus_ochrogaster.MicOch1.0.100	cg00740694	101981987	Fzd2	Fzd2_Exon	JH996474.1	2075167	2075216	50	+	2075215	2075216	AGATGGGCTGGCAGAAGCCGTGGTCCGGGATGGAGATGCCCTTCTCCCCG	Promoter (<=1kb)	130	2073596	2075308	1713	2	Fzd2-201	92	Fzd2-201	Fzd2	0	TRUE	FALSE	TRUE	FALSE	FALSE	TRUE	FALSE	FALSE	FALSE	Exon	2	3	ENSMOCG00000005570	JH996474.1	conserved gene and region	JH996474.1
cg11951461	NA	NA	NA	NA	NA	0.426112585425631	NA	NA	0.0172750784931169	Microtus_ochrogaster.MicOch1.0.100	cg11951461	101988385	Sptlc2	Sptlc2_Exon	1	25200104	25200153	50	-	25200152	25200153	CGTGAGCACAGCAACCAGCATTGGTGTTTCTTCAAAAGCTTCATTAAACG	Exon (Sptlc2-201/Sptlc2, exon 2 of 12)	1	25147761	25218859	71099	2	Sptlc2-201	18706	Sptlc2-201	Sptlc2	0	TRUE	FALSE	FALSE	FALSE	FALSE	TRUE	FALSE	FALSE	FALSE	Exon	1	1	ENSMOCG00000021400	1	conserved gene and region	NA
cg12210410	NA	NA	NA	NA	NA	0.100292162508969	NA	NA	0.10931356182215	Microtus_ochrogaster.MicOch1.0.100	cg12210410	101991908	Rbfox1	Rbfox1_Intron	7	7937733	7937782	50	+	7937733	7937734	CGTTTAACATTTTATTAGAGGGAAACAGTTTTTAATCTATTGATGCCCTG	Intron (Rbfox1-201/Rbfox1, intron 1 of 12)	6	7804942	8412572	607631	1	Rbfox1-201	132791	Rbfox1-201	Rbfox1	0	TRUE	FALSE	FALSE	FALSE	FALSE	FALSE	TRUE	FALSE	FALSE	Intron	22	34	ENSMOCG00000020932	7	conserved gene and region	NA
cg22560467	0.535767665998334	NA	NA	NA	NA	NA	NA	NA	0.44952164045645	Microtus_ochrogaster.MicOch1.0.100	cg22560467	101999185	Zfp574	Zfp574_Intergenic_downstream	LG4	20084701	20084750	50	-	20084749	20084750	TGTACAATGAACAAGCAGATTGGAGTTAAGAACACTGAAACACTAACCCG	Distal Intergenic	357	20073534	20078854	5321	1	Zfp574-201	11216	Pou2f2-201	Pou2f2	0	FALSE	TRUE	FALSE	FALSE	FALSE	FALSE	FALSE	FALSE	TRUE	Intergenic_downstream	4	7	ENSMOCG00000016268	LG4	mapped to different genes	NA
cg22893791	0.509047297754556	NA	NA	NA	NA	NA	NA	NA	0.00901713034514188	Microtus_ochrogaster.MicOch1.0.100	cg22893791	101989880	Garem2	Garem2_Exon	LG3	45928102	45928151	50	-	45928102	45928103	CGCCAGCCCCAGCACCACCGTCTTGGAGATGATGCTAACCAGCTTGTAGC	Exon (Garem2-201/Garem2, exon 4 of 6)	356	45923964	45938126	14163	2	Garem2-201	9975	Garem2-201	Garem2	0	TRUE	FALSE	FALSE	FALSE	FALSE	TRUE	FALSE	FALSE	FALSE	Exon	2	2	ENSMOCG00000003375	LG3	conserved gene and region	NA
cg25671487	NA	NA	NA	NA	NA	0.217626280697486	NA	NA	0.178012457286303	Microtus_ochrogaster.MicOch1.0.100	cg25671487	101984467	Pex14	Pex14_Exon	10	84015187	84015236	50	+	84015187	84015188	CGTGTGATGGATGGCTCTTACCTTATTCATAAGCGAGGATAAAAGAGATG	Exon (NA, exon 11 of 3)	8	83882227	83995630	113404	1	Pex14-202	132960	NA	NA	NA	TRUE	FALSE	FALSE	FALSE	FALSE	TRUE	TRUE	FALSE	FALSE	Exon	8	142	ENSMOCG00000012379	10	mapped to different genes	NA
cg26106877	-0.0475136653908077	NA	NA	NA	NA	NA	NA	NA	-0.255255352842899	Microtus_ochrogaster.MicOch1.0.100	cg26106877	101995158	Arrdc3	Arrdc3_Intergenic_upstream	19	19182039	19182088	50	+	19182039	19182040	CGTAAATTCTCTAATTATCTATGTTGGACTACTTATCGCCTGCAGATGAT	Distal Intergenic	13	18490359	18502863	12505	2	Arrdc3-201	-679176	NA	NA	NA	FALSE	TRUE	FALSE	FALSE	FALSE	FALSE	FALSE	FALSE	TRUE	Intergenic_upstream	19	27	ENSMOCG00000006099	19	conserved gene and region	NA
cg01201498	NA	NA	NA	NA	NA	-0.168910720597758	NA	NA	-0.03105837184659	Microtus_ochrogaster.MicOch1.0.100	cg01201498	102001114	Fam214b	Fam214b_Exon	LG5	38273257	38273306	50	+	38273257	38273258	CGCCCCCCCTGCTGGGCTGTAGCCCATGAGCAGGCCACCCTGGAGGGCCC	Exon (Fam214b-201/Fam214b, exon 3 of 9)	358	38269386	38276951	7566	2	Fam214b-201	3645	Stoml2-201;Fam214b-201	Stoml2;Fam214b	0;0	TRUE	FALSE	FALSE	FALSE	FALSE	TRUE	FALSE	FALSE	FALSE	Exon	4	5	ENSMOCG00000017170	LG5	conserved gene but different region	NA
cg23687194	NA	NA	NA	NA	NA	0.0292036534445374	NA	NA	0.214953287011637	Microtus_ochrogaster.MicOch1.0.100	cg23687194	102000622	Id4	Id4_Intron	16	51833849	51833898	50	-	51833849	51833850	CGGTGGCGCCAGTTAGTCTGCAGCGAGAAGGTTCACACACCCCCTCTATT	Intron (Id4-201/Id4, intron 2 of 2)	10	51832171	51836473	4303	1	Id4-201	1678	Id4-201	Id4	0	TRUE	FALSE	FALSE	FALSE	FALSE	FALSE	TRUE	FALSE	FALSE	Intron	1	12	ENSMOCG00000002195	16	conserved gene and region	NA
cg09606167	NA	NA	NA	NA	NA	0.141062444304716	NA	NA	0.0123925856574473	Microtus_ochrogaster.MicOch1.0.100	cg09606167	101984266	Colq	Colq_Exon	6	60575464	60575513	50	-	60575512	60575513	CCTACCCAGGGAGATAGGTCTCGCATGTCAGGTAGCCAAAGTCAGAGCCG	Exon (Colq-201/Colq, exon 16 of 17)	5	60572811	60640396	67586	2	Colq-201	64883	Colq-201;Colq-202	Colq;Colq	0;0	TRUE	FALSE	FALSE	FALSE	FALSE	TRUE	TRUE	FALSE	FALSE	Exon	1	1	ENSMOCG00000020980	6	conserved gene and region	NA
cg21611883	NA	NA	NA	NA	NA	-0.00699853127904294	NA	NA	-0.0408385720982663	Microtus_ochrogaster.MicOch1.0.100	cg21611883	102000230	Myo1d	Myo1d_Intron	7	18263917	18263966	50	+	18263917	18263918	CGTTTCCAGACATCGAAGAGACTGCTGTACTTGCCAGTGCCAAGATAAAC	Intron (Myo1d-201/Myo1d, intron 1 of 21)	6	18262896	18561697	298802	1	Myo1d-201	1021	Myo1d-201;Myo1d-203;Myo1d-202	Myo1d;Myo1d;Myo1d	0;0;0	TRUE	FALSE	FALSE	FALSE	FALSE	FALSE	TRUE	FALSE	FALSE	Intron	1	3	ENSMOCG00000018702	7	conserved gene but different region	NA
cg12946225	NA	NA	NA	NA	NA	0.0121048876371521	NA	NA	0.0186624147039164	Microtus_ochrogaster.MicOch1.0.100	cg12946225	101979212	Hmg20b	Hmg20b_Exon	LG1	2462473	2462522	50	-	2462521	2462522	AAGGCTCCGGGCCAGCATGGGGGCTTCGTGGTGACTGTCAAGCAAGAGCG	Exon (Hmg20b-201/Hmg20b, exon 3 of 10)	352	2461457	2465998	4542	1	Hmg20b-201	1016	Hmg20b-201	Hmg20b	0	TRUE	FALSE	FALSE	FALSE	FALSE	TRUE	FALSE	FALSE	FALSE	Exon	1	1	ENSMOCG00000001874	LG1	conserved gene but different region	NA
cg20075843	NA	NA	NA	NA	NA	-0.202889451145837	NA	NA	-0.0184230933869622	Microtus_ochrogaster.MicOch1.0.100	cg20075843	101981557	Scn8a	Scn8a_Exon	15	3380638	3380687	50	-	3380638	3380639	CGGGAATCTACAGCTGCATACATGATGTCCATCCAGCCTTTGAAGGTTGC	Exon (Scn8a-201/Scn8a, exon 22 of 26)	9	3366300	3475112	108813	2	Scn8a-201	94425	Scn8a-201;Scn8a-202;Scn8a-203	Scn8a;Scn8a;Scn8a	0;0;0	TRUE	FALSE	FALSE	FALSE	FALSE	TRUE	FALSE	FALSE	FALSE	Exon	15	19	ENSMOCG00000018366	15	conserved gene but different region	NA
cg23442159	NA	NA	NA	NA	NA	0.623353040740053	NA	NA	0.0280277389407908	Microtus_ochrogaster.MicOch1.0.100	cg23442159	101997489	Bid	Bid_Intron	JH996431.1	35242468	35242517	50	+	35242468	35242469	CGAGGTTACGTTACCTTCCTGGACACAGCAAGGGCAGAAGGAGAGAGGTC	Intron (NA, intron 29 of 2)	87	35194454	35203934	9481	2	Bid-201	-38534	NA	NA	NA	TRUE	FALSE	FALSE	FALSE	FALSE	FALSE	TRUE	FALSE	FALSE	Intron	4	5	ENSMOCG00000018054	JH996431.1	mapped to different genes	NA
cg16187601	NA	NA	NA	NA	NA	-0.431211185420103	NA	NA	-0.0470312201604532	Microtus_ochrogaster.MicOch1.0.100	cg16187601	101990674	Nck1	Nck1_Intergenic_downstream	JH996454.1	4103829	4103878	50	-	4103829	4103830	CGCAGTTATGGAGCGCACAGGGAAAAAAATTATAATGCCATTAAAAGTTA	Distal Intergenic	110	3853603	3866999	13397	1	Nck1-202	250275	NA	NA	NA	FALSE	TRUE	FALSE	FALSE	FALSE	FALSE	FALSE	FALSE	TRUE	Intergenic_downstream	26	27	ENSMOCG00000000054	JH996454.1	mapped to different genes	NA
cg15772669	NA	NA	NA	NA	NA	-0.57970225842404	NA	NA	-0.0176347256432286	Microtus_ochrogaster.MicOch1.0.100	cg15772669	101991839	Chd5	Chd5_Promoter	10	80487368	80487417	50	-	80487368	80487369	CGGCACACATGCCCGGATTGTGACGTCCAGTCTGGTTGCTGTGGCAACCC	Promoter (<=1kb)	8	80434127	80487186	53060	2	Chd5-201	-231	Chd5-201;Chd5-202;Chd5-203;Chd5-204;Rpl22-201	Chd5;Chd5;Chd5;Chd5;Rpl22	0;0;0;0;13434	FALSE	TRUE	TRUE	FALSE	FALSE	FALSE	FALSE	FALSE	FALSE	Promoter	2	7	ENSMOCG00000011049	10	mapped to different genes	10
cg16034794	NA	NA	NA	NA	NA	0.0191514308171954	NA	NA	0.0749759865925471	Microtus_ochrogaster.MicOch1.0.100	cg16034794	101985672	Hat1	Hat1_Exon	4	81185080	81185129	50	+	81185080	81185081	CGAGAATATCATGAAAGGCTTCAGACCTTTTTGATGTGGTTTATTGAAAC	Exon (Hat1-201/Hat1, exon 5 of 10)	3	81159737	81200540	40804	1	Hat1-201	25343	Hat1-201	Hat1	0	TRUE	FALSE	FALSE	FALSE	FALSE	TRUE	FALSE	FALSE	FALSE	Exon	11	12	ENSMOCG00000019675	4	conserved gene but different region	NA
cg17314023	NA	NA	NA	NA	NA	NA	0.0265303500388449	NA	-1.30138008702196	Microtus_ochrogaster.MicOch1.0.100	cg17314023	101979201	Cdyl	Cdyl_Exon	16	40371435	40371484	50	+	40371435	40371436	CGGACAGAGTCCAGATGGCTGTTCTACCGTTATGTTTCCCAAGATAATGG	Exon (Cdyl-201/Cdyl, exon 5 of 7)	10	40249963	40381976	132014	1	Cdyl-201	121472	Cdyl-201	Cdyl	0	TRUE	FALSE	FALSE	FALSE	FALSE	TRUE	FALSE	FALSE	FALSE	Exon	1	1	ENSMOCG00000012115	16	conserved gene and region	NA
cg01180566	NA	NA	NA	NA	NA	NA	0.0164668962457464	NA	0.0421479266903656	Microtus_ochrogaster.MicOch1.0.100	cg01180566	101981791	Parp6	Parp6_Exon	JH996479.1	2543655	2543704	50	+	2543655	2543656	CGATGCCAACATTAATACTCAGGACCCCAAGATACAGAAGGAAATCATGC	Exon (Parp6-201/Parp6, exon 22 of 22)	135	2514792	2543736	28945	1	Parp6-201	28863	Parp6-201;Parp6-202;Parp6-203;Parp6-204	Parp6;Parp6;Parp6;Parp6	0;0;0;0	TRUE	FALSE	FALSE	FALSE	FALSE	TRUE	FALSE	FALSE	FALSE	Exon	5	5	ENSMOCG00000014881	JH996479.1	conserved gene but different region	NA
cg24555743	NA	NA	NA	NA	NA	NA	0.00183505696629771	NA	0.011914485727377	Microtus_ochrogaster.MicOch1.0.100	cg24555743	101988305	Nod2	Nod2_Intergenic_downstream	JH996445.1	5130611	5130660	50	+	5130659	5130660	TATTTATTTCAACAATAGCTTCAAATCTTTTTAAACATCATAAGAACACG	Distal Intergenic	101	4770248	4806462	36215	1	Nod2-203	360363	NA	NA	NA	FALSE	TRUE	FALSE	FALSE	FALSE	FALSE	FALSE	FALSE	TRUE	Intergenic_downstream	41	50	ENSMOCG00000021721	JH996445.1	mapped to different genes	NA
cg10873006	NA	NA	NA	NA	NA	NA	NA	-0.102362755803899	0.0173641079947645	Microtus_ochrogaster.MicOch1.0.100	cg10873006	NA	Mms22l	Mms22l_Intergenic_upstream	LG5	23983348	23983397	50	-	23983348	23983349	CGGTGGTGGTGGTGACTGGCTCACAGTAATTTTCCTACAAAGTAGTTTAA	Distal Intergenic	358	24191896	24269521	77626	1	Mms22l-201	-208548	NA	NA	NA	FALSE	TRUE	FALSE	FALSE	FALSE	FALSE	FALSE	FALSE	TRUE	Intergenic_upstream	47	49	ENSMOCG00000016665	LG5	mapped to different genes	NA
cg20005616	NA	NA	NA	NA	NA	NA	NA	-0.0713941169792108	0.0076538732506095	Microtus_ochrogaster.MicOch1.0.100	cg20005616	101995589	Atg2b	Atg2b_Exon	1	41003619	41003668	50	-	41003619	41003620	CGGTGCCTTGGTACAGGTCCAGGCTGAGCTGCTCCAGGCTCAGCTTCTCC	Promoter (<=1kb)	1	40928038	41003751	75714	2	Atg2b-201	83	Atg2b-201;Atg2b-202;Gskip-201	Atg2b;Atg2b;Gskip	0;0;-578	TRUE	FALSE	TRUE	FALSE	FALSE	TRUE	FALSE	FALSE	FALSE	Exon	1	1	ENSMOCG00000020922	1	conserved gene and region	NA
cg25115601	NA	NA	NA	NA	NA	0.279416865505258	0.0144578586523165	NA	NA	Microtus_ochrogaster.MicOch1.0.100	cg25115601	102001166	Trim47	Trim47_Exon	7	79118843	79118892	50	+	79118843	79118844	CGTCCACACTCTCCAGGAAGAAGGCAGGCTTGAGTCTGTGGGTGAAGAGC	Exon (Trim47-201/Trim47, exon 6 of 6)	6	79118784	79122956	4173	2	Trim47-201	4064	Trim47-201	Trim47	0	TRUE	FALSE	FALSE	FALSE	FALSE	TRUE	FALSE	FALSE	FALSE	Exon	1	1	ENSMOCG00000017116	7	conserved gene but different region	NA
cg04684673	-0.404891631250087	NA	NA	NA	NA	-1.45590940489026	-0.0369761714081127	-0.538512705928239	NA	Microtus_ochrogaster.MicOch1.0.100	cg04684673	101979787	Hibadh	Hibadh_Intron	LG3	42564791	42564840	50	+	42564791	42564792	CGTGCCATGTTTGATTTGTAAGTGATCACTGTTTCTGTTTCAGAGTCCAT	Intron (Hibadh-201/Hibadh, intron 4 of 7)	356	42536749	42645852	109104	2	Hibadh-201	81012	Hibadh-201	Hibadh	0	TRUE	FALSE	FALSE	FALSE	FALSE	FALSE	TRUE	FALSE	FALSE	Intron	11	12	ENSMOCG00000020758	LG3	conserved gene and region	NA
cg01615615	-0.0444364587524737	NA	NA	NA	NA	-0.517475071349221	-0.0029911350814328	-0.0154947636463094	NA	Microtus_ochrogaster.MicOch1.0.100	cg01615615	101981175	Ncor1	Ncor1_Exon	7	36210055	36210104	50	+	36210103	36210104	TGTATAACCAGCCATCAGATACCAAGGTGTACCATGAGAACATCAAGACG	Exon (Ncor1-201/Ncor1, exon 7 of 45)	6	36171858	36307920	136063	1	Ncor1-201	38197	Ncor1-201	Ncor1	0	TRUE	FALSE	FALSE	FALSE	FALSE	TRUE	TRUE	FALSE	FALSE	Exon	7	10	ENSMOCG00000020819	7	conserved gene but different region	NA
cg18304538	0.227402644215144	NA	NA	NA	NA	1.26633254430564	0.0934512244466801	0.420322052297439	NA	Microtus_ochrogaster.MicOch1.0.100	cg18304538	102001837	Tbca	Tbca_Intergenic_upstream	19	5829769	5829818	50	-	5829769	5829770	CGAATGAAATGTAATTTGTGCAAGAATTTGTTGTATCTGTCACAAATATT	Distal Intergenic	13	5710300	5764794	54495	2	Tbca-201	-65024	NA	NA	NA	FALSE	TRUE	FALSE	FALSE	FALSE	FALSE	FALSE	FALSE	TRUE	Intergenic_upstream	69	78	ENSMOCG00000005814	19	conserved gene but different region	NA
cg23985931	0.321580754565721	NA	NA	NA	NA	0.0140137563977831	0.0452627653628533	0.430260828832173	NA	Microtus_ochrogaster.MicOch1.0.100	cg23985931	101996834	Pou4f1	Pou4f1_Intergenic_downstream	JH996432.1	10867608	10867657	50	-	10867656	10867657	AAAGCTCAATAGCTGCCTGAAAATATTGCATTTTATATCACCAAAGGGCG	Distal Intergenic	88	10874092	10876082	1991	2	Pou4f1-201	8474	NA	NA	NA	FALSE	TRUE	FALSE	FALSE	FALSE	FALSE	FALSE	FALSE	TRUE	Intergenic_downstream	23	32	ENSMOCG00000010670	JH996432.1	mapped to different genes	NA
cg24556765	0.141811860650997	NA	NA	NA	NA	0.58711562478681	0.0139868483997698	0.15802001883507	NA	Microtus_ochrogaster.MicOch1.0.100	cg24556765	101997897	Vcl	Vcl_Exon	JH996451.1	2202965	2203014	50	+	2202965	2202966	CGATTACGAACCTGAGCTGCTGTTAATGCCATCCAATCAGCCGGTCAACC	Exon (Vcl-202/Vcl, exon 19 of 22)	107	2118212	2207085	88874	1	Vcl-201	84753	Vcl-201;Vcl-202	Vcl;Vcl	0;0	TRUE	FALSE	FALSE	FALSE	FALSE	TRUE	TRUE	FALSE	FALSE	Exon	8	8	ENSMOCG00000012682	JH996451.1	conserved gene but different region	NA
cg21623348	NA	NA	NA	0.574644876047387	NA	0.240431996802436	0.0206073092512443	0.147577694423987	NA	Microtus_ochrogaster.MicOch1.0.100	cg21623348	NA	Zfp644	Zfp644_Intergenic_downstream	LG1	55980362	55980411	50	-	55980362	55980363	CGACGTGGAAACCCTTCCACCAAAATGAGCTGTGATATCCTTTTGATGGC	Distal Intergenic	352	56033423	56085852	52430	2	Zfp644-201	105490	NA	NA	NA	FALSE	TRUE	FALSE	FALSE	FALSE	FALSE	FALSE	FALSE	TRUE	Intergenic_downstream	12	22	ENSMOCG00000013871	LG1	mapped to different genes	LG1
cg08244314	NA	NA	NA	NA	NA	0.0924037849201463	0.000686195195289576	0.0945164646756395	NA	Microtus_ochrogaster.MicOch1.0.100	cg08244314	NA	gene:ENSMOCG00000008640	gene:ENSMOCG00000008640_Intergenic_upstream	19	51036116	51036165	50	+	51036116	51036117	CGAACAGAGAGTTGACATTTCCTGACATTTTCCCAACTAATTACAGGACA	Distal Intergenic	13	50991363	50991809	447	2	transcript:ENSMOCT00000011117	-44307	NA	NA	NA	FALSE	TRUE	FALSE	FALSE	FALSE	FALSE	FALSE	FALSE	TRUE	Intergenic_upstream	11	16	NA	NA	mapped to different genes	NA
cg09982766	NA	NA	NA	NA	NA	0.140217440030393	0.00374027693462885	0.0543545786229655	NA	Microtus_ochrogaster.MicOch1.0.100	cg09982766	101986596	Igf2bp3	Igf2bp3_Exon	LG3	45001447	45001496	50	-	45001495	45001496	AATACTGTCTTCTTTGTTAGGAGTCTCGCTCTCAGTCAAAATCTCCAACG	Exon (NA, exon 2 of 3)	356	45044511	45184528	140018	1	Igf2bp3-201	-43064	NA	NA	NA	TRUE	FALSE	FALSE	FALSE	FALSE	TRUE	TRUE	FALSE	FALSE	Exon	4	11	ENSMOCG00000001740	LG3	mapped to different genes	NA
cg14551953	NA	NA	NA	NA	NA	0.0290560532285825	0.00448392760511588	6.81158938260854e-05	NA	Microtus_ochrogaster.MicOch1.0.100	cg14551953	102001837	Tbca	Tbca_Intergenic_upstream	19	5825298	5825347	50	+	5825298	5825299	CGAGGTGAAGCTGGCACCGTGCTCTATTTTCGACCTGTAGCCTCTGCGAA	Distal Intergenic	13	5710300	5764794	54495	2	Tbca-201	-60504	NA	NA	NA	FALSE	TRUE	FALSE	FALSE	FALSE	FALSE	FALSE	FALSE	TRUE	Intergenic_upstream	69	78	ENSMOCG00000005814	19	conserved gene but different region	19
cg20530055	NA	NA	NA	NA	NA	-0.0066560032424639	-0.00590578265926948	-0.109828575045485	NA	Microtus_ochrogaster.MicOch1.0.100	cg20530055	101985170	Efna5	Efna5_Exon	LG4	26275181	26275230	50	+	26275181	26275182	CGTCATATCACTGAACTGGATAATGAAACCGTGATGGAAATTGTCAAGAG	Exon (NA, exon 3 of 3)	357	26773445	27053283	279839	1	Efna5-201	-498215	NA	NA	NA	TRUE	FALSE	FALSE	FALSE	FALSE	TRUE	FALSE	FALSE	FALSE	Exon	9	32	ENSMOCG00000018750	LG4	mapped to different genes	NA
cg21603943	NA	NA	NA	NA	NA	-3.90993230782433	-0.0106176304778756	-0.431528706247028	NA	Microtus_ochrogaster.MicOch1.0.100	cg21603943	101994915	Alox5ap	Alox5ap_Intergenic_upstream	2	30455169	30455218	50	+	30455169	30455170	CGTCCGGTCTGAAGTTTCTCCGAGTAAACAAGGATGAGGGACAAAAGCCA	Distal Intergenic	2	30667463	30689665	22203	1	Alox5ap-201	-212245	NA	NA	NA	FALSE	TRUE	FALSE	FALSE	FALSE	FALSE	FALSE	FALSE	TRUE	Intergenic_upstream	3	3	ENSMOCG00000018258	2	mapped to different genes	2
cg21998638	NA	NA	NA	NA	NA	-0.123789494997662	-0.00786792248613985	0.00708042625373379	NA	Microtus_ochrogaster.MicOch1.0.100	cg21998638	101995096	Asb18	Asb18_Intron	LG4	61834949	61834998	50	-	61834997	61834998	TATGCAGAATAATTGTCACAGTGTGACATAAATGGTTAGCTCCTCGGGCG	Intron (Asb18-201/Asb18, intron 3 of 5)	357	61807874	61873643	65770	1	Asb18-201	27075	Asb18-201	Asb18	0	TRUE	FALSE	FALSE	FALSE	FALSE	FALSE	TRUE	FALSE	FALSE	Intron	4	4	ENSMOCG00000021264	LG4	conserved gene and region	LG4
cg04037898	-0.0895848656352122	NA	NA	NA	NA	NA	NA	-0.279221687943397	NA	Microtus_ochrogaster.MicOch1.0.100	cg04037898	101982204	Smad2	Smad2_Intergenic_downstream	18	60541706	60541755	50	-	60541706	60541707	CGACATTAAACCGCATTGGCTATGGAAGAGTCTTTGATTGTCATTGAGAT	Distal Intergenic	12	60368991	60410876	41886	1	Smad2-202	172764	NA	NA	NA	FALSE	TRUE	FALSE	FALSE	FALSE	FALSE	FALSE	FALSE	TRUE	Intergenic_downstream	32	34	ENSMOCG00000017648	18	conserved gene and region	NA
cg00519284	-0.0810168880258748	NA	NA	NA	NA	-0.196705160508315	NA	-0.225688351063141	NA	Microtus_ochrogaster.MicOch1.0.100	cg00519284	101999641	Trim2	Trim2_Exon	1	124252455	124252504	50	+	124252455	124252456	CGACACATGGCAGTCTCACAGGACTGGCAGTAAAATTCCATCACCTGTGG	Exon (Trim2-202/Trim2, exon 4 of 12)	1	124220955	124305353	84399	2	Trim2-201	52849	Trim2-201;Trim2-202;Trim2-203	Trim2;Trim2;Trim2	0;0;0	TRUE	FALSE	FALSE	FALSE	FALSE	TRUE	TRUE	FALSE	FALSE	Exon	3	4	ENSMOCG00000015197	1	conserved gene and region	1
cg12612979	0.12479457593614	NA	NA	NA	NA	0.080239320601862	NA	0.0625370154912565	NA	Microtus_ochrogaster.MicOch1.0.100	cg12612979	101998635	Bcl11b	Bcl11b_Intron	1	43310420	43310469	50	+	43310420	43310421	CGAGTTATATAGGTTAGCTAATGCAGAGGGGACTCATTACTGACACACTA	Intron (Bcl11b-201/Bcl11b, intron 2 of 2)	1	43296561	43385085	88525	2	Bcl11b-201	74616	Bcl11b-201;Bcl11b-202;Bcl11b-203;Bcl11b-204	Bcl11b;Bcl11b;Bcl11b;Bcl11b	0;0;0;0	TRUE	FALSE	FALSE	FALSE	FALSE	FALSE	TRUE	FALSE	FALSE	Intron	17	55	ENSMOCG00000009839	1	conserved gene and region	NA
cg13032935	-0.00649263923653817	NA	NA	NA	NA	-0.360124167953517	NA	-0.0106458766705697	NA	Microtus_ochrogaster.MicOch1.0.100	cg13032935	101984149	Neurod2	Neurod2_Intergenic_downstream	JH996461.1	2086421	2086470	50	-	2086421	2086422	CGTATGTCAAGTATAAGTGAGTGGCACCGAGGGGCATAATCTGTTTTTCT	Distal Intergenic	117	2044559	2045707	1149	1	Neurod2-201	41911	NA	NA	NA	FALSE	TRUE	FALSE	FALSE	FALSE	FALSE	FALSE	FALSE	TRUE	Intergenic_downstream	33	42	ENSMOCG00000004786	JH996461.1	mapped to different genes	NA
cg08069628	0.424783980750587	NA	NA	NA	NA	NA	NA	0.144463160371694	NA	Microtus_ochrogaster.MicOch1.0.100	cg08069628	101995907	Hoxd8	Hoxd8_Exon	4	84214251	84214300	50	+	84214251	84214252	CGGATACGATAACTTACAGAGACAGCCGATTTTTACGACCCAGCAAGAGG	Promoter (<=1kb)	3	84213843	84216232	2390	1	Hoxd8-201	408	Hoxd8-201	Hoxd8	0	TRUE	FALSE	TRUE	FALSE	FALSE	TRUE	FALSE	FALSE	FALSE	Exon	9	10	ENSMOCG00000022746	4	mapped to different genes	4
cg08682946	0.0132840802070104	NA	NA	NA	NA	NA	NA	0.0418943419248446	NA	Microtus_ochrogaster.MicOch1.0.100	cg08682946	101995421	Prdm16	Prdm16_Intron	JH996468.1	1927561	1927610	50	-	1927609	1927610	TTATTAACAGGGAGAGCCATTTGTTCCCTGTGACAATATTTGACTTGTCG	Intron (Prdm16-201/Prdm16, intron 1 of 16)	124	1704742	2017563	312822	2	Prdm16-201	89953	Prdm16-201;Prdm16-202	Prdm16;Prdm16	0;0	TRUE	FALSE	FALSE	FALSE	FALSE	FALSE	TRUE	FALSE	FALSE	Intron	25	31	ENSMOCG00000017346	JH996468.1	conserved gene and region	JH996468.1
cg25767194	NA	NA	NA	NA	NA	0.103877926217127	0.0149123587379979	NA	NA	Microtus_ochrogaster.MicOch1.0.100	cg25767194	101991145	Grb14	Grb14_Intergenic_downstream	4	75664729	75664778	50	-	75664777	75664778	AATTCAACTCCTGCTGTTAAATTAACCAGCGTTCCAGCCGAGTTAACGCG	Distal Intergenic	3	75742475	75746616	4142	2	Grb14-203	81887	NA	NA	NA	FALSE	TRUE	FALSE	FALSE	FALSE	FALSE	FALSE	FALSE	TRUE	Intergenic_downstream	13	17	ENSMOCG00000014352	4	conserved gene and region	NA
cg20411049	-0.235385593808378	NA	NA	NA	NA	NA	NA	-0.379986455097013	NA	Microtus_ochrogaster.MicOch1.0.100	cg20411049	101991281	Rsf1	Rsf1_Intron	22	2577720	2577769	50	+	2577768	2577769	GAGAGAGAAACATGAGCAACAAGCACCTTCTTCAACTGTTTCCCCCTCCG	Intron (Rsf1-201/Rsf1, intron 1 of 16)	15	2477215	2578813	101599	2	Rsf1-201	1044	Rsf1-201;Aamdc-201;Aamdc-202	Rsf1;Aamdc;Aamdc	0;-1518;-1537	TRUE	FALSE	FALSE	FALSE	FALSE	FALSE	TRUE	FALSE	FALSE	Intron	4	6	ENSMOCG00000018606	22	conserved gene and region	NA
cg02803284	0.183099166748239	NA	NA	NA	NA	NA	NA	6.96077118236618e-05	NA	Microtus_ochrogaster.MicOch1.0.100	cg02803284	NA	Vsig8	Vsig8_Exon	JH996465.1	2696396	2696445	50	+	2696396	2696397	CGCACAGCAGCATGCAGCATGCATCAGGTTTTACCTGATCTCACTAGCCA	Exon (Vsig8-201/Vsig8, exon 6 of 7)	121	2694724	2702558	7835	2	Vsig8-201	6113	Vsig8-201	Vsig8	0	TRUE	FALSE	FALSE	FALSE	FALSE	TRUE	TRUE	FALSE	FALSE	Exon	2	2	ENSMOCG00000016054	JH996465.1	mapped to different genes	JH996465.1
cg03557129	0.33949959128004	NA	NA	NA	NA	NA	NA	0.552211436518484	NA	Microtus_ochrogaster.MicOch1.0.100	cg03557129	101999886	Six2	Six2_Exon	16	8666397	8666446	50	-	8666397	8666398	CGGTGGAAGGCCACCACGGCCTTGGCCTTGAGCACGCTTTCATTCTTGTG	Promoter (<=1kb)	10	8663441	8666621	3181	2	Six2-201	175	Six2-201	Six2	0	TRUE	FALSE	TRUE	FALSE	FALSE	TRUE	FALSE	FALSE	FALSE	Exon	3	5	ENSMOCG00000012865	16	conserved gene and region	16
cg16777453	0.240505327372656	NA	NA	NA	NA	NA	NA	0.0759607555559602	NA	Microtus_ochrogaster.MicOch1.0.100	cg16777453	101986710	Dlx2	Dlx2_Intergenic_downstream	4	81299192	81299241	50	-	81299192	81299193	CGTAGGCCTCTTAATCATCTTGTCTGCTGCAGATCCTCGACACCAGCCAA	Distal Intergenic	3	81300952	81304337	3386	2	Dlx2-201	5145	Dlx2-201	Dlx2	0	FALSE	TRUE	FALSE	FALSE	FALSE	FALSE	FALSE	FALSE	TRUE	Intergenic_downstream	10	14	ENSMOCG00000011375	4	conserved gene and region	4
cg13517739	-0.0063193385170177	NA	NA	NA	NA	NA	NA	-0.0894503538605509	NA	Microtus_ochrogaster.MicOch1.0.100	cg13517739	NA	gene:ENSMOCG00000003316	gene:ENSMOCG00000003316_Intergenic_upstream	LG5	23203165	23203214	50	-	23203165	23203166	CGTTGATTGGTACAAATTAAAAGATCATTTATTAGTGATTATGCTGTATA	Distal Intergenic	358	22774733	22775128	396	2	transcript:ENSMOCT00000004467	-428086	NA	NA	NA	FALSE	TRUE	FALSE	FALSE	FALSE	FALSE	FALSE	FALSE	TRUE	Intergenic_upstream	44	46	NA	NA	mapped to different genes	NA
cg24897861	NA	NA	NA	NA	NA	-0.0611281533594359	-0.00309647863963368	NA	NA	Microtus_ochrogaster.MicOch1.0.100	cg24897861	101998191	Ntm	Ntm_Intron	5	23850055	23850104	50	-	23850055	23850056	CGTGGAAAGATTATTCTGACTAACGAGGTTCTGGGCCACTAATTCATTAC	Intron (Ntm-203/Ntm, intron 1 of 7)	4	23165646	24144522	978877	2	Ntm-203	294418	Ntm-203	Ntm	0	TRUE	FALSE	FALSE	FALSE	FALSE	FALSE	TRUE	FALSE	FALSE	Intron	25	34	ENSMOCG00000015273	5	conserved gene and region	NA
cg24700789	-0.0176458583617449	NA	NA	NA	NA	NA	NA	-0.119468338547642	NA	Microtus_ochrogaster.MicOch1.0.100	cg24700789	101982168	Nxpe4	Nxpe4_Intergenic_upstream	5	42279661	42279710	50	+	42279709	42279710	TCTATCTTGTCTCAGATCTAATTACATTCAGGAGAATTCAGACACTGACG	Distal Intergenic	4	42510515	42519127	8613	1	Nxpe4-201	-230805	NA	NA	NA	FALSE	TRUE	FALSE	FALSE	FALSE	FALSE	FALSE	FALSE	TRUE	Intergenic_upstream	8	8	ENSMOCG00000020704	5	mapped to different genes	NA
cg24712893	NA	NA	NA	NA	NA	-0.0537776258021278	-0.0035679790617502	NA	NA	Microtus_ochrogaster.MicOch1.0.100	cg24712893	NA	Npas3	Npas3_Intron	1	59367472	59367521	50	-	59367520	59367521	GAATTGTGTGAATTATCCCAGCTCAATTCTTTAAGTTAGTCAGAGGTACG	Intron (Npas3-201/Npas3, intron 6 of 11)	1	59269117	60083586	814470	2	Npas3-201	716065	Npas3-201	Npas3	0	TRUE	FALSE	FALSE	FALSE	FALSE	FALSE	TRUE	FALSE	FALSE	Intron	84	99	ENSMOCG00000019190	1	conserved gene and region	NA
cg21631613	-0.046164451758879	NA	NA	NA	NA	NA	NA	-0.0681704439390418	NA	Microtus_ochrogaster.MicOch1.0.100	cg21631613	101980566	Dclk2	Dclk2_Intron	1	126399995	126400044	50	+	126399995	126399996	CGCATGAAGTACTGTCAGGATAATATTGGATCTTTTCATCACTCAGACTT	Intron (NA, intron 12 of 2)	1	126443060	126564151	121092	2	Dclk2-202	164107	NA	NA	NA	TRUE	FALSE	FALSE	FALSE	FALSE	FALSE	TRUE	FALSE	FALSE	Intron	5	7	ENSMOCG00000013147	1	mapped to different genes	NA
cg13700099	0.0305900833738006	NA	NA	NA	NA	NA	NA	0.166825716516995	NA	Microtus_ochrogaster.MicOch1.0.100	cg13700099	101982327	Nxph1	Nxph1_Intergenic_downstream	LG10	5967317	5967366	50	+	5967317	5967318	CGTACCACAGCTGTCCTCCACTAAATGAATTAGATCAGGGTAATTAATCT	Distal Intergenic	353	5520829	5522356	1528	1	Nxph1-202	446488	NA	NA	NA	FALSE	TRUE	FALSE	FALSE	FALSE	FALSE	FALSE	FALSE	TRUE	Intergenic_downstream	3	15	ENSMOCG00000015073	LG10	conserved gene and region	NA
cg26299486	-0.0397107063930751	NA	NA	NA	NA	NA	NA	-0.0846963306403575	NA	Microtus_ochrogaster.MicOch1.0.100	cg26299486	101983852	Zfpm2	Zfpm2_Intron	JH996449.1	3885099	3885148	50	+	3885147	3885148	AGCATAATTACACTGCAGCTCTGAGCTGGCATGTGGACTCCTTTAGGGCG	Intron (Zfpm2-201/Zfpm2, intron 4 of 6)	105	3747208	4161260	414053	2	Zfpm2-201	276112	Zfpm2-201	Zfpm2	0	TRUE	FALSE	FALSE	FALSE	FALSE	FALSE	TRUE	FALSE	FALSE	Intron	40	62	ENSMOCG00000013738	JH996449.1	mapped to different genes	NA
cg14407961	0.063031294923174	NA	NA	NA	NA	NA	NA	0.00332547755214787	NA	Microtus_ochrogaster.MicOch1.0.100	cg14407961	101979613	Dll4	Dll4_Promoter	JH996428.1	27871245	27871294	50	+	27871245	27871246	CGGGCGGGAAGCTGCTGCATTAAATTGTAAAATCGATTTATTGACCGGCA	Promoter (3-4kb)	84	27875184	27883271	8088	1	Dll4-202	-3890	Dll4-201;Dll4-202	Dll4;Dll4	0;0	FALSE	TRUE	TRUE	FALSE	FALSE	FALSE	FALSE	FALSE	FALSE	Promoter	8	21	ENSMOCG00000019415	JH996428.1	conserved gene and region	JH996428.1
cg15595499	0.0745845965871161	NA	NA	NA	NA	NA	NA	0.313701579084231	NA	Microtus_ochrogaster.MicOch1.0.100	cg15595499	101995499	Papolg	Papolg_Exon	JH996452.1	5285882	5285931	50	+	5285882	5285883	CGCCTGAGAAGCCTTGATATAAGGTGTATTCGCAGCTTAAATGGTAAGCT	Exon (Papolg-201/Papolg, exon 7 of 22)	108	5274518	5304301	29784	1	Papolg-201	11364	Papolg-201	Papolg	0	TRUE	FALSE	FALSE	FALSE	FALSE	TRUE	TRUE	FALSE	FALSE	Exon	6	9	ENSMOCG00000006857	JH996452.1	conserved gene and region	NA
cg21036891	0.00450693380710858	NA	NA	NA	NA	NA	NA	0.0152219736540142	NA	Microtus_ochrogaster.MicOch1.0.100	cg21036891	101981007	Pcdh1	Pcdh1_Exon	18	26573323	26573372	50	-	26573371	26573372	GCACGGGGGCCGTTTTGGTGTTCCGGTCTTCCGGGGGGCTGGGGCTGCCG	Exon (Pcdh1-201/Pcdh1, exon 5 of 5)	12	26569578	26595721	26144	2	Pcdh1-201	22349	Pcdh1-201;Pcdh1-202	Pcdh1;Pcdh1	0;13433	TRUE	FALSE	FALSE	FALSE	FALSE	TRUE	FALSE	FALSE	FALSE	Exon	3	16	ENSMOCG00000010075	18	conserved gene but different region	18
cg08178441	NA	NA	NA	NA	NA	-0.39744636078574	NA	-0.265017698769523	NA	Microtus_ochrogaster.MicOch1.0.100	cg08178441	101984214	Helt	Helt_Promoter	LG7_11	19611423	19611472	50	-	19611423	19611424	CGGCTCACAAAGGGAGCAAGTAGCTGCCACAGGGAACTTTTGTACCCGCC	Promoter (<=1kb)	359	19608183	19610659	2477	2	Helt-201	-813	Helt-201	Helt	0	FALSE	TRUE	TRUE	FALSE	FALSE	FALSE	FALSE	FALSE	FALSE	Promoter	15	23	ENSMOCG00000012330	LG7_11	conserved gene and region	NA
cg03291757	NA	NA	NA	0.390326608259378	NA	NA	NA	0.251478129855739	NA	Microtus_ochrogaster.MicOch1.0.100	cg03291757	101993142	Lbx1	Lbx1_Intergenic_downstream	8	72831538	72831587	50	-	72831586	72831587	AATTGTCTACAAATTGTGAAGAAAATTCAAAAACCATATGGTCGCCAGCG	Distal Intergenic	7	72832928	72835604	2677	2	Lbx1-201	4066	Lbx1-201	Lbx1	4017	FALSE	TRUE	FALSE	FALSE	FALSE	FALSE	FALSE	FALSE	TRUE	Intergenic_downstream	33	66	ENSMOCG00000018337	8	mapped to different genes	8
cg24557436	NA	NA	NA	NA	NA	0.0632669454105819	NA	0.0164413848478803	NA	Microtus_ochrogaster.MicOch1.0.100	cg24557436	102000250	Tle1	Tle1_Exon	10	10758502	10758551	50	-	10758550	10758551	ACGCACCTGTGATACTGCGCCTGCAGGAACTGGAATTCCTCTTTAATCCG	Promoter (<=1kb)	8	10670134	10759484	89351	2	Tle1-201	933	Tle1-201	Tle1	0	TRUE	FALSE	TRUE	FALSE	FALSE	TRUE	TRUE	FALSE	FALSE	Exon	5	36	ENSMOCG00000017405	10	conserved gene and region	NA
cg07301914	NA	NA	NA	NA	NA	0.00124226811973388	NA	0.049006473679312	NA	Microtus_ochrogaster.MicOch1.0.100	cg07301914	101996623	Myt1l	Myt1l_threeUTR	LG3	26207942	26207991	50	-	26207942	26207943	CGGCACTTTATACTGTTCACTGTACAAAAGCTTACAGTTTTCCACAAGGA	3' UTR	356	26066593	26208779	142187	1	Myt1l-201	141349	Myt1l-201;Myt1l-202	Myt1l;Myt1l	0;0	TRUE	FALSE	FALSE	FALSE	TRUE	TRUE	FALSE	FALSE	FALSE	threeUTR	1	5	ENSMOCG00000013654	LG3	conserved gene and region	NA
cg19028261	NA	NA	NA	NA	NA	0.00013199350884086	NA	0.11880128031441	NA	Microtus_ochrogaster.MicOch1.0.100	cg19028261	101999792	Ccdc178	Ccdc178_Intron	18	12535753	12535802	50	+	12535801	12535802	AAGCCTGCAGGATTCCAATGGGGAGCCGAGTAATGAGCTCTCAGCATTCG	Intron (Ccdc178-201/Ccdc178, intron 19 of 20)	12	12472583	12829208	356626	2	Ccdc178-201	293406	Ccdc178-201	Ccdc178	0	TRUE	FALSE	FALSE	FALSE	FALSE	FALSE	TRUE	FALSE	FALSE	Intron	18	20	ENSMOCG00000000378	18	conserved gene and region	NA
cg21008602	NA	NA	NA	NA	NA	0.308586922690517	NA	0.384729522128962	NA	Microtus_ochrogaster.MicOch1.0.100	cg21008602	101984491	Bhlhe22	Bhlhe22_Promoter	LG5	19208180	19208229	50	+	19208180	19208181	CGGGGGAGTCTTTTACATCATTATCTCTGAGTAGGTTATTATGAAGAAGA	Promoter (<=1kb)	358	19206700	19207779	1080	2	Bhlhe22-201	-401	Bhlhe22-201	Bhlhe22	-401	FALSE	TRUE	TRUE	FALSE	FALSE	FALSE	FALSE	FALSE	FALSE	Promoter	15	42	ENSMOCG00000003093	LG5	conserved gene but different region	LG5
cg05539466	NA	NA	NA	NA	NA	-0.073570466959631	NA	-0.0860461068329415	NA	Microtus_ochrogaster.MicOch1.0.100	cg05539466	101990676	Pknox2	Pknox2_Intron	5	30531839	30531888	50	-	30531887	30531888	TAAAAAATTTACACATAAAAAAATTCCATGCATGAAACTGAAACCGTACG	Intron (Pknox2-201/Pknox2, intron 4 of 10)	4	30491399	30585324	93926	2	Pknox2-201	53436	Pknox2-201	Pknox2	0	TRUE	FALSE	FALSE	FALSE	FALSE	FALSE	TRUE	FALSE	FALSE	Intron	16	36	ENSMOCG00000018820	5	conserved gene and region	NA
cg14360468	NA	NA	NA	NA	NA	0.271810949552565	NA	0.0465543989478402	NA	Microtus_ochrogaster.MicOch1.0.100	cg14360468	101996526	Polr3b	Polr3b_Intron	24	35640324	35640373	50	+	35640324	35640325	CGCCTAATTAGAATTCTCTGACATTAAGCTAATTGGTGAAACTGTATTTC	Intron (Polr3b-201/Polr3b, intron 12 of 27)	16	35603715	35703778	100064	1	Polr3b-201	36609	Polr3b-201;Polr3b-202	Polr3b;Polr3b	0;0	TRUE	FALSE	FALSE	FALSE	FALSE	FALSE	TRUE	FALSE	FALSE	Intron	5	5	ENSMOCG00000022129	24	conserved gene and region	NA
cg18416931	NA	NA	NA	NA	NA	-0.159288014879982	NA	-0.298834487475911	NA	Microtus_ochrogaster.MicOch1.0.100	cg18416931	101989870	Cnot2	Cnot2_Exon	24	10312521	10312570	50	-	10312569	10312570	ACAATACCCCTCAGTTAAATCGCAGCTTATCACAAGGCACTCAGTTACCG	Exon (Cnot2-201/Cnot2, exon 4 of 15)	16	10240075	10332916	92842	1	Cnot2-201	72446	Cnot2-201;Cnot2-202;Cnot2-203	Cnot2;Cnot2;Cnot2	0;0;0	TRUE	FALSE	FALSE	FALSE	FALSE	TRUE	FALSE	FALSE	FALSE	Exon	5	17	ENSMOCG00000011255	24	conserved gene but different region	NA
cg02946452	NA	NA	NA	NA	NA	NA	0.031419134024815	0.553364249796202	NA	Microtus_ochrogaster.MicOch1.0.100	cg02946452	102000032	4933405O20Rik	4933405O20Rik_Intergenic_downstream	JH996506.1	20326	20375	50	-	20326	20327	CGCTTCTGCACTCACAGTGGTACCACCCTGGCAGGTTAACGCAGCGGGAA	Distal Intergenic	162	240001	241185	1185	2	4933405O20Rik-201	220859	NA	NA	NA	FALSE	TRUE	FALSE	FALSE	FALSE	FALSE	FALSE	FALSE	TRUE	Intergenic_downstream	5	5	ENSMOCG00000022635	JH996506.1	mapped to different genes	NA
cg04407088	-0.38380372603398	NA	NA	NA	NA	NA	NA	NA	NA	Microtus_ochrogaster.MicOch1.0.100	cg04407088	101984336	Nkx2-2	Nkx2-2_Promoter	JH996433.1	1620552	1620601	50	-	1620600	1620601	TCATACCCAATTTATTACCGCTGAACATATGGCCAATATTTTGACTCACG	Promoter (8-9kb)	89	1629463	1632132	2670	1	Nkx2-2-201	-8911	NA	NA	NA	FALSE	TRUE	TRUE	FALSE	FALSE	FALSE	FALSE	FALSE	FALSE	Promoter	22	30	ENSMOCG00000016851	JH996433.1	conserved gene and region	JH996433.1
cg09461098	NA	NA	NA	-0.511022160078956	-0.372265091221911	-0.994343936595651	-0.0620361253419619	NA	NA	Microtus_ochrogaster.MicOch1.0.100	cg09461098	101981714	Tnrc6a	Tnrc6a_Exon	JH996541.1	962570	962619	50	+	962618	962619	CAGCCAGTCCTCCAGGTTCAATAGGAGATGGCTGGCCACGTGCCAAATCG	Exon (Tnrc6a-201/Tnrc6a, exon 18 of 24)	197	888494	968566	80073	1	Tnrc6a-201	74076	Tnrc6a-201	Tnrc6a	0	TRUE	FALSE	FALSE	FALSE	FALSE	TRUE	FALSE	FALSE	FALSE	Exon	23	32	ENSMOCG00000000152	JH996541.1	conserved gene but different region	NA
cg06247149	0.062527291226341	NA	0.217650809977055	NA	NA	-0.00050642907273815	-0.00216622648732759	NA	NA	Microtus_ochrogaster.MicOch1.0.100	cg06247149	101986174	Hoxc12	Hoxc12_Exon	15	1314483	1314532	50	-	1314531	1314532	TTGACCTGCTGGTCACTAAGATTCAAGCGGTCTGAGAGTTCCCTCCGGCG	Exon (Hoxc12-201/Hoxc12, exon 2 of 2)	9	1314315	1316110	1796	2	Hoxc12-201	1578	Hoxc12-201	Hoxc12	0	TRUE	FALSE	FALSE	FALSE	FALSE	TRUE	FALSE	FALSE	FALSE	Exon	2	6	ENSMOCG00000016790	15	conserved gene and region	15
cg08247363	-0.0171187005358851	NA	NA	NA	NA	-0.258658157673925	NA	NA	NA	Microtus_ochrogaster.MicOch1.0.100	cg08247363	101984491	Bhlhe22	Bhlhe22_Intergenic_upstream	LG5	19570200	19570249	50	-	19570200	19570201	CGTGTGCCATGCTTGTTTGCCTACCAGTGCTGCTTAGATTGGCAAATGCC	Distal Intergenic	358	19206700	19207779	1080	2	Bhlhe22-201	-362470	NA	NA	NA	FALSE	TRUE	FALSE	FALSE	FALSE	FALSE	FALSE	FALSE	TRUE	Intergenic_upstream	18	42	ENSMOCG00000003093	LG5	mapped to different genes	NA
cg04824169	-0.0801050628010244	NA	NA	NA	NA	NA	NA	NA	NA	Microtus_ochrogaster.MicOch1.0.100	cg04824169	101987714	Pnisr	Pnisr_Exon	LG5	22086560	22086609	50	-	22086608	22086609	TGCAAAACAGCTGGCACAGTCCAGTGCACTGGCTTCCCTCACTGGACTCG	Exon (Pnisr-201/Pnisr, exon 9 of 12)	358	22063925	22092250	28326	1	Pnisr-201	22635	Pnisr-201	Pnisr	0	TRUE	FALSE	FALSE	FALSE	FALSE	TRUE	FALSE	FALSE	FALSE	Exon	9	9	ENSMOCG00000010290	LG5	conserved gene but different region	NA
cg01079397.2	-0.0114637847642213	NA	NA	NA	NA	-0.29006676855699	-0.0329581749226556	NA	NA	Microtus_ochrogaster.MicOch1.0.100	cg01079397.2	101990722	Nipbl	Nipbl_Intergenic_upstream	19	28939055	28939104	50	-	28939103	28939104	TGGCTACGGCTCCTCTTCCGTCTCCTCAGTGCGGGGAACATGTAGAGCCG	Distal Intergenic	13	28777751	28876252	98502	2	Nipbl-201	-62852	NA	NA	NA	FALSE	TRUE	FALSE	FALSE	FALSE	FALSE	FALSE	FALSE	TRUE	Intergenic_upstream	9	34	ENSMOCG00000000456	19	conserved gene but different region	19
cg19938371	-0.383319977288731	NA	NA	NA	NA	NA	NA	NA	NA	Microtus_ochrogaster.MicOch1.0.100	cg19938371	101986126	Serp1	Serp1_fiveUTR	1	107207111	107207160	50	+	107207111	107207112	CGGGAACTGACAGCTCCTTGACTGCTGTGTCACAGCTACCCCCGTCGGAG	5' UTR	1	107305950	107308054	2105	2	Serp1-201	100894	NA	NA	NA	TRUE	FALSE	FALSE	TRUE	FALSE	TRUE	FALSE	FALSE	FALSE	fiveUTR	2	7	ENSMOCG00000010605	1	mapped to different genes	1
cg02632028	-0.159653273073791	NA	NA	NA	NA	-0.0663660783801302	-0.00254474736011951	NA	NA	Microtus_ochrogaster.MicOch1.0.100	cg02632028	101979475	Loxl4	Loxl4_Intron	8	70056017	70056066	50	+	70056065	70056066	CAAGTAACTTAACTTGATTGTGTGTCTTAATATTACTGGGCTTCTGACCG	Intron (NA, intron 1 of 2)	7	70122040	70136406	14367	2	Loxl4-201	80340	NA	NA	NA	TRUE	FALSE	FALSE	FALSE	FALSE	FALSE	TRUE	FALSE	FALSE	Intron	3	4	ENSMOCG00000018615	8	mapped to different genes	NA
cg09363187	0.000901941229045728	NA	NA	NA	NA	0.184109373034974	0.0287058822930199	NA	NA	Microtus_ochrogaster.MicOch1.0.100	cg09363187	NA	gene:ENSMOCG00000009337	gene:ENSMOCG00000009337_Exon	1	14392147	14392196	50	-	14392195	14392196	GCGGAGGAGTTCAAGCGCAAGCACAAGAAGGACATTGGGCCCAACAAGCG	Promoter (<=1kb)	1	14391415	14393326	1912	1	transcript:ENSMOCT00000011997	732	transcript:ENSMOCT00000011997	gene:ENSMOCG00000009337	0	TRUE	FALSE	TRUE	FALSE	FALSE	TRUE	FALSE	FALSE	FALSE	Exon	3	3	NA	NA	mapped to different genes	1
cg11689958	0.15971161855577	NA	NA	NA	NA	NA	NA	NA	NA	Microtus_ochrogaster.MicOch1.0.100	cg11689958	101982835	Zfp827	Zfp827_threeUTR	4	1981851	1981900	50	+	1981851	1981852	CGCCTGGGCAACCACTACAAGTGCGACCAGTGCGGCTACCTGTCCAAGAC	3' UTR	3	1808783	1982560	173778	1	Zfp827-201	173068	Zfp827-201	Zfp827	0	TRUE	FALSE	FALSE	FALSE	TRUE	TRUE	FALSE	FALSE	FALSE	threeUTR	12	29	ENSMOCG00000020399	4	conserved gene and region	4
cg05529086	-0.0644881547982913	NA	NA	NA	NA	NA	NA	NA	NA	Microtus_ochrogaster.MicOch1.0.100	cg05529086	101999882	Ptp4a2	Ptp4a2_fiveUTR	10	54795360	54795409	50	-	54795360	54795361	CGCATGTTCTCATAGGAGATCTCCACAGGGGCTGGACGGTTCATTATGGC	5' UTR	8	54779752	54813324	33573	2	Ptp4a2-201	17915	Ptp4a2-201	Ptp4a2	0	TRUE	FALSE	FALSE	TRUE	FALSE	TRUE	FALSE	FALSE	FALSE	fiveUTR	1	1	ENSMOCG00000009816	10	mapped to different genes	NA
cg16483121	0.249888287637147	NA	NA	NA	NA	NA	NA	NA	NA	Microtus_ochrogaster.MicOch1.0.100	cg16483121	101996683	Cacna1g	Cacna1g_Exon	7	70384058	70384107	50	+	70384106	70384107	GAGTCGACAGGCAGCTGAATACAGCTTAACTGTCCACTCGCATCTTCCCG	Exon (Cacna1g-202/Cacna1g, exon 14 of 38)	6	70353733	70418792	65060	2	Cacna1g-201	34685	Cacna1g-201;Cacna1g-202;Cacna1g-203;Cacna1g-204;Cacna1g-205	Cacna1g;Cacna1g;Cacna1g;Cacna1g;Cacna1g	0;0;0;0;0	TRUE	FALSE	FALSE	FALSE	FALSE	TRUE	TRUE	FALSE	FALSE	Exon	14	18	ENSMOCG00000006187	7	conserved gene and region	NA
cg05666493	-0.0850228514339117	NA	NA	NA	NA	NA	NA	NA	NA	Microtus_ochrogaster.MicOch1.0.100	cg05666493	101998453	Mn1	Mn1_Intergenic_downstream	2	1333413	1333462	50	-	1333461	1333462	AATATGCAAATGTATGCAAAATGAAATTCATCTCATAATGACACAAGGCG	Distal Intergenic	2	985917	1018968	33052	1	Mn1-202	347545	NA	NA	NA	FALSE	TRUE	FALSE	FALSE	FALSE	FALSE	FALSE	FALSE	TRUE	Intergenic_downstream	20	30	ENSMOCG00000015025	2	mapped to different genes	NA
cg12464120	NA	NA	NA	NA	NA	-0.060667164508322	NA	NA	NA	Microtus_ochrogaster.MicOch1.0.100	cg12464120	101987598	Hmx2	Hmx2_Exon	8	24331773	24331822	50	+	24331773	24331774	CGGTGGCGTCTCCAGCTTCACCATCCAGTCCATCCTGGGCGGGGGCCCCT	Exon (Hmx2-201/Hmx2, exon 2 of 3)	7	24326084	24333507	7424	1	Hmx2-201	5689	Hmx2-201	Hmx2	0	TRUE	FALSE	FALSE	FALSE	FALSE	TRUE	FALSE	FALSE	FALSE	Exon	1	10	ENSMOCG00000019525	8	conserved gene and region	8
cg10425556	-0.09018825950985	NA	NA	NA	NA	-0.413369456389933	-0.0314059683034232	NA	NA	Microtus_ochrogaster.MicOch1.0.100	cg10425556	101984467	Pex14	Pex14_Intron	10	83920116	83920165	50	+	83920116	83920117	CGGCACTTCCCCACCGCAGGCTTTGCTGAGCAGTTTTAGTATCAGGAGCT	Intron (Pex14-201/Pex14, intron 3 of 8)	8	83858993	83996427	137435	1	Pex14-201	61123	Pex14-201;Pex14-202	Pex14;Pex14	0;0	TRUE	FALSE	FALSE	FALSE	FALSE	FALSE	TRUE	FALSE	FALSE	Intron	98	142	ENSMOCG00000012379	10	conserved gene and region	NA
cg19921966	-0.51858128028227	NA	NA	NA	NA	-4.30241095265824	-0.33995304669151	NA	NA	Microtus_ochrogaster.MicOch1.0.100	cg19921966	101989522	Msl2	Msl2_fiveUTR	JH996454.1	3279423	3279472	50	-	3279471	3279472	TCATTGCAGACACTTCGACACCAATGGCTCCCGGTTGAAAAGAAATTCCG	Promoter (<=1kb)	110	3251466	3280317	28852	2	Msl2-201	845	Msl2-201	Msl2	0	TRUE	FALSE	TRUE	TRUE	FALSE	TRUE	FALSE	FALSE	FALSE	fiveUTR	4	20	ENSMOCG00000018459	JH996454.1	conserved gene and region	JH996454.1
cg19923477	-0.130221410694125	NA	NA	NA	NA	-1.11928345155655	-0.00844843222171219	NA	NA	Microtus_ochrogaster.MicOch1.0.100	cg19923477	101984896	Kiz	Kiz_Intron	JH996433.1	1845692	1845741	50	+	1845692	1845693	CGAGACCACTTGTAAAAGCAATAAAGCACAAGGAGTGACTGCAGTAAGTG	Intron (Kiz-201/Kiz, intron 12 of 13)	89	1833367	1935749	102383	2	Kiz-201	90008	Kiz-201	Kiz	0	TRUE	FALSE	FALSE	FALSE	FALSE	FALSE	TRUE	FALSE	FALSE	Intron	5	45	ENSMOCG00000022509	JH996433.1	conserved gene and region	NA
cg20467040	-0.0699458941606252	NA	NA	NA	NA	-0.828976004136418	-0.00153758917772181	NA	NA	Microtus_ochrogaster.MicOch1.0.100	cg20467040	NA	Lcor	Lcor_Exon	8	69021403	69021452	50	+	69021403	69021404	CGTATGAAGTTCAGGGGAAATGGTGCACTCAGCAACATCAGTGACCTTCC	Exon (Lcor-201/Lcor, exon 3 of 3)	7	69015223	69025075	9853	1	Lcor-201	6180	Lcor-201	Lcor	0	TRUE	FALSE	FALSE	FALSE	FALSE	TRUE	FALSE	FALSE	FALSE	Exon	17	25	ENSMOCG00000016297	8	mapped to different genes	NA
cg19769850	0.523125210884056	NA	NA	NA	NA	1.56746764270126	NA	NA	NA	Microtus_ochrogaster.MicOch1.0.100	cg19769850	NA	Zfp644	Zfp644_Intergenic_downstream	LG1	55980365	55980414	50	+	55980365	55980366	CGTGGAAACCCTTCCACCAAAATGAGCTGTGATATCCTTTTGATGGCTAT	Distal Intergenic	352	56033423	56085852	52430	2	Zfp644-201	105438	NA	NA	NA	FALSE	TRUE	FALSE	FALSE	FALSE	FALSE	FALSE	FALSE	TRUE	Intergenic_downstream	12	22	ENSMOCG00000013871	LG1	mapped to different genes	LG1
cg18963821	-0.0212474058499856	NA	NA	NA	NA	-0.119048730156039	-0.000645378089773029	NA	NA	Microtus_ochrogaster.MicOch1.0.100	cg18963821	101994187	Tll2	Tll2_Intron	8	68631272	68631321	50	+	68631320	68631321	CAACTTTGGGAGCAAGCTGCTTTTCTTTGGGAAAGCCCAATTTTCTTCCG	Intron (Tll2-201/Tll2, intron 2 of 20)	7	68563883	68677173	113291	2	Tll2-201	45852	Tll2-201;Tll2-202;Tll2-203	Tll2;Tll2;Tll2	0;0;0	TRUE	FALSE	FALSE	FALSE	FALSE	FALSE	TRUE	FALSE	FALSE	Intron	4	4	ENSMOCG00000014816	8	conserved gene and region	NA
cg19945840	0.0721184791613342	NA	NA	NA	NA	0.701441059996761	0.069811987007919	NA	NA	Microtus_ochrogaster.MicOch1.0.100	cg19945840	101986055	B3galt6	B3galt6_Exon	JH996468.1	3337367	3337416	50	-	3337415	3337416	GCCAGGCCAGCATGGCCAGCACCTTGGCCGTGAGGTTTTCGTAGGCGTCG	Promoter (<=1kb)	124	3336804	3337781	978	2	B3galt6-201	365	B3galt6-201;Sdf4-201	B3galt6;Sdf4	0;-827	TRUE	FALSE	TRUE	FALSE	FALSE	TRUE	FALSE	FALSE	FALSE	Exon	1	1	ENSMOCG00000003378	JH996468.1	conserved gene and region	JH996468.1
cg25597197	-0.0129778589046977	NA	NA	NA	NA	-0.522951951750492	-0.0141883617232001	NA	NA	Microtus_ochrogaster.MicOch1.0.100	cg25597197	101991332	Phox2a	Phox2a_Intergenic_upstream	JH996471.1	1585055	1585104	50	-	1585055	1585056	CGAATTGGCTGAAACCAATTTCGGTCACATCAACCCCTGGTAAGTGCTGG	Distal Intergenic	127	1635273	1639559	4287	1	Phox2a-201	-50218	NA	NA	NA	FALSE	TRUE	FALSE	FALSE	FALSE	FALSE	FALSE	FALSE	TRUE	Intergenic_upstream	18	20	ENSMOCG00000001587	JH996471.1	mapped to different genes	NA
cg20609986	0.0322835426360536	NA	NA	NA	NA	0.342380734189657	0.0120322254424434	NA	NA	Microtus_ochrogaster.MicOch1.0.100	cg20609986	101998218	Ebf3	Ebf3_Intron	8	30031181	30031230	50	+	30031181	30031182	CGAAAGTTGAGGACCACAATATGATTTGACATTCCATCATACATCCCGGA	Intron (Ebf3-201/Ebf3, intron 10 of 15)	7	30019074	30135847	116774	2	Ebf3-201	104617	Ebf3-201	Ebf3	0	TRUE	FALSE	FALSE	FALSE	FALSE	FALSE	TRUE	FALSE	FALSE	Intron	64	86	ENSMOCG00000022464	8	conserved gene and region	NA
cg07351749	0.104676486816471	NA	NA	NA	NA	NA	NA	NA	NA	Microtus_ochrogaster.MicOch1.0.100	cg07351749	101985044	Hoxc8	Hoxc8_threeUTR	15	1260746	1260795	50	+	1260794	1260795	GTTAGAGTTGTGAGTGTCATTCTATTCTCTATAAAAGCAAATGACAGTCG	3' UTR	9	1259548	1263272	3725	2	Hoxc8-201	2477	Hoxc8-201	Hoxc8	0	TRUE	FALSE	FALSE	FALSE	TRUE	TRUE	FALSE	FALSE	FALSE	threeUTR	5	21	ENSMOCG00000016249	15	mapped to different genes	NA
cg24000268	-0.0169669618680704	NA	NA	NA	NA	-0.537320357813905	-0.00873036872323205	NA	NA	Microtus_ochrogaster.MicOch1.0.100	cg24000268	101991301	Arl14ep	Arl14ep_Intergenic_downstream	JH996428.1	2203479	2203528	50	-	2203479	2203480	CGCTGTTCTTCAGTTCCCATCAGCGACAACTAAAGGCCAATTCAAGGTTG	Distal Intergenic	84	2234262	2241948	7687	2	Arl14ep-201	38469	NA	NA	NA	FALSE	TRUE	FALSE	FALSE	FALSE	FALSE	FALSE	FALSE	TRUE	Intergenic_downstream	6	6	ENSMOCG00000016817	JH996428.1	conserved gene and region	NA
cg24866418	NA	0.241859150017227	NA	NA	NA	0.455607750285312	0.0368400447427311	NA	NA	Microtus_ochrogaster.MicOch1.0.100	cg24866418	101982427	Lhfpl4	Lhfpl4_Exon	JH996431.1	27115730	27115779	50	-	27115778	27115779	GATGCAGCCGAGGATCAGCACCATGGAGAGCAGCACGAAGAAGGCGGCCG	Exon (Lhfpl4-201/Lhfpl4, exon 2 of 4)	87	27077952	27117211	39260	2	Lhfpl4-201	1432	Lhfpl4-201	Lhfpl4	0	TRUE	FALSE	FALSE	FALSE	FALSE	TRUE	FALSE	FALSE	FALSE	Exon	7	7	ENSMOCG00000002060	JH996431.1	conserved gene and region	JH996431.1
cg18409102	NA	NA	NA	NA	NA	-0.125373900071163	NA	NA	NA	Microtus_ochrogaster.MicOch1.0.100	cg18409102	NA	Zbtb16	Zbtb16_Intron	5	42914992	42915041	50	+	42915040	42915041	TCTGCTCAGCTGGTTTTAAATGAAGTTATTATGAGTCATTAAAACACCCG	Intron (Zbtb16-201/Zbtb16, intron 2 of 5)	4	42834091	43017640	183550	2	Zbtb16-201	102599	Zbtb16-201	Zbtb16	0	TRUE	FALSE	FALSE	FALSE	FALSE	FALSE	TRUE	FALSE	FALSE	Intron	30	34	ENSMOCG00000001402	5	conserved gene and region	NA
cg25605036	0.00300730598227937	NA	NA	NA	NA	0.218383687105158	0.0186762725977465	NA	NA	Microtus_ochrogaster.MicOch1.0.100	cg25605036	101991700	Mapkap1	Mapkap1_Intron	4	42397659	42397708	50	-	42397659	42397660	CGGCTGCCATGTCTGTGCAGTCAGGAATGATAAGTGAACCACCCGTGAAT	Intron (Mapkap1-201/Mapkap1, intron 5 of 10)	3	42302511	42502043	199533	2	Mapkap1-201	104335	Mapkap1-201	Mapkap1	0	TRUE	FALSE	FALSE	FALSE	FALSE	FALSE	TRUE	FALSE	FALSE	Intron	48	57	ENSMOCG00000007657	4	conserved gene and region	4
cg27391649	-0.0843273209993933	NA	NA	NA	NA	-0.909463011793501	-0.0402520968544227	NA	NA	Microtus_ochrogaster.MicOch1.0.100	cg27391649	102000612	Lin28a	Lin28a_Promoter	10	50771330	50771379	50	-	50771330	50771331	CGGGGGGTTGGGTCATTGTCTTTTAGAATTTGGGAGCCTTTGAAAAGCCG	Promoter (<=1kb)	8	50771514	50783586	12073	1	Lin28a-201	-184	Lin28a-201	Lin28a	0	FALSE	TRUE	TRUE	FALSE	FALSE	FALSE	FALSE	FALSE	FALSE	Promoter	3	5	ENSMOCG00000007819	10	conserved gene and region	NA
cg09227056	NA	0.152679580914165	NA	NA	NA	0.356975886263607	0.0501753334258452	NA	NA	Microtus_ochrogaster.MicOch1.0.100	cg09227056	101994155	Evx2	Evx2_Intergenic_downstream	4	84159967	84160016	50	+	84160015	84160016	AGTCAGCTAAATGAAACATTATTCTAAACATATGCATCGTAATCAGTTCG	Distal Intergenic	3	84164288	84168069	3782	2	Evx2-201	8053	Evx2-201	Evx2	0	FALSE	TRUE	FALSE	FALSE	FALSE	FALSE	FALSE	FALSE	TRUE	Intergenic_downstream	26	36	ENSMOCG00000010466	4	conserved gene and region	NA
cg26614705	NA	NA	0.014517924074988	NA	NA	0.196278919130006	0.014550194756955	NA	NA	Microtus_ochrogaster.MicOch1.0.100	cg26614705	101984149	Neurod2	Neurod2_Intergenic_downstream	JH996461.1	2047329	2047378	50	-	2047329	2047330	CGTGTTTCTGTTCAGTTTAATGACGATTAATAAATATTTATGTAAATGAG	Downstream (1-2kb)	117	2044559	2045707	1149	1	Neurod2-201	2819	Neurod2-201	Neurod2	0	FALSE	TRUE	FALSE	FALSE	FALSE	FALSE	FALSE	FALSE	FALSE	Intergenic_downstream	33	42	ENSMOCG00000004786	JH996461.1	conserved gene but different region	NA
cg02587840	NA	NA	NA	0.0496775719856578	NA	0.167495414504691	0.0275231778821686	NA	NA	Microtus_ochrogaster.MicOch1.0.100	cg02587840	101987473	Tle3	Tle3_Intergenic_downstream	5	78288208	78288257	50	-	78288208	78288209	CGTTTGCATATTCATTACTCATTGGATTTTTAATCAAAGTAGCTGATGGA	Distal Intergenic	4	78388170	78430425	42256	2	Tle3-203	142217	NA	NA	NA	FALSE	TRUE	FALSE	FALSE	FALSE	FALSE	FALSE	FALSE	TRUE	Intergenic_downstream	8	41	ENSMOCG00000007663	5	mapped to different genes	5
cg07425443	NA	NA	-0.13426316879382	NA	NA	-0.954645570739428	-0.0478297790918472	NA	NA	Microtus_ochrogaster.MicOch1.0.100	cg07425443	101979449	Odf2	Odf2_Exon	4	47193945	47193994	50	+	47193993	47193994	GCCAGTCCCTTACCCGGCTGCGCAGGTCTGATATGATGGCTGTGAGGTCG	Exon (Odf2-201/Odf2, exon 17 of 21)	3	47183183	47223614	40432	2	Odf2-201	29620	Odf2-201;Odf2-202	Odf2;Odf2	0;0	TRUE	FALSE	FALSE	FALSE	FALSE	TRUE	TRUE	FALSE	FALSE	Exon	7	8	ENSMOCG00000014613	4	conserved gene and region	NA
cg00046033	NA	NA	NA	0.221554217242207	NA	0.80749972271368	0.0184760175411342	NA	NA	Microtus_ochrogaster.MicOch1.0.100	cg00046033	102000119	Rara	Rara_Intron	JH996461.1	1432865	1432914	50	+	1432913	1432914	TTATCATTCGGAAGCTTTAATTCTATTGAAATGGCAGCTGCTCAGCTCCG	Intron (Rara-201/Rara, intron 3 of 7)	117	1428125	1441926	13802	2	Rara-201	9012	Rara-201;Rara-202	Rara;Rara	0;0	TRUE	FALSE	FALSE	FALSE	FALSE	FALSE	TRUE	FALSE	FALSE	Intron	9	15	ENSMOCG00000016096	JH996461.1	conserved gene and region	NA
cg20665157.2	NA	NA	0.0250023995829365	NA	NA	0.238086818371313	0.0138815707717235	NA	NA	Microtus_ochrogaster.MicOch1.0.100	cg20665157.2	101991883	Cadps2	Cadps2_Intron	JH996434.1	101336	101385	50	-	101384	101385	TGTCAATAGAAATTGACAAACCTCATCTCCTAAATAGTGCAGCTGAGCCG	Intron (Cadps2-201/Cadps2, intron 28 of 29)	90	91520	611311	519792	2	Cadps2-201	509926	Cadps2-201;Cadps2-202;Cadps2-203;Cadps2-204;Cadps2-205	Cadps2;Cadps2;Cadps2;Cadps2;Cadps2	0;0;0;0;0	TRUE	FALSE	FALSE	FALSE	FALSE	FALSE	TRUE	FALSE	FALSE	Intron	13	15	ENSMOCG00000022770	JH996434.1	conserved gene and region	NA
cg09311277	NA	NA	NA	0.163870596195004	NA	0.0618757254753498	0.0260503093414211	NA	NA	Microtus_ochrogaster.MicOch1.0.100	cg09311277	101984467	Pex14	Pex14_Intron	10	83968396	83968445	50	-	83968396	83968397	CGACTTCAAAAGCAGCAATAAACTCAAGGATAAATTAAGGAAATTGAATG	Intron (Pex14-201/Pex14, intron 3 of 8)	8	83858993	83996427	137435	1	Pex14-201	109403	Pex14-201;Pex14-202	Pex14;Pex14	0;0	TRUE	FALSE	FALSE	FALSE	FALSE	FALSE	TRUE	FALSE	FALSE	Intron	98	142	ENSMOCG00000012379	10	conserved gene and region	NA
cg04688368	NA	NA	NA	NA	0.0497937390418927	NA	NA	NA	NA	Microtus_ochrogaster.MicOch1.0.100	cg04688368	101978874	Kcnma1	Kcnma1_Exon	JH996451.1	5294032	5294081	50	+	5294080	5294081	TGAGATGGTTCGCGTGGATATTGCTACTCATTCTAAGACTGCTGCCTCCG	Promoter (<=1kb)	107	4557563	5294137	736575	2	Kcnma1-202	56	Kcnma1-202;Kcnma1-203;Kcnma1-204	Kcnma1;Kcnma1;Kcnma1	0;0;0	TRUE	FALSE	TRUE	FALSE	FALSE	TRUE	FALSE	FALSE	FALSE	Exon	29	52	ENSMOCG00000014756	JH996451.1	conserved gene and region	JH996451.1
cg12841266	NA	NA	NA	NA	0.00648900812387361	1.10503287351747	0.112850271646607	NA	NA	Microtus_ochrogaster.MicOch1.0.100	cg12841266	101982427	Lhfpl4	Lhfpl4_Exon	JH996431.1	27115741	27115790	50	-	27115789	27115790	GGATCAGCACCATGGAGAGCAGCACGAAGAAGGCGGCCGCCTTGAAGGCG	Exon (Lhfpl4-201/Lhfpl4, exon 2 of 4)	87	27077952	27117211	39260	2	Lhfpl4-201	1421	Lhfpl4-201	Lhfpl4	0	TRUE	FALSE	FALSE	FALSE	FALSE	TRUE	FALSE	FALSE	FALSE	Exon	7	7	ENSMOCG00000002060	JH996431.1	conserved gene and region	JH996431.1
cg19711579	NA	NA	NA	NA	0.252528988925477	1.07351989801032	0.11474304918754	NA	NA	Microtus_ochrogaster.MicOch1.0.100	cg19711579	101981506	Neurod1	Neurod1_Promoter	4	88435903	88435952	50	-	88435903	88435904	CGCTCCATTCCGGCCCCTTTGTGGCCAGAAGAAAGTGGCCCATCTGTCGC	Promoter (<=1kb)	3	88431412	88435706	4295	2	Neurod1-201	-246	Neurod1-201	Neurod1	0	FALSE	TRUE	TRUE	FALSE	FALSE	FALSE	FALSE	FALSE	FALSE	Promoter	13	14	ENSMOCG00000001404	4	conserved gene but different region	4
cg19591642	NA	NA	NA	NA	-0.39953331276698	-0.000333918574945653	-0.0011688368348603	NA	NA	Microtus_ochrogaster.MicOch1.0.100	cg19591642	101981714	Tnrc6a	Tnrc6a_Exon	JH996541.1	962560	962609	50	-	962608	962609	AGTACTTCACCAGCCAGTCCTCCAGGTTCAATAGGAGATGGCTGGCCACG	Exon (Tnrc6a-201/Tnrc6a, exon 18 of 24)	197	888494	968566	80073	1	Tnrc6a-201	74066	Tnrc6a-201	Tnrc6a	0	TRUE	FALSE	FALSE	FALSE	FALSE	TRUE	FALSE	FALSE	FALSE	Exon	23	32	ENSMOCG00000000152	JH996541.1	conserved gene but different region	NA
cg27704080	-0.084091828368274	NA	NA	NA	NA	NA	-0.0001627755223343	NA	NA	Microtus_ochrogaster.MicOch1.0.100	cg27704080	101981048	Mycn	Mycn_Intergenic_downstream	JH996440.1	8289388	8289437	50	-	8289388	8289389	CGGCGACAAAGGGCAATATTCACAGTTTATCTCAGGGTGATGGATCTGAA	Distal Intergenic	96	8070756	8076617	5862	1	Mycn-201	218681	NA	NA	NA	FALSE	TRUE	FALSE	FALSE	FALSE	FALSE	FALSE	FALSE	TRUE	Intergenic_downstream	19	26	ENSMOCG00000012273	JH996440.1	mapped to different genes	NA
cg20161627	NA	NA	0.0906410373785655	NA	NA	NA	-0.00163189737578503	NA	NA	Microtus_ochrogaster.MicOch1.0.100	cg20161627	101981977	Gabra1	Gabra1_fiveUTR	JH996460.1	3816583	3816632	50	-	3816631	3816632	TCTCTGGCATGAAGTCACCGCCTATTTCACATCCGGTTTGCCCTGGGACG	Promoter (<=1kb)	116	3816476	3873424	56949	1	Gabra1-201	107	Gabra1-201	Gabra1	0	TRUE	FALSE	TRUE	TRUE	FALSE	TRUE	FALSE	FALSE	FALSE	fiveUTR	3	3	ENSMOCG00000004272	JH996460.1	conserved gene and region	NA
cg14293478	-0.0529765145952637	NA	NA	NA	NA	NA	-0.0094009047422705	NA	NA	Microtus_ochrogaster.MicOch1.0.100	cg14293478	101990421	Kcnq4	Kcnq4_Intron	10	62276987	62277036	50	-	62276987	62276988	CGCCTTTCAGGCCGCCGCGTTTTCAATTGTTAATTTGGAAACGGAAAAAG	Intron (Kcnq4-201/Kcnq4, intron 1 of 13)	8	62260085	62312000	51916	1	Kcnq4-201	16902	Kcnq4-201	Kcnq4	0	TRUE	FALSE	FALSE	FALSE	FALSE	FALSE	TRUE	FALSE	FALSE	Intron	4	5	ENSMOCG00000010712	10	conserved gene and region	10
cg24325948	-0.345513589521576	NA	NA	NA	NA	NA	-3.34129766906427e-05	NA	NA	Microtus_ochrogaster.MicOch1.0.100	cg24325948	101980835	Srgap3	Srgap3_Intergenic_upstream	JH996431.1	26824409	26824458	50	+	26824457	26824458	ATGATCTCTTTGTCTTTCTTGAACTTAGTTTGAGATGACATCTTCTGACG	Distal Intergenic	87	26604203	26712356	108154	2	Srgap3-201	-112053	NA	NA	NA	FALSE	TRUE	FALSE	FALSE	FALSE	FALSE	FALSE	FALSE	TRUE	Intergenic_upstream	1	3	ENSMOCG00000001918	JH996431.1	conserved gene but different region	NA
cg20654074	NA	NA	NA	-0.123625032376318	NA	NA	-0.0130175973917655	NA	NA	Microtus_ochrogaster.MicOch1.0.100	cg20654074	101979613	Dll4	Dll4_Intron	JH996428.1	27876472	27876521	50	+	27876472	27876473	CGCTCCTTTGGAAAGGGAATAATGGCTTTGGGATGTTGTTCTGACACAGA	Intron (Dll4-202/Dll4, intron 3 of 9)	84	27875184	27883693	8510	1	Dll4-201	1288	Dll4-201;Dll4-202	Dll4;Dll4	0;0	TRUE	FALSE	FALSE	FALSE	FALSE	FALSE	TRUE	FALSE	FALSE	Intron	8	21	ENSMOCG00000019415	JH996428.1	conserved gene but different region	JH996428.1
cg05698015	NA	NA	NA	NA	NA	2.77111150135644	0.173857378923142	NA	NA	Microtus_ochrogaster.MicOch1.0.100	cg05698015	101985273	Plag1	Plag1_Promoter	LG5	55865322	55865371	50	+	55865370	55865371	TTTTCCCTTATTTTTCGGGTCTCTAATGTCTTCCGCTCTCGCTGCTGCCG	Promoter (<=1kb)	358	55826696	55865889	39194	2	Plag1-201	518	Plag1-201;Chchd7-201;Chchd7-202;Chchd7-203	Plag1;Chchd7;Chchd7;Chchd7	0;-1038;-3369;-3369	TRUE	FALSE	TRUE	FALSE	FALSE	FALSE	TRUE	FALSE	FALSE	Promoter	8	22	ENSMOCG00000015674	LG5	conserved gene and region	LG5
cg00051782	NA	NA	NA	NA	NA	-0.00904220255162311	-0.0503010266894603	NA	NA	Microtus_ochrogaster.MicOch1.0.100	cg00051782	101993371	Hes1	Hes1_Intergenic_downstream	2	39327269	39327318	50	-	39327269	39327270	CGGCTGCTTTCTGGCAGGAAATGAATAGCTCCCAGATGAGCTCAGGCAAC	Downstream (2-3kb)	2	39322201	39324671	2471	1	Hes1-201	5117	Hes1-201	Hes1	0	FALSE	TRUE	FALSE	FALSE	FALSE	FALSE	FALSE	FALSE	FALSE	Intergenic_downstream	6	22	ENSMOCG00000017059	2	conserved gene and region	2
cg00571722	NA	NA	NA	NA	NA	0.0951846757538796	0.0306791028413106	NA	NA	Microtus_ochrogaster.MicOch1.0.100	cg00571722	101989088	Pax2	Pax2_Intergenic_upstream	8	72308766	72308815	50	-	72308766	72308767	CGATTATGAATGGGTTAGTCACAGGTGGAGTTAAAGGCCTTCAGAGGGAT	Distal Intergenic	7	72362853	72448075	85223	1	Pax2-201	-54087	NA	NA	NA	FALSE	TRUE	FALSE	FALSE	FALSE	FALSE	FALSE	FALSE	TRUE	Intergenic_upstream	100	162	ENSMOCG00000015583	8	conserved gene and region	NA
cg00578263	NA	NA	NA	NA	NA	-0.00685649005317863	-0.0146476835425174	NA	NA	Microtus_ochrogaster.MicOch1.0.100	cg00578263	NA	Megf11	Megf11_Intron	5	75169746	75169795	50	-	75169794	75169795	CACGATGATGATAATTGTAATTAGAAAGTGCCTGGCAATTTCTTATCACG	Intron (Megf11-201/Megf11, intron 3 of 23)	4	75000299	75214209	213911	2	Megf11-201	44414	Megf11-201;Megf11-202;Megf11-203;Megf11-204	Megf11;Megf11;Megf11;Megf11	0;0;0;0	TRUE	FALSE	FALSE	FALSE	FALSE	FALSE	TRUE	FALSE	FALSE	Intron	3	6	ENSMOCG00000003573	5	conserved gene and region	NA
cg00674815	NA	NA	NA	NA	NA	-0.351044528812453	-0.0681767012713296	NA	NA	Microtus_ochrogaster.MicOch1.0.100	cg00674815	101994921	Adamts6	Adamts6_Exon	JH996441.1	4006286	4006335	50	-	4006334	4006335	TGGGGGCTGGGGTCCCTGGTCACTATGGGGAGAGTGCAGCAGGACCTGCG	Exon (Adamts6-201/Adamts6, exon 13 of 25)	97	3895532	4115302	219771	1	Adamts6-201	110754	Adamts6-201	Adamts6	0	TRUE	FALSE	FALSE	FALSE	FALSE	TRUE	FALSE	FALSE	FALSE	Exon	14	31	ENSMOCG00000013917	JH996441.1	conserved gene but different region	NA
cg00720104	NA	NA	NA	NA	NA	1.7866581076229	0.19241747224258	NA	NA	Microtus_ochrogaster.MicOch1.0.100	cg00720104	101990143	Ppp2r2b	Ppp2r2b_Intron	18	30948861	30948910	50	-	30948909	30948910	CTTGCGTGGGAACCAGAAGCCGGCAGACAAGTATCCATGATCCCTCCCCG	Intron (Ppp2r2b-201/Ppp2r2b, intron 1 of 8)	12	30702797	31101422	398626	2	Ppp2r2b-201	152512	Ppp2r2b-201;Ppp2r2b-202	Ppp2r2b;Ppp2r2b	0;0	TRUE	FALSE	FALSE	FALSE	FALSE	FALSE	TRUE	FALSE	FALSE	Intron	3	15	ENSMOCG00000011221	18	conserved gene but different region	NA
cg00787665	NA	NA	NA	NA	NA	0.0571428324065248	0.00760581993469464	NA	NA	Microtus_ochrogaster.MicOch1.0.100	cg00787665	101994161	Zfp507	Zfp507_Intergenic_upstream	JH996462.1	2218428	2218477	50	-	2218476	2218477	CATGTGCCACGCAGGCCATTTTCAAAAACTGGCCTATCTTTCATCTCCCG	Distal Intergenic	118	2485582	2509556	23975	1	Zfp507-201	-267154	NA	NA	NA	FALSE	TRUE	FALSE	FALSE	FALSE	FALSE	FALSE	FALSE	TRUE	Intergenic_upstream	30	30	ENSMOCG00000017422	JH996462.1	mapped to different genes	NA
cg00793774	NA	NA	NA	NA	NA	-0.616351544851556	-0.158929552228615	NA	NA	Microtus_ochrogaster.MicOch1.0.100	cg00793774	101981635	Trim8	Trim8_fiveUTR	8	74133722	74133771	50	-	74133770	74133771	GTGTCTCTGGCCGGGGACTGGAATTTCATCTGAATGACTGCCCCTGCGCG	Promoter (<=1kb)	7	74133697	74148111	14415	1	Trim8-201	25	Trim8-201	Trim8	0	TRUE	FALSE	TRUE	TRUE	FALSE	TRUE	FALSE	FALSE	FALSE	fiveUTR	3	22	ENSMOCG00000013735	8	conserved gene and region	8
cg00902440	NA	NA	NA	NA	NA	0.314806879044956	0.0511936022475609	NA	NA	Microtus_ochrogaster.MicOch1.0.100	cg00902440	101992984	Phox2b	Phox2b_fiveUTR	LG1	23948666	23948715	50	-	23948666	23948667	CGTAGGCAGAGGAATTGAGGTAAGAATATTCCATTTTATACATTGAAAAG	Promoter (<=1kb)	352	23944288	23949067	4780	2	Phox2b-201	352	Phox2b-201	Phox2b	0	TRUE	FALSE	TRUE	TRUE	FALSE	TRUE	FALSE	FALSE	FALSE	fiveUTR	6	29	ENSMOCG00000021271	LG1	conserved gene but different region	NA
cg00910419	NA	NA	NA	NA	NA	0.663920560304755	0.0620222569699299	NA	NA	Microtus_ochrogaster.MicOch1.0.100	cg00910419	101994248	Bcl11a	Bcl11a_fiveUTR	JH996452.1	5091760	5091809	50	+	5091760	5091761	CGAACTTGAACGTCAGGAGTCTGGATGGACAGAGACACACAAAACATGGG	Promoter (<=1kb)	108	4996457	5091773	95317	2	Bcl11a-201	0	Bcl11a-201	Bcl11a	0	TRUE	FALSE	TRUE	TRUE	FALSE	TRUE	FALSE	FALSE	FALSE	fiveUTR	9	186	ENSMOCG00000017682	JH996452.1	conserved gene and region	NA
cg00958552	NA	NA	NA	NA	NA	0.115830756235874	0.0327747475029295	NA	NA	Microtus_ochrogaster.MicOch1.0.100	cg00958552	101989721	Tox3	Tox3_Exon	JH996445.1	6064261	6064310	50	-	6064261	6064262	CGCAAATTTGAACAGATGAAACAAGATAGGATCACCAGATACCAGGTTCA	Exon (NA, exon 1 of 3)	101	6360047	6466466	106420	2	Tox3-201	402205	NA	NA	NA	TRUE	FALSE	FALSE	FALSE	FALSE	TRUE	FALSE	FALSE	FALSE	Exon	1	29	ENSMOCG00000019988	JH996445.1	mapped to different genes	NA
cg06763662	NA	NA	NA	NA	NA	-0.100653988194317	-0.0138353545327775	NA	NA	Microtus_ochrogaster.MicOch1.0.100	cg06763662	101989487	Pkn2	Pkn2_Intergenic_upstream	21	36955407	36955456	50	+	36955455	36955456	ATCAATTATGCAAATGAGTTCACAGACTTTGCAGATTACTTCATTTGCCG	Distal Intergenic	14	36648556	36743039	94484	2	Pkn2-202	-212368	NA	NA	NA	FALSE	TRUE	FALSE	FALSE	FALSE	FALSE	FALSE	FALSE	TRUE	Intergenic_upstream	28	32	ENSMOCG00000002664	21	mapped to different genes	NA
cg01066008	NA	NA	NA	NA	NA	-0.0066885249139502	-0.00837495045748824	NA	NA	Microtus_ochrogaster.MicOch1.0.100	cg01066008	NA	gene:ENSMOCG00000003676	gene:ENSMOCG00000003676_Intergenic_upstream	JH996439.1	4183765	4183814	50	-	4183765	4183766	CGTACAGTAAATCAGGGGGACTTCAATGGAAAAACGAAACCTCCCGGAGG	Distal Intergenic	95	4250506	4251810	1305	1	transcript:ENSMOCT00000004920	-66741	NA	NA	NA	FALSE	TRUE	FALSE	FALSE	FALSE	FALSE	FALSE	FALSE	TRUE	Intergenic_upstream	7	7	NA	NA	mapped to different genes	NA
cg06778009	NA	NA	NA	NA	NA	-0.759580523617261	-0.195405881854717	NA	NA	Microtus_ochrogaster.MicOch1.0.100	cg06778009	102002166	Toe1	Toe1_Exon	JH996499.1	129503	129552	50	-	129551	129552	TGGTACAGGAACACCAAGTCTATAAGGCCATTGTGTAGCACCAGGGGCCG	Exon (Toe1-201/Toe1, exon 6 of 9)	155	128204	131579	3376	2	Toe1-201	2027	Tesk2-201;Tesk2-202;Tesk2-203;Toe1-201	Tesk2;Tesk2;Tesk2;Toe1	78438;78357;78357;0	TRUE	FALSE	FALSE	FALSE	FALSE	TRUE	FALSE	FALSE	FALSE	Exon	2	2	ENSMOCG00000012917	JH996499.1	conserved gene and region	NA
cg01193554	NA	NA	NA	NA	NA	-0.309482228908184	-0.0464288551609289	NA	NA	Microtus_ochrogaster.MicOch1.0.100	cg01193554	101992493	Foxo6	Foxo6_Intron	10	62736753	62736802	50	+	62736801	62736802	AGCAAAGGGTTAACAGTCTTCTCTACCTGCAGTTGCATTTTAAAGACACG	Intron (Foxo6-201/Foxo6, intron 1 of 1)	8	62719336	62739566	20231	1	Foxo6-201	17417	Foxo6-201;Foxo6-202	Foxo6;Foxo6	0;0	TRUE	FALSE	FALSE	FALSE	FALSE	FALSE	TRUE	FALSE	FALSE	Intron	14	41	ENSMOCG00000007735	10	conserved gene and region	NA
cg01245471	NA	NA	NA	NA	NA	-0.672142564156131	-0.0863301145969127	NA	NA	Microtus_ochrogaster.MicOch1.0.100	cg01245471	101997591	Evx1	Evx1_Exon	JH996441.1	6043324	6043373	50	+	6043372	6043373	GGTGGCGCAGTCCGGGGTGCAGCTCACCTCGATTTCTTCATAGAAATCCG	Promoter (<=1kb)	97	6040554	6043722	3169	2	Evx1-201	349	Evx1-201	Evx1	0	TRUE	FALSE	TRUE	FALSE	FALSE	TRUE	FALSE	FALSE	FALSE	Exon	2	20	ENSMOCG00000001101	JH996441.1	mapped to different genes	JH996441.1
cg01290613	NA	NA	NA	NA	NA	-0.518430994108557	-0.00147899755293356	NA	NA	Microtus_ochrogaster.MicOch1.0.100	cg01290613	102000645	Dedd2	Dedd2_Intergenic_downstream	LG4	20173759	20173808	50	+	20173759	20173760	CGGCTCCCACCTTGTCCCCATGGCAACCCCGGGCCCAAGGATGCTCAGAG	Distal Intergenic	357	20197129	20212245	15117	2	Dedd2-201	38437	NA	NA	NA	FALSE	TRUE	FALSE	FALSE	FALSE	FALSE	FALSE	FALSE	TRUE	Intergenic_downstream	11	11	ENSMOCG00000017087	LG4	mapped to different genes	LG4
cg01469140	NA	NA	NA	NA	NA	-0.554067414129195	-0.0614843808596914	NA	NA	Microtus_ochrogaster.MicOch1.0.100	cg01469140	101988544	Nrg2	Nrg2_Intron	18	24728680	24728729	50	+	24728680	24728681	CGACCATTCCCTAGGAGAACTTGTAAGCGGAGGCCTTCACAGCCTGGGAG	Intron (Nrg2-201/Nrg2, intron 1 of 9)	12	24547996	24729897	181902	2	Nrg2-201	1168	Nrg2-201;Nrg2-202;Nrg2-203	Nrg2;Nrg2;Nrg2	0;0;0	TRUE	FALSE	FALSE	FALSE	FALSE	FALSE	TRUE	FALSE	FALSE	Intron	7	17	ENSMOCG00000011511	18	conserved gene and region	18
cg07440346	NA	NA	NA	NA	NA	-0.373942749694445	-0.0354759451607655	NA	NA	Microtus_ochrogaster.MicOch1.0.100	cg07440346	101998023	Ypel3	Ypel3_fiveUTR	8	19575436	19575485	50	+	19575436	19575437	CGTGGGGCCACTGCCCCCGGCCCCCGCCATGGTGCGGATTTCAAAGCCCA	Promoter (<=1kb)	7	19574616	19578337	3722	1	Ypel3-201	820	Gdpd3-201;Ypel3-201;Tbx6-201	Gdpd3;Ypel3;Tbx6	11695;0;-3801	TRUE	FALSE	TRUE	TRUE	FALSE	TRUE	FALSE	FALSE	FALSE	fiveUTR	2	4	ENSMOCG00000003598	8	conserved gene and region	8
cg01712842	NA	NA	NA	NA	NA	0.197838581510288	0.0182440660762955	NA	NA	Microtus_ochrogaster.MicOch1.0.100	cg01712842	101980248	Neurog2	Neurog2_Promoter	21	23403400	23403449	50	+	23403448	23403449	TAGAACTCAACAGGAGTAAAACTAAATCCTCGTTTAAGTGTATTTATCCG	Promoter (8-9kb)	14	23411857	23412651	795	1	Neurog2-201	-8408	NA	NA	NA	FALSE	TRUE	TRUE	FALSE	FALSE	FALSE	FALSE	FALSE	FALSE	Promoter	14	17	ENSMOCG00000001166	21	mapped to different genes	NA
cg02027042	NA	NA	NA	NA	NA	0.141918124333008	0.0613677895122139	NA	NA	Microtus_ochrogaster.MicOch1.0.100	cg02027042	101982983	Nr2f2	Nr2f2_Intron	22	22950048	22950097	50	-	22950096	22950097	AGGAGGTTCAAATTACAAATGGCAATTTTATGCACTTCGCCGTATTAACG	Intron (Nr2f2-201/Nr2f2, intron 1 of 2)	15	22942833	22955786	12954	1	Nr2f2-201	7215	Nr2f2-201;Nr2f2-202	Nr2f2;Nr2f2	0;0	TRUE	FALSE	FALSE	FALSE	FALSE	FALSE	TRUE	FALSE	FALSE	Intron	10	122	ENSMOCG00000017767	22	conserved gene and region	NA
cg02262185	NA	NA	NA	NA	NA	-0.0916422196367692	-0.00039142321426757	NA	NA	Microtus_ochrogaster.MicOch1.0.100	cg02262185	101998109	Gpatch2	Gpatch2_Intron	6	73377666	73377715	50	+	73377666	73377667	CGAAGAAGGATGAGTTGTTTGCGCTGAAGCGTCCAGTTGGTCCCATCTGG	Intron (Gpatch2-201/Gpatch2, intron 5 of 9)	5	73313013	73465924	152912	1	Gpatch2-201	64653	Gpatch2-201;Gpatch2-203	Gpatch2;Gpatch2	0;0	TRUE	FALSE	FALSE	FALSE	FALSE	FALSE	TRUE	FALSE	FALSE	Intron	7	12	ENSMOCG00000020821	6	conserved gene and region	NA
cg02456804	NA	NA	NA	NA	NA	0.241678015074899	0.0266285849531775	NA	NA	Microtus_ochrogaster.MicOch1.0.100	cg02456804	101995428	Fam78b	Fam78b_Exon	JH996500.1	262521	262570	50	+	262521	262522	CGGAGAACCTGGAGATCTTGTTGGTGGGGCCAACCAGGGTCACAGTTTCT	Exon (Fam78b-201/Fam78b, exon 2 of 2)	156	261400	337557	76158	2	Fam78b-201	74987	Fam78b-201	Fam78b	0	TRUE	FALSE	FALSE	FALSE	FALSE	TRUE	FALSE	FALSE	FALSE	Exon	9	9	ENSMOCG00000011211	JH996500.1	conserved gene and region	NA
cg02507211	NA	NA	NA	NA	NA	-0.122749478770526	-0.0165705910679763	NA	NA	Microtus_ochrogaster.MicOch1.0.100	cg02507211	101993607	Hephl1	Hephl1_Exon	JH996551.1	727836	727885	50	+	727884	727885	CGAACTCCCAGTTTTTGTTAGGGGCATAATCCCATTCTACTTCTTCAGCG	Exon (Hephl1-201/Hephl1, exon 12 of 20)	207	702533	764597	62065	2	Hephl1-201	36712	Hephl1-201	Hephl1	0	TRUE	FALSE	FALSE	FALSE	FALSE	TRUE	FALSE	FALSE	FALSE	Exon	3	3	ENSMOCG00000002936	JH996551.1	conserved gene and region	NA
cg02534193	NA	NA	NA	NA	NA	-0.254953131789173	-0.0276295995271952	NA	NA	Microtus_ochrogaster.MicOch1.0.100	cg02534193	101982607	Speg	Speg_fiveUTR	LG4	55668018	55668067	50	+	55668018	55668019	CGTCTGCCCGCTGCCCCACCAGCTCACTTGCTCCTCTGAGGTGCCTGTCA	5' UTR	357	55621522	55677532	56011	2	Speg-201	9465	Speg-201;Speg-202;Speg-203	Speg;Speg;Speg	0;0;0	TRUE	FALSE	FALSE	TRUE	FALSE	TRUE	FALSE	FALSE	FALSE	fiveUTR	6	9	ENSMOCG00000018627	LG4	conserved gene but different region	NA
cg02604675	NA	NA	NA	NA	NA	-0.190112864451349	-0.109037571080749	NA	NA	Microtus_ochrogaster.MicOch1.0.100	cg02604675	101984214	Helt	Helt_Promoter	LG7_11	19611341	19611390	50	-	19611341	19611342	CGGTAAATGTCATTAGAAAGGGAGAAACAATCGCGCTTAGAGGGCTCTGA	Promoter (<=1kb)	359	19608183	19610659	2477	2	Helt-201	-731	Helt-201	Helt	0	FALSE	TRUE	TRUE	FALSE	FALSE	FALSE	FALSE	FALSE	FALSE	Promoter	15	23	ENSMOCG00000012330	LG7_11	conserved gene and region	NA
cg13531493	NA	NA	NA	NA	NA	-0.145728711418386	-0.0460817383783129	NA	NA	Microtus_ochrogaster.MicOch1.0.100	cg13531493	101994767	Fbxw11	Fbxw11_Exon	7	54148933	54148982	50	+	54148933	54148934	CGAATGTGTCATTATCAGCATGGACATATTAACTCTTACCTGAAGCCCAT	Exon (Fbxw11-201/Fbxw11, exon 4 of 14)	6	54078767	54181628	102862	1	Fbxw11-201	70166	Fbxw11-201;Fbxw11-202;Fbxw11-203	Fbxw11;Fbxw11;Fbxw11	0;0;0	TRUE	FALSE	FALSE	FALSE	FALSE	TRUE	FALSE	FALSE	FALSE	Exon	2	4	ENSMOCG00000005139	7	conserved gene but different region	NA
cg19262465	0.104260748554876	NA	NA	0.0586381875280528	NA	NA	NA	NA	NA	Microtus_ochrogaster.MicOch1.0.100	cg19262465	101987225	Atp5g2	Atp5g2_Intergenic_upstream	15	1559932	1559981	50	-	1559980	1559981	TGAAGAATAAATCACCCTCCCCGCTCGGAATGAATTCGCTGTCAAACTCG	Distal Intergenic	9	1578332	1584624	6293	1	Atp5g2-201	-18400	NA	NA	NA	FALSE	TRUE	FALSE	FALSE	FALSE	FALSE	FALSE	FALSE	TRUE	Intergenic_upstream	6	23	ENSMOCG00000012641	15	mapped to different genes	NA
cg02888146	NA	NA	NA	NA	NA	-3.08070605946857	-0.111528626276856	NA	NA	Microtus_ochrogaster.MicOch1.0.100	cg02888146	101980745	Aig1	Aig1_Intergenic_upstream	LG4	12598600	12598649	50	-	12598600	12598601	CGCACCGGGTTATTCCTGGCAGCGCCTCCCCGAACAGAAGTTACTAGGAG	Distal Intergenic	357	12696146	12925449	229304	1	Aig1-201	-97546	NA	NA	NA	FALSE	TRUE	FALSE	FALSE	FALSE	FALSE	FALSE	FALSE	TRUE	Intergenic_upstream	6	6	ENSMOCG00000015327	LG4	mapped to different genes	LG4
cg02979795	NA	NA	NA	NA	NA	-0.0757499817025201	-0.0122482305118415	NA	NA	Microtus_ochrogaster.MicOch1.0.100	cg02979795	101990238	Slf2	Slf2_Intergenic_upstream	8	72488156	72488205	50	+	72488156	72488157	CGCCCGGGCTGCCTGTTCCAATATTAGATATAAACAAGTAAACTGTGTAA	Distal Intergenic	7	72536774	72586935	50162	1	Slf2-201	-48569	NA	NA	NA	FALSE	TRUE	FALSE	FALSE	FALSE	FALSE	FALSE	FALSE	TRUE	Intergenic_upstream	35	37	ENSMOCG00000019122	8	conserved gene and region	8
cg02981187	NA	NA	NA	NA	NA	-0.20086819716557	-0.0442772616619379	NA	NA	Microtus_ochrogaster.MicOch1.0.100	cg02981187	101981557	Scn8a	Scn8a_Exon	15	3452615	3452664	50	+	3452615	3452616	CGAAATAGTTTTCAAAGCCCTCAGTACCCTGAAAGTGCGTAGAGCTGAAA	Exon (Scn8a-202/Scn8a, exon 5 of 26)	9	3366300	3475112	108813	2	Scn8a-201	22448	Scn8a-201;Scn8a-202;Scn8a-203	Scn8a;Scn8a;Scn8a	0;0;0	TRUE	FALSE	FALSE	FALSE	FALSE	TRUE	TRUE	FALSE	FALSE	Exon	15	19	ENSMOCG00000018366	15	conserved gene and region	NA
cg03363289	NA	NA	NA	NA	NA	-0.0235675078378407	-0.0109731482877806	NA	NA	Microtus_ochrogaster.MicOch1.0.100	cg03363289	101981243	Lhx6	Lhx6_Promoter	4	40359691	40359740	50	+	40359739	40359740	CGATTTTTAATTACTACCATTAAAAAATCAAATTTGCAATTCTTTGGGCG	Promoter (<=1kb)	3	40358842	40381231	22390	1	Lhx6-201	849	Lhx6-201;Lhx6-202	Lhx6;Lhx6	0;0	TRUE	FALSE	TRUE	FALSE	FALSE	FALSE	TRUE	FALSE	FALSE	Promoter	4	9	ENSMOCG00000003881	4	conserved gene but different region	NA
cg03375386	NA	NA	NA	NA	NA	0.286355012317414	0.0135518046417767	NA	NA	Microtus_ochrogaster.MicOch1.0.100	cg03375386	101997255	Ppp2r5b	Ppp2r5b_Exon	8	41008510	41008559	50	-	41008558	41008559	TCCTCAATGAGGCTTAGGATATACTCATTGTTCCAGAAATACAGAGCCCG	Exon (Ppp2r5b-201/Ppp2r5b, exon 11 of 13)	7	41007709	41013813	6105	2	Ppp2r5b-201	5254	Gpha2-201;Ppp2r5b-201	Gpha2;Ppp2r5b	2162;0	TRUE	FALSE	FALSE	FALSE	FALSE	TRUE	FALSE	FALSE	FALSE	Exon	3	4	ENSMOCG00000006307	8	conserved gene and region	NA
cg03533765	NA	NA	NA	NA	NA	0.232260088936667	0.0341635340263706	NA	NA	Microtus_ochrogaster.MicOch1.0.100	cg03533765	NA	gene:ENSMOCG00000010579	gene:ENSMOCG00000010579_Intergenic_downstream	4	61884013	61884062	50	+	61884013	61884014	CGCTGCAGGATGATAGTGACTTCTGAAATTATCACAATTATCATTCCATT	Distal Intergenic	3	61940634	61941080	447	2	transcript:ENSMOCT00000013576	57018	NA	NA	NA	FALSE	TRUE	FALSE	FALSE	FALSE	FALSE	FALSE	FALSE	TRUE	Intergenic_downstream	30	31	NA	NA	mapped to different genes	NA
cg03603326	NA	NA	NA	NA	NA	-0.987916370219412	-0.153186994888862	NA	NA	Microtus_ochrogaster.MicOch1.0.100	cg03603326	101986990	Spred2	Spred2_fiveUTR	JH996439.1	6092628	6092677	50	+	6092628	6092629	CGCGGGACAGGCGTCTAGGTGAACAAGAAAATGACCGAAGAAACACACCC	Promoter (<=1kb)	95	6092088	6199330	107243	1	Spred2-201	540	Spred2-201	Spred2	0	TRUE	FALSE	TRUE	TRUE	FALSE	TRUE	FALSE	FALSE	FALSE	fiveUTR	8	24	ENSMOCG00000014005	JH996439.1	conserved gene and region	JH996439.1
cg03638659	NA	NA	NA	NA	NA	0.526233613186854	0.0237059021559792	NA	NA	Microtus_ochrogaster.MicOch1.0.100	cg03638659	101995371	Ebf2	Ebf2_Intron	17	11162702	11162751	50	-	11162750	11162751	TGTCTAAATTCACACCATCTGGCCGATAAAGACACTGGCCCCACTGCCCG	Intron (Ebf2-201/Ebf2, intron 5 of 15)	11	10973831	11169717	195887	2	Ebf2-201	6966	Ebf2-201	Ebf2	0	TRUE	FALSE	FALSE	FALSE	FALSE	FALSE	TRUE	FALSE	FALSE	Intron	21	22	ENSMOCG00000007295	17	conserved gene and region	NA
cg03770593	NA	NA	NA	NA	NA	-0.193111630812846	-0.115111130084265	NA	NA	Microtus_ochrogaster.MicOch1.0.100	cg03770593	101985393	Slc25a12	Slc25a12_Exon	4	81137528	81137577	50	-	81137576	81137577	GTCTCTTATGCAATAAAAGCAGCAGCAGAGAGTTGGAGTCACCTTGACCG	Promoter (<=1kb)	3	81064472	81137807	73336	2	Slc25a12-201	230	Slc25a12-201	Slc25a12	0	TRUE	FALSE	TRUE	FALSE	FALSE	TRUE	TRUE	FALSE	FALSE	Exon	1	3	ENSMOCG00000018148	4	conserved gene and region	4
cg03957108	NA	NA	NA	NA	NA	0.0169651702722687	0.0555748806281166	NA	NA	Microtus_ochrogaster.MicOch1.0.100	cg03957108	101981872	Otx1	Otx1_Promoter	JH996439.1	8091463	8091512	50	-	8091463	8091464	CGAATAAAATACGGTAACAGAATATGATGGAGGGCACACTGTTTCCTTAA	Promoter (1-2kb)	95	8083170	8090136	6967	2	Otx1-201	-1376	Otx1-201;Ehbp1-201	Otx1;Ehbp1	0;0	FALSE	TRUE	TRUE	FALSE	FALSE	FALSE	FALSE	FALSE	FALSE	Promoter	8	13	ENSMOCG00000014191	JH996439.1	conserved gene and region	JH996439.1
cg04080945	NA	NA	NA	NA	NA	-0.0199738238677676	-0.0496251315231339	NA	NA	Microtus_ochrogaster.MicOch1.0.100	cg04080945	101990468	Mzt1	Mzt1_Intergenic_downstream	JH996432.1	5793842	5793891	50	-	5793842	5793843	CGGCACTCAGTACATTAATTCACGCTGAAGTCCGGTAAATCAAAATTATA	Distal Intergenic	88	6237078	6241381	4304	2	Mzt1-201	447539	NA	NA	NA	FALSE	TRUE	FALSE	FALSE	FALSE	FALSE	FALSE	FALSE	TRUE	Intergenic_downstream	90	92	ENSMOCG00000019241	JH996432.1	mapped to different genes	NA
cg04084157	NA	NA	NA	NA	NA	1.92665619766323	0.411938218884827	NA	NA	Microtus_ochrogaster.MicOch1.0.100	cg04084157	101999924	Vgf	Vgf_Promoter	2	20480469	20480518	50	+	20480469	20480470	CGCTAGCGGAGCTCCGGGAAATGAATGAATGAATGAATGAATGAAATGCT	Promoter (<=1kb)	2	20477215	20480295	3081	2	Vgf-201	-174	Ap1s1-201;Vgf-201	Ap1s1;Vgf	15226;-174	FALSE	TRUE	TRUE	FALSE	FALSE	FALSE	FALSE	FALSE	FALSE	Promoter	1	1	ENSMOCG00000013378	2	conserved gene and region	2
cg04243635	NA	NA	NA	NA	NA	0.0531242719118707	0.0153204327433107	NA	NA	Microtus_ochrogaster.MicOch1.0.100	cg04243635	101992984	Phox2b	Phox2b_Promoter	LG1	23948199	23948248	50	+	23948199	23948200	CGTCTCATCGCAAAGTAAATAAATTATGCCTATCATTTTGGCAGCTTAAG	Promoter (<=1kb)	352	23944288	23949067	4780	2	Phox2b-201	819	Phox2b-201	Phox2b	0	TRUE	FALSE	TRUE	FALSE	FALSE	FALSE	TRUE	FALSE	FALSE	Promoter	14	29	ENSMOCG00000021271	LG1	conserved gene and region	NA
cg04295410	NA	NA	NA	NA	NA	-0.0932540333725183	-0.0231652157454507	NA	NA	Microtus_ochrogaster.MicOch1.0.100	cg04295410	101986284	Slc35b3	Slc35b3_Intergenic_upstream	16	43515347	43515396	50	+	43515395	43515396	GATATGCAATCATTCATTTCTTATTTTACCAACAGTAATTAAATTGCCCG	Distal Intergenic	10	43128792	43153440	24649	2	Slc35b3-201	-361907	NA	NA	NA	FALSE	TRUE	FALSE	FALSE	FALSE	FALSE	FALSE	FALSE	TRUE	Intergenic_upstream	12	14	ENSMOCG00000016017	16	mapped to different genes	NA
cg04539724	NA	NA	NA	NA	NA	-0.0252244692921547	-0.00760779337840941	NA	NA	Microtus_ochrogaster.MicOch1.0.100	cg04539724	101987504	Npff	Npff_Exon	15	1728006	1728055	50	+	1728006	1728007	CGAGGACCACCTGGCAGTTCATAAACACAAGCATGAGATGACATTGAAAT	Exon (NA, exon 3 of 3)	9	1774817	1775688	872	1	Npff-201	-46762	NA	NA	NA	TRUE	FALSE	FALSE	FALSE	FALSE	TRUE	FALSE	FALSE	FALSE	Exon	5	11	ENSMOCG00000018084	15	mapped to different genes	NA
cg04586876	NA	NA	NA	NA	NA	-0.0764702866022623	-0.0275948512991078	NA	NA	Microtus_ochrogaster.MicOch1.0.100	cg04586876	101986692	Pax6	Pax6_Intron	JH996428.1	960809	960858	50	+	960857	960858	AGTTGAAGGAGACAGCTGTAGAAATGTTCCACAAGAGACCTCTGGACACG	Intron (Pax6-201/Pax6, intron 8 of 13)	84	947993	972093	24101	1	Pax6-201	12816	Pax6-201;Pax6-202;Pax6-203	Pax6;Pax6;Pax6	0;0;0	TRUE	FALSE	FALSE	FALSE	FALSE	FALSE	TRUE	FALSE	FALSE	Intron	40	77	ENSMOCG00000017625	JH996428.1	conserved gene and region	NA
cg04787627	NA	NA	NA	NA	NA	0.487163205131658	0.0137280326197695	NA	NA	Microtus_ochrogaster.MicOch1.0.100	cg04787627	101986892	Tmf1	Tmf1_Exon	JH996431.1	11359673	11359722	50	+	11359721	11359722	TCAAGTTCATCCATGTCTACCTGAAGACGGCCAAGATCTTTCTCTTGGCG	Exon (Tmf1-201/Tmf1, exon 7 of 17)	87	11343504	11369996	26493	2	Tmf1-201	10274	Tmf1-201	Tmf1	0	TRUE	FALSE	FALSE	FALSE	FALSE	TRUE	FALSE	FALSE	FALSE	Exon	1	1	ENSMOCG00000021252	JH996431.1	conserved gene and region	NA
cg04931708	NA	NA	NA	NA	NA	0.939154313525869	0.175725782991415	NA	NA	Microtus_ochrogaster.MicOch1.0.100	cg04931708	101990855	Fezf1	Fezf1_fiveUTR	JH996434.1	76205	76254	50	+	76205	76206	CGCAGAGTTCTTGGCGCACCAATGACTCGGGGACAATCACTACTTATTTC	Promoter (<=1kb)	90	73050	76336	3287	2	Fezf1-201	82	Fezf1-201	Fezf1	0	TRUE	FALSE	TRUE	TRUE	FALSE	TRUE	FALSE	FALSE	FALSE	fiveUTR	6	7	ENSMOCG00000004729	JH996434.1	mapped to different genes	NA
cg04991486	NA	NA	NA	NA	NA	-0.242753265877131	-0.000582515128938448	NA	NA	Microtus_ochrogaster.MicOch1.0.100	cg04991486	NA	Onecut2	Onecut2_Promoter	18	49906745	49906794	50	-	49906745	49906746	CGGCAGAGCCCTTCTGGACAGCTCCCGCTCACCCAAACAGAAGACGTCGG	Promoter (<=1kb)	12	49907099	49955139	48041	1	Onecut2-201	-354	Onecut2-201	Onecut2	0	FALSE	TRUE	TRUE	FALSE	FALSE	FALSE	FALSE	FALSE	FALSE	Promoter	2	15	ENSMOCG00000009200	18	conserved gene and region	18
cg05022221	NA	NA	NA	NA	NA	0.72259238560115	0.024637098440023	NA	NA	Microtus_ochrogaster.MicOch1.0.100	cg05022221	102000336	Ddx17	Ddx17_Intron	15	14403072	14403121	50	+	14403072	14403073	CGTTGGAGGACCTGAAATTTTTACCCGAACCCAGGTTCTCCGGCGCTTGG	Intron (Ddx17-201/Ddx17, intron 10 of 11)	9	14387113	14406342	19230	1	Ddx17-201	15959	Ddx17-201	Ddx17	0	TRUE	FALSE	FALSE	FALSE	FALSE	FALSE	TRUE	FALSE	FALSE	Intron	12	16	ENSMOCG00000010769	15	conserved gene but different region	NA
cg05022363	NA	NA	NA	NA	NA	-0.431457720668879	-0.080786064384345	NA	NA	Microtus_ochrogaster.MicOch1.0.100	cg05022363	101988092	Pcdh9	Pcdh9_Promoter	JH996432.1	2416003	2416052	50	-	2416051	2416052	TCTGAACTGAATTTCTTGATATAACTCTCAATAAGCCCAGAGGGAGGGCG	Promoter (<=1kb)	88	1586967	2415442	828476	2	Pcdh9-201	-610	Pcdh9-201;Pcdh9-202;Pcdh9-203	Pcdh9;Pcdh9;Pcdh9	0;0;0	FALSE	TRUE	TRUE	FALSE	FALSE	FALSE	FALSE	FALSE	FALSE	Promoter	2	11	ENSMOCG00000020371	JH996432.1	conserved gene but different region	JH996432.1
cg05147550	NA	NA	NA	NA	NA	0.00219562352341183	0.018245282404568	NA	NA	Microtus_ochrogaster.MicOch1.0.100	cg05147550	101993538	Mef2c	Mef2c_Intergenic_upstream	19	15994479	15994528	50	-	15994527	15994528	AATTACCCATCAAGCCATATCTTTTCAGCCCAGAAATGCGCAATAACACG	Distal Intergenic	13	15807813	15954523	146711	2	Mef2c-201	-40005	NA	NA	NA	FALSE	TRUE	FALSE	FALSE	FALSE	FALSE	FALSE	FALSE	TRUE	Intergenic_upstream	25	108	ENSMOCG00000010324	19	mapped to different genes	NA
cg05185069	NA	NA	NA	NA	NA	-0.592759208271571	-0.0151604653803385	NA	NA	Microtus_ochrogaster.MicOch1.0.100	cg05185069	101983212	Rarb	Rarb_Intergenic_upstream	6	48707213	48707262	50	+	48707261	48707262	AAATACCAGGACATTAACGTTAAATTACAATCGTTAATGGCGTAAATACG	Distal Intergenic	5	48039365	48191921	152557	2	Rarb-201	-515292	NA	NA	NA	FALSE	TRUE	FALSE	FALSE	FALSE	FALSE	FALSE	FALSE	TRUE	Intergenic_upstream	9	20	ENSMOCG00000005835	6	conserved gene but different region	NA
cg05223134	NA	NA	NA	NA	NA	-0.211892457581337	-0.00181846727314382	NA	NA	Microtus_ochrogaster.MicOch1.0.100	cg05223134	101983571	Dgkb	Dgkb_Intron	1	77122785	77122834	50	-	77122833	77122834	ATAACCACCTAAATTGTCATAATTGCTAGAAAGTGCTGAAAAAGCATACG	Intron (Dgkb-201/Dgkb, intron 21 of 23)	1	77056833	77562144	505312	2	Dgkb-201	439310	Dgkb-201	Dgkb	0	TRUE	FALSE	FALSE	FALSE	FALSE	FALSE	TRUE	FALSE	FALSE	Intron	5	5	ENSMOCG00000005546	1	conserved gene and region	NA
cg05322294	NA	NA	NA	NA	NA	-0.614263217232534	-0.0765578430763186	NA	NA	Microtus_ochrogaster.MicOch1.0.100	cg05322294	101988203	Zeb2	Zeb2_Exon	4	59217487	59217536	50	-	59217535	59217536	GGCGGAAAACGGTGCACACCATTCACAGAACTGGAGAACTCCAAGGGGCG	Promoter (<=1kb)	3	59089082	59217173	128092	2	Zeb2-201	-363	Zeb2-201;Zeb2-202	Zeb2;Zeb2	0;0	TRUE	FALSE	TRUE	FALSE	FALSE	TRUE	FALSE	FALSE	FALSE	Exon	20	201	ENSMOCG00000016943	4	mapped to different genes	NA
cg10233638	NA	NA	NA	NA	NA	-0.408384063978765	-0.0454753571528918	NA	NA	Microtus_ochrogaster.MicOch1.0.100	cg10233638	101990671	Fign	Fign_Intron	4	75121372	75121421	50	+	75121420	75121421	CAATCTGCTCTGAATATATATTACAGCTTTAACATCACAGAGGGAAATCG	Intron (Fign-201/Fign, intron 1 of 1)	3	75002948	75122870	119923	2	Fign-201	1449	Fign-201	Fign	0	TRUE	FALSE	FALSE	FALSE	FALSE	FALSE	TRUE	FALSE	FALSE	Intron	22	105	ENSMOCG00000007472	4	conserved gene and region	NA
cg05361761	NA	NA	NA	NA	NA	-0.00891987169373054	-0.0190485591000602	NA	NA	Microtus_ochrogaster.MicOch1.0.100	cg05361761	102001347	Doc2a	Doc2a_Exon	8	19640766	19640815	50	+	19640766	19640767	CGATCGCATGACCATCAACATCCAGGAGCACATGGCCATCAACGTGTGCC	Promoter (<=1kb)	7	19639900	19645218	5319	1	Doc2a-201	866	Doc2a-201;Ino80e-201;Ino80e-202	Doc2a;Ino80e;Ino80e	0;13996;13996	TRUE	FALSE	TRUE	FALSE	FALSE	TRUE	FALSE	FALSE	FALSE	Exon	3	3	ENSMOCG00000014246	8	conserved gene and region	NA
cg05362516	NA	NA	NA	NA	NA	-0.0263279846799582	-0.0461846144166912	NA	NA	Microtus_ochrogaster.MicOch1.0.100	cg05362516	101987850	Irx5	Irx5_fiveUTR	JH996484.1	854120	854169	50	-	854168	854169	GGTACAAGTAGCCCTGCGGATAGGACATGGCCACACACGGGCATGGGGCG	Promoter (<=1kb)	140	850890	854578	3689	2	Irx5-201	409	Irx5-201	Irx5	0	TRUE	FALSE	TRUE	TRUE	FALSE	TRUE	FALSE	FALSE	FALSE	fiveUTR	3	31	ENSMOCG00000000963	JH996484.1	conserved gene and region	JH996484.1
cg05413840	NA	NA	NA	NA	NA	0.0638826639944616	0.00156225592480308	NA	NA	Microtus_ochrogaster.MicOch1.0.100	cg05413840	102001175	Vti1a	Vti1a_Intron	8	82699640	82699689	50	+	82699640	82699641	CGTCTGGCCGCATCTCAGATGTGTCACCTATGCCGGGAGGGAATAAGGAA	Intron (Vti1a-201/Vti1a, intron 4 of 7)	7	82623614	82955601	331988	1	Vti1a-201	76026	Vti1a-201	Vti1a	0	TRUE	FALSE	FALSE	FALSE	FALSE	FALSE	TRUE	FALSE	FALSE	Intron	20	24	ENSMOCG00000008151	8	conserved gene and region	NA
cg10626997	NA	NA	NA	NA	NA	-0.201957777450265	-0.142281843927334	NA	NA	Microtus_ochrogaster.MicOch1.0.100	cg10626997	101990850	Foxp1	Foxp1_Intron	JH996431.1	13161312	13161361	50	-	13161312	13161313	CGTCAAAGTTTTCATCGGGGCAGTATTTGCGAGGACGGCCTCGTTGAATA	Intron (Foxp1-201/Foxp1, intron 14 of 16)	87	13146695	13396936	250242	2	Foxp1-201	235575	Foxp1-201;Foxp1-202	Foxp1;Foxp1	0;0	TRUE	FALSE	FALSE	FALSE	FALSE	FALSE	TRUE	FALSE	FALSE	Intron	46	78	ENSMOCG00000013376	JH996431.1	mapped to different genes	JH996431.1
cg13144031	0.151172585799092	NA	NA	NA	NA	NA	NA	NA	NA	Microtus_ochrogaster.MicOch1.0.100	cg13144031	101994280	Poll	Poll_Intergenic_downstream	8	73158122	73158171	50	-	73158122	73158123	CGGAGGAGGCTAAAAAGATGAATTTCAGCAATAAAATTAAATAAGGACGG	Distal Intergenic	7	73162733	73170888	8156	2	Poll-201	12766	Poll-201	Poll	12717	FALSE	TRUE	FALSE	FALSE	FALSE	FALSE	FALSE	FALSE	TRUE	Intergenic_downstream	14	14	ENSMOCG00000006566	8	mapped to different genes	NA
cg05558450	NA	NA	NA	NA	NA	2.25674592177344	0.171673127640826	NA	NA	Microtus_ochrogaster.MicOch1.0.100	cg05558450	101999341	Camkmt	Camkmt_Intron	16	8350467	8350516	50	+	8350467	8350468	CGAATAGCCCTATATCCTTACAGATGCTGTGGATGGATGCATCTAAGCTG	Intron (Camkmt-201/Camkmt, intron 3 of 10)	10	8039120	8431054	391935	1	Camkmt-201	311347	Camkmt-201	Camkmt	0	TRUE	FALSE	FALSE	FALSE	FALSE	FALSE	TRUE	FALSE	FALSE	Intron	42	45	ENSMOCG00000019864	16	conserved gene and region	NA
cg05570491	NA	NA	NA	NA	NA	-0.184624192492559	-0.0436644768040938	NA	NA	Microtus_ochrogaster.MicOch1.0.100	cg05570491	101993528	Guca2b	Guca2b_Intergenic_upstream	10	63189644	63189693	50	+	63189692	63189693	CCGGGAACAGATCCACCCTCTGTTATTCCTCTGAATAAATATAAATCACG	Distal Intergenic	8	63359956	63362035	2080	1	Guca2b-201	-170263	NA	NA	NA	FALSE	TRUE	FALSE	FALSE	FALSE	FALSE	FALSE	FALSE	TRUE	Intergenic_upstream	1	1	ENSMOCG00000011621	10	mapped to different genes	NA
cg05917369	NA	NA	NA	NA	NA	-0.0364563717186906	-0.0279281573595425	NA	NA	Microtus_ochrogaster.MicOch1.0.100	cg05917369	NA	Gm572	Gm572_Intergenic_downstream	10	84244495	84244544	50	-	84244543	84244544	CAGTACCTTATTATTGAATCTGAACACTAACAAAATCAATATTAAGTGCG	Distal Intergenic	8	84278499	84305377	26879	2	Gm572-201	60882	NA	NA	NA	FALSE	TRUE	FALSE	FALSE	FALSE	FALSE	FALSE	FALSE	TRUE	Intergenic_downstream	37	38	ENSMOCG00000000779	10	conserved gene and region	NA
cg06190403	NA	NA	NA	NA	NA	-0.154694160788832	-0.0314133860232151	NA	NA	Microtus_ochrogaster.MicOch1.0.100	cg06190403	101983108	Ubap2l	Ubap2l_Exon	JH996446.1	3945488	3945537	50	+	3945488	3945489	CGATGCATTCACACTGACATTCACACCATGCTGCTTGGAAGAGGTAGGAG	Exon (Ubap2l-201/Ubap2l, exon 25 of 29)	102	3937212	3995382	58171	2	Ubap2l-201	49845	Ubap2l-201;Ubap2l-202;Ubap2l-204;Ubap2l-205;Ubap2l-206;Ubap2l-207	Ubap2l;Ubap2l;Ubap2l;Ubap2l;Ubap2l;Ubap2l	0;0;0;0;0;0	TRUE	FALSE	FALSE	FALSE	FALSE	TRUE	FALSE	FALSE	FALSE	Exon	15	16	ENSMOCG00000015398	JH996446.1	conserved gene and region	NA
cg06324764	NA	NA	NA	NA	NA	0.11800314713013	0.00569494590170338	NA	NA	Microtus_ochrogaster.MicOch1.0.100	cg06324764	101989521	Lrmda	Lrmda_Intron	JH996451.1	4097639	4097688	50	+	4097687	4097688	GGATGCTGCCAATAAATCCTGTGTTACCATTAAAGAGGCCATTCATCACG	Intron (Lrmda-202/Lrmda, intron 3 of 3)	107	3283588	4298703	1015116	1	Lrmda-201	814051	Lrmda-201;Lrmda-202	Lrmda;Lrmda	0;0	TRUE	FALSE	FALSE	FALSE	FALSE	FALSE	TRUE	FALSE	FALSE	Intron	152	152	ENSMOCG00000007433	JH996451.1	conserved gene and region	NA
cg06332339	NA	NA	NA	NA	NA	-0.642873781514424	-0.0801027158631351	NA	NA	Microtus_ochrogaster.MicOch1.0.100	cg06332339	102000587	Nptn	Nptn_Exon	JH996479.1	1474200	1474249	50	-	1474248	1474249	CAGACAGCTGTGGGACGGTGCTCGGAAGCGCCGTGTCACCGTAAACACCG	Exon (Nptn-201/Nptn, exon 2 of 9)	135	1430873	1511438	80566	1	Nptn-201	43327	Nptn-201;Nptn-202;Nptn-203;Nptn-204	Nptn;Nptn;Nptn;Nptn	0;0;0;0	TRUE	FALSE	FALSE	FALSE	FALSE	TRUE	TRUE	FALSE	FALSE	Exon	20	22	ENSMOCG00000002921	JH996479.1	conserved gene and region	JH996479.1
cg06506831	NA	NA	NA	NA	NA	-0.202040889525026	-0.00113496388650823	NA	NA	Microtus_ochrogaster.MicOch1.0.100	cg06506831	101998183	Hoxa10	Hoxa10_Intron	JH996441.1	6123462	6123511	50	-	6123462	6123463	CGGATGTTTGTAAGGCATCCAAAATAAGCAGCCGCCAGCGCCAATAAATA	Intron (Hoxa10-201/Hoxa10, intron 1 of 1)	97	6116033	6125838	9806	1	Hoxa10-201	7429	Hoxa10-201;Hoxa10-202	Hoxa10;Hoxa10	0;0	TRUE	FALSE	FALSE	FALSE	FALSE	FALSE	TRUE	FALSE	FALSE	Intron	2	11	ENSMOCG00000011516	JH996441.1	mapped to different genes	JH996441.1
cg06648775	NA	NA	NA	NA	NA	-0.0122335197278863	-0.00270343158719885	NA	NA	Microtus_ochrogaster.MicOch1.0.100	cg06648775	101985634	Nudt12	Nudt12_Intergenic_upstream	LG4	29717832	29717881	50	-	29717832	29717833	CGGCTTTAAAGCTGCTTCTGGGTCTATTACGTGGTTAATCTGATGGGCTG	Distal Intergenic	357	30490766	30503838	13073	1	Nudt12-201	-772934	NA	NA	NA	FALSE	TRUE	FALSE	FALSE	FALSE	FALSE	FALSE	FALSE	TRUE	Intergenic_upstream	5	5	ENSMOCG00000005692	LG4	mapped to different genes	NA
cg06777598	NA	NA	NA	NA	NA	-0.161622357702467	-0.0603865479959549	NA	NA	Microtus_ochrogaster.MicOch1.0.100	cg06777598	101981462	Ctif	Ctif_Exon	18	59795715	59795764	50	+	59795763	59795764	GAAGTCCAGCTTTTCCGGCTGCAGGTCCCAGGTGGCACCACTAGAGGGCG	Exon (Ctif-201/Ctif, exon 4 of 11)	12	59632766	59819767	187002	2	Ctif-201	24003	Ctif-201;Ctif-202	Ctif;Ctif	0;0	TRUE	FALSE	FALSE	FALSE	FALSE	TRUE	TRUE	FALSE	FALSE	Exon	1	5	ENSMOCG00000020507	18	conserved gene and region	NA
cg06796779	NA	NA	NA	NA	NA	-0.11697258586795	-0.000844102522935112	NA	NA	Microtus_ochrogaster.MicOch1.0.100	cg06796779	101988667	Gata2	Gata2_Exon	JH996431.1	2445557	2445606	50	-	2445557	2445558	CGGCTTCCCACCCACGCCACCCAAAGAAGTGTCTCCTGACCCTAGCACCA	Exon (Gata2-201/Gata2, exon 3 of 6)	87	2443686	2450929	7244	1	Gata2-201	1871	Gata2-201	Gata2	0	TRUE	FALSE	FALSE	FALSE	FALSE	TRUE	FALSE	FALSE	FALSE	Exon	1	11	ENSMOCG00000010158	JH996431.1	conserved gene and region	NA
cg07031236	NA	NA	NA	NA	NA	-0.206467205266276	-0.0252375914711262	NA	NA	Microtus_ochrogaster.MicOch1.0.100	cg07031236	101996531	Anapc16	Anapc16_Exon	LG2	32858958	32859007	50	-	32858958	32858959	CGTGGTGGGGCAAGGTCTGAGACACTGAAACCAGATCCAGTGACAGAACT	Exon (Anapc16-201/Anapc16, exon 2 of 4)	355	32849652	32865123	15472	2	Anapc16-201	6116	Anapc16-201;Anapc16-202	Anapc16;Anapc16	0;0	TRUE	FALSE	FALSE	FALSE	FALSE	TRUE	FALSE	FALSE	FALSE	Exon	1	1	ENSMOCG00000022477	LG2	conserved gene and region	NA
cg07032889	NA	NA	NA	NA	NA	-0.35569867045453	-0.216105273149792	NA	NA	Microtus_ochrogaster.MicOch1.0.100	cg07032889	101979203	Fgf9	Fgf9_fiveUTR	17	7312842	7312891	50	-	7312890	7312891	TGCACGGGCTACGTCAGAATTTACGGATCCTGACTCCAGGAAGGCATGCG	Promoter (<=1kb)	11	7277442	7312989	35548	2	Fgf9-201	98	Fgf9-201	Fgf9	0	TRUE	FALSE	TRUE	TRUE	FALSE	TRUE	FALSE	FALSE	FALSE	fiveUTR	3	8	ENSMOCG00000023005	17	conserved gene and region	NA
cg07056567	NA	NA	NA	NA	NA	-0.422751746621907	-0.0235387638326795	NA	NA	Microtus_ochrogaster.MicOch1.0.100	cg07056567	101982944	Gnb2	Gnb2_Exon	JH996539.1	305507	305556	50	+	305507	305508	CGGATCTGGTTCCGGAGCTGCTCGGCCTCCTGTCTCAGTTGCTCCAGCTC	Promoter (<=1kb)	195	302920	305955	3036	2	Gnb2-201	399	Gigyf1-201;Gnb2-201;Gnb2-203;Gnb2-202	Gigyf1;Gnb2;Gnb2;Gnb2	0;0;0;0	TRUE	FALSE	TRUE	FALSE	FALSE	TRUE	FALSE	FALSE	FALSE	Exon	4	5	ENSMOCG00000018267	JH996539.1	conserved gene and region	JH996539.1
cg07145999	NA	NA	NA	NA	NA	0.730629696465443	0.0620169596809501	NA	NA	Microtus_ochrogaster.MicOch1.0.100	cg07145999	101982970	Ap5m1	Ap5m1_Intergenic_downstream	17	819900	819949	50	+	819900	819901	CGCTAATTACACTAAGGAGTTCCCAGACACAGGGAAAACATTAAACAGGT	Downstream (1-2kb)	11	821039	850988	29950	2	Ap5m1-201	31039	Ap5m1-201	Ap5m1	31039	FALSE	TRUE	FALSE	FALSE	FALSE	FALSE	FALSE	FALSE	FALSE	Intergenic_downstream	7	7	ENSMOCG00000021173	17	conserved gene but different region	NA
cg07414561	NA	NA	NA	NA	NA	-0.0174839366244752	-0.00755149574247746	NA	NA	Microtus_ochrogaster.MicOch1.0.100	cg07414561	101987042	Dmrt3	Dmrt3_Promoter	8	55002552	55002601	50	-	55002600	55002601	AGTTACCTATATAGGTTTGACATTATAAATCACTTCTTGGGGCTGAATCG	Promoter (6-7kb)	7	55008951	55021499	12549	1	Dmrt3-201	-6399	NA	NA	NA	FALSE	TRUE	TRUE	FALSE	FALSE	FALSE	FALSE	FALSE	FALSE	Promoter	5	14	ENSMOCG00000015270	8	conserved gene and region	NA
cg12757011	NA	NA	NA	NA	NA	0.960327792517534	0.178403066142431	NA	NA	Microtus_ochrogaster.MicOch1.0.100	cg12757011	NA	Tbr1	Tbr1_Intergenic_downstream	4	73145794	73145843	50	-	73145842	73145843	TGAAACTCTTCACCTTTAGGAGACCTGGGCAGTCCTGTCAGGCAGCAGCG	Downstream (<1kb)	3	73137626	73145453	7828	1	Tbr1-201	8217	Tbr1-201	Tbr1	0	FALSE	TRUE	FALSE	FALSE	FALSE	FALSE	FALSE	FALSE	FALSE	Intergenic_downstream	3	29	ENSMOCG00000012850	4	conserved gene but different region	NA
cg07480114	NA	NA	NA	NA	NA	-0.966057249619338	-0.0974910125739086	NA	NA	Microtus_ochrogaster.MicOch1.0.100	cg07480114	101988487	Kalrn	Kalrn_Exon	2	43310417	43310466	50	+	43310465	43310466	CTACCTCCATGCTAGTATTAGGGTCAAGATCATCACACTCTGATTCCTCG	Exon (Kalrn-202/Kalrn, exon 18 of 28)	2	43280318	43769530	489213	2	Kalrn-201	459064	Kalrn-201;Kalrn-202;Kalrn-203;Kalrn-204	Kalrn;Kalrn;Kalrn;Kalrn	0;0;0;0	TRUE	FALSE	FALSE	FALSE	FALSE	TRUE	TRUE	FALSE	FALSE	Exon	21	22	ENSMOCG00000002780	2	conserved gene and region	NA
cg07566172	NA	NA	NA	NA	NA	-0.900688068581239	-0.055205837970318	NA	NA	Microtus_ochrogaster.MicOch1.0.100	cg07566172	102001384	Klf7	Klf7_Promoter	LG4	44448241	44448290	50	+	44448289	44448290	GTCCTCAGTGACTTCATGAGCCCCCTGTTTACCTTACATGGTCACACGCG	Promoter (<=1kb)	357	44448483	44530943	82461	1	Klf7-201	-193	Klf7-201	Klf7	0	FALSE	TRUE	TRUE	FALSE	FALSE	FALSE	FALSE	FALSE	FALSE	Promoter	3	23	ENSMOCG00000009593	LG4	mapped to different genes	LG4
cg07803121	NA	NA	NA	NA	NA	0.128195455670408	0.104867929500065	NA	NA	Microtus_ochrogaster.MicOch1.0.100	cg07803121	101998139	Adgrb2	Adgrb2_Exon	10	54618580	54618629	50	-	54618628	54618629	TAACATGGCGTTCCTGGCCGAGGCTGAGCTGAGCAGGGGGCTGGGGACCG	Exon (Adgrb2-203/Adgrb2, exon 23 of 30)	8	54610974	54648153	37180	2	Adgrb2-201	29524	Adgrb2-201;Adgrb2-202;Adgrb2-203;Adgrb2-204	Adgrb2;Adgrb2;Adgrb2;Adgrb2	0;0;0;0	TRUE	FALSE	FALSE	FALSE	FALSE	TRUE	TRUE	FALSE	FALSE	Exon	4	8	ENSMOCG00000000435	10	conserved gene and region	NA
cg07890174	NA	NA	NA	NA	NA	0.395043019547112	0.00462774475319269	NA	NA	Microtus_ochrogaster.MicOch1.0.100	cg07890174	101991969	Gria2	Gria2_Exon	1	121659518	121659567	50	-	121659566	121659567	CTTGTTCATTCAGTTTTAGTACTGCGAGGTTAACCGCATTTCTTGAAACG	Exon (Gria2-201/Gria2, exon 14 of 16)	1	121656170	121770845	114676	2	Gria2-201	111278	Gria2-201;Gria2-202;Gria2-203	Gria2;Gria2;Gria2	0;0;0	TRUE	FALSE	FALSE	FALSE	FALSE	TRUE	TRUE	FALSE	FALSE	Exon	14	20	ENSMOCG00000011766	1	conserved gene and region	NA
cg13505793	NA	NA	NA	NA	NA	0.0331597843761239	0.00527603383259115	NA	NA	Microtus_ochrogaster.MicOch1.0.100	cg13505793	102001560	Otp	Otp_Intron	19	5675330	5675379	50	-	5675330	5675331	CGATCAGCCAGCCGTGAACTCTGGGCCGAATTCATTACAGTTTAATAGTG	Intron (Otp-201/Otp, intron 2 of 2)	13	5671572	5680002	8431	2	Otp-201	4623	Otp-201;Otp-202	Otp;Otp	0;0	TRUE	FALSE	FALSE	FALSE	FALSE	FALSE	TRUE	FALSE	FALSE	Intron	3	32	ENSMOCG00000019228	19	conserved gene and region	NA
cg08035723	NA	NA	NA	NA	NA	0.118498731915471	0.0262468869707467	NA	NA	Microtus_ochrogaster.MicOch1.0.100	cg08035723	101984467	Pex14	Pex14_Intron	10	83971053	83971102	50	+	83971101	83971102	TCTGAACTAGGTGCACAATCTGCATGCTTATCACTGAGGCATTGTCTGCG	Intron (Pex14-201/Pex14, intron 4 of 8)	8	83858993	83996427	137435	1	Pex14-201	112060	Pex14-201;Pex14-202	Pex14;Pex14	0;0	TRUE	FALSE	FALSE	FALSE	FALSE	FALSE	TRUE	FALSE	FALSE	Intron	98	142	ENSMOCG00000012379	10	conserved gene and region	NA
cg08069459	NA	NA	NA	NA	NA	-0.111605336929293	-0.0118701358387962	NA	NA	Microtus_ochrogaster.MicOch1.0.100	cg08069459	101993492	Lingo1	Lingo1_Intron	5	50799753	50799802	50	-	50799801	50799802	CCTGGCGGCAATCAATTTGGGTGTCACATGAAATAGGCATAATTATTCCG	Intron (Lingo1-202/Lingo1, intron 1 of 1)	4	50787748	50970959	183212	2	Lingo1-201	171157	Lingo1-201;Lingo1-202	Lingo1;Lingo1	0;0	TRUE	FALSE	FALSE	FALSE	FALSE	FALSE	TRUE	FALSE	FALSE	Intron	20	30	ENSMOCG00000018900	5	conserved gene and region	NA
cg08215831	NA	NA	NA	NA	NA	0.0459472027771226	0.000558965578830862	NA	NA	Microtus_ochrogaster.MicOch1.0.100	cg08215831	101981750	Crh	Crh_fiveUTR	LG5	17830840	17830889	50	-	17830888	17830889	TGATTTATGCAGGAGCAGAGGCAGCACGCAATCGAGCTGTCAAGAGAGCG	Promoter (<=1kb)	358	17830871	17832917	2047	1	Crh-201	0	Crh-201;Trim55-201;Trim55-202	Crh;Trim55;Trim55	0;39020;38649	TRUE	FALSE	TRUE	TRUE	FALSE	TRUE	FALSE	FALSE	FALSE	fiveUTR	2	3	ENSMOCG00000018638	LG5	conserved gene but different region	NA
cg08233123	NA	NA	NA	NA	NA	-0.00690226789380283	-0.00332083815942444	NA	NA	Microtus_ochrogaster.MicOch1.0.100	cg08233123	101989424	Uvssa	Uvssa_Intron	JH996436.1	9301330	9301379	50	-	9301378	9301379	CTGCTATTTATATGCTAATGCCCTCCCTGGAAGGCCGTGCAAATTGCCCG	Intron (Uvssa-201/Uvssa, intron 6 of 12)	92	9283069	9319680	36612	2	Uvssa-201	18301	Uvssa-201	Uvssa	0	TRUE	FALSE	FALSE	FALSE	FALSE	FALSE	TRUE	FALSE	FALSE	Intron	1	1	ENSMOCG00000021608	JH996436.1	conserved gene and region	NA
cg24082093	-0.0280289136046948	NA	NA	NA	NA	NA	NA	NA	NA	Microtus_ochrogaster.MicOch1.0.100	cg24082093	101991351	Mettl7b	Mettl7b_Exon	JH996529.1	29251	29300	50	+	29299	29300	AAGTTCCTGACAAAGAGCATGGCTGAGAACAGGCACCTCCAATATGAGCG	Promoter (<=1kb)	185	28875	31578	2704	1	Mettl7b-201	376	Mettl7b-201;Itga7-201;Itga7-202	Mettl7b;Itga7;Itga7	0;22787;22620	TRUE	FALSE	TRUE	FALSE	FALSE	TRUE	FALSE	FALSE	FALSE	Exon	1	1	ENSMOCG00000008376	JH996529.1	conserved gene and region	NA
cg13829084	NA	NA	NA	NA	NA	-1.23331347131564	-0.0441683736176651	NA	NA	Microtus_ochrogaster.MicOch1.0.100	cg13829084	101993142	Lbx1	Lbx1_Intergenic_upstream	8	72895700	72895749	50	-	72895748	72895749	CTCCCGTTTCCACGGATTGACACAGGAGCCTCTTGTTGGCTCCATCCACG	Distal Intergenic	7	72832928	72835604	2677	2	Lbx1-201	-60145	NA	NA	NA	FALSE	TRUE	FALSE	FALSE	FALSE	FALSE	FALSE	FALSE	TRUE	Intergenic_upstream	28	66	ENSMOCG00000018337	8	mapped to different genes	NA
cg08354308	NA	NA	NA	NA	NA	0.332584039778837	0.273838047779019	NA	NA	Microtus_ochrogaster.MicOch1.0.100	cg08354308	101981027	Srf	Srf_Exon	LG2	3911806	3911855	50	+	3911806	3911807	CGGCGCTACACGACCTTCAGCAAGAGGAAGACGGGCATCATGAAGAAGGT	Promoter (<=1kb)	355	3911094	3918335	7242	1	Srf-201	712	Srf-201	Srf	0	TRUE	FALSE	TRUE	FALSE	FALSE	TRUE	TRUE	FALSE	FALSE	Exon	8	9	ENSMOCG00000018008	LG2	conserved gene and region	LG2
cg08370996	NA	NA	NA	NA	NA	0.0315615161418486	0.0246386644903191	NA	NA	Microtus_ochrogaster.MicOch1.0.100	cg08370996	101982983	Nr2f2	Nr2f2_Intron	22	22947850	22947899	50	+	22947898	22947899	CCCCTTTTTAGCATATTTGATCACTTTGATTCTCTGTTCTTTTCTCTCCG	Intron (Nr2f2-201/Nr2f2, intron 1 of 2)	15	22942833	22955786	12954	1	Nr2f2-201	5017	Nr2f2-201;Nr2f2-202	Nr2f2;Nr2f2	0;0	TRUE	FALSE	FALSE	FALSE	FALSE	FALSE	TRUE	FALSE	FALSE	Intron	10	122	ENSMOCG00000017767	22	conserved gene but different region	22
cg08423489	NA	NA	NA	NA	NA	-0.00410721151620664	-0.0452230779255158	NA	NA	Microtus_ochrogaster.MicOch1.0.100	cg08423489	101990487	Sltm	Sltm_Exon	5	68879429	68879478	50	-	68879477	68879478	CTTTCTTAGAACTTTCTCTGGCTTCCTTCTCGACAGGGTCACCCTTCACG	Exon (Sltm-201/Sltm, exon 7 of 21)	4	68859973	68907642	47670	2	Sltm-201	28164	Sltm-201	Sltm	0	TRUE	FALSE	FALSE	FALSE	FALSE	TRUE	FALSE	FALSE	FALSE	Exon	11	11	ENSMOCG00000012419	5	mapped to different genes	NA
cg08438560	NA	NA	NA	NA	NA	0.0055248362915689	0.0156163020819328	NA	NA	Microtus_ochrogaster.MicOch1.0.100	cg08438560	101988157	Kdm6a	Kdm6a_Exon	X	60499909	60499958	50	+	60499957	60499958	GATAGTTGGTTTTTCCACGGCTCCTCTGCGCTGCTGGTCAGGTTTGTGCG	Exon (Kdm6a-201/Kdm6a, exon 16 of 29)	18	60463603	60591984	128382	2	Kdm6a-201	92026	Kdm6a-201	Kdm6a	0	TRUE	FALSE	FALSE	FALSE	FALSE	TRUE	FALSE	FALSE	FALSE	Exon	9	16	ENSMOCG00000017535	X	conserved gene but different region	NA
cg08492897	NA	NA	NA	NA	NA	0.00480185536841143	0.0141855274525125	NA	NA	Microtus_ochrogaster.MicOch1.0.100	cg08492897	101985273	Plag1	Plag1_Promoter	LG5	55864876	55864925	50	-	55864876	55864877	CGAGAAAAGGGGGAGCATCCCGGATTTTTAGGGATTTTTTGCGATTTTTT	Promoter (<=1kb)	358	55826696	55865889	39194	2	Plag1-201	964	Plag1-201;Chchd7-201;Chchd7-202;Chchd7-203	Plag1;Chchd7;Chchd7;Chchd7	0;-1484;-3815;-3815	TRUE	FALSE	TRUE	FALSE	FALSE	FALSE	TRUE	FALSE	FALSE	Promoter	8	22	ENSMOCG00000015674	LG5	conserved gene but different region	NA
cg08707435	NA	NA	NA	NA	NA	-0.122484053998507	-0.157525379064061	NA	NA	Microtus_ochrogaster.MicOch1.0.100	cg08707435	101999697	Sf1	Sf1_Exon	8	41159522	41159571	50	+	41159522	41159523	CGCGTGTGACCTTGGGCTTCTTTACCACCCCAGATACGACGACTACCACC	Exon (Sf1-201/Sf1, exon 13 of 14)	7	41146775	41161090	14316	1	Sf1-201	12747	Sf1-201;Sf1-202	Sf1;Sf1	0;0	TRUE	FALSE	FALSE	FALSE	FALSE	TRUE	TRUE	FALSE	FALSE	Exon	14	27	ENSMOCG00000022038	8	conserved gene but different region	8
cg08711810	NA	NA	NA	NA	NA	0.0403569834274365	0.00914491480983421	NA	NA	Microtus_ochrogaster.MicOch1.0.100	cg08711810	101978866	Cdh8	Cdh8_Exon	4	10674032	10674081	50	+	10674032	10674033	CGCCCCTGAATTCGCATCCGAATATGAGGCATTTTTATGTGAAAATGGAA	Exon (Cdh8-203/Cdh8, exon 8 of 11)	3	10391186	10742877	351692	1	Cdh8-201	282846	Cdh8-201;Cdh8-202;Cdh8-203	Cdh8;Cdh8;Cdh8	0;0;0	TRUE	FALSE	FALSE	FALSE	FALSE	TRUE	FALSE	FALSE	FALSE	Exon	8	17	ENSMOCG00000018034	4	conserved gene and region	NA
cg08868548	NA	NA	NA	NA	NA	-0.0746110325289607	-0.0187824523856713	NA	NA	Microtus_ochrogaster.MicOch1.0.100	cg08868548	101984467	Pex14	Pex14_Intron	10	83903708	83903757	50	-	83903756	83903757	TGAGCCTTTATTATATCAGAGGTACTTTTCTGTAAATGTACAGGGCAGCG	Intron (Pex14-201/Pex14, intron 2 of 8)	8	83858993	83996427	137435	1	Pex14-201	44715	Pex14-201;Pex14-202	Pex14;Pex14	0;0	TRUE	FALSE	FALSE	FALSE	FALSE	FALSE	TRUE	FALSE	FALSE	Intron	98	142	ENSMOCG00000012379	10	conserved gene and region	NA
cg08885324	NA	NA	NA	NA	NA	-0.121980027262251	-0.0680653318714812	NA	NA	Microtus_ochrogaster.MicOch1.0.100	cg08885324	101987997	Slc44a1	Slc44a1_Exon	LG5	47137833	47137882	50	+	47137833	47137834	CGCTGTGCTCCTGTGAACATTTCCTGCTATGCCAAGTTTGCAGAGGCCCT	Exon (Slc44a1-201/Slc44a1, exon 6 of 14)	358	47083755	47159026	75272	1	Slc44a1-201	54078	Slc44a1-201;Slc44a1-202;Slc44a1-203	Slc44a1;Slc44a1;Slc44a1	0;0;0	TRUE	FALSE	FALSE	FALSE	FALSE	TRUE	FALSE	FALSE	FALSE	Exon	1	3	ENSMOCG00000010191	LG5	conserved gene and region	NA
cg08992759	NA	NA	NA	NA	NA	0.70178237807264	0.0125546081183229	NA	NA	Microtus_ochrogaster.MicOch1.0.100	cg08992759	102000616	Ddn	Ddn_Exon	15	5944090	5944139	50	-	5944138	5944139	CACAAACTGCTCACCTGGGTTCCTGCTCATTGTCCCAGGTGTGGGCCGCG	Promoter (<=1kb)	9	5943494	5947530	4037	1	Ddn-201	596	Ddn-201	Ddn	0	TRUE	FALSE	TRUE	FALSE	FALSE	TRUE	TRUE	FALSE	FALSE	Exon	1	1	ENSMOCG00000016200	15	mapped to different genes	15
cg09175523	NA	NA	NA	NA	NA	0.0507878501802488	0.00800692242496608	NA	NA	Microtus_ochrogaster.MicOch1.0.100	cg09175523	101983582	Cfap77	Cfap77_Intron	4	48192415	48192464	50	+	48192463	48192464	CAAATCCTCCGTTGATAATGCCCAATGCTTCCAATTAGGAGCCGAGGCCG	Intron (Cfap77-201/Cfap77, intron 5 of 5)	3	48082727	48209970	127244	1	Cfap77-201	109688	Cfap77-201	Cfap77	0	TRUE	FALSE	FALSE	FALSE	FALSE	FALSE	TRUE	FALSE	FALSE	Intron	6	6	ENSMOCG00000010524	4	conserved gene and region	4
cg09185718	NA	NA	NA	NA	NA	-0.142413631767795	-0.0255112688971716	NA	NA	Microtus_ochrogaster.MicOch1.0.100	cg09185718	101985757	Flnc	Flnc_Exon	JH996434.1	6041500	6041549	50	+	6041500	6041501	CGCCATGTCAGTGCCTATGGGCCAGGCCTGAGCCATGGCATGGTCAACAA	Exon (Flnc-202/Flnc, exon 33 of 47)	90	6020847	6048507	27661	1	Flnc-202	20653	Flnc-202;Flnc-201	Flnc;Flnc	0;0	TRUE	FALSE	FALSE	FALSE	FALSE	TRUE	FALSE	FALSE	FALSE	Exon	1	2	ENSMOCG00000009597	JH996434.1	mapped to different genes	NA
cg09204130	NA	NA	NA	NA	NA	-0.0859578550743754	-0.0340656741843555	NA	NA	Microtus_ochrogaster.MicOch1.0.100	cg09204130	101992040	Ctnna3	Ctnna3_Exon	LG2	36588781	36588830	50	-	36588781	36588782	CGCTGGTCTCCGTGTTGGTGGGTTTATAATCTACATAAAATTCCTGGGTG	Exon (Lrrtm3-201/Lrrtm3, exon 2 of 3)	355	36090829	37350912	1260084	1	Ctnna3-201	497952	Ctnna3-201;Lrrtm3-201;Lrrtm3-202	Ctnna3;Lrrtm3;Lrrtm3	0;0;0	TRUE	FALSE	FALSE	FALSE	FALSE	TRUE	TRUE	FALSE	FALSE	Exon	7	11	ENSMOCG00000008017	LG2	conserved gene and region	NA
cg14838851	NA	NA	NA	NA	NA	-0.109711346565458	-0.0150256295366068	NA	NA	Microtus_ochrogaster.MicOch1.0.100	cg14838851	101987164	Plekhg1	Plekhg1_Intron	LG9	17378042	17378091	50	-	17378042	17378043	CGTCCTGTGCCCAGATAAACAAGAAAGAGAAAAGGAGTCATCATGTCAAC	Intron (Plekhg1-201/Plekhg1, intron 15 of 15)	361	17371585	17464151	92567	2	Plekhg1-201	86060	Plekhg1-201;Plekhg1-202	Plekhg1;Plekhg1	0;0	TRUE	FALSE	FALSE	FALSE	FALSE	FALSE	TRUE	FALSE	FALSE	Intron	1	1	ENSMOCG00000006027	LG9	conserved gene and region	NA
cg09260635	NA	NA	NA	NA	NA	-0.00178396565825605	-0.0147981986005157	NA	NA	Microtus_ochrogaster.MicOch1.0.100	cg09260635	101982345	Wwox	Wwox_Intron	4	23452617	23452666	50	+	23452665	23452666	TCGAAAGGGCCGCTCTGACAGCTGCATAATTAAATACTGGAGTGTCAGCG	Intron (Wwox-201/Wwox, intron 8 of 9)	3	22615187	23495552	880366	1	Wwox-201	837430	Wwox-201	Wwox	0	TRUE	FALSE	FALSE	FALSE	FALSE	FALSE	TRUE	FALSE	FALSE	Intron	32	32	ENSMOCG00000013122	4	conserved gene and region	NA
cg09445259	NA	NA	NA	NA	NA	0.043597598822565	0.0113821791212671	NA	NA	Microtus_ochrogaster.MicOch1.0.100	cg09445259	NA	Bnc2	Bnc2_Intron	10	22358515	22358564	50	+	22358515	22358516	CGCTGGTATTCATCTAATGGCTTGTCAAGACAAAACTGTCCCTGTTCTTG	Intron (Bnc2-201/Bnc2, intron 2 of 7)	8	22077951	22478793	400843	2	Bnc2-201	120229	Bnc2-201;Bnc2-202;Bnc2-203;Bnc2-204	Bnc2;Bnc2;Bnc2;Bnc2	0;0;0;0	TRUE	FALSE	FALSE	FALSE	FALSE	FALSE	TRUE	FALSE	FALSE	Intron	71	100	ENSMOCG00000015132	10	conserved gene and region	NA
cg15091323	NA	NA	NA	NA	NA	0.239545683648066	0.0806151229514244	NA	NA	Microtus_ochrogaster.MicOch1.0.100	cg15091323	101994248	Bcl11a	Bcl11a_fiveUTR	JH996452.1	5091496	5091545	50	+	5091496	5091497	CGGGAGAGCCGGGTTAGAAAGAAGGAGACTCCAGAGAAAATATCTTCATC	Promoter (<=1kb)	108	4996457	5091773	95317	2	Bcl11a-201	228	Bcl11a-201	Bcl11a	0	TRUE	FALSE	TRUE	TRUE	FALSE	TRUE	FALSE	FALSE	FALSE	fiveUTR	9	186	ENSMOCG00000017682	JH996452.1	conserved gene and region	JH996452.1
cg09576259	NA	NA	NA	NA	NA	-0.226795272940078	-0.00294784728732042	NA	NA	Microtus_ochrogaster.MicOch1.0.100	cg09576259	101981633	Doc2g	Doc2g_Exon	8	38738052	38738101	50	-	38738052	38738053	CGGGTGCCCCTGAGGAAGCTGGTGCCAAACCGAGCCAGGAGCTTTGACAT	Exon (Doc2g-201/Doc2g, exon 5 of 10)	7	38736681	38740347	3667	1	Doc2g-201	1371	Doc2g-201;Doc2g-202;Ndufv1-201	Doc2g;Doc2g;Ndufv1	0;0;7983	TRUE	FALSE	FALSE	FALSE	FALSE	TRUE	FALSE	FALSE	FALSE	Exon	2	2	ENSMOCG00000007770	8	mapped to different genes	8
cg09585004	NA	NA	NA	NA	NA	-0.786360016614397	-0.00219442326425962	NA	NA	Microtus_ochrogaster.MicOch1.0.100	cg09585004	101991801	Efemp1	Efemp1_Intergenic_upstream	JH996452.1	506504	506553	50	-	506504	506505	CGTGTTTTATTGTTTCCAACTGCTTTTCCTGGGGTATTTGCAGGTGGTGG	Distal Intergenic	108	352045	415956	63912	2	Efemp1-201	-90597	NA	NA	NA	FALSE	TRUE	FALSE	FALSE	FALSE	FALSE	FALSE	FALSE	TRUE	Intergenic_upstream	1	2	ENSMOCG00000012514	JH996452.1	mapped to different genes	NA
cg09689442	NA	NA	NA	NA	NA	-0.125871262558323	-0.015569947740542	NA	NA	Microtus_ochrogaster.MicOch1.0.100	cg09689442	102002659	Ap3b1	Ap3b1_Intron	19	6116259	6116308	50	+	6116307	6116308	AAAAGGTTTAATTTCCATTTTCCTGCATCAGCTTTATTTATAAAATGTCG	Intron (Ap3b1-201/Ap3b1, intron 7 of 26)	13	5984817	6186440	201624	2	Ap3b1-201	70132	Ap3b1-201	Ap3b1	0	TRUE	FALSE	FALSE	FALSE	FALSE	FALSE	TRUE	FALSE	FALSE	Intron	18	26	ENSMOCG00000017264	19	conserved gene and region	NA
cg09722599	NA	NA	NA	NA	NA	0.0320277911282314	0.00693022421493839	NA	NA	Microtus_ochrogaster.MicOch1.0.100	cg09722599	102001207	Pax3	Pax3_Intron	LG4	52863546	52863595	50	-	52863546	52863547	CGGAGTATTAGCCAAGAAAACTGCAAATAGCAACAAAATGAAACAGTTAA	Intron (Pax3-201/Pax3, intron 4 of 8)	357	52835479	52932166	96688	1	Pax3-201	28067	Pax3-201	Pax3	0	TRUE	FALSE	FALSE	FALSE	FALSE	FALSE	TRUE	FALSE	FALSE	Intron	8	16	ENSMOCG00000004981	LG4	conserved gene and region	NA
cg09746278	NA	NA	NA	NA	NA	0.266179280558747	0.0188348334900111	NA	NA	Microtus_ochrogaster.MicOch1.0.100	cg09746278	101985346	Alx1	Alx1_Intergenic_downstream	24	21432925	21432974	50	-	21432973	21432974	TTTAAGCATTTAATGCTGTGGTTTCAAATCCAATTTCTCAGTGTTCATCG	Distal Intergenic	16	21325806	21344344	18539	1	Alx1-201	107168	NA	NA	NA	FALSE	TRUE	FALSE	FALSE	FALSE	FALSE	FALSE	FALSE	TRUE	Intergenic_downstream	2	3	ENSMOCG00000007046	24	conserved gene and region	NA
cg09892057	NA	NA	NA	NA	NA	-0.0338303136988429	-0.00749804363159302	NA	NA	Microtus_ochrogaster.MicOch1.0.100	cg09892057	101989521	Lrmda	Lrmda_Intron	JH996451.1	4266483	4266532	50	+	4266531	4266532	TAACTTTGTGAGCCCCGCATTCAACTTTCCTTTGAGGTTGGTGAAAGACG	Intron (Lrmda-201/Lrmda, intron 6 of 6)	107	3283588	4298703	1015116	1	Lrmda-201	982895	Lrmda-201	Lrmda	0	TRUE	FALSE	FALSE	FALSE	FALSE	FALSE	TRUE	FALSE	FALSE	Intron	152	152	ENSMOCG00000007433	JH996451.1	conserved gene and region	NA
cg09915949	NA	NA	NA	NA	NA	-1.55652094234111	-0.431197815275854	NA	NA	Microtus_ochrogaster.MicOch1.0.100	cg09915949	101996317	Egr3	Egr3_Promoter	17	16010248	16010297	50	+	16010296	16010297	TTCTAATGTTCCATTGTGAGGAGCTTCCATTGTGACGTCGCGCCCCTTCG	Promoter (<=1kb)	11	16010663	16016027	5365	1	Egr3-201	-366	Egr3-201	Egr3	0	FALSE	TRUE	TRUE	FALSE	FALSE	FALSE	FALSE	FALSE	FALSE	Promoter	11	27	ENSMOCG00000014744	17	conserved gene and region	NA
cg09190809	0.0603255706235325	NA	NA	NA	NA	NA	NA	NA	NA	Microtus_ochrogaster.MicOch1.0.100	cg09190809	NA	Eif4ebp3	Eif4ebp3_Exon	18	25210308	25210357	50	+	25210308	25210309	CGACCGAAAGTTCCTGCTGGAGTGCAAGAACTCACCCATTGCCCGGACAC	Exon (Eif4ebp3-201/Eif4ebp3, exon 2 of 3)	12	25209062	25210623	1562	1	Eif4ebp3-201	1246	Eif4ebp3-201;Sra1-201	Eif4ebp3;Sra1	0;5665	TRUE	FALSE	FALSE	FALSE	FALSE	TRUE	FALSE	FALSE	FALSE	Exon	1	1	ENSMOCG00000021408	18	mapped to different genes	NA
cg15771070	NA	NA	NA	NA	NA	-0.102052912326298	-0.0153078773120057	NA	NA	Microtus_ochrogaster.MicOch1.0.100	cg15771070	101992493	Foxo6	Foxo6_Intron	10	62736830	62736879	50	+	62736878	62736879	CACACACGAAAGAGCAATTAGTTCTAAACAGGGCTTAATCAGTCACCGCG	Intron (Foxo6-201/Foxo6, intron 1 of 1)	8	62719336	62739566	20231	1	Foxo6-201	17494	Foxo6-201;Foxo6-202	Foxo6;Foxo6	0;0	TRUE	FALSE	FALSE	FALSE	FALSE	FALSE	TRUE	FALSE	FALSE	Intron	14	41	ENSMOCG00000007735	10	conserved gene and region	NA
cg10250869	NA	NA	NA	NA	NA	0.315812529394678	0.0859894594949187	NA	NA	Microtus_ochrogaster.MicOch1.0.100	cg10250869	101984977	Vwc2l	Vwc2l_Promoter	LG4	37543437	37543486	50	-	37543437	37543438	CGGGAATTCCTCAGCACCACGGACAGCGCCAACAACTGGCTTCTGAGCCC	Promoter (2-3kb)	357	37394431	37540513	146083	2	Vwc2l-201	-2973	Spag16-201;Vwc2l-201;Vwc2l-202;Vwc2l-203	Spag16;Vwc2l;Vwc2l;Vwc2l	1048215;0;0;0	FALSE	TRUE	TRUE	FALSE	FALSE	FALSE	FALSE	FALSE	FALSE	Promoter	3	6	ENSMOCG00000007279	LG4	conserved gene but different region	LG4
cg10331552	NA	NA	NA	NA	NA	0.722677602252712	0.0147789211698373	NA	NA	Microtus_ochrogaster.MicOch1.0.100	cg10331552	NA	gene:ENSMOCG00000009076	gene:ENSMOCG00000009076_Intergenic_downstream	JH996428.1	1361461	1361510	50	+	1361461	1361462	CGTATTGGAAAACTACCAAATGTCCCCTGCAAATGGGCCCTATTCAGAAT	Distal Intergenic	84	1283520	1285178	1659	1	transcript:ENSMOCT00000011664	77941	NA	NA	NA	FALSE	TRUE	FALSE	FALSE	FALSE	FALSE	FALSE	FALSE	TRUE	Intergenic_downstream	20	20	NA	NA	mapped to different genes	NA
cg15917885	NA	NA	NA	NA	NA	-0.0687072933833928	-0.0114112945461589	NA	NA	Microtus_ochrogaster.MicOch1.0.100	cg15917885	101984149	Neurod2	Neurod2_Intergenic_downstream	JH996461.1	2054766	2054815	50	+	2054814	2054815	GCTGGGAAATGTCCATGTGGTTGCTACTTAAAAACTGATTTATGAGGCCG	Distal Intergenic	117	2044559	2045707	1149	1	Neurod2-201	10207	NA	NA	NA	FALSE	TRUE	FALSE	FALSE	FALSE	FALSE	FALSE	FALSE	TRUE	Intergenic_downstream	33	42	ENSMOCG00000004786	JH996461.1	conserved gene and region	NA
cg10484939	NA	NA	NA	NA	NA	-0.25962324196631	-0.0127455039547645	NA	NA	Microtus_ochrogaster.MicOch1.0.100	cg10484939	101993538	Mef2c	Mef2c_fiveUTR	19	15954396	15954445	50	+	15954396	15954397	CGACCCACACAGAACCTTCAAAGTCAATCCAATAGCAGCCCGAAGATGTC	Promoter (<=1kb)	13	15807813	15954523	146711	2	Mef2c-201	78	Mef2c-201	Mef2c	0	TRUE	FALSE	TRUE	TRUE	FALSE	TRUE	FALSE	FALSE	FALSE	fiveUTR	7	108	ENSMOCG00000010324	19	conserved gene and region	NA
cg15985481	NA	NA	NA	NA	NA	-0.0135363603201139	-0.00755332818547038	NA	NA	Microtus_ochrogaster.MicOch1.0.100	cg15985481	101985410	Kif26b	Kif26b_Exon	6	85641071	85641120	50	-	85641119	85641120	TGCTGGAGTAGCACTCCAGGTCCTCGCTGATGCTGCTGATGATGCTGACG	Exon (Kif26b-202/Kif26b, exon 10 of 13)	5	85629858	86032571	402714	2	Kif26b-201	391451	Kif26b-201;Kif26b-202	Kif26b;Kif26b	0;0	TRUE	FALSE	FALSE	FALSE	FALSE	TRUE	FALSE	FALSE	FALSE	Exon	1	2	ENSMOCG00000018386	6	conserved gene and region	NA
cg10639365	NA	NA	NA	NA	NA	0.373439805061475	0.193618871538954	NA	NA	Microtus_ochrogaster.MicOch1.0.100	cg10639365	NA	Tanc2	Tanc2_Exon	JH996478.1	2227060	2227109	50	+	2227108	2227109	CCAGTGAGTGAAGGTATGCAGCACATTCGGATTATGGAGGGCATGTCTCG	Exon (Tanc2-201/Tanc2, exon 3 of 25)	134	2146729	2443210	296482	1	Tanc2-201	80331	Tanc2-201;Tanc2-202;Tanc2-203	Tanc2;Tanc2;Tanc2	0;0;-50	TRUE	FALSE	FALSE	FALSE	FALSE	TRUE	TRUE	FALSE	FALSE	Exon	14	19	ENSMOCG00000012494	JH996478.1	conserved gene and region	NA
cg10751692	NA	NA	NA	NA	NA	-0.0194102573589813	-0.0106042676911466	NA	NA	Microtus_ochrogaster.MicOch1.0.100	cg10751692	NA	BC034090	BC034090_Intergenic_upstream	JH996427.1	4241291	4241340	50	-	4241339	4241340	ACTGACAAAAAATTTAAAAACCAATGTCCGGTTTCAACCAGTCAAAACCG	Distal Intergenic	83	4180051	4222494	42444	2	BC034090-202	-18846	Xpr1-201	Xpr1	0	FALSE	TRUE	FALSE	FALSE	FALSE	FALSE	FALSE	FALSE	TRUE	Intergenic_upstream	1	1	ENSMOCG00000009825	JH996427.1	mapped to different genes	NA
cg10820947	NA	NA	NA	NA	NA	-0.0807047777893399	-0.0153388206956354	NA	NA	Microtus_ochrogaster.MicOch1.0.100	cg10820947	101989293	Gk2	Gk2_Intergenic_upstream	LG1	47993051	47993100	50	+	47993051	47993052	CGGAGCAAATCTGGCCCAGAAGGCTGCACATATTTTTGCCTGGATAGACT	Distal Intergenic	352	47885669	47887470	1802	2	Gk2-201	-105581	NA	NA	NA	FALSE	TRUE	FALSE	FALSE	FALSE	FALSE	FALSE	FALSE	TRUE	Intergenic_upstream	10	12	ENSMOCG00000004127	LG1	mapped to different genes	NA
cg10868173	NA	NA	NA	NA	NA	-0.963340529457924	-0.135089551775307	NA	NA	Microtus_ochrogaster.MicOch1.0.100	cg10868173	101993676	Zswim8	Zswim8_Exon	JH996451.1	1871499	1871548	50	+	1871499	1871500	CGTCCAGAGCACCACAACCTGGCCTTCCGAGTTGGCATGTTTGCCTTGGA	Exon (Zswim8-201/Zswim8, exon 12 of 26)	107	1863310	1879378	16069	1	Zswim8-201	8189	Zswim8-201	Zswim8	0	TRUE	FALSE	FALSE	FALSE	FALSE	TRUE	FALSE	FALSE	FALSE	Exon	11	14	ENSMOCG00000004984	JH996451.1	conserved gene and region	NA
cg16632407	NA	NA	NA	NA	NA	-0.128594517094251	-0.0403435662680937	NA	NA	Microtus_ochrogaster.MicOch1.0.100	cg16632407	101988092	Pcdh9	Pcdh9_Exon	JH996432.1	2411028	2411077	50	+	2411028	2411029	CGTTTACCTGTCTGGTGTGTAAGGGGCCCTTTGTCTTGAAGCCTCCTTGG	Exon (Pcdh9-202/Pcdh9, exon 1 of 4)	88	1586967	2415442	828476	2	Pcdh9-201	4365	Pcdh9-201;Pcdh9-202;Pcdh9-203	Pcdh9;Pcdh9;Pcdh9	0;0;0	TRUE	FALSE	FALSE	FALSE	FALSE	TRUE	TRUE	FALSE	FALSE	Exon	4	11	ENSMOCG00000020371	JH996432.1	conserved gene and region	NA
cg11121987	NA	NA	NA	NA	NA	0.0922265331686439	0.0153275209762047	NA	NA	Microtus_ochrogaster.MicOch1.0.100	cg11121987	101997513	Opcml	Opcml_Intron	5	22406584	22406633	50	-	22406584	22406585	CGTTAACATAGCTGTAATGAGAGGTAAATTTGTAATGCAGATGCCCGAGG	Intron (Opcml-201/Opcml, intron 1 of 7)	4	21953346	23088067	1134722	1	Opcml-201	453238	Opcml-201	Opcml	0	TRUE	FALSE	FALSE	FALSE	FALSE	FALSE	TRUE	FALSE	FALSE	Intron	11	11	ENSMOCG00000019238	5	conserved gene and region	NA
cg11128550	NA	NA	NA	NA	NA	-0.694356305540084	-0.0470002303561415	NA	NA	Microtus_ochrogaster.MicOch1.0.100	cg11128550	101980586	Cadm1	Cadm1_Exon	5	41912521	41912570	50	+	41912521	41912522	CGCAGCAGACGCAGACACAGCTATAATCAATGCAGAAGGAGGACAGAACA	Exon (Cadm1-202/Cadm1, exon 12 of 12)	4	41584768	41919685	334918	1	Cadm1-201	327753	Cadm1-201;Cadm1-202;Cadm1-203;Cadm1-204;Cadm1-205;Cadm1-206	Cadm1;Cadm1;Cadm1;Cadm1;Cadm1;Cadm1	0;0;0;0;0;0	TRUE	FALSE	FALSE	FALSE	FALSE	TRUE	TRUE	FALSE	FALSE	Exon	13	95	ENSMOCG00000012493	5	conserved gene and region	NA
cg16756631	NA	NA	NA	NA	NA	-0.214101080914675	-0.0846730912212669	NA	NA	Microtus_ochrogaster.MicOch1.0.100	cg16756631	101986710	Dlx2	Dlx2_fiveUTR	4	81303938	81303987	50	-	81303986	81303987	GAGTGCATATCAGCCACTAGACTGTCAAAGACTCCAGTCATCCTGGCCCG	Promoter (<=1kb)	3	81300952	81304337	3386	2	Dlx2-201	350	Dlx2-201	Dlx2	0	TRUE	FALSE	TRUE	TRUE	FALSE	TRUE	FALSE	FALSE	FALSE	fiveUTR	2	14	ENSMOCG00000011375	4	conserved gene and region	NA
cg11457304	NA	NA	NA	NA	NA	0.222523390029756	0.0150856373972923	NA	NA	Microtus_ochrogaster.MicOch1.0.100	cg11457304	101996570	Hes5	Hes5_Exon	JH996468.1	2332852	2332901	50	+	2332852	2332853	CGCGGCACCAGCCCAACTCCAAGCTGGAGAAGGCCGACATCCTGGAGATG	Promoter (<=1kb)	124	2332541	2334008	1468	1	Hes5-201	311	Hes5-201;Pank4-201	Hes5;Pank4	0;-2594	TRUE	FALSE	TRUE	FALSE	FALSE	TRUE	FALSE	FALSE	FALSE	Exon	1	3	ENSMOCG00000012587	JH996468.1	conserved gene and region	NA
cg11629501	NA	NA	NA	NA	NA	0.19387066398461	0.0430251524051503	NA	NA	Microtus_ochrogaster.MicOch1.0.100	cg11629501	101985715	Pinx1	Pinx1_Intron	17	14459472	14459521	50	+	14459472	14459473	CGACACATTAAAGCCAACTCGGCTATTTTAGCCCTGTGGAGTGACCAAAA	Intron (Pinx1-201/Pinx1, intron 6 of 6)	11	14418717	14480795	62079	2	Pinx1-201	21274	Pinx1-201	Pinx1	0	TRUE	FALSE	FALSE	FALSE	FALSE	FALSE	TRUE	FALSE	FALSE	Intron	2	2	ENSMOCG00000015963	17	conserved gene and region	NA
cg17027938	NA	NA	NA	NA	NA	-0.0166678453960458	-0.0252642811977012	NA	NA	Microtus_ochrogaster.MicOch1.0.100	cg17027938	NA	gene:ENSMOCG00000004624	gene:ENSMOCG00000004624_Intergenic_downstream	LG1	24051215	24051264	50	-	24051263	24051264	TTTGAAGCGTGGCTGTTAAATTTTGCCTGCTGGCTTCTGGCTGGAGGCCG	Distal Intergenic	352	24035266	24035544	279	1	transcript:ENSMOCT00000006055	15998	NA	NA	NA	FALSE	TRUE	FALSE	FALSE	FALSE	FALSE	FALSE	FALSE	TRUE	Intergenic_downstream	13	13	NA	NA	mapped to different genes	NA
cg11670972	NA	NA	NA	NA	NA	-0.263420407258391	-0.0365717991152235	NA	NA	Microtus_ochrogaster.MicOch1.0.100	cg11670972	101986575	Tfap2a	Tfap2a_Intron	16	44769866	44769915	50	+	44769866	44769867	CGCAGAGCTTGTTTCCATAAAATGGAGCGGATCACAAACAATAACAGTTC	Intron (Tfap2a-201/Tfap2a, intron 6 of 7)	10	44766830	44784620	17791	2	Tfap2a-201	14705	Tfap2a-201;Tfap2a-202	Tfap2a;Tfap2a	0;0	TRUE	FALSE	FALSE	FALSE	FALSE	FALSE	TRUE	FALSE	FALSE	Intron	15	57	ENSMOCG00000019783	16	conserved gene and region	NA
cg11707875	NA	NA	NA	NA	NA	0.0684962042740691	0.00211817224408325	NA	NA	Microtus_ochrogaster.MicOch1.0.100	cg11707875	101999261	Klhl14	Klhl14_Promoter	18	12333199	12333248	50	-	12333199	12333200	CGTAAATGACTGCGATTTCAAACATCTTTGGAAGAAAGAAGGGGAAAAAG	Promoter (<=1kb)	12	12226153	12333060	106908	2	Klhl14-201	-188	Klhl14-201	Klhl14	0	TRUE	FALSE	TRUE	FALSE	FALSE	FALSE	TRUE	FALSE	FALSE	Promoter	3	38	ENSMOCG00000012584	18	conserved gene and region	NA
cg11758048	NA	NA	NA	NA	NA	-0.184780671409577	-0.00427167350929026	NA	NA	Microtus_ochrogaster.MicOch1.0.100	cg11758048	101984301	Dok6	Dok6_Exon	18	15207224	15207273	50	-	15207272	15207273	ATGGCCTCCAACTTTAACGACATAGTCAAGCAGGGCTACGTGAAAATCCG	Promoter (<=1kb)	12	15207224	15510998	303775	1	Dok6-201	0	Dok6-201	Dok6	0	TRUE	FALSE	TRUE	FALSE	FALSE	TRUE	FALSE	FALSE	FALSE	Exon	1	1	ENSMOCG00000019557	18	conserved gene and region	18
cg11977715	NA	NA	NA	NA	NA	-0.0418850707433566	-0.00826158389297567	NA	NA	Microtus_ochrogaster.MicOch1.0.100	cg11977715	101994037	Frk	Frk_Intergenic_downstream	LG9	21393220	21393269	50	-	21393220	21393221	CGTCTCTAGAGTGCCCATGTAAGTGATTTTACATTAGCTCATCCACTTTT	Distal Intergenic	361	21216093	21319689	103597	1	Frk-202	177176	NA	NA	NA	FALSE	TRUE	FALSE	FALSE	FALSE	FALSE	FALSE	FALSE	TRUE	Intergenic_downstream	2	2	ENSMOCG00000011544	LG9	mapped to different genes	NA
cg11983139	NA	NA	NA	NA	NA	-0.0147930701853885	-0.0535383651113135	NA	NA	Microtus_ochrogaster.MicOch1.0.100	cg11983139	101985337	Csnk1g3	Csnk1g3_Exon	18	40672736	40672785	50	+	40672784	40672785	ATCCCCACCATTTGAGAGCTCACCTTGCAGCAGACAGACATGGTGGCTCG	Exon (Csnk1g3-202/Csnk1g3, exon 10 of 12)	12	40629926	40695132	65207	1	Csnk1g3-201	42810	Csnk1g3-201;Csnk1g3-202	Csnk1g3;Csnk1g3	0;0	TRUE	FALSE	FALSE	FALSE	FALSE	TRUE	TRUE	FALSE	FALSE	Exon	1	5	ENSMOCG00000022390	18	conserved gene and region	NA
cg12015981	NA	NA	NA	NA	NA	0.0744956314490945	0.0293107790712314	NA	NA	Microtus_ochrogaster.MicOch1.0.100	cg12015981	101988305	Nod2	Nod2_Intergenic_downstream	JH996445.1	4868335	4868384	50	+	4868383	4868384	TAACTGTATAATTTATAATAATTGATTTCATTTTGACTGACCACCAGTCG	Distal Intergenic	101	4770248	4806462	36215	1	Nod2-203	98087	NA	NA	NA	FALSE	TRUE	FALSE	FALSE	FALSE	FALSE	FALSE	FALSE	TRUE	Intergenic_downstream	41	50	ENSMOCG00000021721	JH996445.1	mapped to different genes	NA
cg23045602	NA	NA	NA	NA	NA	-0.320482921942597	-0.00375493858952214	NA	NA	Microtus_ochrogaster.MicOch1.0.100	cg23045602	101998279	Spsb4	Spsb4_Intergenic_upstream	JH996442.1	6998301	6998350	50	+	6998301	6998302	CGGAGGCTGCAGCTGAAAGCCGATCTGGCTGAGCTCATCCCTGAAGGCCA	Distal Intergenic	98	6927661	6977968	50308	2	Spsb4-201	-20333	NA	NA	NA	FALSE	TRUE	FALSE	FALSE	FALSE	FALSE	FALSE	FALSE	TRUE	Intergenic_upstream	2	3	ENSMOCG00000012549	JH996442.1	conserved gene but different region	JH996442.1
cg12597232	NA	NA	NA	NA	NA	-0.0504422689776214	-0.0142382053954864	NA	NA	Microtus_ochrogaster.MicOch1.0.100	cg12597232	101984122	Grin3a	Grin3a_Exon	LG5	44415492	44415541	50	+	44415492	44415493	CGCCCAGGCCTGCCTCGATGGCCATCACTACTTCCAAAGACAGGTTGTAG	Promoter (<=1kb)	358	44231507	44415979	184473	2	Grin3a-201	438	Grin3a-201;Grin3a-202	Grin3a;Grin3a	0;0	TRUE	FALSE	TRUE	FALSE	FALSE	TRUE	FALSE	FALSE	FALSE	Exon	5	5	ENSMOCG00000021661	LG5	conserved gene and region	NA
cg18060631	NA	NA	NA	NA	NA	-0.11643090550401	-0.0124847364301706	NA	NA	Microtus_ochrogaster.MicOch1.0.100	cg18060631	101981577	Pkdcc	Pkdcc_Intron	LG3	33097914	33097963	50	-	33097962	33097963	ACTTCTGAAGGTTATTAAACACCCGGAGGTCGTTAAATGCGCTGTTAACG	Intron (Pkdcc-201/Pkdcc, intron 1 of 6)	356	33092071	33100755	8685	2	Pkdcc-201	2792	Pkdcc-201	Pkdcc	0	TRUE	FALSE	FALSE	FALSE	FALSE	FALSE	TRUE	FALSE	FALSE	Intron	3	12	ENSMOCG00000002662	LG3	conserved gene and region	NA
cg12689672	NA	NA	NA	NA	NA	0.0741141990477874	0.012402335754125	NA	NA	Microtus_ochrogaster.MicOch1.0.100	cg12689672	101981708	Lhx1	Lhx1_Intergenic_upstream	7	14281650	14281699	50	-	14281698	14281699	GGGAAAAGTGACTCCTCATACATATTACTTTAGCCTAATGGCCTATAACG	Distal Intergenic	6	14493414	14499508	6095	1	Lhx1-201	-211764	NA	NA	NA	FALSE	TRUE	FALSE	FALSE	FALSE	FALSE	FALSE	FALSE	TRUE	Intergenic_upstream	60	62	ENSMOCG00000012864	7	mapped to different genes	NA
cg12695985	NA	NA	NA	NA	NA	-0.103073822489864	-0.0406647578050457	NA	NA	Microtus_ochrogaster.MicOch1.0.100	cg12695985	101998717	Commd7	Commd7_Exon	LG8	26268502	26268551	50	-	26268502	26268503	CGCTCCATCTCGTGCAGGAAGCTGTAGAACTGAGGCAAGGTTAATTCTGG	Exon (Commd7-201/Commd7, exon 9 of 9)	360	26268195	26281614	13420	2	Commd7-201	13063	Commd7-201;Commd7-202	Commd7;Commd7	0;0	TRUE	FALSE	FALSE	FALSE	FALSE	TRUE	TRUE	FALSE	FALSE	Exon	1	1	ENSMOCG00000012520	LG8	conserved gene but different region	NA
cg18223258	NA	NA	NA	NA	NA	-0.501979705265786	-0.0162688043336473	NA	NA	Microtus_ochrogaster.MicOch1.0.100	cg18223258	101994683	Isl1	Isl1_Intergenic_downstream	19	62047900	62047949	50	+	62047900	62047901	CGCGACCTCACAAGTCAAGCGCCTTGTTTGGATTAGCCCTCCAGATCTGC	Distal Intergenic	13	62053503	62063164	9662	2	Isl1-201	15215	NA	NA	NA	FALSE	TRUE	FALSE	FALSE	FALSE	FALSE	FALSE	FALSE	TRUE	Intergenic_downstream	9	26	ENSMOCG00000004124	19	conserved gene and region	NA
cg23572376	NA	NA	NA	NA	NA	0.506190050700562	0.135220647248293	NA	NA	Microtus_ochrogaster.MicOch1.0.100	cg23572376	101994005	Foxc1	Foxc1_Promoter	16	37322791	37322840	50	-	37322791	37322792	CGTAAAAAAGTCCTCGCCTGGGTGACGGATGCTCAAAAGTTCAGAAGTTT	Promoter (<=1kb)	10	37323407	37325056	1650	1	Foxc1-201	-616	Foxc1-201	Foxc1	0	FALSE	TRUE	TRUE	FALSE	FALSE	FALSE	FALSE	FALSE	FALSE	Promoter	4	7	ENSMOCG00000006436	16	conserved gene and region	16
cg12791206	NA	NA	NA	NA	NA	-0.0114137417081267	-0.264895400473658	NA	NA	Microtus_ochrogaster.MicOch1.0.100	cg12791206	101988499	Fosl2	Fosl2_Exon	JH996456.1	4490747	4490796	50	+	4490747	4490748	CGCTGCTGCCCCGGGACGAGGTGTCAAAGTTCCCGGGATAATCCTGGTAC	Promoter (<=1kb)	112	4473451	4491620	18170	2	Fosl2-201	824	Fosl2-201	Fosl2	0	TRUE	FALSE	TRUE	FALSE	FALSE	TRUE	FALSE	FALSE	FALSE	Exon	2	8	ENSMOCG00000012083	JH996456.1	conserved gene and region	JH996456.1
cg12808364	NA	NA	NA	NA	NA	0.33627855223447	0.0480827691256383	NA	NA	Microtus_ochrogaster.MicOch1.0.100	cg12808364	101989088	Pax2	Pax2_Intergenic_upstream	8	72307858	72307907	50	+	72307858	72307859	CGGAGCAGCGTGGTGATAACCAGAGGCGTGAAATTACAAAAGTAAAATTT	Distal Intergenic	7	72362853	72448075	85223	1	Pax2-201	-54946	NA	NA	NA	FALSE	TRUE	FALSE	FALSE	FALSE	FALSE	FALSE	FALSE	TRUE	Intergenic_upstream	100	162	ENSMOCG00000015583	8	conserved gene and region	NA
cg21710060	0.61560997877246	NA	NA	NA	NA	NA	NA	NA	NA	Microtus_ochrogaster.MicOch1.0.100	cg21710060	101991507	Grk1	Grk1_fiveUTR	JH996437.1	4846307	4846356	50	-	4846307	4846308	CGATGAAGGCAGAGTTGGCCACCACGGTCTCCAAAGACCCGAAATCCATC	Promoter (<=1kb)	93	4833620	4846382	12763	2	Grk1-201	26	Grk1-201	Grk1	0	TRUE	FALSE	TRUE	TRUE	FALSE	TRUE	FALSE	FALSE	FALSE	fiveUTR	1	1	ENSMOCG00000012984	JH996437.1	conserved gene but different region	NA
cg12861222	NA	NA	NA	NA	NA	-1.11711244887601	-0.131246854167181	NA	NA	Microtus_ochrogaster.MicOch1.0.100	cg12861222	101985963	Ubtf	Ubtf_Exon	JH996474.1	2365084	2365133	50	+	2365132	2365133	CATAAGGCCCTGGAGCAGCGGAAGGAGTACGAGGTTAGGCTTCCGCTGCG	Exon (Ubtf-201/Ubtf, exon 8 of 21)	130	2356967	2370112	13146	1	Ubtf-201	8117	Ubtf-201;Ubtf-202;Ubtf-204;Ubtf-203	Ubtf;Ubtf;Ubtf;Ubtf	0;0;0;0	TRUE	FALSE	FALSE	FALSE	FALSE	TRUE	TRUE	FALSE	FALSE	Exon	6	7	ENSMOCG00000019457	JH996474.1	conserved gene and region	NA
cg18473521.2	NA	NA	NA	NA	NA	0.0513937796535271	0.0239093659981119	NA	NA	Microtus_ochrogaster.MicOch1.0.100	cg18473521.2	101984569	Hoxc4	Hoxc4_Exon	15	1219379	1219428	50	-	1219427	1219428	TTACCCATTCTCGCTCGTAAATCCAGTTCAATTGTGCTAACCCAGAGTCG	Exon (Hoxc4-202/Hoxc4, exon 2 of 2)	9	1217914	1255720	37807	2	Hoxc4-201	36292	Hoxc4-201;Hoxc4-202	Hoxc4;Hoxc4	0;0	TRUE	FALSE	FALSE	FALSE	FALSE	TRUE	TRUE	FALSE	FALSE	Exon	56	170	ENSMOCG00000014873	15	conserved gene but different region	NA
cg13040099	NA	NA	NA	NA	NA	-0.263932835500505	-0.0146300531949502	NA	NA	Microtus_ochrogaster.MicOch1.0.100	cg13040099	101998930	Lhx2	Lhx2_Intron	4	38472819	38472868	50	-	38472819	38472820	CGTCTCCTCTTGGGACACAAGCCTAGCAGATGTGATAAAAACTGTGTCAG	Intron (NA, intron 3 of 2)	3	38710127	38726991	16865	1	Lhx2-201	-237308	NA	NA	NA	TRUE	FALSE	FALSE	FALSE	FALSE	FALSE	TRUE	FALSE	FALSE	Intron	19	50	ENSMOCG00000018166	4	mapped to different genes	NA
cg13222741	NA	NA	NA	NA	NA	0.106174302586017	0.0154725070291806	NA	NA	Microtus_ochrogaster.MicOch1.0.100	cg13222741	NA	Stk33	Stk33_Intergenic_downstream	8	528288	528337	50	+	528288	528289	CGGCTCCCCGTGACCTTATTCAATCTTGGGGCTGATCGGGAAATATATTG	Distal Intergenic	7	547039	613078	66040	2	Stk33-201	84741	NA	NA	NA	FALSE	TRUE	FALSE	FALSE	FALSE	FALSE	FALSE	FALSE	TRUE	Intergenic_downstream	5	5	ENSMOCG00000020127	8	conserved gene and region	NA
cg13302551	NA	NA	NA	NA	NA	-0.0349936479851786	-0.000731268262502397	NA	NA	Microtus_ochrogaster.MicOch1.0.100	cg13302551	101990468	Mzt1	Mzt1_Intergenic_downstream	JH996432.1	5313194	5313243	50	-	5313194	5313195	CGTTTCATTAGTGCAGACTCTAATTCAAAACTGTTGAAAATGAACTGCAC	Distal Intergenic	88	6237078	6241381	4304	2	Mzt1-201	928187	NA	NA	NA	FALSE	TRUE	FALSE	FALSE	FALSE	FALSE	FALSE	FALSE	TRUE	Intergenic_downstream	90	92	ENSMOCG00000019241	JH996432.1	mapped to different genes	NA
cg13329717	NA	NA	NA	NA	NA	-2.64407749165657	-0.199349666565251	NA	NA	Microtus_ochrogaster.MicOch1.0.100	cg13329717	101991270	Meig1	Meig1_Exon	16	20798844	20798893	50	+	20798844	20798845	CGAGGAAACAGCAGAGACTCAGTGATGGGTAAATTGTCTTTTCGTTTCGG	Exon (NA, exon 1 of 3)	10	21006692	21022360	15669	2	Meig1-201	223467	NA	NA	NA	TRUE	FALSE	FALSE	FALSE	FALSE	TRUE	TRUE	FALSE	FALSE	Exon	3	5	ENSMOCG00000009538	16	mapped to different genes	16
cg13366440	NA	NA	NA	NA	NA	-0.540562260453345	-0.0800853018770402	NA	NA	Microtus_ochrogaster.MicOch1.0.100	cg13366440	101995995	Shisal2b	Shisal2b_Exon	JH996441.1	4453135	4453184	50	-	4453183	4453184	CCACCTGAGGCTCCACATGTAGCTGTGCTTGTAGGGGAAGTAGCTGCCCG	Promoter (<=1kb)	97	4439282	4453495	14214	2	Shisal2b-201	311	Shisal2b-201	Shisal2b	0	TRUE	FALSE	TRUE	FALSE	FALSE	TRUE	TRUE	FALSE	FALSE	Exon	2	2	ENSMOCG00000017631	JH996441.1	conserved gene and region	JH996441.1
cg13380048	NA	NA	NA	NA	NA	-0.00411345876723828	-0.0338316470512754	NA	NA	Microtus_ochrogaster.MicOch1.0.100	cg13380048	101990794	Ammecr1	Ammecr1_Exon	JH996537.1	736411	736460	50	-	736459	736460	CAACAATGACCTTGCTCCTTTGCAACCTCCGGTAGGTAGGTGGCGGTGCG	Exon (Ammecr1-201/Ammecr1, exon 4 of 6)	193	729992	843702	113711	2	Ammecr1-201	107242	Ammecr1-201	Ammecr1	0	TRUE	FALSE	FALSE	FALSE	FALSE	TRUE	TRUE	FALSE	FALSE	Exon	4	9	ENSMOCG00000000180	JH996537.1	conserved gene and region	NA
cg18633600	NA	NA	NA	NA	NA	0.266422477603106	0.00780738696791546	NA	NA	Microtus_ochrogaster.MicOch1.0.100	cg18633600	101988668	Cacna2d4	Cacna2d4_Exon	JH996431.1	33502531	33502580	50	-	33502579	33502580	GGGCAACTGGGCCAGGCCGTTGATGGACAGGTCCAGGTGGCGGAGCAGCG	Exon (Lrtm2-201/Lrtm2, exon 3 of 4)	87	33428110	33532165	104056	1	Cacna2d4-201	74421	Cacna2d4-201;Cacna2d4-202;Cacna2d4-203;Lrtm2-201	Cacna2d4;Cacna2d4;Cacna2d4;Lrtm2	0;0;0;0	TRUE	FALSE	FALSE	FALSE	FALSE	TRUE	TRUE	FALSE	FALSE	Exon	1	1	ENSMOCG00000022451	JH996431.1	mapped to different genes	NA
cg24089067	NA	NA	NA	NA	NA	0.0408800828836344	0.0332502057466932	NA	NA	Microtus_ochrogaster.MicOch1.0.100	cg24089067	101981708	Lhx1	Lhx1_Intergenic_upstream	7	14281617	14281666	50	-	14281617	14281618	CGACTGGGGAGCAAAAATAGTTACTGCGCCCTGGGGAAAAGTGACTCCTC	Distal Intergenic	6	14493414	14499508	6095	1	Lhx1-201	-211797	NA	NA	NA	FALSE	TRUE	FALSE	FALSE	FALSE	FALSE	FALSE	FALSE	TRUE	Intergenic_upstream	60	62	ENSMOCG00000012864	7	mapped to different genes	NA
cg13656236	NA	NA	NA	NA	NA	-0.0177915514831831	-0.0210660993458215	NA	NA	Microtus_ochrogaster.MicOch1.0.100	cg13656236	101984336	Nkx2-2	Nkx2-2_Promoter	JH996433.1	1627054	1627103	50	-	1627102	1627103	CCAAACAGTTAGGACACATTGAAAGAGAGCGTCAATCATGTATTATTTCG	Promoter (2-3kb)	89	1629463	1632132	2670	1	Nkx2-2-201	-2409	Nkx2-2-201	Nkx2-2	0	FALSE	TRUE	TRUE	FALSE	FALSE	FALSE	FALSE	FALSE	FALSE	Promoter	22	30	ENSMOCG00000016851	JH996433.1	conserved gene and region	JH996433.1
cg13741927	NA	NA	NA	NA	NA	-0.0456282020689913	-0.000571973894092439	NA	NA	Microtus_ochrogaster.MicOch1.0.100	cg13741927	102001235	Inpp5e	Inpp5e_Exon	4	50905040	50905089	50	+	50905040	50905041	CGTGTCTCAGATCAAGACCAAGGGGGCCTTGGGCATCAGCTTCACCTTTT	Exon (Inpp5e-201/Inpp5e, exon 6 of 11)	3	50896683	50909213	12531	1	Inpp5e-201	8357	Inpp5e-201;Pmpca-201	Inpp5e;Pmpca	0;11909	TRUE	FALSE	FALSE	FALSE	FALSE	TRUE	FALSE	FALSE	FALSE	Exon	2	2	ENSMOCG00000005052	4	conserved gene and region	4
cg19078816	NA	NA	NA	NA	NA	-0.424360228300025	-0.0890950622415044	NA	NA	Microtus_ochrogaster.MicOch1.0.100	cg19078816	101998502	Elavl2	Elavl2_Promoter	10	28698134	28698183	50	-	28698182	28698183	CTGGGTTTGCCAGCGCATCGCTGCAACTAATGATTAAAGAAACCAAACCG	Promoter (<=1kb)	8	28564859	28698720	133862	2	Elavl2-201	537	Elavl2-201;Elavl2-203	Elavl2;Elavl2	0;0	TRUE	FALSE	TRUE	FALSE	FALSE	FALSE	TRUE	FALSE	FALSE	Promoter	4	33	ENSMOCG00000016960	10	conserved gene and region	NA
cg14056866	NA	NA	NA	NA	NA	-0.0201022800104645	-0.0110432838167962	NA	NA	Microtus_ochrogaster.MicOch1.0.100	cg14056866	101997173	Polg	Polg_Promoter	22	15203473	15203522	50	-	15203473	15203474	CGCGGCAGGACTCGAACCTGCAATCTTCTGATCCGAAGTCAGACGCCTTA	Promoter (<=1kb)	15	15203669	15222766	19098	1	Polg-201	-196	Polg-201;Polg-202;Polg-203	Polg;Polg;Polg	0;0;0	FALSE	TRUE	TRUE	FALSE	FALSE	FALSE	FALSE	FALSE	FALSE	Promoter	2	18	ENSMOCG00000010126	22	conserved gene but different region	22
cg14073813	NA	NA	NA	NA	NA	2.02227821845425	0.17213119560717	NA	NA	Microtus_ochrogaster.MicOch1.0.100	cg14073813	102002494	Cited2	Cited2_fiveUTR	LG4	9368677	9368726	50	-	9368677	9368678	CGCCCGTGGTTCATGGCCATCATATGGTCTGCCATTTCCAGTCCTGGAAG	Promoter (<=1kb)	357	9366969	9369432	2464	2	Cited2-201	706	Cited2-201	Cited2	0	TRUE	FALSE	TRUE	TRUE	FALSE	TRUE	TRUE	FALSE	FALSE	fiveUTR	4	13	ENSMOCG00000014374	LG4	conserved gene but different region	LG4
cg14084684	NA	NA	NA	NA	NA	-0.417346753464452	-0.121151878568483	NA	NA	Microtus_ochrogaster.MicOch1.0.100	cg14084684	101979696	Zfp292	Zfp292_Promoter	LG5	32714053	32714102	50	+	32714053	32714054	CGCTCCGTCGCGTACGCACCTGGGTCACGTGATAACACAATGCCACGTTC	Promoter (<=1kb)	358	32636348	32714042	77695	2	Zfp292-201	-11	Zfp292-201	Zfp292	0	FALSE	TRUE	TRUE	FALSE	FALSE	FALSE	FALSE	FALSE	FALSE	Promoter	2	5	ENSMOCG00000012951	LG5	conserved gene but different region	LG5
cg14204200	NA	NA	NA	NA	NA	-0.153148360317032	-0.0696373805654267	NA	NA	Microtus_ochrogaster.MicOch1.0.100	cg14204200	101978937	Zswim3	Zswim3_Exon	LG8	13672268	13672317	50	-	13672268	13672269	CGAAAGAGGCTTGACACCTTGCTGGTGACAATGTCTAGGCTGTCCATGTA	Exon (Zswim3-201/Zswim3, exon 2 of 2)	360	13670991	13688516	17526	2	Zswim3-201	16199	Zswim1-201;Zswim1-202;Zswim3-201	Zswim1;Zswim1;Zswim3	-2193;-4197;0	TRUE	FALSE	FALSE	FALSE	FALSE	TRUE	FALSE	FALSE	FALSE	Exon	2	2	ENSMOCG00000013876	LG8	conserved gene and region	NA
cg14322760	NA	NA	NA	NA	NA	0.116834417801128	0.0208373903743477	NA	NA	Microtus_ochrogaster.MicOch1.0.100	cg14322760	101982049	Smc4	Smc4_Exon	1	114466600	114466649	50	+	114466600	114466601	CGCTTTTCCTGTATTATCGGGCCAAATGGCAGTGGCAAATCCAATGTTAT	Exon (Smc4-201/Smc4, exon 4 of 24)	1	114463787	114495906	32120	1	Smc4-201	2813	Ift80-201;Smc4-201	Ift80;Smc4	-3293;0	TRUE	FALSE	FALSE	FALSE	FALSE	TRUE	FALSE	FALSE	FALSE	Exon	2	4	ENSMOCG00000020908	1	mapped to different genes	NA
cg19626073	NA	NA	NA	NA	NA	-0.273728331083878	-0.0844350866048329	NA	NA	Microtus_ochrogaster.MicOch1.0.100	cg19626073	102000405	Rhbdf1	Rhbdf1_Exon	7	1582120	1582169	50	-	1582120	1582121	CGGATGCTCTTGCGCTGCCATTTCTGGGTGCTGTCACTGTCCTTGCTCAC	Exon (Rhbdf1-201/Rhbdf1, exon 3 of 17)	6	1576879	1583332	6454	2	Rhbdf1-201	1163	Rhbdf1-201	Rhbdf1	0	TRUE	FALSE	FALSE	FALSE	FALSE	TRUE	FALSE	FALSE	FALSE	Exon	2	2	ENSMOCG00000016377	7	conserved gene but different region	7
cg14401402	NA	NA	NA	NA	NA	0.168244408558437	8.44157391076724e-05	NA	NA	Microtus_ochrogaster.MicOch1.0.100	cg14401402	101985744	Meis2	Meis2_Intron	JH996428.1	22334058	22334107	50	+	22334058	22334059	CGGTGTGTTTTGATTATTTTTTACATGTGCCTACTGACTTCCGACATGAG	Intron (Meis2-201/Meis2, intron 12 of 12)	84	22128402	22337279	208878	1	Meis2-201	205656	Meis2-201;Meis2-202;Meis2-203;Meis2-204	Meis2;Meis2;Meis2;Meis2	0;0;0;0	TRUE	FALSE	FALSE	FALSE	FALSE	FALSE	TRUE	FALSE	FALSE	Intron	48	110	ENSMOCG00000000773	JH996428.1	conserved gene and region	NA
cg14469373	NA	NA	NA	NA	NA	0.852030946049065	0.142127129341632	NA	NA	Microtus_ochrogaster.MicOch1.0.100	cg14469373	101979735	Ube2z	Ube2z_Exon	JH996461.1	4341499	4341548	50	-	4341547	4341548	CACTCCTTATGAAGGGGGTTTCTTCCTGTTCGTGTTTCGGTGTCCGCCCG	Exon (Ube2z-201/Ube2z, exon 3 of 7)	117	4337138	4352784	15647	1	Ube2z-201	4361	Ube2z-201	Ube2z	0	TRUE	FALSE	FALSE	FALSE	FALSE	TRUE	FALSE	FALSE	FALSE	Exon	6	6	ENSMOCG00000018241	JH996461.1	conserved gene and region	NA
cg14475241	NA	NA	NA	NA	NA	0.020897153661431	0.000392044950946274	NA	NA	Microtus_ochrogaster.MicOch1.0.100	cg14475241	101996834	Pou4f1	Pou4f1_Intergenic_downstream	JH996432.1	10627860	10627909	50	+	10627908	10627909	ATGAATTTCACCACCAAAAACACAACAACTTCTCCAATCATAAAATACCG	Distal Intergenic	88	10874092	10876082	1991	2	Pou4f1-201	248173	NA	NA	NA	FALSE	TRUE	FALSE	FALSE	FALSE	FALSE	FALSE	FALSE	TRUE	Intergenic_downstream	23	32	ENSMOCG00000010670	JH996432.1	mapped to different genes	NA
cg14498322	NA	NA	NA	NA	NA	-0.00831068843919306	-0.0386200984447522	NA	NA	Microtus_ochrogaster.MicOch1.0.100	cg14498322	101998099	Sorl1	Sorl1_Intergenic_downstream	5	35773591	35773640	50	+	35773591	35773592	CGCAGTCGGGCAGATTGGGTTAAACCAAATATTACAATTGCAAGAACTCA	Distal Intergenic	4	35790402	35949042	158641	2	Sorl1-202	175402	NA	NA	NA	FALSE	TRUE	FALSE	FALSE	FALSE	FALSE	FALSE	FALSE	TRUE	Intergenic_downstream	14	15	ENSMOCG00000009449	5	conserved gene and region	NA
cg14523578	NA	NA	NA	NA	NA	0.282782544732585	0.102173638348791	NA	NA	Microtus_ochrogaster.MicOch1.0.100	cg14523578	101998502	Elavl2	Elavl2_fiveUTR	10	28698519	28698568	50	-	28698567	28698568	GTTTTTTCAAAAAGACGATGTCTTTCTCCTTGTTGCTTTTTAGTAGGTCG	Promoter (<=1kb)	8	28564859	28698720	133862	2	Elavl2-201	152	Elavl2-201;Elavl2-203	Elavl2;Elavl2	0;0	TRUE	FALSE	TRUE	TRUE	FALSE	TRUE	TRUE	FALSE	FALSE	fiveUTR	8	33	ENSMOCG00000016960	10	conserved gene and region	NA
cg14533258	NA	NA	NA	NA	NA	-0.0152352602096618	-0.0233973076463055	NA	NA	Microtus_ochrogaster.MicOch1.0.100	cg14533258	101983629	Hkdc1	Hkdc1_Exon	LG2	35073316	35073365	50	-	35073316	35073317	CGTGCTGTCCAGGCCCAGCTGCTGCAGAATCCTCCTGACCTGGAGAAGGG	Exon (Hkdc1-201/Hkdc1, exon 17 of 18)	355	35071396	35110221	38826	2	Hkdc1-201	36856	Hkdc1-201	Hkdc1	0	TRUE	FALSE	FALSE	FALSE	FALSE	TRUE	FALSE	FALSE	FALSE	Exon	1	1	ENSMOCG00000010074	LG2	conserved gene and region	LG2
cg14641268	NA	NA	NA	NA	NA	0.205412067586896	0.0243334442543253	NA	NA	Microtus_ochrogaster.MicOch1.0.100	cg14641268	101999957	Pak3	Pak3_Promoter	JH996522.1	653542	653591	50	+	653542	653543	CGCTTCCTGCCTGGAAACAAAAGATTGGTCCCCAGTAGCCCACTCAGGGC	Promoter (<=1kb)	178	653818	776640	122823	1	Pak3-201	-227	Pak3-201;Pak3-202	Pak3;Pak3	0;0	FALSE	TRUE	TRUE	FALSE	FALSE	FALSE	FALSE	FALSE	FALSE	Promoter	2	9	ENSMOCG00000014589	JH996522.1	conserved gene but different region	NA
cg14689355.1	NA	NA	NA	NA	NA	-2.15405692872459	-0.0529017011631824	NA	NA	Microtus_ochrogaster.MicOch1.0.100	cg14689355.1	101989914	Acvr2a	Acvr2a_fiveUTR	4	62248873	62248922	50	-	62248873	62248874	CGGAGCTGACAGTGATTTTGACAGTGATTTAAACCCGCTTTTGTTGTTGT	Promoter (<=1kb)	3	62248527	62325570	77044	1	Acvr2a-201	346	Acvr2a-201	Acvr2a	0	TRUE	FALSE	TRUE	TRUE	FALSE	TRUE	FALSE	FALSE	FALSE	fiveUTR	7	11	ENSMOCG00000001323	4	conserved gene but different region	4
cg14720152	NA	NA	NA	NA	NA	-0.0695987267997745	-0.0175507134353708	NA	NA	Microtus_ochrogaster.MicOch1.0.100	cg14720152	101984414	Actrt3	Actrt3_Intergenic_downstream	1	61854791	61854840	50	-	61854791	61854792	CGGATTTAAACCACTAGACAAGCTATTAATTTAGCTAGGCTACCCAGGGT	Distal Intergenic	1	61775640	61777564	1925	1	Actrt3-201	79200	NA	NA	NA	FALSE	TRUE	FALSE	FALSE	FALSE	FALSE	FALSE	FALSE	TRUE	Intergenic_downstream	27	27	ENSMOCG00000015666	1	mapped to different genes	NA
cg14738500	NA	NA	NA	NA	NA	1.07825893959514	0.193811130488986	NA	NA	Microtus_ochrogaster.MicOch1.0.100	cg14738500	NA	gene:ENSMOCG00000003133	gene:ENSMOCG00000003133_Intergenic_upstream	LG1	57067571	57067620	50	-	57067619	57067620	GCTGAAAATACCTTGACACCCAATCCGAGAGGTTTGCTCATTTCCCTTCG	Distal Intergenic	352	57176187	57176630	444	1	transcript:ENSMOCT00000004217	-108616	NA	NA	NA	FALSE	TRUE	FALSE	FALSE	FALSE	FALSE	FALSE	FALSE	TRUE	Intergenic_upstream	2	3	NA	NA	mapped to different genes	LG1
cg14870509	NA	NA	NA	NA	NA	-0.211980346208848	-0.0419241430307807	NA	NA	Microtus_ochrogaster.MicOch1.0.100	cg14870509	101993294	Fancl	Fancl_Intergenic_upstream	JH996452.1	3358808	3358857	50	+	3358808	3358809	CGGCTTGATATTTCCGAAGAATATAGTGGGCTTTATTAGCACCAGTTTCG	Distal Intergenic	108	2783848	2864148	80301	2	Fancl-201	-494660	NA	NA	NA	FALSE	TRUE	FALSE	FALSE	FALSE	FALSE	FALSE	FALSE	TRUE	Intergenic_upstream	93	93	ENSMOCG00000008787	JH996452.1	mapped to different genes	NA
cg20225264	NA	NA	NA	NA	NA	-0.520882129843296	-0.069740074735713	NA	NA	Microtus_ochrogaster.MicOch1.0.100	cg20225264	NA	Ier5l	Ier5l_Exon	4	46606494	46606543	50	+	46606494	46606495	CGCCCTGGACGCCCAGAGCCTGATCAGCATCTCCCTGCGCAAGATCCACA	Promoter (<=1kb)	3	46606486	46608649	2164	1	Ier5l-201	8	Ier5l-201	Ier5l	0	TRUE	FALSE	TRUE	FALSE	FALSE	TRUE	FALSE	FALSE	FALSE	Exon	7	22	ENSMOCG00000017416	4	conserved gene and region	4
cg25699407	NA	NA	NA	NA	NA	0.914028717898695	0.0646924522031889	NA	NA	Microtus_ochrogaster.MicOch1.0.100	cg25699407	102000622	Id4	Id4_threeUTR	16	51833872	51833921	50	-	51833920	51833921	CGAGAAGGTTCACACACCCCCTCTATTCATTCCTCTTCCACAGGTGTGCG	3' UTR	10	51832171	51836473	4303	1	Id4-201	1701	Id4-201	Id4	0	TRUE	FALSE	FALSE	FALSE	TRUE	TRUE	TRUE	FALSE	FALSE	threeUTR	1	12	ENSMOCG00000002195	16	conserved gene and region	NA
cg15129763	NA	NA	NA	NA	NA	-0.0402319625904085	-0.0064924678167851	NA	NA	Microtus_ochrogaster.MicOch1.0.100	cg15129763	102001837	Tbca	Tbca_Intergenic_upstream	19	5854067	5854116	50	-	5854067	5854068	CGCTCGCCCTTCTGATAGGTTTTAGAAAGGTCATAATTTAGGGTATTTTG	Distal Intergenic	13	5710300	5764794	54495	2	Tbca-201	-89322	NA	NA	NA	FALSE	TRUE	FALSE	FALSE	FALSE	FALSE	FALSE	FALSE	TRUE	Intergenic_upstream	69	78	ENSMOCG00000005814	19	conserved gene but different region	NA
cg15182157	NA	NA	NA	NA	NA	-0.308898937843447	-0.0190851176547458	NA	NA	Microtus_ochrogaster.MicOch1.0.100	cg15182157	101990586	Cisd3	Cisd3_Promoter	JH996461.1	2692514	2692563	50	-	2692562	2692563	AAAACATTCTTTTATTAAAAGAACAAGTGCTGTTTACGAACTGCCCTTCG	Promoter (<=1kb)	117	2689485	2692223	2739	2	Cisd3-202	-340	Pcgf2-201;Cisd3-201;Cisd3-202;Cisd3-203;Cisd3-204;Mllt6-201	Pcgf2;Cisd3;Cisd3;Cisd3;Cisd3;Mllt6	8583;-696;-291;-470;-470;0	FALSE	TRUE	TRUE	FALSE	FALSE	FALSE	FALSE	FALSE	FALSE	Promoter	2	2	ENSMOCG00000022560	JH996461.1	mapped to different genes	NA
cg15253243	NA	NA	NA	NA	NA	0.217737643952488	0.200453313616514	NA	NA	Microtus_ochrogaster.MicOch1.0.100	cg15253243	101980921	Tmem198	Tmem198_fiveUTR	LG4	55576009	55576058	50	+	55576009	55576010	CGGCCTTTGGTGCTGATGGACAGCTCCGGCCTCTGCTCCTGACGTCACTC	Promoter (<=1kb)	357	55570209	55576072	5864	2	Tmem198-201	14	Chpf-201;Tmem198-201	Chpf;Tmem198	-175;0	TRUE	FALSE	TRUE	TRUE	FALSE	TRUE	FALSE	FALSE	FALSE	fiveUTR	1	2	ENSMOCG00000021868	LG4	conserved gene and region	NA
cg15396498	NA	NA	NA	NA	NA	0.0187383661604543	0.00274086295402672	NA	NA	Microtus_ochrogaster.MicOch1.0.100	cg15396498	101980357	Arap3	Arap3_Intergenic_upstream	18	26451496	26451545	50	+	26451496	26451497	CGCAGGTAATTATGTCTCTTTTAAGCCGCTAACAGGATTGGCCATTTGAT	Distal Intergenic	12	26357822	26381910	24089	2	Arap3-202	-69586	NA	NA	NA	FALSE	TRUE	FALSE	FALSE	FALSE	FALSE	FALSE	FALSE	TRUE	Intergenic_upstream	7	10	ENSMOCG00000016602	18	conserved gene but different region	NA
cg15486794	NA	NA	NA	NA	NA	-0.241396676425069	-0.0439267757538022	NA	NA	Microtus_ochrogaster.MicOch1.0.100	cg15486794	101989086	Ltbp3	Ltbp3_Exon	8	40514921	40514970	50	+	40514969	40514970	GGGCCAGTGTCGGGACAGTTGTCAGCAGGGCTCCAACATGACGCTCATCG	Promoter (<=1kb)	7	40514426	40529920	15495	1	Ltbp3-201	495	Ltbp3-201	Ltbp3	0	TRUE	FALSE	TRUE	FALSE	FALSE	TRUE	FALSE	FALSE	FALSE	Exon	2	2	ENSMOCG00000022312	8	conserved gene and region	8
cg15582951	NA	NA	NA	NA	NA	-0.461324905948897	-0.0523316428183102	NA	NA	Microtus_ochrogaster.MicOch1.0.100	cg15582951	101999457	Zbtb10	Zbtb10_Exon	LG5	880818	880867	50	+	880866	880867	AGCGGAAAAATCTTCAAAGCTCATAAGAACATCCTGGTTGCAGGCAGCCG	Exon (Zbtb10-201/Zbtb10, exon 2 of 7)	358	866574	897804	31231	1	Zbtb10-201	14244	Zbtb10-201;Zbtb10-202	Zbtb10;Zbtb10	0;0	TRUE	FALSE	FALSE	FALSE	FALSE	TRUE	FALSE	FALSE	FALSE	Exon	5	9	ENSMOCG00000005649	LG5	conserved gene and region	NA
cg15652120	NA	NA	NA	NA	NA	-0.536986087109137	-0.117583694094292	NA	NA	Microtus_ochrogaster.MicOch1.0.100	cg15652120	101999530	Elk3	Elk3_fiveUTR	24	28891673	28891722	50	-	28891673	28891674	CGGAAAAGCCTGTTTACACAGACTGCACACCGCCTGGGGAATAATGCAGT	Promoter (<=1kb)	16	28891619	28949351	57733	1	Elk3-201	54	Elk3-201	Elk3	0	TRUE	FALSE	TRUE	TRUE	FALSE	TRUE	FALSE	FALSE	FALSE	fiveUTR	2	7	ENSMOCG00000012020	24	conserved gene and region	24
cg15726426	NA	NA	NA	NA	NA	0.0362540652947644	0.0523379679753344	NA	NA	Microtus_ochrogaster.MicOch1.0.100	cg15726426	101998836	Kcna3	Kcna3_Exon	JH996455.1	144177	144226	50	+	144225	144226	GAGGAGATCCGCTTCTACCAGCTGGGCGAGGAGGCCATGGAGAAGTTCCG	Exon (Kcna3-201/Kcna3, exon 2 of 2)	111	142843	145361	2519	1	Kcna3-201	1334	Kcna3-201;Kcna3-202	Kcna3;Kcna3	0;0	TRUE	FALSE	FALSE	FALSE	FALSE	TRUE	FALSE	FALSE	FALSE	Exon	2	3	ENSMOCG00000014038	JH996455.1	conserved gene and region	JH996455.1
cg15741130	NA	NA	NA	NA	NA	-0.0215728981943293	-0.0060092716320493	NA	NA	Microtus_ochrogaster.MicOch1.0.100	cg15741130	101991872	Cacna1e	Cacna1e_Exon	JH996427.1	3654598	3654647	50	-	3654598	3654599	CGAAGCGAGCCATCCTGAGGTTTAAACAGACAGAAGACACACAAAGGTGA	Promoter (<=1kb)	83	3344342	3654610	310269	2	Cacna1e-201	0	Cacna1e-201;Cacna1e-202	Cacna1e;Cacna1e	0;0	TRUE	FALSE	TRUE	FALSE	FALSE	TRUE	FALSE	FALSE	FALSE	Exon	17	21	ENSMOCG00000019081	JH996427.1	conserved gene and region	JH996427.1
cg21219688	NA	NA	NA	NA	NA	0.00159589341406346	0.0420603013908967	NA	NA	Microtus_ochrogaster.MicOch1.0.100	cg21219688	101981390	Sptbn1	Sptbn1_Exon	LG1	6095619	6095668	50	-	6095619	6095620	CGTCTGCTATTAAAGTTTTTGTAGTTTTGGTAGGTTTGAGAGCGGTAACT	Exon (Sptbn1-202/Sptbn1, exon 31 of 31)	352	6087064	6207848	120785	2	Sptbn1-201	112180	Sptbn1-201;Sptbn1-202	Sptbn1;Sptbn1	0;0	TRUE	FALSE	FALSE	FALSE	FALSE	TRUE	TRUE	FALSE	FALSE	Exon	4	5	ENSMOCG00000008651	LG1	conserved gene and region	NA
cg15830792	NA	NA	NA	NA	NA	0.0620520100387841	0.00408369235073373	NA	NA	Microtus_ochrogaster.MicOch1.0.100	cg15830792	101992988	Nrbf2	Nrbf2_fiveUTR	LG2	39056144	39056193	50	-	39056192	39056193	CACCAGGTTGAGGGGTCCTTCCATTACTTCCATAGACCCCGGGGTAAGCG	Promoter (<=1kb)	355	39038143	39056325	18183	2	Nrbf2-201	132	Nrbf2-201	Nrbf2	0	TRUE	FALSE	TRUE	TRUE	FALSE	TRUE	TRUE	FALSE	FALSE	fiveUTR	1	3	ENSMOCG00000004504	LG2	conserved gene and region	LG2
cg21596828	NA	NA	NA	NA	NA	0.0518190453075228	0.00261575267099453	NA	NA	Microtus_ochrogaster.MicOch1.0.100	cg21596828	101986605	BC052040	BC052040_Intron	JH996428.1	22569386	22569435	50	-	22569386	22569387	CGCAACACAGGGAAATTATTATTGTCAGAATAATAATGGTTTAGCATAAT	Intron (BC052040-201/BC052040, intron 2 of 10)	84	22412192	22629999	217808	2	BC052040-201	60564	BC052040-201	BC052040	0	TRUE	FALSE	FALSE	FALSE	FALSE	FALSE	TRUE	FALSE	FALSE	Intron	34	50	ENSMOCG00000018908	JH996428.1	conserved gene and region	NA
cg15958715	NA	NA	NA	NA	NA	0.00232837915043972	0.00573205155713475	NA	NA	Microtus_ochrogaster.MicOch1.0.100	cg15958715	101992017	Ppp1r3f	Ppp1r3f_Exon	10	34642305	34642354	50	-	34642353	34642354	CGTGGTTGTTGGCCCAGAAAGTGCCCTCAGGGGTCTCATAGCGCACCACG	Promoter (<=1kb)	8	34627587	34643133	15547	2	Ppp1r3f-201	779	Ppp1r3f-201;Ppp1r3f-202	Ppp1r3f;Ppp1r3f	0;0	TRUE	FALSE	TRUE	FALSE	FALSE	TRUE	FALSE	FALSE	FALSE	Exon	8	8	ENSMOCG00000002362	10	conserved gene but different region	NA
cg15969104	NA	NA	NA	NA	NA	-0.976207881634188	-0.195008128292817	NA	NA	Microtus_ochrogaster.MicOch1.0.100	cg15969104	101983473	Ppm1l	Ppm1l_Exon	1	114732425	114732474	50	+	114732473	114732474	ATGATAGAGGATACAATGACTTTGCTGTCTCTGCTGGGTCGCATCATGCG	Promoter (<=1kb)	1	114732425	114934076	201652	1	Ppm1l-201	0	Ppm1l-201	Ppm1l	0	TRUE	FALSE	TRUE	FALSE	FALSE	TRUE	FALSE	FALSE	FALSE	Exon	1	1	ENSMOCG00000022175	1	conserved gene and region	NA
cg26869371	NA	NA	NA	NA	NA	-0.111288542126201	-0.0256231822970468	NA	NA	Microtus_ochrogaster.MicOch1.0.100	cg26869371	101991585	Fam227b	Fam227b_fiveUTR	JH996428.1	34516215	34516264	50	-	34516215	34516216	CGGAGCACTACACTATAATGCACAAATGGATACTGACATGGATCCTGCCA	5' UTR	84	34463321	34609615	146295	2	Fam227b-201	93351	Fam227b-201;Fgf7-201	Fam227b;Fgf7	0;0	TRUE	FALSE	FALSE	TRUE	FALSE	TRUE	TRUE	FALSE	FALSE	fiveUTR	1	1	ENSMOCG00000002372	JH996428.1	conserved gene and region	NA
cg16024222	NA	NA	NA	NA	NA	0.00552619076252822	0.051339005786774	NA	NA	Microtus_ochrogaster.MicOch1.0.100	cg16024222	NA	Bnc2	Bnc2_Promoter	10	22478801	22478850	50	-	22478849	22478850	TGCTGGTTGTCAAGTGCAGCCCCCGCCTCTTGGTCTCCTCTTAGCGGCCG	Promoter (<=1kb)	8	22077951	22478793	400843	2	Bnc2-201	-57	Bnc2-201;Bnc2-202;Bnc2-203;Bnc2-204	Bnc2;Bnc2;Bnc2;Bnc2	0;0;0;0	FALSE	TRUE	TRUE	FALSE	FALSE	FALSE	FALSE	FALSE	FALSE	Promoter	2	100	ENSMOCG00000015132	10	conserved gene but different region	10
cg16118889	NA	NA	NA	NA	NA	-0.00788262671615373	-0.00930434060444385	NA	NA	Microtus_ochrogaster.MicOch1.0.100	cg16118889	106143856	Foxg1	Foxg1_Intergenic_downstream	1	69199628	69199677	50	-	69199676	69199677	GCACTTTAACAATCGGATTTGGTCAGGGTACAAGTTGTTTGTTTAACCCG	Distal Intergenic	1	69209016	69210455	1440	2	Foxg1-201	10827	NA	NA	NA	FALSE	TRUE	FALSE	FALSE	FALSE	FALSE	FALSE	FALSE	TRUE	Intergenic_downstream	27	55	ENSMOCG00000008016	1	mapped to different genes	1
cg16367989	NA	NA	NA	NA	NA	-0.207533935137224	-0.05625140476554	NA	NA	Microtus_ochrogaster.MicOch1.0.100	cg16367989	101997943	Panx2	Panx2_Exon	15	22182465	22182514	50	+	22182513	22182514	CGAAGTTCTTGGTGAAGACCAGGGTGACCAGCAGGATGGGCACCAGCACG	Promoter (<=1kb)	9	22172287	22182703	10417	2	Panx2-201	189	Panx2-201;Panx2-202	Panx2;Panx2	0;0	TRUE	FALSE	TRUE	FALSE	FALSE	TRUE	FALSE	FALSE	FALSE	Exon	1	1	ENSMOCG00000008412	15	conserved gene and region	NA
cg21854393	NA	NA	NA	NA	NA	0.0703016157135524	0.000565857598485511	NA	NA	Microtus_ochrogaster.MicOch1.0.100	cg21854393	101979708	Srsf5	Srsf5_Intron	1	18789972	18790021	50	-	18790020	18790021	TGCGATTAAAGGCTTCCATCGATTGGGTAGTGTCCTTCAAGTGGGTGGCG	Intron (Srsf5-201/Srsf5, intron 5 of 7)	1	18786730	18791965	5236	1	Srsf5-201	3242	Srsf5-201	Srsf5	0	TRUE	FALSE	FALSE	FALSE	FALSE	FALSE	TRUE	FALSE	FALSE	Intron	10	10	ENSMOCG00000013134	1	conserved gene but different region	NA
cg21926612	NA	NA	NA	NA	NA	-0.0364889638849544	-0.0199726560451638	NA	NA	Microtus_ochrogaster.MicOch1.0.100	cg21926612	NA	Pacrg	Pacrg_Promoter	LG9	8161817	8161866	50	-	8161817	8161818	CGCGATAATGGTAGAAATTCAACCCCTCGTAGTGCCCAGGTTGATCCAGA	Promoter (<=1kb)	361	7702037	8161672	459636	2	Pacrg-201	-194	Pacrg-201;Prkn-201	Pacrg;Prkn	-145;0	TRUE	FALSE	TRUE	FALSE	FALSE	FALSE	TRUE	FALSE	FALSE	Promoter	1	1	ENSMOCG00000018703	LG9	conserved gene but different region	NA
cg21937493	NA	NA	NA	NA	NA	-0.000716131393008734	-0.00786640337938778	NA	NA	Microtus_ochrogaster.MicOch1.0.100	cg21937493	101979789	Pramef8	Pramef8_Intergenic_upstream	LG5	4670751	4670800	50	+	4670799	4670800	AGCGTCTCCCAAGTCCAGCAAAATGTGCAACTGGTTTTATGGAAAAAGCG	Distal Intergenic	358	4503333	4506492	3160	2	Pramef8-201	-164259	NA	NA	NA	FALSE	TRUE	FALSE	FALSE	FALSE	FALSE	FALSE	FALSE	TRUE	Intergenic_upstream	2	2	ENSMOCG00000003485	LG5	mapped to different genes	NA
cg16647935	NA	NA	NA	NA	NA	-0.0179425487172594	-0.1164983737735	NA	NA	Microtus_ochrogaster.MicOch1.0.100	cg16647935	101987485	Nog	Nog_Promoter	7	65527483	65527532	50	+	65527483	65527484	CGCACGTTGGCACCGGTTTGTCTGTCTCGCAGGGTCCAAGCCTTTAAATT	Promoter (<=1kb)	6	65526268	65526966	699	2	Nog-201	-517	Nog-201	Nog	0	FALSE	TRUE	TRUE	FALSE	FALSE	FALSE	FALSE	FALSE	FALSE	Promoter	5	39	ENSMOCG00000003140	7	conserved gene but different region	7
cg22044223	NA	NA	NA	NA	NA	-0.0509573561062406	-0.00897292462865767	NA	NA	Microtus_ochrogaster.MicOch1.0.100	cg22044223	101988535	Hif1an	Hif1an_Intergenic_downstream	8	72255699	72255748	50	-	72255747	72255748	AAAGGGTTGAAGTCAGCAGTTTCAAACTTGTTTTCCTTAATTACTTTCCG	Distal Intergenic	7	72179178	72188124	8947	1	Hif1an-201	76570	NA	NA	NA	FALSE	TRUE	FALSE	FALSE	FALSE	FALSE	FALSE	FALSE	TRUE	Intergenic_downstream	30	30	ENSMOCG00000013701	8	conserved gene and region	NA
cg16925284	NA	NA	NA	NA	NA	-0.26599754386889	-0.00316352294620838	NA	NA	Microtus_ochrogaster.MicOch1.0.100	cg16925284	101998688	Lmbr1l	Lmbr1l_Intergenic_upstream	15	5782926	5782975	50	-	5782926	5782927	CGCAGGTTCTCTTACATCGACCGCCTAAGAGTCGCGCTGTAAGAAGCAAC	Distal Intergenic	9	5826405	5841596	15192	1	Lmbr1l-201	-43479	NA	NA	NA	FALSE	TRUE	FALSE	FALSE	FALSE	FALSE	FALSE	FALSE	TRUE	Intergenic_upstream	1	2	ENSMOCG00000012252	15	mapped to different genes	15
cg22262485	NA	NA	NA	NA	NA	0.0533513968341734	0.0249026944930319	NA	NA	Microtus_ochrogaster.MicOch1.0.100	cg22262485	101984569	Hoxc4	Hoxc4_Intergenic_downstream	15	1193722	1193771	50	+	1193770	1193771	AAAGCCGTGTGAACTCTTGGTGAACCAAGACTGAAGTCATAAATCACTCG	Distal Intergenic	9	1219415	1219980	566	2	Hoxc4-202	26209	NA	NA	NA	FALSE	TRUE	FALSE	FALSE	FALSE	FALSE	FALSE	FALSE	TRUE	Intergenic_downstream	32	170	ENSMOCG00000014873	15	mapped to different genes	15
cg17254187	NA	NA	NA	NA	NA	0.33690075448089	0.101994638455444	NA	NA	Microtus_ochrogaster.MicOch1.0.100	cg17254187	101991872	Cacna1e	Cacna1e_Intergenic_upstream	JH996427.1	3726463	3726512	50	+	3726463	3726464	CGGTCTGGGCTCAGTCCACGCATCTCGGGCACCATCACAGAACATTGCTC	Distal Intergenic	83	3344342	3654610	310269	2	Cacna1e-202	-71853	NA	NA	NA	FALSE	TRUE	FALSE	FALSE	FALSE	FALSE	FALSE	FALSE	TRUE	Intergenic_upstream	1	21	ENSMOCG00000019081	JH996427.1	conserved gene but different region	JH996427.1
cg17326640	NA	NA	NA	NA	NA	0.316162475612625	0.0632046792214781	NA	NA	Microtus_ochrogaster.MicOch1.0.100	cg17326640	101981039	Ccnd2	Ccnd2_Promoter	JH996431.1	40185780	40185829	50	-	40185828	40185829	GCATAGCCAATAGCTCTGGGGCTCCTGCTACTGCGCGCTGATTGTTACCG	Promoter (1-2kb)	87	40158248	40184273	26026	2	Ccnd2-201	-1556	Ccnd2-201;Ccnd2-202	Ccnd2;Ccnd2	-1507;-1815	FALSE	TRUE	TRUE	FALSE	FALSE	FALSE	FALSE	FALSE	FALSE	Promoter	4	4	ENSMOCG00000016031	JH996431.1	mapped to different genes	NA
cg18872458	NA	NA	NA	NA	NA	0.02326161181245	0.00535028629404388	NA	NA	Microtus_ochrogaster.MicOch1.0.100	cg18872458	101978866	Cdh8	Cdh8_Intron	4	10737570	10737619	50	-	10737618	10737619	GAATAGCATCTTTAAATATTGTGTCGAGCCTTAAAATATTCACATGTTCG	Intron (Cdh8-202/Cdh8, intron 11 of 11)	3	10391186	10742877	351692	1	Cdh8-201	346384	Cdh8-201;Cdh8-202;Cdh8-203	Cdh8;Cdh8;Cdh8	0;0;0	TRUE	FALSE	FALSE	FALSE	FALSE	FALSE	TRUE	FALSE	FALSE	Intron	3	17	ENSMOCG00000018034	4	conserved gene but different region	NA
cg17604804	NA	NA	NA	NA	NA	-0.100903795186188	-0.000232380943783837	NA	NA	Microtus_ochrogaster.MicOch1.0.100	cg17604804	101998321	Ptch1	Ptch1_Intron	16	62388212	62388261	50	+	62388212	62388213	CGTCTGTGTGCAGTTAACCTCTGTTGTTAACACTGAAGGAAATGCCACCC	Intron (Ptch1-202/Ptch1, intron 16 of 22)	10	62372217	62438816	66600	2	Ptch1-201	50555	Ptch1-201;Ptch1-202	Ptch1;Ptch1	0;0	TRUE	FALSE	FALSE	FALSE	FALSE	FALSE	TRUE	FALSE	FALSE	Intron	22	35	ENSMOCG00000022943	16	conserved gene and region	NA
cg19269615	NA	NA	NA	NA	NA	-0.0969342580122147	-0.00513685139260959	NA	NA	Microtus_ochrogaster.MicOch1.0.100	cg19269615	101991131	Eif4e3	Eif4e3_Intergenic_downstream	JH996431.1	13830464	13830513	50	+	13830512	13830513	ACTGCCAAAATAATTGTTTCATTTACAGAACTGAAATTCTCCAGGGAGCG	Distal Intergenic	87	13866911	13909474	42564	2	Eif4e3-201	78961	NA	NA	NA	FALSE	TRUE	FALSE	FALSE	FALSE	FALSE	FALSE	FALSE	TRUE	Intergenic_downstream	16	17	ENSMOCG00000020297	JH996431.1	mapped to different genes	NA
cg17749256	NA	NA	NA	NA	NA	0.00514816637654353	0.0210616469459111	NA	NA	Microtus_ochrogaster.MicOch1.0.100	cg17749256	101989981	Tenm3	Tenm3_Exon	LG7_11	21601984	21602033	50	+	21602032	21602033	CTGGACGGACTCGGGTGTGGTTTGCAGCTCGGCGGGCAAAGCAGCCGGCG	Exon (Tenm3-203/Tenm3, exon 2 of 28)	359	21407772	21854920	447149	2	Tenm3-201	252887	Tenm3-201;Tenm3-202;Tenm3-203	Tenm3;Tenm3;Tenm3	0;0;0	TRUE	FALSE	FALSE	FALSE	FALSE	TRUE	FALSE	FALSE	FALSE	Exon	13	40	ENSMOCG00000020342	LG7_11	conserved gene and region	LG7_11
cg17776554	NA	NA	NA	NA	NA	0.264086650475056	0.041386672971945	NA	NA	Microtus_ochrogaster.MicOch1.0.100	cg17776554	102001415	Zfhx3	Zfhx3_Intergenic_upstream	4	19138198	19138247	50	-	19138246	19138247	CACATTACACAGCAACAAAGCGGAAGGTTAATTTGAAACTCACAGCCCCG	Distal Intergenic	3	18901001	19060653	159653	2	Zfhx3-201	-77594	NA	NA	NA	FALSE	TRUE	FALSE	FALSE	FALSE	FALSE	FALSE	FALSE	TRUE	Intergenic_upstream	72	158	ENSMOCG00000017998	4	conserved gene but different region	4
cg17916358	NA	NA	NA	NA	NA	1.29188221900047	0.155287383583028	NA	NA	Microtus_ochrogaster.MicOch1.0.100	cg17916358	101984333	Cacna1c	Cacna1c_Exon	JH996431.1	32890897	32890946	50	+	32890897	32890898	CGAGAACCAAGTTAAGTACAAAAAATGACCCTATGATGATTAGTGTAACA	Exon (Cacna1c-207/Cacna1c, exon 3 of 41)	87	32735143	33397069	661927	2	Cacna1c-201	506123	Cacna1c-201;Cacna1c-202;Cacna1c-203;Cacna1c-204;Cacna1c-205;Cacna1c-206;Cacna1c-207	Cacna1c;Cacna1c;Cacna1c;Cacna1c;Cacna1c;Cacna1c;Cacna1c	0;0;0;0;0;0;0	TRUE	FALSE	FALSE	FALSE	FALSE	TRUE	TRUE	FALSE	FALSE	Exon	14	14	ENSMOCG00000004288	JH996431.1	conserved gene and region	NA
cg18013921	NA	NA	NA	NA	NA	-0.0428903084610942	-0.000197467223349114	NA	NA	Microtus_ochrogaster.MicOch1.0.100	cg18013921	102002272	Wwc1	Wwc1_Intergenic_upstream	7	57429137	57429186	50	+	57429137	57429138	CGTGGTGACTGTCATGTGATTGTCTCAGTTTCTGGACCAAACAAACACAC	Downstream (1-2kb)	6	57241415	57402699	161285	2	Wwc1-201	-26438	Tenm2-202;Tenm2-201	Tenm2;Tenm2	0;0	FALSE	TRUE	FALSE	FALSE	FALSE	FALSE	FALSE	FALSE	FALSE	Intergenic_upstream	1	2	ENSMOCG00000019399	7	mapped to different genes	NA
cg23352950	NA	NA	NA	NA	NA	0.122652925376458	0.0325604890740534	NA	NA	Microtus_ochrogaster.MicOch1.0.100	cg23352950	NA	Bnc2	Bnc2_Intergenic_downstream	10	21890109	21890158	50	+	21890157	21890158	GGGCCCAGCGGATTTGTAGCACACCTGCATTGGAGGTAAATCGATTGGCG	Distal Intergenic	8	22080088	22095696	15609	2	Bnc2-205	205538	NA	NA	NA	FALSE	TRUE	FALSE	FALSE	FALSE	FALSE	FALSE	FALSE	TRUE	Intergenic_downstream	16	100	ENSMOCG00000015132	10	mapped to different genes	NA
cg18166816	NA	NA	NA	NA	NA	0.269922855977413	0.012687466081071	NA	NA	Microtus_ochrogaster.MicOch1.0.100	cg18166816	101982835	Zfp827	Zfp827_fiveUTR	4	1809203	1809252	50	-	1809203	1809204	CGGGGGTTTATTTGATCTCACATTAACCAAGGAGGAGAATGTGAGAAAAG	Promoter (<=1kb)	3	1808783	1982560	173778	1	Zfp827-201	420	Zfp827-201	Zfp827	0	TRUE	FALSE	TRUE	TRUE	FALSE	TRUE	FALSE	FALSE	FALSE	fiveUTR	9	29	ENSMOCG00000020399	4	conserved gene and region	NA
cg18200760	NA	NA	NA	NA	NA	-0.585194276637055	-0.180570782147473	NA	NA	Microtus_ochrogaster.MicOch1.0.100	cg18200760	101997311	Ntng1	Ntng1_Promoter	JH996455.1	3313629	3313678	50	+	3313629	3313630	CGTCCTCTTCCGAAATGCAAAAGATCAGTGACTTTGACAGGTAGATGAGG	Promoter (7-8kb)	111	2973845	3306250	332406	2	Ntng1-207	-7379	NA	NA	NA	FALSE	TRUE	TRUE	FALSE	FALSE	FALSE	FALSE	FALSE	FALSE	Promoter	1	7	ENSMOCG00000006329	JH996455.1	conserved gene but different region	JH996455.1
cg23493585	NA	NA	NA	NA	NA	-0.0125267540526465	-0.000168652737573349	NA	NA	Microtus_ochrogaster.MicOch1.0.100	cg23493585	101998930	Lhx2	Lhx2_Promoter	4	38706983	38707032	50	-	38707031	38707032	TGACTAATTACACCTTGTCAATCACCGGCTATGAAGACATAAAACCAGCG	Promoter (3-4kb)	3	38710127	38726991	16865	1	Lhx2-201	-3144	Lhx2-201	Lhx2	0	FALSE	TRUE	TRUE	FALSE	FALSE	FALSE	FALSE	FALSE	FALSE	Promoter	13	50	ENSMOCG00000018166	4	mapped to different genes	4
cg19674753	NA	NA	NA	NA	NA	-0.339901887974279	-0.00135539878649891	NA	NA	Microtus_ochrogaster.MicOch1.0.100	cg19674753	101984825	Slc6a9	Slc6a9_fiveUTR	JH996499.1	1222489	1222538	50	-	1222537	1222538	TCGGGAGGCTGATGCAACTTTCCCTTTAAGAAAGCCACCTGGGCGCACCG	Promoter (<=1kb)	155	1222345	1259173	36829	1	Slc6a9-201	144	Slc6a9-201	Slc6a9	0	TRUE	FALSE	TRUE	TRUE	FALSE	TRUE	FALSE	FALSE	FALSE	fiveUTR	2	8	ENSMOCG00000012292	JH996499.1	conserved gene and region	NA
cg18364721	NA	NA	NA	NA	NA	0.548672133984552	0.0209373509992794	NA	NA	Microtus_ochrogaster.MicOch1.0.100	cg18364721	101986178	Xkr6	Xkr6_Exon	17	14521119	14521168	50	+	14521167	14521168	TGGACATGCAGAAGTCTGTTCCGCCATGGATGATCCAGAAGGCCATGGCG	Exon (Xkr6-201/Xkr6, exon 5 of 5)	11	14520327	14554097	33771	2	Xkr6-201	32929	Xkr6-201;Xkr6-202	Xkr6;Xkr6	0;0	TRUE	FALSE	FALSE	FALSE	FALSE	TRUE	FALSE	FALSE	FALSE	Exon	10	11	ENSMOCG00000001934	17	conserved gene and region	NA
cg19759021	NA	NA	NA	NA	NA	0.238453534720222	0.00413538675824639	NA	NA	Microtus_ochrogaster.MicOch1.0.100	cg19759021	101993899	Zfp143	Zfp143_fiveUTR	8	1413437	1413486	50	-	1413437	1413438	CGGACGAAGGAATTGTTGGAAAATTTTCTCGGAGGTTCGTATATAAATGT	Promoter (<=1kb)	7	1413359	1459033	45675	1	Zfp143-201	78	Zfp143-201	Zfp143	0	TRUE	FALSE	TRUE	TRUE	FALSE	TRUE	TRUE	FALSE	FALSE	fiveUTR	4	7	ENSMOCG00000002288	8	conserved gene and region	8
cg19766374	NA	NA	NA	NA	NA	0.513153850819742	0.00439052285505617	NA	NA	Microtus_ochrogaster.MicOch1.0.100	cg19766374	101989124	Dnm3	Dnm3_Intron	JH996427.1	11527532	11527581	50	-	11527532	11527533	CGTACAATTTGCCTTGAAGGCGGAAGATTGGTTCCCTGAAATAGCAAAGA	Intron (Dnm3-202/Dnm3, intron 13 of 19)	83	11259527	11749859	490333	2	Dnm3-202	222278	Dnm3-202	Dnm3	0	TRUE	FALSE	FALSE	FALSE	FALSE	FALSE	TRUE	FALSE	FALSE	Intron	4	6	ENSMOCG00000020210	JH996427.1	conserved gene and region	NA
cg23764151	NA	NA	NA	NA	NA	0.049182392711192	0.00191436335470432	NA	NA	Microtus_ochrogaster.MicOch1.0.100	cg23764151	NA	Gm12689	Gm12689_Intergenic_upstream	10	66995885	66995934	50	-	66995933	66995934	ACTGCAGGGCATCCGAGTTGTAACAAGAACAAGATGAGCTTGTGGCCTCG	Distal Intergenic	8	67009196	67009536	341	1	Gm12689-201	-13311	NA	NA	NA	FALSE	TRUE	FALSE	FALSE	FALSE	FALSE	FALSE	FALSE	TRUE	Intergenic_upstream	6	45	ENSMOCG00000021953	10	mapped to different genes	NA
cg18476531	NA	NA	NA	NA	NA	0.276995452189821	0.0270783060618439	NA	NA	Microtus_ochrogaster.MicOch1.0.100	cg18476531	102000642	Rdh14	Rdh14_Intergenic_downstream	LG3	18902147	18902196	50	-	18902147	18902148	CGGCAGAGTTTCTGTGAGGATACACAATACCTTGTTACAAACCATGTAAT	Distal Intergenic	356	18861689	18866501	4813	1	Rdh14-201	40507	NA	NA	NA	FALSE	TRUE	FALSE	FALSE	FALSE	FALSE	FALSE	FALSE	TRUE	Intergenic_downstream	2	2	ENSMOCG00000005865	LG3	conserved gene and region	NA
cg18526971	NA	NA	NA	NA	NA	0.533837067637887	0.0402236201765872	NA	NA	Microtus_ochrogaster.MicOch1.0.100	cg18526971	101996609	Nr2f1	Nr2f1_Exon	19	21079947	21079996	50	+	21079947	21079948	CGCCTCAAGAAGTGCCTCAAAGTGGGCATGAGGCGGGAAGGTGAATATTT	Promoter (<=1kb)	13	21079449	21088790	9342	1	Nr2f1-201	498	Nr2f1-201;Nr2f1-202	Nr2f1;Nr2f1	0;0	TRUE	FALSE	TRUE	FALSE	FALSE	TRUE	TRUE	FALSE	FALSE	Exon	15	97	ENSMOCG00000013379	19	mapped to different genes	19
cg18577444	NA	NA	NA	NA	NA	-0.0550262102876283	-0.00350925960613309	NA	NA	Microtus_ochrogaster.MicOch1.0.100	cg18577444	101993589	Zfp536	Zfp536_Intergenic_upstream	JH996462.1	642480	642529	50	+	642528	642529	ATCACAGGATAATTGCAGAACGCCTGCATAAGTAATTTCTTATGAAATCG	Distal Intergenic	118	713018	803090	90073	1	Zfp536-201	-70489	NA	NA	NA	FALSE	TRUE	FALSE	FALSE	FALSE	FALSE	FALSE	FALSE	TRUE	Intergenic_upstream	58	103	ENSMOCG00000011684	JH996462.1	conserved gene but different region	NA
cg18599609	NA	NA	NA	NA	NA	-0.67896428887352	-0.0912701979808045	NA	NA	Microtus_ochrogaster.MicOch1.0.100	cg18599609	102000420	Rap1gap	Rap1gap_Exon	10	47145454	47145503	50	+	47145502	47145503	TCCGTGTATGGCAGCTTGGTGGACACGTGAAACATGATCTCCTTGTTGCG	Exon (Rap1gap-201/Rap1gap, exon 13 of 23)	8	47134956	47195654	60699	2	Rap1gap-201	50151	Rap1gap-201	Rap1gap	0	TRUE	FALSE	FALSE	FALSE	FALSE	TRUE	FALSE	FALSE	FALSE	Exon	4	5	ENSMOCG00000013566	10	conserved gene and region	NA
cg24039358	NA	NA	NA	NA	NA	0.0468945977926201	0.0217185979472528	NA	NA	Microtus_ochrogaster.MicOch1.0.100	cg24039358	101990389	Fez1	Fez1_Exon	5	30437412	30437461	50	-	30437412	30437413	CGAAATAATCAGCTTCAAGTCCATGGAGGACCTCGTAAATGAATTTGATG	Exon (Fez1-201/Fez1, exon 2 of 10)	4	30426611	30480294	53684	1	Fez1-201	10801	Fez1-201	Fez1	0	TRUE	FALSE	FALSE	FALSE	FALSE	TRUE	FALSE	FALSE	FALSE	Exon	1	1	ENSMOCG00000009218	5	conserved gene and region	NA
cg18640545	NA	NA	NA	NA	NA	0.46969599650018	0.018606344793616	NA	NA	Microtus_ochrogaster.MicOch1.0.100	cg18640545	101998000	Mtx2	Mtx2_Intergenic_downstream	4	84569115	84569164	50	+	84569115	84569116	CGACAAGCTAATGCAATAAGGCCAATAATAAAAGGTTGTGTATTAGGCCT	Distal Intergenic	3	84322133	84373493	51361	1	Mtx2-201	246982	NA	NA	NA	FALSE	TRUE	FALSE	FALSE	FALSE	FALSE	FALSE	FALSE	TRUE	Intergenic_downstream	7	8	ENSMOCG00000017110	4	mapped to different genes	NA
cg22358580	NA	NA	NA	NA	NA	0.790169133840902	0.129353518183683	NA	NA	Microtus_ochrogaster.MicOch1.0.100	cg22358580	101984569	Hoxc4	Hoxc4_Intron	15	1240064	1240113	50	+	1240064	1240065	CGGCCACTCATAAATTTGGCTTGATGACCTCCGGGAGGTTAGTGATGGAA	Intron (Hoxc4-201/Hoxc4, intron 1 of 3)	9	1217914	1255720	37807	2	Hoxc4-201	15607	Hoxc4-201;Hoxc5-201;Hoxc6-201	Hoxc4;Hoxc5;Hoxc6	0;0;0	TRUE	FALSE	FALSE	FALSE	FALSE	FALSE	TRUE	FALSE	FALSE	Intron	54	170	ENSMOCG00000014873	15	conserved gene but different region	NA
cg18753125	NA	NA	NA	NA	NA	-1.5521112255612	-0.3960612042571	NA	NA	Microtus_ochrogaster.MicOch1.0.100	cg18753125	101983805	Ahdc1	Ahdc1_Intergenic_upstream	10	51796867	51796916	50	+	51796915	51796916	TATTTATGCAAAAGTGAGCCGACTTTGTTCGCCAGGTAACCGGGCACGCG	Distal Intergenic	8	51733073	51770366	37294	2	Ahdc1-201	-26501	NA	NA	NA	FALSE	TRUE	FALSE	FALSE	FALSE	FALSE	FALSE	FALSE	TRUE	Intergenic_upstream	13	40	ENSMOCG00000016500	10	conserved gene but different region	10
cg18797081	NA	NA	NA	NA	NA	0.100102293734567	0.0227157227281467	NA	NA	Microtus_ochrogaster.MicOch1.0.100	cg18797081	101983505	Eri3	Eri3_Intron	JH996499.1	967414	967463	50	-	967462	967463	ATGCTGTTGAGAGTATTGAACCATTGATCTGTCATCTCCAGCTGTTCCCG	Intron (Eri3-201/Eri3, intron 5 of 8)	155	928252	1062771	134520	1	Eri3-201	39162	Eri3-201	Eri3	0	TRUE	FALSE	FALSE	FALSE	FALSE	FALSE	TRUE	FALSE	FALSE	Intron	87	97	ENSMOCG00000019284	JH996499.1	conserved gene and region	NA
cg18852579	NA	NA	NA	NA	NA	-0.280542473668853	-0.0451361734834495	NA	NA	Microtus_ochrogaster.MicOch1.0.100	cg18852579	101993589	Zfp536	Zfp536_Intergenic_upstream	JH996462.1	508289	508338	50	+	508289	508290	CGTTTTTAATGGTACAATGCATTTCACCTACCAGATAGGGGGAGGCCGAG	Distal Intergenic	118	713018	803090	90073	1	Zfp536-201	-204680	NA	NA	NA	FALSE	TRUE	FALSE	FALSE	FALSE	FALSE	FALSE	FALSE	TRUE	Intergenic_upstream	58	103	ENSMOCG00000011684	JH996462.1	conserved gene but different region	NA
cg18937321	NA	NA	NA	NA	NA	-1.4249828331612	-0.169511424916668	NA	NA	Microtus_ochrogaster.MicOch1.0.100	cg18937321	101984825	Slc6a9	Slc6a9_fiveUTR	JH996499.1	1222484	1222533	50	-	1222532	1222533	GAGCCTCGGGAGGCTGATGCAACTTTCCCTTTAAGAAAGCCACCTGGGCG	Promoter (<=1kb)	155	1222345	1259173	36829	1	Slc6a9-201	139	Slc6a9-201	Slc6a9	0	TRUE	FALSE	TRUE	TRUE	FALSE	TRUE	FALSE	FALSE	FALSE	fiveUTR	2	8	ENSMOCG00000012292	JH996499.1	conserved gene and region	NA
cg24531498	NA	NA	NA	NA	NA	0.190202673544	0.014108410056083	NA	NA	Microtus_ochrogaster.MicOch1.0.100	cg24531498	101989027	Mdfic	Mdfic_Intergenic_upstream	LG10	10441073	10441122	50	+	10441121	10441122	ATTGCAGAGCCTGTTGAAAACTCATTATCTTCAAATAGGATTACATTCCG	Distal Intergenic	353	10642084	10727628	85545	1	Mdfic-201	-200962	NA	NA	NA	FALSE	TRUE	FALSE	FALSE	FALSE	FALSE	FALSE	FALSE	TRUE	Intergenic_upstream	4	7	ENSMOCG00000014159	LG10	mapped to different genes	NA
cg21057587	NA	NA	NA	NA	NA	-0.0271618610539949	-0.0283367202984649	NA	NA	Microtus_ochrogaster.MicOch1.0.100	cg21057587	101996824	Vsx2	Vsx2_Promoter	1	22392751	22392800	50	+	22392751	22392752	CGCTCCTGGCCCCGGTGATTGGCTGCTCAGCTCTGACCCCACTTGGGCTG	Promoter (<=1kb)	1	22392841	22415750	22910	1	Vsx2-201	-41	Vsx2-201	Vsx2	0	FALSE	TRUE	TRUE	FALSE	FALSE	FALSE	FALSE	FALSE	FALSE	Promoter	3	23	ENSMOCG00000020119	1	conserved gene and region	NA
cg19336073	NA	NA	NA	NA	NA	-0.0260948417017191	-0.00815090688722059	NA	NA	Microtus_ochrogaster.MicOch1.0.100	cg19336073	101979387	Zdhhc18	Zdhhc18_Promoter	10	51125010	51125059	50	+	51125058	51125059	TAATGAATATCATTTATTCAGTATGAAATCTTTATACTATATGTTCCACG	Promoter (7-8kb)	8	51132600	51195260	62661	1	Zdhhc18-201	-7541	Arid1a-201	Arid1a	0	FALSE	TRUE	TRUE	FALSE	FALSE	FALSE	FALSE	FALSE	FALSE	Promoter	2	3	ENSMOCG00000014386	10	mapped to different genes	NA
cg19532953	NA	NA	NA	NA	NA	-0.216800742976317	-0.0361705037468228	NA	NA	Microtus_ochrogaster.MicOch1.0.100	cg19532953	101985682	Tpm1	Tpm1_Exon	5	72497574	72497623	50	+	72497622	72497623	GGTCATAGACGAGCTGTACGCTCAGAAACTGAAGTACAAAGCCATCAGCG	Exon (Tpm1-202/Tpm1, exon 9 of 10)	4	72474950	72504612	29663	1	Tpm1-201	22624	Tpm1-201;Tpm1-202;Tpm1-203;Tpm1-204;Tpm1-205;Tpm1-206;Tpm1-207;Tpm1-208	Tpm1;Tpm1;Tpm1;Tpm1;Tpm1;Tpm1;Tpm1;Tpm1	0;0;0;0;0;0;0;0	TRUE	FALSE	FALSE	FALSE	FALSE	TRUE	TRUE	FALSE	FALSE	Exon	9	10	ENSMOCG00000021399	5	conserved gene but different region	NA
cg24998102	NA	NA	NA	NA	NA	-1.62191139347842	-0.0325635793001634	NA	NA	Microtus_ochrogaster.MicOch1.0.100	cg24998102	101984214	Helt	Helt_Promoter	LG7_11	19611318	19611367	50	+	19611318	19611319	CGAATTAACAGCATGTTTTGATCCGGTAAATGTCATTAGAAAGGGAGAAA	Promoter (<=1kb)	359	19608183	19610659	2477	2	Helt-201	-659	Helt-201	Helt	0	FALSE	TRUE	TRUE	FALSE	FALSE	FALSE	FALSE	FALSE	FALSE	Promoter	15	23	ENSMOCG00000012330	LG7_11	conserved gene and region	NA
cg25050453	NA	NA	NA	NA	NA	0.753254097991026	0.0109392369753786	NA	NA	Microtus_ochrogaster.MicOch1.0.100	cg25050453	101989088	Pax2	Pax2_Intergenic_upstream	8	72296019	72296068	50	+	72296019	72296020	CGCGGCCATTACGGGAAAGTTAGTGTGAAACATGTTAAATTATCCCCAAA	Distal Intergenic	7	72362853	72448075	85223	1	Pax2-201	-66785	NA	NA	NA	FALSE	TRUE	FALSE	FALSE	FALSE	FALSE	FALSE	FALSE	TRUE	Intergenic_upstream	100	162	ENSMOCG00000015583	8	conserved gene and region	8
cg19631884	NA	NA	NA	NA	NA	0.0726140920324382	0.0947778339577908	NA	NA	Microtus_ochrogaster.MicOch1.0.100	cg19631884	101988726	Kctd1	Kctd1_Exon	18	9036206	9036255	50	-	9036206	9036207	CGCGGCACAGCGCCCCCTTGTCCATGGTCTCGAAGTCCGGGCTCTGCGCC	Exon (Kctd1-202/Kctd1, exon 2 of 6)	12	8935667	9132206	196540	2	Kctd1-201	95951	Kctd1-201;Kctd1-202	Kctd1;Kctd1	0;0	TRUE	FALSE	FALSE	FALSE	FALSE	TRUE	TRUE	FALSE	FALSE	Exon	6	24	ENSMOCG00000003075	18	conserved gene and region	18
cg25199827	NA	NA	NA	NA	NA	0.0141098883844905	3.2059702753822e-05	NA	NA	Microtus_ochrogaster.MicOch1.0.100	cg25199827	101985770	Rims2	Rims2_Exon	JH996449.1	5047608	5047657	50	+	5047608	5047609	CGTTCTGATTGGACAGACATGTAGCTTGTGCTGCTGAAACGAGAAGCACT	Exon (Rims2-201/Rims2, exon 22 of 28)	105	4948357	5338481	390125	2	Rims2-201	290824	Rims2-201;Rims2-202	Rims2;Rims2	0;0	TRUE	FALSE	FALSE	FALSE	FALSE	TRUE	FALSE	FALSE	FALSE	Exon	16	17	ENSMOCG00000001988	JH996449.1	conserved gene and region	NA
cg19715364	NA	NA	NA	NA	NA	-0.72955670850652	-0.168985027266308	NA	NA	Microtus_ochrogaster.MicOch1.0.100	cg19715364	101983245	Nfib	Nfib_Intergenic_downstream	10	20087933	20087982	50	+	20087981	20087982	ATTCTTAACAAAACTATACAGTGTACAAATTACTGTCTACAAGGTAGGCG	Distal Intergenic	8	20091792	20300316	208525	2	Nfib-202	212334	Nfib-201;Nfib-202;Nfib-203;Nfib-204	Nfib;Nfib;Nfib;Nfib	0;0;0;0	FALSE	TRUE	FALSE	FALSE	FALSE	FALSE	FALSE	FALSE	TRUE	Intergenic_downstream	15	63	ENSMOCG00000021986	10	conserved gene but different region	NA
cg21815434	NA	NA	NA	NA	NA	-0.0150996220390769	-0.0116670946286602	NA	NA	Microtus_ochrogaster.MicOch1.0.100	cg21815434	101994045	Kctd12	Kctd12_Exon	JH996432.1	9594447	9594496	50	+	9594495	9594496	ACTCCCTGCAGAAGACGTACTCGGTGTAGCTGGTCCAGATCTTGTCCTCG	Promoter (<=1kb)	88	9594445	9595428	984	2	Kctd12-201	932	Kctd12-201	Kctd12	0	TRUE	FALSE	TRUE	FALSE	FALSE	TRUE	FALSE	FALSE	FALSE	Exon	4	5	ENSMOCG00000003893	JH996432.1	conserved gene and region	NA
cg25560333	NA	NA	NA	NA	NA	-1.00140322003636	-0.112468981313133	NA	NA	Microtus_ochrogaster.MicOch1.0.100	cg25560333	102000060	Celf2	Celf2_Intron	16	24345252	24345301	50	-	24345252	24345253	CGGCCCTCGACCATCATGTCCGGGAGGAAATCCAGCTTGAAGGCAGAAGT	Intron (Celf2-203/Celf2, intron 1 of 12)	10	24036640	24550382	513743	2	Celf2-202	205081	Celf2-202;Celf2-203;Celf2-204	Celf2;Celf2;Celf2	0;0;0	TRUE	FALSE	FALSE	FALSE	FALSE	FALSE	TRUE	FALSE	FALSE	Intron	9	24	ENSMOCG00000004765	16	conserved gene but different region	16
cg22040516	NA	NA	NA	NA	NA	-0.158555671128152	-0.0421318743276789	NA	NA	Microtus_ochrogaster.MicOch1.0.100	cg22040516	101991201	Vwc2	Vwc2_Exon	LG1	10373915	10373964	50	+	10373963	10373964	TCCTGGTCACCTGCTGCCTGATGGTGGCTCTGTGCAGTCCGAGCATCCCG	Promoter (<=1kb)	352	10373869	10523297	149429	1	Vwc2-201	46	Vwc2-201	Vwc2	0	TRUE	FALSE	TRUE	FALSE	FALSE	TRUE	FALSE	FALSE	FALSE	Exon	1	1	ENSMOCG00000022092	LG1	conserved gene and region	LG1
cg20188742	NA	NA	NA	NA	NA	0.132941855895638	0.0346213519041822	NA	NA	Microtus_ochrogaster.MicOch1.0.100	cg20188742	101999950	Fezf2	Fezf2_Exon	6	44646611	44646660	50	-	44646659	44646660	CCTGGTGGAAGGCCTTGTTGCAGATGGTACATTTGTACTGCTTCTCGCCG	Exon (Fezf2-201/Fezf2, exon 5 of 5)	5	44646029	44649803	3775	2	Fezf2-201	3143	Fezf2-201	Fezf2	0	TRUE	FALSE	FALSE	FALSE	FALSE	TRUE	FALSE	FALSE	FALSE	Exon	3	50	ENSMOCG00000008456	6	conserved gene and region	NA
cg22100382	NA	NA	NA	NA	NA	0.104052887728636	0.0172971086530056	NA	NA	Microtus_ochrogaster.MicOch1.0.100	cg22100382	NA	gene:ENSMOCG00000010579	gene:ENSMOCG00000010579_Promoter	4	61946856	61946905	50	-	61946904	61946905	TTAAGCACATTTACATTTGGTTCTTAAAATCCAAAATAGCCCATTTCACG	Promoter (5-6kb)	3	61940634	61941080	447	2	transcript:ENSMOCT00000013576	-5825	NA	NA	NA	FALSE	TRUE	TRUE	FALSE	FALSE	FALSE	FALSE	FALSE	FALSE	Promoter	1	31	NA	NA	mapped to different genes	NA
cg22171829.2	NA	NA	NA	NA	NA	-0.000890917756197938	-0.0104370781875108	NA	NA	Microtus_ochrogaster.MicOch1.0.100	cg22171829.2	101999815	Pdk4	Pdk4_Exon	LG10	2098321	2098370	50	+	2098369	2098370	TCACCAAAGTCCAGTAGCTGCTTCATGGACAGCGGGGACGGGCTGTAGCG	Promoter (<=1kb)	353	2087579	2098629	11051	2	Pdk4-201	259	Pdk4-201	Pdk4	0	TRUE	FALSE	TRUE	FALSE	FALSE	TRUE	TRUE	FALSE	FALSE	Exon	2	2	ENSMOCG00000011306	LG10	conserved gene and region	LG10
cg20303044	NA	NA	NA	NA	NA	-0.314525901220823	-0.021279167775544	NA	NA	Microtus_ochrogaster.MicOch1.0.100	cg20303044	102002870	Ext1	Ext1_Exon	LG3	1360461	1360510	50	+	1360509	1360510	GCAGGCCAAAAAACGCTATTTCATCCTGCTCTCAGCTGGCTCTTGTCTCG	Promoter (<=1kb)	356	1360459	1648019	287561	1	Ext1-201	2	Ext1-201	Ext1	0	TRUE	FALSE	TRUE	FALSE	FALSE	TRUE	FALSE	FALSE	FALSE	Exon	14	15	ENSMOCG00000010164	LG3	conserved gene and region	LG3
cg24087686	NA	NA	NA	NA	NA	0.651602772479141	0.0384467023036235	NA	NA	Microtus_ochrogaster.MicOch1.0.100	cg24087686	101983739	Rnf217	Rnf217_Exon	LG9	37615609	37615658	50	+	37615609	37615610	CGGGTGTGCCTGGAAGACAAGCCCATCAAGCCCCTGCCTTGCTGCAAGAA	Exon (Rnf217-201/Rnf217, exon 1 of 6)	361	37614367	37727128	112762	1	Rnf217-201	1242	Rnf217-201;Rnf217-202	Rnf217;Rnf217	0;0	TRUE	FALSE	FALSE	FALSE	FALSE	TRUE	FALSE	FALSE	FALSE	Exon	2	3	ENSMOCG00000017196	LG9	conserved gene and region	LG9
cg25922845	NA	NA	NA	NA	NA	-0.104457257256654	-0.0993645974770874	NA	NA	Microtus_ochrogaster.MicOch1.0.100	cg25922845	101988203	Zeb2	Zeb2_threeUTR	4	59089870	59089919	50	+	59089918	59089919	TATTTCTCATCTTACTTTTTCCTTCACGTCCAGGTCACTTTAAGACTTCG	3' UTR	3	59089082	59217173	128092	2	Zeb2-201	127254	Zeb2-201	Zeb2	0	TRUE	FALSE	FALSE	FALSE	TRUE	TRUE	FALSE	FALSE	FALSE	threeUTR	4	201	ENSMOCG00000016943	4	conserved gene and region	NA
cg25974818	NA	NA	-0.0653223593663717	NA	NA	NA	NA	NA	NA	Microtus_ochrogaster.MicOch1.0.100	cg25974818	101993988	Srr	Srr_Intergenic_upstream	7	24191150	24191199	50	+	24191150	24191151	CGGGTAAACAGCTTCCCATGGGCATGGAGAAAACTGAGGATGAACCTTTT	Distal Intergenic	6	24260993	24266681	5689	1	Srr-202	-69794	NA	NA	NA	FALSE	TRUE	FALSE	FALSE	FALSE	FALSE	FALSE	FALSE	TRUE	Intergenic_upstream	2	14	ENSMOCG00000014208	7	mapped to different genes	NA
cg20595453	NA	NA	NA	NA	NA	-0.468193030921299	-0.0483505633799559	NA	NA	Microtus_ochrogaster.MicOch1.0.100	cg20595453	101990449	Vps52	Vps52_Exon	LG2	53505847	53505896	50	-	53505847	53505848	CGTGGCTTTGGTAGTTCCTGGAAATCATCAGTGGAATCTCTGAGTCAGGA	Exon (Vps52-201/Vps52, exon 19 of 20)	355	53497112	53506643	9532	1	Vps52-201	8735	Vps52-201;Vps52-202	Vps52;Vps52	0;0	TRUE	FALSE	FALSE	FALSE	FALSE	TRUE	FALSE	FALSE	FALSE	Exon	2	2	ENSMOCG00000004229	LG2	mapped to different genes	NA
cg22736354	NA	NA	NA	NA	NA	1.21458356969273	0.192310280157815	NA	NA	Microtus_ochrogaster.MicOch1.0.100	cg22736354	101998978	Nhlrc1	Nhlrc1_Exon	16	50618701	50618750	50	-	50618701	50618702	CGCCGCTGCTGCCGGTGGCCAAACTTCTCAAAGCACACCTTGCACTCGAG	Promoter (<=1kb)	10	50617623	50618810	1188	2	Nhlrc1-201	60	Nhlrc1-201	Nhlrc1	0	TRUE	FALSE	TRUE	FALSE	FALSE	TRUE	FALSE	FALSE	FALSE	Exon	1	1	ENSMOCG00000002593	16	conserved gene and region	16
cg20887518	NA	NA	NA	NA	NA	-0.237990463705276	-0.0126152098274905	NA	NA	Microtus_ochrogaster.MicOch1.0.100	cg20887518	101981717	Slc6a8	Slc6a8_Exon	JH996559.1	314212	314261	50	+	314260	314261	TGGTCACAGGTGAGGTTGGCCAGGCTGGCATTGGCACAGTCTTCATGGCG	Exon (Slc6a8-201/Slc6a8, exon 3 of 13)	215	308976	317151	8176	2	Slc6a8-201	2890	Slc6a8-201	Slc6a8	0	TRUE	FALSE	FALSE	FALSE	FALSE	TRUE	FALSE	FALSE	FALSE	Exon	1	1	ENSMOCG00000013922	JH996559.1	conserved gene and region	NA
cg20913114	NA	NA	NA	NA	NA	0.0589436091235982	0.0169873125370443	NA	NA	Microtus_ochrogaster.MicOch1.0.100	cg20913114	101985100	Uncx	Uncx_Intergenic_downstream	JH996446.1	1899877	1899926	50	+	1899877	1899878	CGTCACCTCCGACCACAGACATTGTTTCCGACAGTTCTCAGGAGCAGTGT	Distal Intergenic	102	1859156	1863300	4145	1	Uncx-201	40721	NA	NA	NA	FALSE	TRUE	FALSE	FALSE	FALSE	FALSE	FALSE	FALSE	TRUE	Intergenic_downstream	59	88	ENSMOCG00000003910	JH996446.1	conserved gene and region	JH996446.1
cg21047370	NA	NA	NA	NA	NA	-0.00571642795420322	-0.000854674944122142	NA	NA	Microtus_ochrogaster.MicOch1.0.100	cg21047370	101985100	Uncx	Uncx_Intergenic_downstream	JH996446.1	1927351	1927400	50	+	1927399	1927400	TGAAATCGGTTTGAAATGGCGTGTCAGGTTTTTCTCTCCCTGCTGAAGCG	Distal Intergenic	102	1859156	1863300	4145	1	Uncx-201	68195	NA	NA	NA	FALSE	TRUE	FALSE	FALSE	FALSE	FALSE	FALSE	FALSE	TRUE	Intergenic_downstream	59	88	ENSMOCG00000003910	JH996446.1	conserved gene and region	NA
cg26306688	NA	NA	NA	NA	NA	-0.0237886222422395	-0.0487682817069423	NA	NA	Microtus_ochrogaster.MicOch1.0.100	cg26306688	101991949	Fev	Fev_Exon	LG4	56113679	56113728	50	+	56113679	56113680	CGGCGCCTCCCAGCCCCTGCTGATCAACATGTACCTGCCAGGTACCAGGG	Promoter (<=1kb)	357	56113465	56117352	3888	1	Fev-201	214	Cryba2-201;Fev-201	Cryba2;Fev	7238;0	TRUE	FALSE	TRUE	FALSE	FALSE	TRUE	TRUE	FALSE	FALSE	Exon	2	4	ENSMOCG00000007062	LG4	mapped to different genes	LG4
cg11099350	NA	NA	NA	1.29224071528	NA	NA	NA	NA	NA	Microtus_ochrogaster.MicOch1.0.100	cg11099350	101992974	Tmem161b	Tmem161b_Intergenic_upstream	19	15438697	15438746	50	-	15438697	15438698	CGGGTAGTCCTTGTTCTGCTTGGGGGGCTTTAAGGAAGCAAATGGACTTT	Distal Intergenic	13	15192535	15271244	78710	2	Tmem161b-201	-167502	NA	NA	NA	FALSE	TRUE	FALSE	FALSE	FALSE	FALSE	FALSE	FALSE	TRUE	Intergenic_upstream	11	21	ENSMOCG00000017125	19	mapped to different genes	NA
cg21081239	NA	NA	NA	NA	NA	-0.187551527519536	-0.0366781101016089	NA	NA	Microtus_ochrogaster.MicOch1.0.100	cg21081239	101980586	Cadm1	Cadm1_Intergenic_upstream	5	41152717	41152766	50	+	41152765	41152766	GGCTTTGTTTTTGTGTTCTACCAGCAGAGGATTACATTACTGATTGATCG	Distal Intergenic	4	41584768	41912602	327835	1	Cadm1-202	-432002	NA	NA	NA	FALSE	TRUE	FALSE	FALSE	FALSE	FALSE	FALSE	FALSE	TRUE	Intergenic_upstream	38	95	ENSMOCG00000012493	5	mapped to different genes	NA
cg21118011	NA	NA	NA	NA	NA	0.493566267751132	0.0750239614872087	NA	NA	Microtus_ochrogaster.MicOch1.0.100	cg21118011	102002297	Phf2	Phf2_threeUTR	16	52325566	52325615	50	-	52325566	52325567	CGTCCCTCCAAACAGGACAAGTGGGAGTGGATAAGGCCTCCACCAAGCTG	3' UTR	10	52325247	52358266	33020	2	Phf2-201	32651	Phf2-201	Phf2	0	TRUE	FALSE	FALSE	FALSE	TRUE	TRUE	FALSE	FALSE	FALSE	threeUTR	1	9	ENSMOCG00000005906	16	conserved gene and region	NA
cg21222571	NA	NA	NA	NA	NA	-0.00890601535277316	-0.00596288983359447	NA	NA	Microtus_ochrogaster.MicOch1.0.100	cg21222571	101998183	Hoxa10	Hoxa10_Intron	JH996441.1	6123494	6123543	50	-	6123494	6123495	CGCCAGCGCCAATAAATAAGCCCATTAACCGGCGAAGTTCGAGTTTACGA	Intron (Hoxa10-201/Hoxa10, intron 1 of 1)	97	6116033	6125838	9806	1	Hoxa10-201	7461	Hoxa10-201;Hoxa10-202	Hoxa10;Hoxa10	0;0	TRUE	FALSE	FALSE	FALSE	FALSE	FALSE	TRUE	FALSE	FALSE	Intron	2	11	ENSMOCG00000011516	JH996441.1	mapped to different genes	JH996441.1
cg26736877	NA	NA	NA	NA	NA	0.62477697567552	0.0816039420234827	NA	NA	Microtus_ochrogaster.MicOch1.0.100	cg26736877	101980304	Sp5	Sp5_fiveUTR	4	80350462	80350511	50	+	80350510	80350511	ATTTGCTTTCGCTTCTGAAAGAGCCGCTATTCTTTGATGATTGGGTAGCG	Promoter (<=1kb)	3	80350404	80353201	2798	1	Sp5-201	58	Sp5-201	Sp5	0	TRUE	FALSE	TRUE	TRUE	FALSE	TRUE	FALSE	FALSE	FALSE	fiveUTR	7	11	ENSMOCG00000021094	4	mapped to different genes	NA
cg05000269	NA	NA	0.00759011458250411	NA	NA	NA	NA	NA	NA	Microtus_ochrogaster.MicOch1.0.100	cg05000269	101991148	Sox14	Sox14_Intergenic_upstream	JH996454.1	4197866	4197915	50	-	4197866	4197867	CGGAGGATAAACGGATTATGTCAGCCATTTTCTGTTGCTGACAGCTTTTC	Distal Intergenic	110	4449821	4450543	723	1	Sox14-201	-251955	NA	NA	NA	FALSE	TRUE	FALSE	FALSE	FALSE	FALSE	FALSE	FALSE	TRUE	Intergenic_upstream	17	34	ENSMOCG00000001509	JH996454.1	conserved gene and region	NA
cg23449725	NA	NA	NA	NA	NA	-0.000682538529867052	-0.0174982334127554	NA	NA	Microtus_ochrogaster.MicOch1.0.100	cg23449725	101989802	Gsx1	Gsx1_Intergenic_downstream	2	28580810	28580859	50	-	28580810	28580811	CGCGCAGAAGCTCTTTGCGCACAGACATCTCTCCAAGGTGACCCATTTGG	Distal Intergenic	2	28549932	28551196	1265	1	Gsx1-201	30927	NA	NA	NA	FALSE	TRUE	FALSE	FALSE	FALSE	FALSE	FALSE	FALSE	TRUE	Intergenic_downstream	12	20	ENSMOCG00000002374	2	mapped to different genes	NA
cg23942154	NA	NA	NA	NA	NA	0.43749863658546	0.00992150668323555	NA	NA	Microtus_ochrogaster.MicOch1.0.100	cg23942154	101988560	Mocs1	Mocs1_Exon	LG2	809225	809274	50	+	809225	809226	CGATGAGGATCATGGGCCGGTTCTTCATCTGGGAAATACTGAACATGCCT	Exon (Mocs1-201/Mocs1, exon 10 of 11)	355	807476	835175	27700	2	Mocs1-201	25901	Daam2-202;Daam2-203;Daam2-201;Mocs1-201	Daam2;Daam2;Daam2;Mocs1	50980;50980;50980;0	TRUE	FALSE	FALSE	FALSE	FALSE	TRUE	TRUE	FALSE	FALSE	Exon	2	2	ENSMOCG00000005801	LG2	conserved gene and region	NA
cg21801378	NA	NA	NA	NA	NA	0.903149707855496	0.314086149671402	NA	NA	Microtus_ochrogaster.MicOch1.0.100	cg21801378	101980965	Celf6	Celf6_Exon	JH996479.1	2465393	2465442	50	-	2465393	2465394	CGGGCTAAACCCCGGTCCCGCCGTACCCATGAAGGACCACGACGCCATCA	Promoter (<=1kb)	135	2465235	2496880	31646	1	Celf6-201	158	Celf6-201;Celf6-202	Celf6;Celf6	0;0	TRUE	FALSE	TRUE	FALSE	FALSE	TRUE	FALSE	FALSE	FALSE	Exon	6	8	ENSMOCG00000002573	JH996479.1	conserved gene but different region	JH996479.1
cg27020803	NA	NA	NA	NA	NA	0.0263904339309217	0.00090729652956726	NA	NA	Microtus_ochrogaster.MicOch1.0.100	cg27020803	102002045	Auts2	Auts2_Intergenic_upstream	2	25559757	25559806	50	+	25559805	25559806	AAATAACATTTTCATTTGTTCCTTCCCCATGGGAAAGATTCAGCATTCCG	Distal Intergenic	2	26094136	26132415	38280	1	Auts2-201	-534330	NA	NA	NA	FALSE	TRUE	FALSE	FALSE	FALSE	FALSE	FALSE	FALSE	TRUE	Intergenic_upstream	77	87	ENSMOCG00000019671	2	conserved gene but different region	NA
cg25869627	-0.00811077845599085	NA	NA	NA	NA	NA	NA	NA	NA	Microtus_ochrogaster.MicOch1.0.100	cg25869627	101998755	Fhit	Fhit_Intron	6	42626683	42626732	50	-	42626683	42626684	CGGGTCATAAACCCTTCATGGATCTCTCTCAAGTGGGTGGTGATGTCTCC	Intron (Fhit-201/Fhit, intron 1 of 5)	5	42019582	42819901	800320	2	Fhit-201	193169	Fhit-201	Fhit	0	TRUE	FALSE	FALSE	FALSE	FALSE	FALSE	TRUE	FALSE	FALSE	Intron	3	4	ENSMOCG00000002096	6	conserved gene and region	NA
cg23815914	NA	NA	NA	NA	NA	-0.0981541021271358	-0.0166411867019927	NA	NA	Microtus_ochrogaster.MicOch1.0.100	cg23815914	101987435	Cnot6l	Cnot6l_Exon	LG1	46605084	46605133	50	+	46605132	46605133	TAGCTGCCGGGTAGCGTATTTATCACATAACACATTGTAACACATAACCG	Exon (Cnot6l-201/Cnot6l, exon 7 of 12)	352	46587028	46657321	70294	2	Cnot6l-201	52188	Cnot6l-201;Cnot6l-202	Cnot6l;Cnot6l	0;0	TRUE	FALSE	FALSE	FALSE	FALSE	TRUE	FALSE	FALSE	FALSE	Exon	13	14	ENSMOCG00000009451	LG1	conserved gene but different region	NA
cg27208811	NA	NA	NA	NA	NA	-0.17588015801274	-0.0153209517140594	NA	NA	Microtus_ochrogaster.MicOch1.0.100	cg27208811	101978861	Zbtb20	Zbtb20_Intergenic_upstream	2	54251916	54251965	50	-	54251916	54251917	CGAGCAGTATTGCTTATCAGAACACACCAACAGTCTTTTTGTAATATTCG	Distal Intergenic	2	54319340	54376050	56711	1	Zbtb20-201	-67424	NA	NA	NA	FALSE	TRUE	FALSE	FALSE	FALSE	FALSE	FALSE	FALSE	TRUE	Intergenic_upstream	76	93	ENSMOCG00000021201	2	mapped to different genes	NA
cg27248455	NA	NA	NA	NA	NA	-0.255550098380814	-0.0402387144600485	NA	NA	Microtus_ochrogaster.MicOch1.0.100	cg27248455	101984358	Hes7	Hes7_threeUTR	7	29665542	29665591	50	-	29665590	29665591	GGGAAATATATATTTATATAGATACTCTAATATAGACCACATCTCACCCG	3' UTR	6	29665439	29668235	2797	2	Hes7-201	2644	Aloxe3-201;Hes7-201	Aloxe3;Hes7	-3190;0	TRUE	FALSE	FALSE	FALSE	TRUE	TRUE	FALSE	FALSE	FALSE	threeUTR	1	2	ENSMOCG00000010346	7	conserved gene and region	7
cg22235058	NA	NA	NA	NA	NA	-0.0593286027447699	-0.000114904855436331	NA	NA	Microtus_ochrogaster.MicOch1.0.100	cg22235058	101993808	Shank2	Shank2_Exon	8	36749609	36749658	50	+	36749609	36749610	CGGACCGCTGCCAAAGTCAGAGGGAAAATGAAGTCTTTGTTAAATGCCTT	Promoter (<=1kb)	7	36749636	36996940	247305	1	Shank2-202	0	Shank2-201;Shank2-202	Shank2;Shank2	0;0	TRUE	FALSE	TRUE	FALSE	FALSE	TRUE	TRUE	FALSE	FALSE	Exon	4	5	ENSMOCG00000005495	8	conserved gene but different region	8
cg27300575	NA	NA	NA	NA	NA	0.0433534688587777	0.08501029128948	NA	NA	Microtus_ochrogaster.MicOch1.0.100	cg27300575	101997220	Yap1	Yap1_Exon	5	3315148	3315197	50	-	3315196	3315197	GAGCCTACCTGACATTTTGGAGAATTTGCTGTGCTGGGATTGATATTCCG	Exon (Yap1-201/Yap1, exon 7 of 10)	4	3300844	3386562	85719	2	Yap1-201	71365	Yap1-201;Yap1-202	Yap1;Yap1	0;0	TRUE	FALSE	FALSE	FALSE	FALSE	TRUE	TRUE	FALSE	FALSE	Exon	1	1	ENSMOCG00000007486	5	conserved gene and region	NA
cg22443103	NA	NA	NA	NA	NA	-0.0982793125033603	-0.0261727618688622	NA	NA	Microtus_ochrogaster.MicOch1.0.100	cg22443103	101990676	Pknox2	Pknox2_Intron	5	30532945	30532994	50	-	30532945	30532946	CGGGGTTGTAAAAAATACAGATGCCAAATTAACTGGCTGTGGCACTTGGC	Intron (Pknox2-201/Pknox2, intron 4 of 10)	4	30491399	30585324	93926	2	Pknox2-201	52330	Pknox2-201	Pknox2	0	TRUE	FALSE	FALSE	FALSE	FALSE	FALSE	TRUE	FALSE	FALSE	Intron	16	36	ENSMOCG00000018820	5	conserved gene and region	NA
cg22515205	NA	NA	NA	NA	NA	-0.259407315912195	-0.0654415815404502	NA	NA	Microtus_ochrogaster.MicOch1.0.100	cg22515205	101990213	Aktip	Aktip_Intergenic_upstream	JH996484.1	2026432	2026481	50	+	2026432	2026433	CGTGACAAACAGGTTGGGGTTTTGATCATTAATCCTGCTAAAGCAATATT	Distal Intergenic	140	2066609	2077046	10438	1	Aktip-201	-40128	NA	NA	NA	FALSE	TRUE	FALSE	FALSE	FALSE	FALSE	FALSE	FALSE	TRUE	Intergenic_upstream	6	6	ENSMOCG00000000125	JH996484.1	conserved gene but different region	NA
cg24266105	NA	NA	NA	NA	NA	0.0821297607394426	0.0345845213802289	NA	NA	Microtus_ochrogaster.MicOch1.0.100	cg24266105	101984025	Fbxo30	Fbxo30_Intergenic_upstream	LG4	15398890	15398939	50	+	15398938	15398939	GCTCTGGAACAGAGCATTGAGTTCATTAGGGACTCTCTGATTTCCATTCG	Distal Intergenic	357	15201184	15207948	6765	2	Fbxo30-201	-190942	NA	NA	NA	FALSE	TRUE	FALSE	FALSE	FALSE	FALSE	FALSE	FALSE	TRUE	Intergenic_upstream	2	4	ENSMOCG00000020343	LG4	mapped to different genes	NA
cg26073458	NA	NA	NA	NA	NA	-0.0276122469372167	-0.0216786796118508	NA	NA	Microtus_ochrogaster.MicOch1.0.100	cg26073458	101999950	Fezf2	Fezf2_fiveUTR	6	44649640	44649689	50	-	44649688	44649689	CTGACATCACATGAAGTCACTTGAAGTGGAATGACATGGGCGGCGGCGCG	Promoter (<=1kb)	5	44646029	44649803	3775	2	Fezf2-201	114	Fezf2-201	Fezf2	0	TRUE	FALSE	TRUE	TRUE	FALSE	TRUE	FALSE	FALSE	FALSE	fiveUTR	8	50	ENSMOCG00000008456	6	conserved gene and region	6
cg10276283	NA	NA	0.0895923358105408	NA	NA	NA	NA	NA	NA	Microtus_ochrogaster.MicOch1.0.100	cg10276283	101999581	Rsbn1	Rsbn1_Exon	JH996490.1	134037	134086	50	-	134037	134038	CGGCTGCTGTTGGAGTTTTGAAAGCTGTACAATTTGGTGAATGGTGAGTT	Exon (Rsbn1-201/Rsbn1, exon 5 of 8)	146	90537	137776	47240	1	Rsbn1-201	43500	Rsbn1-201	Rsbn1	0	TRUE	FALSE	FALSE	FALSE	FALSE	TRUE	TRUE	FALSE	FALSE	Exon	14	15	ENSMOCG00000005658	JH996490.1	conserved gene but different region	NA
cg25235127	NA	NA	NA	NA	NA	-0.0457858151333726	-0.0255535909458145	NA	NA	Microtus_ochrogaster.MicOch1.0.100	cg25235127	102001652	Syn3	Syn3_Exon	24	36743220	36743269	50	-	36743268	36743269	GGCTGGCGAAAGACTTCCTCAGGCTGCGGATGGTCTCAGCTTTCACCTCG	Exon (Syn3-201/Syn3, exon 13 of 13)	16	36743206	37094238	351033	2	Syn3-201	350969	Syn3-201	Syn3	0	TRUE	FALSE	FALSE	FALSE	FALSE	TRUE	FALSE	FALSE	FALSE	Exon	1	2	ENSMOCG00000016952	24	mapped to different genes	NA
cg24570504	NA	NA	NA	NA	NA	-1.183177458916	-0.370032611062313	NA	NA	Microtus_ochrogaster.MicOch1.0.100	cg24570504	101994045	Kctd12	Kctd12_Exon	JH996432.1	9595186	9595235	50	-	9595234	9595235	AAAGAAGCGGCCTTTGCTGTCCCGGGCCAGCTCCTGCGGCTGCTGCTGCG	Promoter (<=1kb)	88	9594445	9595428	984	2	Kctd12-201	193	Kctd12-201	Kctd12	0	TRUE	FALSE	TRUE	FALSE	FALSE	TRUE	FALSE	FALSE	FALSE	Exon	4	5	ENSMOCG00000003893	JH996432.1	conserved gene and region	JH996432.1
cg23108693	NA	NA	NA	NA	NA	-0.117977719765899	-0.0202409547724476	NA	NA	Microtus_ochrogaster.MicOch1.0.100	cg23108693	101992336	Nkx6-3	Nkx6-3_Intergenic_downstream	LG7_11	1193505	1193554	50	-	1193553	1193554	AAAATTAAAACAATTTTAAAGTGATTAAGTAGTTTAACACCTGTCTCCCG	Distal Intergenic	359	1181320	1185887	4568	1	Nkx6-3-201	12234	NA	NA	NA	FALSE	TRUE	FALSE	FALSE	FALSE	FALSE	FALSE	FALSE	TRUE	Intergenic_downstream	5	5	ENSMOCG00000005779	LG7_11	mapped to different genes	NA
cg24765266	NA	NA	NA	NA	NA	-0.12367304529313	-0.034101100347968	NA	NA	Microtus_ochrogaster.MicOch1.0.100	cg24765266	101993220	Magt1	Magt1_Intergenic_downstream	JH996495.1	1490087	1490136	50	-	1490087	1490088	CGATTTACTGGCTGCAATTCCCGGCGCCCCTCGATGGCACTTAAGAGAGA	Distal Intergenic	151	1362532	1405735	43204	1	Magt1-201	127604	NA	NA	NA	FALSE	TRUE	FALSE	FALSE	FALSE	FALSE	FALSE	FALSE	TRUE	Intergenic_downstream	2	2	ENSMOCG00000005129	JH996495.1	mapped to different genes	JH996495.1
cg23192185	NA	NA	NA	NA	NA	-0.0197023623542294	-0.011859795184086	NA	NA	Microtus_ochrogaster.MicOch1.0.100	cg23192185	101993074	Gdf6	Gdf6_Intron	LG5	59781002	59781051	50	-	59781050	59781051	GTATTCGATTTGTTTGAGTCCCTTATAAAAACACTAATGCAGACCAGACG	Intron (Gdf6-201/Gdf6, intron 1 of 1)	358	59776429	59792452	16024	1	Gdf6-201	4573	Gdf6-201	Gdf6	0	TRUE	FALSE	FALSE	FALSE	FALSE	FALSE	TRUE	FALSE	FALSE	Intron	8	12	ENSMOCG00000021011	LG5	conserved gene and region	NA
cg24231456	NA	NA	NA	NA	NA	0.395462127750216	0.0401249134069032	NA	NA	Microtus_ochrogaster.MicOch1.0.100	cg24231456	101997947	Enox1	Enox1_Intergenic_downstream	17	23020092	23020141	50	+	23020140	23020141	GCTTGGGACCATTTCTCGAAAGCCCAGCGCAAGAACATAGACATTTGGCG	Distal Intergenic	11	22930043	23002540	72498	1	Enox1-201	90049	NA	NA	NA	FALSE	TRUE	FALSE	FALSE	FALSE	FALSE	FALSE	FALSE	TRUE	Intergenic_downstream	3	3	ENSMOCG00000012930	17	conserved gene but different region	NA
cg23223379	NA	NA	NA	NA	NA	0.135352129140998	0.023838787950104	NA	NA	Microtus_ochrogaster.MicOch1.0.100	cg23223379	101979237	Trib2	Trib2_threeUTR	JH996440.1	5519652	5519701	50	+	5519700	5519701	ATTTGGTTTAATGTTTTTGTCCTAATCTCTTCAATCAATAAAATTGTGCG	3' UTR	96	5494553	5519714	25162	1	Trib2-201	25099	Trib2-201	Trib2	0	TRUE	FALSE	FALSE	FALSE	TRUE	TRUE	FALSE	FALSE	FALSE	threeUTR	1	2	ENSMOCG00000006314	JH996440.1	conserved gene and region	NA
cg26148010	NA	NA	NA	NA	NA	0.00248080274312317	0.0701192074157529	NA	NA	Microtus_ochrogaster.MicOch1.0.100	cg26148010	101997776	Vrk1	Vrk1_Intergenic_downstream	1	42287358	42287407	50	+	42287406	42287407	TCGCTTCGCTCTCGTAGGTTTGCAAACAAATTCCACAGCACATTCAACCG	Distal Intergenic	1	41356256	41412528	56273	1	Vrk1-201	931102	NA	NA	NA	FALSE	TRUE	FALSE	FALSE	FALSE	FALSE	FALSE	FALSE	TRUE	Intergenic_downstream	52	59	ENSMOCG00000020450	1	mapped to different genes	NA
cg25361778	NA	NA	NA	NA	NA	0.0518472756920723	0.0140167459510134	NA	NA	Microtus_ochrogaster.MicOch1.0.100	cg25361778	101993090	Yae1d1	Yae1d1_Intergenic_upstream	JH996432.1	25370704	25370753	50	-	25370752	25370753	CATCACAAGAAATGTATGCACTGGAAACTTACAAGCTTGCTCAAGATGCG	Distal Intergenic	88	25055038	25058183	3146	2	Yae1d1-201	-312570	NA	NA	NA	FALSE	TRUE	FALSE	FALSE	FALSE	FALSE	FALSE	FALSE	TRUE	Intergenic_upstream	19	19	ENSMOCG00000012487	JH996432.1	mapped to different genes	NA
cg27441580	NA	NA	NA	NA	NA	-2.01719625183223	-0.189956251153603	NA	NA	Microtus_ochrogaster.MicOch1.0.100	cg27441580	101997422	Crebrf	Crebrf_Intergenic_upstream	7	494490	494539	50	+	494490	494491	CGATTTCCGGGAACCCGTCAGGAAGGACATAAACAAAACAAACCCGAGGC	Distal Intergenic	6	514049	552188	38140	1	Crebrf-201	-19510	NA	NA	NA	FALSE	TRUE	FALSE	FALSE	FALSE	FALSE	FALSE	FALSE	TRUE	Intergenic_upstream	2	6	ENSMOCG00000004676	7	conserved gene but different region	7
cg23752476	NA	NA	NA	NA	NA	0.0638921154872073	0.00984442627024022	NA	NA	Microtus_ochrogaster.MicOch1.0.100	cg23752476	101978861	Zbtb20	Zbtb20_Intergenic_upstream	2	53811139	53811188	50	-	53811139	53811140	CGGTGAATGGCATAGCTAGATGGGGGTAGTCACGGCAGTCATTCCTTATT	Distal Intergenic	2	54319340	54376050	56711	1	Zbtb20-201	-508201	NA	NA	NA	FALSE	TRUE	FALSE	FALSE	FALSE	FALSE	FALSE	FALSE	TRUE	Intergenic_upstream	76	93	ENSMOCG00000021201	2	mapped to different genes	NA
cg27005345	NA	NA	NA	NA	NA	0.13050299582117	0.00362919824363054	NA	NA	Microtus_ochrogaster.MicOch1.0.100	cg27005345	101999261	Klhl14	Klhl14_Exon	18	12329807	12329856	50	+	12329855	12329856	TCAGGTGGTAGTTCATGGCGTCCAGCAGCAGCTTCTGGCAGACCGGGTCG	Exon (Klhl14-201/Klhl14, exon 2 of 9)	12	12226153	12333060	106908	2	Klhl14-201	3204	Klhl14-201	Klhl14	0	TRUE	FALSE	FALSE	FALSE	FALSE	TRUE	FALSE	FALSE	FALSE	Exon	14	38	ENSMOCG00000012584	18	conserved gene and region	18
cg26042044	NA	NA	NA	NA	NA	-0.24268711364776	-0.00268732416034608	NA	NA	Microtus_ochrogaster.MicOch1.0.100	cg26042044	101997876	Plekhh1	Plekhh1_Exon	1	16884560	16884609	50	+	16884560	16884561	CGTTTGGTGGCTGCAGGGATGACTTCATGCTTGTGATTAGATCTATCCCA	Exon (Plekhh1-201/Plekhh1, exon 28 of 29)	1	16841354	16887360	46007	1	Plekhh1-201	43206	Plekhh1-201;Pigh-201	Plekhh1;Pigh	0;14134	TRUE	FALSE	FALSE	FALSE	FALSE	TRUE	FALSE	FALSE	FALSE	Exon	2	2	ENSMOCG00000009101	1	mapped to different genes	NA
cg26138622	NA	NA	NA	NA	NA	0.0241488764183112	0.00139794686514536	NA	NA	Microtus_ochrogaster.MicOch1.0.100	cg26138622	101988312	Ky	Ky_Intron	JH996454.1	1812478	1812527	50	+	1812478	1812479	CGGCAGATGGTACAAAGTCAATTATGCTGGTGTTAAAAAGGGAGAAATTG	Intron (Ky-201/Ky, intron 8 of 10)	110	1799634	1834785	35152	2	Ky-201	22258	Ky-201	Ky	0	TRUE	FALSE	FALSE	FALSE	FALSE	FALSE	TRUE	FALSE	FALSE	Intron	1	1	ENSMOCG00000000348	JH996454.1	mapped to different genes	NA
cg27531392	NA	NA	NA	NA	NA	-0.0557891028194071	-0.00508550524119605	NA	NA	Microtus_ochrogaster.MicOch1.0.100	cg27531392	101994911	Vps41	Vps41_Intergenic_upstream	JH996432.1	25526690	25526739	50	-	25526738	25526739	TTTTCTCCCTATTTAAGGCTGAAGCACTCAGCACGCATTTAGCTGAGCCG	Distal Intergenic	88	25708046	25839866	131821	1	Vps41-201	-181356	NA	NA	NA	FALSE	TRUE	FALSE	FALSE	FALSE	FALSE	FALSE	FALSE	TRUE	Intergenic_upstream	12	13	ENSMOCG00000018741	JH996432.1	mapped to different genes	NA
cg24488281	NA	NA	NA	NA	NA	-0.0948491238764457	-0.0371751288257252	NA	NA	Microtus_ochrogaster.MicOch1.0.100	cg24488281	101988203	Zeb2	Zeb2_Exon	4	59217489	59217538	50	-	59217489	59217490	CGGAAAACGGTGCACACCATTCACAGAACTGGAGAACTCCAAGGGGCGAA	Promoter (<=1kb)	3	59089082	59217173	128092	2	Zeb2-201	-365	Zeb2-201;Zeb2-202	Zeb2;Zeb2	0;0	TRUE	FALSE	TRUE	FALSE	FALSE	TRUE	FALSE	FALSE	FALSE	Exon	20	201	ENSMOCG00000016943	4	mapped to different genes	NA
cg27317479	NA	NA	NA	NA	NA	0.889845358210582	0.0184365175434432	NA	NA	Microtus_ochrogaster.MicOch1.0.100	cg27317479	101980586	Cadm1	Cadm1_Intron	5	41909000	41909049	50	+	41909000	41909001	CGTTGTATCAGGTTTCGGCTCAAAAGAGCACCATTACCTTTAGCTGTCAC	Intron (Cadm1-202/Cadm1, intron 10 of 11)	4	41584768	41919685	334918	1	Cadm1-201	324232	Cadm1-201;Cadm1-202;Cadm1-203;Cadm1-204;Cadm1-205;Cadm1-206	Cadm1;Cadm1;Cadm1;Cadm1;Cadm1;Cadm1	0;0;0;0;0;0	TRUE	FALSE	FALSE	FALSE	FALSE	FALSE	TRUE	FALSE	FALSE	Intron	33	95	ENSMOCG00000012493	5	conserved gene and region	NA
cg27251107	NA	NA	NA	NA	NA	-0.6093414158475	-0.0716965030838922	NA	NA	Microtus_ochrogaster.MicOch1.0.100	cg27251107	101986605	BC052040	BC052040_Exon	JH996428.1	22629717	22629766	50	-	22629765	22629766	TTACCTGGGAAACCTCTGCTTCAGCTTCCTCAGGCTCTGCCTGGTAGGCG	Promoter (<=1kb)	84	22412192	22629999	217808	2	BC052040-201	233	BC052040-201	BC052040	0	TRUE	FALSE	TRUE	FALSE	FALSE	TRUE	TRUE	FALSE	FALSE	Exon	3	50	ENSMOCG00000018908	JH996428.1	conserved gene and region	NA
cg01343704	NA	NA	NA	NA	NA	-0.438955353572556	NA	NA	NA	Microtus_ochrogaster.MicOch1.0.100	cg01343704	101993676	Zswim8	Zswim8_Exon	JH996451.1	1874982	1875031	50	+	1874982	1874983	CGCAACCTGCACCTTTGCGCCTTCGAGATTGGGCTTTATGCCCTTGGCCT	Exon (Zswim8-201/Zswim8, exon 19 of 26)	107	1863310	1879378	16069	1	Zswim8-201	11672	Zswim8-201;Ndst2-201	Zswim8;Ndst2	0;0	TRUE	FALSE	FALSE	FALSE	FALSE	TRUE	FALSE	FALSE	FALSE	Exon	11	14	ENSMOCG00000004984	JH996451.1	mapped to different genes	NA
cg24823249	NA	NA	NA	NA	NA	-0.50827287909703	-0.0559305207986722	NA	NA	Microtus_ochrogaster.MicOch1.0.100	cg24823249	101984902	Car11	Car11_Exon	JH996444.1	1523722	1523771	50	-	1523770	1523771	CTGGCACGAAGTTTCCCTGGAGATTATCCTTGTAGCTCCACCAGTCCTCG	Promoter (<=1kb)	100	1519821	1524373	4553	2	Car11-201	602	Car11-201;Dbp-201;Dbp-202;Ntn5-203;Ntn5-202;Ntn5-201	Car11;Dbp;Dbp;Ntn5;Ntn5;Ntn5	0;-4542;-4903;12143;12625;13737	TRUE	FALSE	TRUE	FALSE	FALSE	TRUE	FALSE	FALSE	FALSE	Exon	2	2	ENSMOCG00000011679	JH996444.1	mapped to different genes	NA
cg26680745	NA	NA	NA	NA	NA	0.360594317559345	0.112000878223762	NA	NA	Microtus_ochrogaster.MicOch1.0.100	cg26680745	101986701	Zfp148	Zfp148_Exon	2	42713066	42713115	50	-	42713066	42713067	CGACAAACTGGAAGGATTGTTTCTTAAATGTGGCGGCATAGACGAAATGC	Promoter (<=1kb)	2	42713055	42774510	61456	1	Zfp148-201	11	Zfp148-201	Zfp148	0	TRUE	FALSE	TRUE	FALSE	FALSE	TRUE	FALSE	FALSE	FALSE	Exon	6	6	ENSMOCG00000003866	2	conserved gene and region	NA
cg27386817	NA	NA	NA	NA	NA	-0.0916888360563683	-0.0171351969185999	NA	NA	Microtus_ochrogaster.MicOch1.0.100	cg27386817	101983040	Rnf220	Rnf220_Intron	JH996499.1	745986	746035	50	+	745986	745987	CGAGGGGGAGTGAGTGAGAGGGAACGCAACAACACAAAATTTTTCATTTT	Intron (Rnf220-201/Rnf220, intron 1 of 13)	155	639111	862763	223653	2	Rnf220-201	116728	Rnf220-201	Rnf220	0	TRUE	FALSE	FALSE	FALSE	FALSE	FALSE	TRUE	FALSE	FALSE	Intron	139	154	ENSMOCG00000001456	JH996499.1	conserved gene and region	NA
cg26789332	NA	NA	NA	NA	NA	1.66547536068567	0.220254711396065	NA	NA	Microtus_ochrogaster.MicOch1.0.100	cg26789332	101989275	Foxd3	Foxd3_Promoter	10	67347790	67347839	50	-	67347838	67347839	CTTTAAGTAGAAAGTAATCTATCAGGCCAGTCCTTAAAACGGGACTTTCG	Promoter (<=1kb)	8	67348310	67349775	1466	1	Foxd3-201	-520	Foxd3-201	Foxd3	0	FALSE	TRUE	TRUE	FALSE	FALSE	FALSE	FALSE	FALSE	FALSE	Promoter	10	27	ENSMOCG00000003755	10	mapped to different genes	10
cg27274433	NA	NA	NA	NA	NA	0.0342899073529418	0.0824488718545298	NA	NA	Microtus_ochrogaster.MicOch1.0.100	cg27274433	101982798	Gria3	Gria3_Intron	X	6645846	6645895	50	-	6645894	6645895	AAAAGTTAACACTACAGCAACGCTATATTTACCAGGGCCTGCCCATATCG	Intron (Gria3-201/Gria3, intron 13 of 15)	18	6635500	6922460	286961	2	Gria3-201	276565	Gria3-201;Gria3-202;Gria3-203	Gria3;Gria3;Gria3	0;0;0	TRUE	FALSE	FALSE	FALSE	FALSE	FALSE	TRUE	FALSE	FALSE	Intron	10	25	ENSMOCG00000002499	X	conserved gene and region	NA
cg15834661	NA	NA	NA	NA	0.381200499859293	NA	NA	NA	NA	Microtus_ochrogaster.MicOch1.0.100	cg15834661	101994155	Evx2	Evx2_Intergenic_downstream	4	84162932	84162981	50	+	84162980	84162981	TCCTAATGACTTCCCTTAGCGGGTTGTTAGTACTTGACAGCAGGTCTCCG	Downstream (1-2kb)	3	84164288	84168069	3782	2	Evx2-201	5088	Evx2-201	Evx2	0	FALSE	TRUE	FALSE	FALSE	FALSE	FALSE	FALSE	FALSE	FALSE	Intergenic_downstream	26	36	ENSMOCG00000010466	4	conserved gene but different region	NA
cg25945416	NA	NA	NA	NA	NA	0.321244676042155	0.0792855230586433	NA	NA	Microtus_ochrogaster.MicOch1.0.100	cg25945416	101990066	Melk	Melk_Intergenic_downstream	LG5	39535272	39535321	50	+	39535320	39535321	TATTCAGCGCAAAGTGCCAGCTGGGGAATTGATTATGTCTTCTCTCAGCG	Distal Intergenic	358	39445238	39514391	69154	1	Melk-201	90034	NA	NA	NA	FALSE	TRUE	FALSE	FALSE	FALSE	FALSE	FALSE	FALSE	TRUE	Intergenic_downstream	7	10	ENSMOCG00000018453	LG5	conserved gene and region	LG5
cg14517144	NA	NA	0.013820395050921	NA	NA	NA	NA	NA	NA	Microtus_ochrogaster.MicOch1.0.100	cg14517144	101988372	Hnrnph3	Hnrnph3_Exon	LG2	35664896	35664945	50	-	35664944	35664945	ACCTTTGTTCATTAGATACACATACCACCATCATATCCATCACCTCCTCG	Exon (Hnrnph3-201/Hnrnph3, exon 3 of 9)	355	35661289	35666846	5558	2	Hnrnph3-201	1901	Hnrnph3-201;Hnrnph3-202;Rufy2-201	Hnrnph3;Hnrnph3;Rufy2	0;0;0	TRUE	FALSE	FALSE	FALSE	FALSE	TRUE	TRUE	FALSE	FALSE	Exon	7	7	ENSMOCG00000008138	LG2	conserved gene and region	NA
cg26900397	NA	NA	NA	NA	NA	0.0559736528594265	0.0135180779563733	NA	NA	Microtus_ochrogaster.MicOch1.0.100	cg26900397	101991148	Sox14	Sox14_Intergenic_upstream	JH996454.1	4367152	4367201	50	+	4367200	4367201	TGAGCGTGGTGTTATTTTCCCCAGAATTAAAAAATCCATCTGGGTGTCCG	Distal Intergenic	110	4449821	4450543	723	1	Sox14-201	-82620	NA	NA	NA	FALSE	TRUE	FALSE	FALSE	FALSE	FALSE	FALSE	FALSE	TRUE	Intergenic_upstream	17	34	ENSMOCG00000001509	JH996454.1	conserved gene and region	NA
cg27201382	NA	NA	NA	NA	NA	0.335903476952896	0.111967365200953	NA	NA	Microtus_ochrogaster.MicOch1.0.100	cg27201382	NA	BDNF	BDNF_Promoter	JH996428.1	4698113	4698162	50	-	4698113	4698114	CGCTGAAGTTGGCTTCCTAGCGGTGTAGGCTGGAATAGACTCTTGGCAAG	Promoter (<=1kb)	84	4697195	4748626	51432	1	BDNF-201	918	BDNF-201	BDNF	0	TRUE	FALSE	TRUE	FALSE	FALSE	FALSE	TRUE	FALSE	FALSE	Promoter	9	20	NA	NA	mapped to different genes	JH996428.1
cg26496796	NA	NA	NA	NA	NA	0.0981001781863979	0.0247617236549425	NA	NA	Microtus_ochrogaster.MicOch1.0.100	cg26496796	101992086	Arhgap23	Arhgap23_Exon	JH996461.1	2911276	2911325	50	-	2911324	2911325	GCATGTCATCCCGGTCCTCAGCCTGAAAGAGATATTCACAGAAGTCAGCG	Exon (Arhgap23-201/Arhgap23, exon 9 of 21)	117	2877531	2924659	47129	2	Arhgap23-201	13334	Arhgap23-201;Arhgap23-202	Arhgap23;Arhgap23	0;0	TRUE	FALSE	FALSE	FALSE	FALSE	TRUE	FALSE	FALSE	FALSE	Exon	8	8	ENSMOCG00000005846	JH996461.1	mapped to different genes	JH996461.1
cg26479673	NA	NA	NA	NA	NA	0.653941303816156	0.0166836649281207	NA	NA	Microtus_ochrogaster.MicOch1.0.100	cg26479673	101985822	Gbp5	Gbp5_Intergenic_upstream	21	35848256	35848305	50	+	35848256	35848257	CGTGATTGATAGAAACCAAACAGCAGCTATTAAAATGTCAGATGCAGACT	Distal Intergenic	14	36112621	36124319	11699	1	Gbp5-201	-264316	NA	NA	NA	FALSE	TRUE	FALSE	FALSE	FALSE	FALSE	FALSE	FALSE	TRUE	Intergenic_upstream	2	6	ENSMOCG00000014402	21	mapped to different genes	NA
cg26677826	NA	NA	NA	NA	NA	-0.12828852301173	-0.0548270931392104	NA	NA	Microtus_ochrogaster.MicOch1.0.100	cg26677826	101983040	Rnf220	Rnf220_Intron	JH996499.1	652270	652319	50	-	652270	652271	CGTCCCTTTAATATTTTATGCAGGTGCTAACGCGGCTTGGCTGTCACCTT	Intron (Rnf220-201/Rnf220, intron 7 of 13)	155	639111	862763	223653	2	Rnf220-201	210444	Rnf220-201	Rnf220	0	TRUE	FALSE	FALSE	FALSE	FALSE	FALSE	TRUE	FALSE	FALSE	Intron	139	154	ENSMOCG00000001456	JH996499.1	conserved gene but different region	NA
cg02997156	-0.308014560218134	NA	NA	NA	NA	NA	NA	NA	NA	Microtus_ochrogaster.MicOch1.0.100	cg02997156	101994690	Eda	Eda_Exon	X	23626114	23626163	50	+	23626162	23626163	GGCCTAAGACCGTACTCACTTCTACCTGACTATAGATGAAGTAGGTGCCG	Exon (Eda-201/Eda, exon 7 of 8)	18	23623974	24007427	383454	2	Eda-201	381264	Eda-201;Eda-202	Eda;Eda	0;0	TRUE	FALSE	FALSE	FALSE	FALSE	TRUE	TRUE	FALSE	FALSE	Exon	5	8	ENSMOCG00000007633	X	conserved gene and region	NA
cg07753742	NA	NA	NA	NA	NA	-0.414448751474017	NA	NA	NA	Microtus_ochrogaster.MicOch1.0.100	cg07753742	101992375	Usp38	Usp38_Exon	JH996481.1	269752	269801	50	-	269752	269753	CGACGGACAGCTCATAATCAGCTTCAGGCCGTTGTGAATGTAGTCCAGGA	Promoter (<=1kb)	137	238871	270579	31709	2	Usp38-201	778	Usp38-201	Usp38	0	TRUE	FALSE	TRUE	FALSE	FALSE	TRUE	FALSE	FALSE	FALSE	Exon	2	2	ENSMOCG00000000267	JH996481.1	conserved gene and region	NA
cg05942016	NA	NA	NA	NA	NA	0.0486359316781536	NA	NA	NA	Microtus_ochrogaster.MicOch1.0.100	cg05942016	101995902	Rc3h2	Rc3h2_Exon	4	37645262	37645311	50	+	37645310	37645311	TACTTTTCAAGCTCTTCCTGAGAATGGGCAAATGTACAATTTGTTCCTCG	Exon (Rc3h2-201/Rc3h2, exon 9 of 21)	3	37615391	37674166	58776	2	Rc3h2-201	28855	Rc3h2-201	Rc3h2	0	TRUE	FALSE	FALSE	FALSE	FALSE	TRUE	TRUE	FALSE	FALSE	Exon	5	9	ENSMOCG00000009592	4	conserved gene and region	NA
cg14193568	-0.141151866660486	NA	NA	NA	NA	NA	NA	NA	NA	Microtus_ochrogaster.MicOch1.0.100	cg14193568	101999890	Prr7	Prr7_Exon	16	56367777	56367826	50	-	56367777	56367778	CGGCTTCTGGCTCATCTGGGGTCTCATCGTCCTGCTCTGCTGCTTCTGCA	Exon (Prr7-201/Prr7, exon 2 of 3)	10	56359994	56368835	8842	1	Prr7-201	7783	Prr7-201	Prr7	0	TRUE	FALSE	FALSE	FALSE	FALSE	TRUE	FALSE	FALSE	FALSE	Exon	4	9	ENSMOCG00000022097	16	conserved gene and region	16
cg08040307	0.149589816356301	NA	0.00200645465452369	NA	NA	0.568042560695409	NA	NA	NA	Microtus_ochrogaster.MicOch1.0.100	cg08040307	101998152	Usp33	Usp33_Intron	21	47281068	47281117	50	+	47281116	47281117	ACACGAGTAGATCGGGAAGCAGCCATACTATGGCAAGTCCCTACAATACG	Intron (NA, intron 2 of 2)	14	47315672	47368073	52402	2	Usp33-201	86956	NA	NA	NA	TRUE	FALSE	FALSE	FALSE	FALSE	FALSE	TRUE	FALSE	FALSE	Intron	7	9	ENSMOCG00000020183	21	mapped to different genes	NA
cg16803993	NA	NA	NA	NA	NA	-0.128692162887258	NA	NA	NA	Microtus_ochrogaster.MicOch1.0.100	cg16803993	101997449	Gtpbp1	Gtpbp1_Exon	15	14218924	14218973	50	-	14218924	14218925	CGTAGGAGGCCTCCATGTCAGCTTCACTCAGCCCATACTCAGTCCCATCT	Exon (Gtpbp1-201/Gtpbp1, exon 3 of 12)	9	14205151	14229017	23867	2	Gtpbp1-201	10044	Gtpbp1-201	Gtpbp1	0	TRUE	FALSE	FALSE	FALSE	FALSE	TRUE	TRUE	FALSE	FALSE	Exon	4	4	ENSMOCG00000022043	15	conserved gene but different region	NA
cg06024489	NA	NA	NA	NA	NA	-0.0410067203830276	NA	NA	NA	Microtus_ochrogaster.MicOch1.0.100	cg06024489	101994686	Cxxc4	Cxxc4_Exon	21	29113807	29113856	50	+	29113807	29113808	CGCTATCCCGGCTTTAGGGGGCATCTCATTACCTCCAGGGGTCATCGTCA	Promoter (<=1kb)	14	29113573	29131681	18109	1	Cxxc4-201	234	Cxxc4-201	Cxxc4	0	TRUE	FALSE	TRUE	FALSE	FALSE	TRUE	FALSE	FALSE	FALSE	Exon	17	29	ENSMOCG00000003388	21	mapped to different genes	NA
cg16972264	NA	NA	NA	NA	NA	-0.525453202699688	NA	NA	NA	Microtus_ochrogaster.MicOch1.0.100	cg16972264	101994752	Ubp1	Ubp1_Exon	5	86217370	86217419	50	+	86217418	86217419	TCCAGCAAGCGGACTTTGCCAGCAGACTACGGTGATTCTCTGGCAAAGCG	Exon (Ubp1-201/Ubp1, exon 8 of 16)	4	86189767	86237337	47571	1	Ubp1-201	27603	Ubp1-201;Ubp1-202;Ubp1-203	Ubp1;Ubp1;Ubp1	0;0;0	TRUE	FALSE	FALSE	FALSE	FALSE	TRUE	TRUE	FALSE	FALSE	Exon	3	3	ENSMOCG00000021363	5	conserved gene and region	NA
cg05446174	-0.0256246193192775	NA	NA	NA	NA	-0.187073877719634	NA	NA	NA	Microtus_ochrogaster.MicOch1.0.100	cg05446174	101987100	Fam168a	Fam168a_Exon	JH996471.1	536505	536554	50	+	536505	536506	CGTGCAGCCTGGGGCTCCTTATGGCAACCCTAAGAACATGGCCTACACGG	Exon (Fam168a-201/Fam168a, exon 2 of 9)	127	506831	606652	99822	1	Fam168a-201	29674	Fam168a-201;Fam168a-203;Fam168a-204;Fam168a-202	Fam168a;Fam168a;Fam168a;Fam168a	0;0;0;0	TRUE	FALSE	FALSE	FALSE	FALSE	TRUE	FALSE	FALSE	FALSE	Exon	3	5	ENSMOCG00000012224	JH996471.1	conserved gene and region	NA
cg17049500	NA	NA	NA	NA	NA	0.859044362877943	NA	NA	NA	Microtus_ochrogaster.MicOch1.0.100	cg17049500	101998530	Npepl1	Npepl1_fiveUTR	LG8	4673105	4673154	50	-	4673105	4673106	CGCAGCAATGCTACGTGAATGCAGAGGGCTGGAGGTGATGTGACTACTCA	5' UTR	360	4607184	4637679	30496	2	Npepl1-201	-35475	NA	NA	NA	TRUE	FALSE	FALSE	TRUE	FALSE	TRUE	FALSE	FALSE	FALSE	fiveUTR	6	6	ENSMOCG00000000645	LG8	mapped to different genes	NA
cg04261763	-0.0614905298536193	NA	NA	NA	NA	NA	NA	NA	NA	Microtus_ochrogaster.MicOch1.0.100	cg04261763	101986976	Cyp7b1	Cyp7b1_Intergenic_upstream	LG5	18734306	18734355	50	+	18734306	18734307	CGTCTTGTTGAAAGTATGTCCATAAATATGTCCCTTGCAGCATGGAACAG	Distal Intergenic	358	19026264	19190772	164509	1	Cyp7b1-201	-291909	NA	NA	NA	FALSE	TRUE	FALSE	FALSE	FALSE	FALSE	FALSE	FALSE	TRUE	Intergenic_upstream	17	30	ENSMOCG00000012997	LG5	mapped to different genes	NA
cg00774005	NA	NA	NA	NA	NA	-0.119176591127929	NA	NA	NA	Microtus_ochrogaster.MicOch1.0.100	cg00774005	102002224	Dlx6	Dlx6_Promoter	LG10	3433076	3433125	50	+	3433076	3433077	CGGCAGTTAGACAACCATTTTGATAAGAGGATAATTGAGGCGACACTGGT	Promoter (1-2kb)	353	3434519	3438734	4216	1	Dlx6-201	-1394	Dlx6-201	Dlx6	0	FALSE	TRUE	TRUE	FALSE	FALSE	FALSE	FALSE	FALSE	FALSE	Promoter	9	37	ENSMOCG00000010083	LG10	mapped to different genes	NA
cg07588430	0.0690721851034954	NA	NA	NA	NA	0.243439765684532	NA	NA	NA	Microtus_ochrogaster.MicOch1.0.100	cg07588430	101992512	Foxp4	Foxp4_Intron	LG2	2599821	2599870	50	-	2599821	2599822	CGCCTCCCTCGTGGATTAGCAAGCGAGTCGGAAAAATACACAGGATTTAA	Intron (Foxp4-201/Foxp4, intron 13 of 16)	355	2551778	2605530	53753	1	Foxp4-201	48043	Foxp4-201	Foxp4	0	TRUE	FALSE	FALSE	FALSE	FALSE	FALSE	TRUE	FALSE	FALSE	Intron	24	36	ENSMOCG00000021065	LG2	conserved gene and region	LG2
cg27261136	-0.45627190743238	NA	NA	NA	NA	NA	NA	NA	NA	Microtus_ochrogaster.MicOch1.0.100	cg27261136	101984158	Arl8a	Arl8a_fiveUTR	6	25711596	25711645	50	+	25711596	25711597	CGACCATGATCGCTTTGTTCAACAAGCTGCTGGACTGGTTCAAGGCCCTA	Promoter (<=1kb)	5	25711534	25720422	8889	1	Arl8a-201	62	Ptpn7-201;Arl8a-201	Ptpn7;Arl8a	13847;0	TRUE	FALSE	TRUE	TRUE	FALSE	TRUE	FALSE	FALSE	FALSE	fiveUTR	1	1	ENSMOCG00000011687	6	conserved gene and region	6
cg22664982	NA	NA	NA	NA	NA	-0.0540124014439104	NA	NA	NA	Microtus_ochrogaster.MicOch1.0.100	cg22664982	101990722	Nipbl	Nipbl_Intergenic_upstream	19	28937328	28937377	50	+	28937328	28937329	CGGATTTATAGCATTAAAAACATGCCTAGTACGTGACAGCTATATTAACT	Distal Intergenic	13	28777751	28876252	98502	2	Nipbl-201	-61076	NA	NA	NA	FALSE	TRUE	FALSE	FALSE	FALSE	FALSE	FALSE	FALSE	TRUE	Intergenic_upstream	9	34	ENSMOCG00000000456	19	conserved gene but different region	NA
cg20625795	NA	NA	NA	NA	NA	0.202981853946351	NA	NA	NA	Microtus_ochrogaster.MicOch1.0.100	cg20625795	101989134	Smo	Smo_Exon	JH996434.1	6352407	6352456	50	+	6352455	6352456	TTTGTGGGCAGCATTGGCTGGCTGGCCCAGTTCATGGATGGTGCCCGCCG	Exon (Smo-201/Smo, exon 4 of 12)	90	6334194	6358306	24113	1	Smo-201	18213	Smo-201	Smo	0	TRUE	FALSE	FALSE	FALSE	FALSE	TRUE	FALSE	FALSE	FALSE	Exon	3	3	ENSMOCG00000019933	JH996434.1	conserved gene but different region	NA
cg10861899	0.0082030113180119	NA	NA	NA	NA	NA	NA	NA	NA	Microtus_ochrogaster.MicOch1.0.100	cg10861899	101995315	Hoxd10	Hoxd10_Exon	4	84202680	84202729	50	+	84202728	84202729	AAGAGCGTTAACCTCACCGACAGGCAGGTCAAGATTTGGTTTCAAAACCG	Exon (Hoxd10-201/Hoxd10, exon 2 of 2)	3	84200174	84203515	3342	1	Hoxd10-201	2506	Hoxd10-201;Hoxd9-201	Hoxd10;Hoxd9	0;0	TRUE	FALSE	FALSE	FALSE	FALSE	TRUE	FALSE	FALSE	FALSE	Exon	21	24	ENSMOCG00000006052	4	conserved gene and region	4
cg00951719	NA	NA	NA	NA	NA	-0.0203902294127905	NA	NA	NA	Microtus_ochrogaster.MicOch1.0.100	cg00951719	101988946	Twist1	Twist1_Intergenic_downstream	1	80830375	80830424	50	-	80830423	80830424	TTTTCTTCAAATTACAGATGCAGGGAAAACCGCCTGACATCATGAGAGCG	Distal Intergenic	1	80832799	80834968	2170	2	Twist1-201	4593	Twist1-201	Twist1	0	FALSE	TRUE	FALSE	FALSE	FALSE	FALSE	FALSE	FALSE	TRUE	Intergenic_downstream	27	30	ENSMOCG00000008957	1	conserved gene but different region	NA
cg05338309	0.00283054794308625	NA	NA	NA	NA	0.837996023609603	NA	NA	NA	Microtus_ochrogaster.MicOch1.0.100	cg05338309	101996402	Faah	Faah_Intergenic_downstream	JH996540.1	320491	320540	50	-	320491	320492	CGGATGGTTAATAGGGGAGATAACAGGATTCATAAGGGAAATTTATCGGT	Distal Intergenic	196	339869	359324	19456	2	Faah-203	38833	NA	NA	NA	FALSE	TRUE	FALSE	FALSE	FALSE	FALSE	FALSE	FALSE	TRUE	Intergenic_downstream	19	19	ENSMOCG00000015993	JH996540.1	mapped to different genes	NA
cg12237679	0.0137171976808035	NA	NA	NA	NA	0.00490056585873471	NA	NA	NA	Microtus_ochrogaster.MicOch1.0.100	cg12237679	101984896	Kiz	Kiz_Intergenic_upstream	JH996433.1	1954408	1954457	50	+	1954456	1954457	TGCACTAAATAACACCCAGCCGGTTCAAATTGCCAGCTTCTTAAAAACCG	Distal Intergenic	89	1833367	1935749	102383	2	Kiz-201	-18659	NA	NA	NA	FALSE	TRUE	FALSE	FALSE	FALSE	FALSE	FALSE	FALSE	TRUE	Intergenic_upstream	38	45	ENSMOCG00000022509	JH996433.1	mapped to different genes	NA
cg14155184	NA	NA	NA	NA	NA	NA	-0.0329358902920039	NA	NA	Microtus_ochrogaster.MicOch1.0.100	cg14155184	101982993	Tmem63b	Tmem63b_Exon	LG2	8932151	8932200	50	-	8932151	8932152	CGATGATGGGGCAGGTGATACTGTAGGTCATGACCACCGTGAAGACGCAC	Exon (Tmem63b-201/Tmem63b, exon 19 of 23)	355	8929471	8949992	20522	2	Tmem63b-201	17792	Tmem63b-201	Tmem63b	0	TRUE	FALSE	FALSE	FALSE	FALSE	TRUE	FALSE	FALSE	FALSE	Exon	12	12	ENSMOCG00000014333	LG2	conserved gene and region	LG2
cg14051635	NA	NA	NA	NA	NA	-0.0716591182215013	NA	NA	NA	Microtus_ochrogaster.MicOch1.0.100	cg14051635	101982993	Tmem63b	Tmem63b_Exon	LG2	8930750	8930799	50	-	8930798	8930799	ACACCTTGTAGTTGTGGGCACTGAGGTATTTGAAGTGTCCAAAGCAGACG	Exon (Tmem63b-201/Tmem63b, exon 21 of 23)	355	8929471	8949992	20522	2	Tmem63b-201	19193	Tmem63b-201	Tmem63b	0	TRUE	FALSE	FALSE	FALSE	FALSE	TRUE	TRUE	FALSE	FALSE	Exon	12	12	ENSMOCG00000014333	LG2	conserved gene and region	NA
cg24620051	NA	NA	NA	NA	NA	-0.123084169596792	NA	NA	NA	Microtus_ochrogaster.MicOch1.0.100	cg24620051	101995930	Dmbx1	Dmbx1_Intergenic_upstream	JH996540.1	306525	306574	50	-	306525	306526	CGCTCCCCGAGGGGCCGCCAGATTGTTCCCTTCATAATTGATTGACTCTA	Distal Intergenic	196	260664	267144	6481	2	Dmbx1-201	-39430	NA	NA	NA	FALSE	TRUE	FALSE	FALSE	FALSE	FALSE	FALSE	FALSE	TRUE	Intergenic_upstream	28	47	ENSMOCG00000003287	JH996540.1	mapped to different genes	JH996540.1
cg14255803	NA	NA	NA	NA	NA	NA	0.00436310518910934	NA	NA	Microtus_ochrogaster.MicOch1.0.100	cg14255803	102001885	Kcnh8	Kcnh8_Intergenic_upstream	JH996470.1	1901280	1901329	50	-	1901328	1901329	CCACATCATTTGCACGTCTGCAAGTACACGTGAGTAACCGTAATTACACG	Distal Intergenic	126	2007059	2489332	482274	1	Kcnh8-201	-105779	NA	NA	NA	FALSE	TRUE	FALSE	FALSE	FALSE	FALSE	FALSE	FALSE	TRUE	Intergenic_upstream	7	8	ENSMOCG00000010702	JH996470.1	conserved gene and region	NA
cg08510667	NA	NA	NA	NA	NA	NA	7.11171086914302e-06	NA	NA	Microtus_ochrogaster.MicOch1.0.100	cg08510667	101990232	Socs3	Socs3_Exon	7	81059774	81059823	50	-	81059822	81059823	TGAAGGTCTTGAGGCGCAGGCTGGTGTCCAGGGGGCGGCTCATCCCGGCG	Exon (Socs3-201/Socs3, exon 2 of 2)	6	81057733	81060965	3233	2	Socs3-201	1142	Socs3-201	Socs3	0	TRUE	FALSE	FALSE	FALSE	FALSE	TRUE	FALSE	FALSE	FALSE	Exon	6	9	ENSMOCG00000021679	7	conserved gene and region	7
cg12525832	NA	NA	NA	NA	NA	-0.0802105995369934	NA	NA	NA	Microtus_ochrogaster.MicOch1.0.100	cg12525832	101986605	BC052040	BC052040_Intron	JH996428.1	22554508	22554557	50	-	22554556	22554557	CATTACAAAACTCTAATATACACACAGGGAAATTTGATGATTTGACTGCG	Intron (BC052040-201/BC052040, intron 5 of 10)	84	22412192	22629999	217808	2	BC052040-201	75442	BC052040-201	BC052040	0	TRUE	FALSE	FALSE	FALSE	FALSE	FALSE	TRUE	FALSE	FALSE	Intron	34	50	ENSMOCG00000018908	JH996428.1	conserved gene and region	NA
cg12865174	-0.143054774983825	NA	NA	NA	NA	-1.37127503397292	NA	NA	NA	Microtus_ochrogaster.MicOch1.0.100	cg12865174	101989771	Emsy	Emsy_fiveUTR	22	1686209	1686258	50	+	1686257	1686258	ATTCCTGGTGTCCCCTAGTCTTGGCGGAGGAGCCTTTTAGATGAGCCCCG	Promoter (<=1kb)	15	1686134	1756195	70062	1	Emsy-201	75	Emsy-201;Emsy-202;Emsy-203	Emsy;Emsy;Emsy	0;0;0	TRUE	FALSE	TRUE	TRUE	FALSE	TRUE	FALSE	FALSE	FALSE	fiveUTR	3	13	ENSMOCG00000008098	22	conserved gene and region	NA
cg01397139	NA	NA	NA	NA	NA	-0.0265111430103579	NA	NA	NA	Microtus_ochrogaster.MicOch1.0.100	cg01397139	101998183	Hoxa10	Hoxa10_fiveUTR	JH996441.1	6122037	6122086	50	+	6122037	6122038	CGGGGGGATTGCTAATCGTATTCAGCATGTTTTGCACAAGAAATGTCAGC	Promoter (<=1kb)	97	6122074	6125838	3765	1	Hoxa10-202	0	Hoxa10-201;Hoxa10-202	Hoxa10;Hoxa10	0;0	TRUE	FALSE	TRUE	TRUE	FALSE	TRUE	TRUE	FALSE	FALSE	fiveUTR	5	11	ENSMOCG00000011516	JH996441.1	mapped to different genes	NA
cg14399645	0.18651980756631	NA	NA	NA	NA	0.402987742617115	NA	NA	NA	Microtus_ochrogaster.MicOch1.0.100	cg14399645	101984697	Mecom	Mecom_Intron	1	62355633	62355682	50	+	62355633	62355634	CGACCTTTTTGTGACCTCTCCCGCCAGAGGAGGCTGCTGTCACTTTAAAA	Intron (Mecom-201/Mecom, intron 1 of 14)	1	62240646	62417281	176636	1	Mecom-201	114987	Mecom-201;Mecom-202;Mecom-203	Mecom;Mecom;Mecom	0;0;0	TRUE	FALSE	FALSE	FALSE	FALSE	FALSE	TRUE	FALSE	FALSE	Intron	20	54	ENSMOCG00000021596	1	conserved gene but different region	NA
cg14426076	NA	NA	NA	NA	NA	NA	0.00544486726517771	NA	NA	Microtus_ochrogaster.MicOch1.0.100	cg14426076	101993152	Celf4	Celf4_Exon	18	1926520	1926569	50	+	1926520	1926521	CGAAAGTGTTTGTGGATCGGGCGACTAACCAAAGTAAATGCTTTGGTGGG	Exon (Celf4-201/Celf4, exon 11 of 12)	12	1658619	1930779	272161	1	Celf4-201	267901	Celf4-201	Celf4	0	TRUE	FALSE	FALSE	FALSE	FALSE	TRUE	TRUE	FALSE	FALSE	Exon	24	93	ENSMOCG00000011985	18	conserved gene and region	NA
cg06425973	-0.345641191945024	NA	NA	NA	NA	NA	NA	NA	NA	Microtus_ochrogaster.MicOch1.0.100	cg06425973	101979164	Fam98a	Fam98a_fiveUTR	JH996456.1	33168	33217	50	+	33168	33169	CGGAAATTTGAATACCACAGTAGCATGGAGTGTGACCTCATGGAGACTGA	Promoter (<=1kb)	112	33045	47967	14923	1	Fam98a-201	123	Fam98a-201	Fam98a	0	TRUE	FALSE	TRUE	TRUE	FALSE	TRUE	FALSE	FALSE	FALSE	fiveUTR	4	6	ENSMOCG00000001694	JH996456.1	conserved gene and region	JH996456.1
cg07024223	-0.0489821402056176	NA	NA	NA	NA	NA	NA	NA	NA	Microtus_ochrogaster.MicOch1.0.100	cg07024223	102000097	Fbrsl1	Fbrsl1_Intron	2	17150077	17150126	50	-	17150125	17150126	GGACACGTGCTCTTTCTTCCATGCAGGTGTGCTCCCCAGAAGGGGGGCCG	Intron (Fbrsl1-201/Fbrsl1, intron 2 of 16)	2	17136798	17214446	77649	1	Fbrsl1-201	13279	Fbrsl1-201	Fbrsl1	0	TRUE	FALSE	FALSE	FALSE	FALSE	FALSE	TRUE	FALSE	FALSE	Intron	1	2	ENSMOCG00000020234	2	conserved gene but different region	NA
cg07169730	-0.0535693094206448	NA	NA	NA	NA	NA	NA	NA	NA	Microtus_ochrogaster.MicOch1.0.100	cg07169730	101986955	Cdh10	Cdh10_Exon	19	36877404	36877453	50	+	36877404	36877405	CGCGCACAAGCTATTAACAGAAGAACTCTGAGGCCAGTAGAGCCAGAGTC	Exon (Cdh10-201/Cdh10, exon 2 of 11)	13	36819094	36929932	110839	1	Cdh10-201	58310	Cdh10-201	Cdh10	0	TRUE	FALSE	FALSE	FALSE	FALSE	TRUE	FALSE	FALSE	FALSE	Exon	1	3	ENSMOCG00000012651	19	conserved gene and region	NA
cg25453331	NA	NA	NA	NA	NA	0.0505775120792087	NA	NA	NA	Microtus_ochrogaster.MicOch1.0.100	cg25453331	NA	gene:ENSMOCG00000009357	gene:ENSMOCG00000009357_Intergenic_upstream	2	79941011	79941060	50	+	79941059	79941060	TTCTTCCCAAGGTGACTGTAACACAGATTGATGAAAGATTCTGCAGGACG	Distal Intergenic	2	79854684	79855328	645	2	transcript:ENSMOCT00000012021	-85683	NA	NA	NA	FALSE	TRUE	FALSE	FALSE	FALSE	FALSE	FALSE	FALSE	TRUE	Intergenic_upstream	2	2	NA	NA	mapped to different genes	NA
cg01663261	NA	NA	NA	NA	NA	0.0967769445500641	NA	NA	NA	Microtus_ochrogaster.MicOch1.0.100	cg01663261	101982147	Sp8	Sp8_Promoter	1	53417921	53417970	50	-	53417921	53417922	CGAAGAAACAGAGAAATTAATCTGGGAGACTATCCATCATCACCGGTAAT	Promoter (3-4kb)	1	53421168	53423833	2666	1	Sp8-201	-3247	Sp8-201	Sp8	-3198	FALSE	TRUE	TRUE	FALSE	FALSE	FALSE	FALSE	FALSE	FALSE	Promoter	27	51	ENSMOCG00000004492	1	conserved gene and region	NA
cg01670514	NA	NA	NA	NA	NA	0.0361071898941385	NA	NA	NA	Microtus_ochrogaster.MicOch1.0.100	cg01670514	101978866	Cdh8	Cdh8_Intron	4	10740880	10740929	50	-	10740880	10740881	CGATCACTGGCTTTGCAGGGAATCTCACGAATGTATAACCTTCTGATTGC	Intron (Cdh8-201/Cdh8, intron 11 of 12)	3	10391186	10742877	351692	1	Cdh8-201	349694	Cdh8-201;Cdh8-202;Cdh8-203	Cdh8;Cdh8;Cdh8	0;0;0	TRUE	FALSE	FALSE	FALSE	FALSE	FALSE	TRUE	FALSE	FALSE	Intron	3	17	ENSMOCG00000018034	4	conserved gene but different region	NA
cg09075948	NA	NA	NA	NA	NA	-0.0805917947356322	NA	NA	NA	Microtus_ochrogaster.MicOch1.0.100	cg09075948	102002163	Polr3a	Polr3a_Intergenic_upstream	6	63654966	63655015	50	-	63654966	63654967	CGCTGTTACTGTAAATGTTCCCTCATTATCTATGTTATGGTAGGAATTTG	Distal Intergenic	5	63317870	63358279	40410	2	Polr3a-201	-296736	NA	NA	NA	FALSE	TRUE	FALSE	FALSE	FALSE	FALSE	FALSE	FALSE	TRUE	Intergenic_upstream	32	32	ENSMOCG00000012185	6	mapped to different genes	NA
cg23046555	NA	NA	NA	NA	NA	NA	-7.48903287387358e-06	NA	NA	Microtus_ochrogaster.MicOch1.0.100	cg23046555	101989088	Pax2	Pax2_Intergenic_upstream	8	72283239	72283288	50	-	72283287	72283288	TAAATAATAACTTACAAACAGGATTAGTTGTAAAGTCACGCTCCGGCGCG	Distal Intergenic	7	72362853	72448075	85223	1	Pax2-201	-79614	NA	NA	NA	FALSE	TRUE	FALSE	FALSE	FALSE	FALSE	FALSE	FALSE	TRUE	Intergenic_upstream	100	162	ENSMOCG00000015583	8	conserved gene and region	8
cg23087015	0.0353599486543139	NA	NA	NA	NA	0.0138767102754433	NA	NA	NA	Microtus_ochrogaster.MicOch1.0.100	cg23087015	101980965	Celf6	Celf6_Exon	JH996479.1	2465552	2465601	50	+	2465552	2465553	CGGCCTCCACAAAGGTGCGCGGGGTCAGCCCAGCCCAGCCCAGCCCCAAT	Promoter (<=1kb)	135	2465235	2496880	31646	1	Celf6-201	317	Celf6-201;Celf6-202	Celf6;Celf6	0;0	TRUE	FALSE	TRUE	FALSE	FALSE	TRUE	TRUE	FALSE	FALSE	Exon	6	8	ENSMOCG00000002573	JH996479.1	conserved gene but different region	JH996479.1
cg19656359	-0.134408346886016	NA	NA	NA	NA	-0.277390045436039	NA	NA	NA	Microtus_ochrogaster.MicOch1.0.100	cg19656359	102002659	Ap3b1	Ap3b1_Intron	19	6125487	6125536	50	+	6125487	6125488	CGTTTTTCTGTGCTGTTGCTATGAACTTCAGCCATTAGCTGTGCTCCAAG	Intron (Ap3b1-201/Ap3b1, intron 6 of 26)	13	5984817	6186440	201624	2	Ap3b1-201	60904	Ap3b1-201	Ap3b1	0	TRUE	FALSE	FALSE	FALSE	FALSE	FALSE	TRUE	FALSE	FALSE	Intron	18	26	ENSMOCG00000017264	19	conserved gene and region	NA
cg07693879	NA	NA	NA	NA	NA	0.102919959528938	NA	NA	NA	Microtus_ochrogaster.MicOch1.0.100	cg07693879	101995087	Grpr	Grpr_Intergenic_upstream	X	45945367	45945416	50	-	45945367	45945368	CGTATGAGTACAGTCCTAGTGGGGCCAACCCAAAGCATAGATGAGCTTCT	Distal Intergenic	18	46026838	46060715	33878	1	Grpr-201	-81471	NA	NA	NA	FALSE	TRUE	FALSE	FALSE	FALSE	FALSE	FALSE	FALSE	TRUE	Intergenic_upstream	1	2	ENSMOCG00000013048	X	conserved gene and region	NA
cg04494540	NA	NA	NA	NA	NA	0.942726100569468	NA	NA	NA	Microtus_ochrogaster.MicOch1.0.100	cg04494540	101994005	Foxc1	Foxc1_Promoter	16	37322811	37322860	50	+	37322859	37322860	GGTGACGGATGCTCAAAAGTTCAGAAGTTTTCCCAATGCTTCCTTAAGCG	Promoter (<=1kb)	10	37323407	37325056	1650	1	Foxc1-201	-547	Foxc1-201	Foxc1	0	FALSE	TRUE	TRUE	FALSE	FALSE	FALSE	FALSE	FALSE	FALSE	Promoter	4	7	ENSMOCG00000006436	16	conserved gene but different region	16
cg07786198	NA	NA	NA	NA	NA	-0.107343230472943	NA	NA	NA	Microtus_ochrogaster.MicOch1.0.100	cg07786198	101987609	Cxxc5	Cxxc5_Intergenic_downstream	18	24405733	24405782	50	+	24405781	24405782	ATTTACATTTCATTTGCATCGTGTTCAATTAAAAACCTGACCAGCTCCCG	Distal Intergenic	12	24359619	24390913	31295	1	Cxxc5-201	46114	NA	NA	NA	FALSE	TRUE	FALSE	FALSE	FALSE	FALSE	FALSE	FALSE	TRUE	Intergenic_downstream	18	50	ENSMOCG00000020209	18	conserved gene but different region	NA
cg22400231	0.690720063900637	NA	NA	NA	NA	NA	NA	NA	NA	Microtus_ochrogaster.MicOch1.0.100	cg22400231	101994155	Evx2	Evx2_Intergenic_downstream	4	84159987	84160036	50	-	84160035	84160036	ATTCTAAACATATGCATCGTAATCAGTTCGGTCACACTTACAAGAACACG	Distal Intergenic	3	84164288	84168069	3782	2	Evx2-201	8082	Evx2-201	Evx2	0	FALSE	TRUE	FALSE	FALSE	FALSE	FALSE	FALSE	FALSE	TRUE	Intergenic_downstream	26	36	ENSMOCG00000010466	4	conserved gene and region	NA
cg04590080	NA	NA	NA	NA	NA	-1.79325528016518	NA	NA	NA	Microtus_ochrogaster.MicOch1.0.100	cg04590080	101985666	Tent4b	Tent4b_fiveUTR	JH996445.1	4340746	4340795	50	-	4340794	4340795	CAGAGCAGCTCGGACCGTCCAACAGTCTGTGGATGCAGATCTGGGAGACG	Promoter (<=1kb)	101	4340778	4388924	48147	1	Tent4b-202	0	Tent4b-201;Tent4b-202	Tent4b;Tent4b	0;0	TRUE	FALSE	TRUE	TRUE	FALSE	TRUE	FALSE	FALSE	FALSE	fiveUTR	1	1	ENSMOCG00000013042	JH996445.1	conserved gene but different region	JH996445.1
cg21820731	0.163349501836334	NA	NA	NA	NA	0.384013077768208	NA	NA	NA	Microtus_ochrogaster.MicOch1.0.100	cg21820731	101986909	Cacnb1	Cacnb1_Exon	JH996461.1	2375878	2375927	50	+	2375878	2375879	CGTGGTGCCTTCCATGAGGCCCATCATCCTGGTGGGACCGTCGCTCAAGG	Exon (Cacnb1-201/Cacnb1, exon 8 of 14)	117	2363343	2386127	22785	1	Cacnb1-201	12535	Cacnb1-201;Cacnb1-202;Cacnb1-203	Cacnb1;Cacnb1;Cacnb1	0;0;0	TRUE	FALSE	FALSE	FALSE	FALSE	TRUE	FALSE	FALSE	FALSE	Exon	3	3	ENSMOCG00000007166	JH996461.1	conserved gene but different region	NA
cg26070220	-0.015043110332593	NA	NA	NA	NA	-0.0437650534270049	NA	NA	NA	Microtus_ochrogaster.MicOch1.0.100	cg26070220	101995558	Unc5a	Unc5a_Exon	16	55899766	55899815	50	+	55899766	55899767	CGATGTGCCCAGCTCCCTGTGGAAGAGTAAGCTCCTTGTCAGCTACCAGG	Exon (Unc5a-201/Unc5a, exon 13 of 16)	10	55845848	55902126	56279	1	Unc5a-201	53918	Unc5a-201;Unc5a-202;Unc5a-203;Hk3-201;Hk3-202	Unc5a;Unc5a;Unc5a;Hk3;Hk3	0;0;0;18661;12067	TRUE	FALSE	FALSE	FALSE	FALSE	TRUE	TRUE	FALSE	FALSE	Exon	7	12	ENSMOCG00000020151	16	conserved gene and region	NA
cg15044168	NA	NA	NA	NA	NA	0.0687634854803894	NA	NA	NA	Microtus_ochrogaster.MicOch1.0.100	cg15044168	101999949	Tfap2b	Tfap2b_Intron	JH996482.1	923051	923100	50	+	923099	923100	TTCCAGATGTTAGTCCACACCTATTCATCCATGGTGAGTTTGGATTCACG	Intron (Tfap2b-201/Tfap2b, intron 1 of 6)	138	919615	944848	25234	1	Tfap2b-201	3436	Tfap2b-201;Tfap2b-202	Tfap2b;Tfap2b	0;0	TRUE	FALSE	FALSE	FALSE	FALSE	FALSE	TRUE	FALSE	FALSE	Intron	28	54	ENSMOCG00000015002	JH996482.1	conserved gene and region	NA
cg14882408	-0.188373935865713	NA	NA	NA	NA	NA	NA	NA	NA	Microtus_ochrogaster.MicOch1.0.100	cg14882408	101988170	Clta	Clta_Exon	LG5	39186055	39186104	50	+	39186103	39186104	GCTGTCTAGGGTGGCAGATGAAGCTTTCTACAAACAACCCTTCGCTGACG	Exon (Clta-201/Clta, exon 5 of 7)	358	39169574	39188676	19103	1	Clta-201	16481	Clta-201;Clta-202;Clta-203;Clta-204	Clta;Clta;Clta;Clta	0;0;0;0	TRUE	FALSE	FALSE	FALSE	FALSE	TRUE	TRUE	FALSE	FALSE	Exon	6	6	ENSMOCG00000018642	LG5	conserved gene and region	NA
cg01831882	NA	0.0256065314910278	NA	NA	NA	0.0540335255056346	NA	NA	NA	Microtus_ochrogaster.MicOch1.0.100	cg01831882	106143856	Foxg1	Foxg1_Exon	1	69209552	69209601	50	+	69209600	69209601	GCGACATGGGCCAGTAGAGGGAGCCGGCGCGGTCCATGAAGGTGAGGCCG	Promoter (<=1kb)	1	69209016	69210455	1440	2	Foxg1-201	854	Foxg1-201	Foxg1	0	TRUE	FALSE	TRUE	FALSE	FALSE	TRUE	FALSE	FALSE	FALSE	Exon	8	55	ENSMOCG00000008016	1	conserved gene and region	1
cg09673208	-0.0109525933009983	NA	NA	NA	NA	NA	NA	NA	NA	Microtus_ochrogaster.MicOch1.0.100	cg09673208	NA	Tenm4	Tenm4_Intergenic_upstream	22	3711648	3711697	50	+	3711648	3711649	CGGCGTCCCTGCCAGCACTGCTGCCCCACATGAAACAGCTGCAATCCCGA	Distal Intergenic	15	3043443	3494261	450819	2	Tenm4-202	-217387	NA	NA	NA	FALSE	TRUE	FALSE	FALSE	FALSE	FALSE	FALSE	FALSE	TRUE	Intergenic_upstream	5	27	ENSMOCG00000007967	22	conserved gene but different region	22
cg02709617	NA	NA	NA	NA	NA	0.428284457691107	NA	NA	NA	Microtus_ochrogaster.MicOch1.0.100	cg02709617	101980800	Hs6st3	Hs6st3_Exon	17	31156188	31156237	50	-	31156236	31156237	GGCCTGAGAGCGGGACCATGGATGAAAGGTTCAACAAGTGGCTGCTGACG	Promoter (<=1kb)	11	31156205	31804927	648723	1	Hs6st3-201	0	Hs6st3-201	Hs6st3	0	TRUE	FALSE	TRUE	FALSE	FALSE	TRUE	FALSE	FALSE	FALSE	Exon	3	4	ENSMOCG00000017153	17	conserved gene and region	17
cg24813264	0.0299651821600135	NA	NA	NA	NA	0.169673252328864	NA	NA	NA	Microtus_ochrogaster.MicOch1.0.100	cg24813264	101987377	Plp1	Plp1_Exon	JH996447.1	6060468	6060517	50	+	6060516	6060517	CCTTGCCGCAGATGGTGGTCTTGTAGTCGCCAAAGATCTGCCTGACTGCG	Exon (Plp1-201/Plp1, exon 3 of 7)	103	6054965	6069968	15004	2	Plp1-201	9451	Plp1-201	Plp1	0	TRUE	FALSE	FALSE	FALSE	FALSE	TRUE	FALSE	FALSE	FALSE	Exon	8	8	ENSMOCG00000005578	JH996447.1	conserved gene and region	NA
cg16804284	NA	NA	NA	NA	0.0267570604373462	NA	NA	NA	NA	Microtus_ochrogaster.MicOch1.0.100	cg16804284	106143856	Foxg1	Foxg1_Exon	1	69209442	69209491	50	-	69209490	69209491	GTTCTGAGTCAACACGGAGCTGTAGGGCATGGGGTGGCTGGGGTAGGCCG	Promoter (<=1kb)	1	69209016	69210455	1440	2	Foxg1-201	964	Foxg1-201	Foxg1	0	TRUE	FALSE	TRUE	FALSE	FALSE	TRUE	FALSE	FALSE	FALSE	Exon	8	55	ENSMOCG00000008016	1	conserved gene and region	1
cg15148667	0.0757117812873515	NA	NA	NA	NA	NA	NA	NA	NA	Microtus_ochrogaster.MicOch1.0.100	cg15148667	101993142	Lbx1	Lbx1_Intergenic_downstream	8	72826117	72826166	50	-	72826117	72826118	CGCAGGCAAACAGCTCCATATAATTCTTTCAGTGGAGAGTAATTAATCAC	Distal Intergenic	7	72832928	72835604	2677	2	Lbx1-201	9487	NA	NA	NA	FALSE	TRUE	FALSE	FALSE	FALSE	FALSE	FALSE	FALSE	TRUE	Intergenic_downstream	33	66	ENSMOCG00000018337	8	mapped to different genes	NA
cg26864094	0.242224194073192	NA	NA	NA	NA	1.37919849338484	NA	NA	NA	Microtus_ochrogaster.MicOch1.0.100	cg26864094	101992582	Ddx3x	Ddx3x_threeUTR	10	39821476	39821525	50	+	39821476	39821477	CGATTCACATTACTCTGTTCAAGCTGCGTTGAGATGTTAAACTGGCTTAC	3' UTR	8	39809005	39822964	13960	1	Ddx3x-201	12471	Ddx3x-201	Ddx3x	0	TRUE	FALSE	FALSE	FALSE	TRUE	TRUE	FALSE	FALSE	FALSE	threeUTR	2	6	ENSMOCG00000014170	10	mapped to different genes	NA
cg15425233	0.0481110418327042	NA	NA	NA	NA	NA	NA	NA	NA	Microtus_ochrogaster.MicOch1.0.100	cg15425233	101989880	Garem2	Garem2_Exon	LG3	45928097	45928146	50	-	45928097	45928098	CGCAGCGCCAGCCCCAGCACCACCGTCTTGGAGATGATGCTAACCAGCTT	Exon (Garem2-201/Garem2, exon 4 of 6)	356	45923964	45938126	14163	2	Garem2-201	9980	Garem2-201	Garem2	0	TRUE	FALSE	FALSE	FALSE	FALSE	TRUE	FALSE	FALSE	FALSE	Exon	2	2	ENSMOCG00000003375	LG3	conserved gene and region	LG3
cg15430884	-0.028006862044509	NA	NA	NA	NA	NA	NA	NA	NA	Microtus_ochrogaster.MicOch1.0.100	cg15430884	NA	Bnc2	Bnc2_Intron	10	22210111	22210160	50	+	22210159	22210160	TCCAGTTAATTAAGATGCTCCTATAAACAATTAAGCTTCCTGTAGGATCG	Intron (Bnc2-201/Bnc2, intron 5 of 7)	8	22077951	22478793	400843	2	Bnc2-201	268633	Bnc2-201;Bnc2-202;Bnc2-203;Bnc2-204	Bnc2;Bnc2;Bnc2;Bnc2	0;0;0;0	TRUE	FALSE	FALSE	FALSE	FALSE	FALSE	TRUE	FALSE	FALSE	Intron	71	100	ENSMOCG00000015132	10	conserved gene and region	NA
cg11103841	-0.0434410443277656	NA	NA	NA	NA	NA	NA	NA	NA	Microtus_ochrogaster.MicOch1.0.100	cg11103841	101989956	Grhl3	Grhl3_Promoter	10	49237471	49237520	50	-	49237471	49237472	CGAAACCATGATTGCCAGGAGCAAATTTTTGTCGTGCACGAGGTGTGTTA	Promoter (6-7kb)	8	49244453	49261184	16732	1	Grhl3-201	-6982	NA	NA	NA	FALSE	TRUE	TRUE	FALSE	FALSE	FALSE	FALSE	FALSE	FALSE	Promoter	2	2	ENSMOCG00000001299	10	conserved gene but different region	10
cg11202337	NA	NA	NA	0.399222029899387	NA	0.23176985031237	NA	NA	NA	Microtus_ochrogaster.MicOch1.0.100	cg11202337	101986286	Zic5	Zic5_Intergenic_downstream	17	34125086	34125135	50	+	34125134	34125135	ATTTTTCACCATTCACACAGTACTTGTATTAAATAAACAAAGAACAATCG	Distal Intergenic	11	34130110	34136420	6311	2	Zic5-201	11285	Zic5-201	Zic5	0	FALSE	TRUE	FALSE	FALSE	FALSE	FALSE	FALSE	FALSE	TRUE	Intergenic_downstream	21	27	ENSMOCG00000003890	17	mapped to different genes	NA
cg15685296	0.00402335500143276	NA	NA	NA	NA	NA	NA	NA	NA	Microtus_ochrogaster.MicOch1.0.100	cg15685296	102000680	Hoxb5	Hoxb5_Exon	JH996461.1	4084529	4084578	50	-	4084577	4084578	AGGCCGAGGAGCGGTTGACGCTGAGGTCCATCCCATTGTAATTGTAGCCG	Promoter (<=1kb)	117	4082260	4084991	2732	2	Hoxb5-201	413	Hoxb5-201;Hoxb6-201	Hoxb5;Hoxb6	0;0	TRUE	FALSE	TRUE	FALSE	FALSE	TRUE	FALSE	FALSE	FALSE	Exon	13	34	ENSMOCG00000014523	JH996461.1	conserved gene and region	JH996461.1
cg11942953	-0.231140035737296	NA	NA	NA	NA	NA	NA	NA	NA	Microtus_ochrogaster.MicOch1.0.100	cg11942953	101989352	Rbl2	Rbl2_fiveUTR	JH996484.1	2210861	2210910	50	-	2210909	2210910	GATTGAATAGTTTTGCCAAGACCCATTTCATCTGCTAAGATGCAGTTTCG	5' UTR	140	2076721	2130216	53496	2	Rbl2-201	-80694	NA	NA	NA	TRUE	FALSE	FALSE	TRUE	FALSE	TRUE	FALSE	FALSE	FALSE	fiveUTR	5	12	ENSMOCG00000002758	JH996484.1	mapped to different genes	NA
cg19282646	NA	NA	NA	NA	NA	0.00291861691500836	NA	NA	NA	Microtus_ochrogaster.MicOch1.0.100	cg19282646	101998742	Nr4a2	Nr4a2_Intergenic_downstream	4	68450962	68451011	50	-	68451010	68451011	TCTTGTATGCTGTCATCCCCTGAGCCTGATAACACAAAATCATTTCCACG	Distal Intergenic	3	68924253	68932664	8412	2	Nr4a2-201	481702	NA	NA	NA	FALSE	TRUE	FALSE	FALSE	FALSE	FALSE	FALSE	FALSE	TRUE	Intergenic_downstream	36	61	ENSMOCG00000004312	4	mapped to different genes	NA
cg19296119	NA	NA	NA	NA	NA	-0.0302924575321968	NA	NA	NA	Microtus_ochrogaster.MicOch1.0.100	cg19296119	101999760	Insyn1	Insyn1_Intergenic_upstream	JH996479.1	1318248	1318297	50	+	1318296	1318297	TGCCTATCAGAGGCTAATAATACTGCAGCAGCGTGTTAATTGCAAAGACG	Distal Intergenic	135	1336738	1348740	12003	1	Insyn1-201	-18441	NA	NA	NA	FALSE	TRUE	FALSE	FALSE	FALSE	FALSE	FALSE	FALSE	TRUE	Intergenic_upstream	3	4	ENSMOCG00000003686	JH996479.1	mapped to different genes	NA
cg12156848	0.0121446119736614	NA	NA	NA	NA	NA	NA	NA	NA	Microtus_ochrogaster.MicOch1.0.100	cg12156848	101994256	Rora	Rora_Exon	5	70303191	70303240	50	+	70303191	70303192	CGAGCTCATGGGCAAGGCTGTGCAAGGAAGCGCTCTGTACCATGCCTGCC	Exon (NA, exon 1 of 3)	4	70121307	70855467	734161	2	Rora-202	552227	Rora-202	Rora	0	TRUE	FALSE	FALSE	FALSE	FALSE	TRUE	TRUE	FALSE	FALSE	Exon	6	18	ENSMOCG00000016886	5	conserved gene and region	NA
cg16674672	-0.0571887685002203	NA	NA	NA	NA	NA	NA	NA	NA	Microtus_ochrogaster.MicOch1.0.100	cg16674672	101995225	Zfp281	Zfp281_Intergenic_upstream	6	27275476	27275525	50	+	27275476	27275477	CGTTACCAAGGACAACATCATAAATAAAAGTGTTTGTGAAATTTTACCTG	Distal Intergenic	5	27318775	27326358	7584	1	Zfp281-201	-43250	NA	NA	NA	FALSE	TRUE	FALSE	FALSE	FALSE	FALSE	FALSE	FALSE	TRUE	Intergenic_upstream	3	8	ENSMOCG00000011619	6	conserved gene but different region	NA
cg12289745	0.201542941215811	NA	NA	NA	NA	NA	NA	NA	NA	Microtus_ochrogaster.MicOch1.0.100	cg12289745	101992680	Vax1	Vax1_Promoter	8	86666685	86666734	50	-	86666733	86666734	GTTTCTGTCCTTGTCCCCAATCAAGTAGGGGTTTAGCCAGTGAATAAACG	Promoter (<=1kb)	7	86662130	86666236	4107	2	Vax1-201	-498	Vax1-201	Vax1	0	FALSE	TRUE	TRUE	FALSE	FALSE	FALSE	FALSE	FALSE	FALSE	Promoter	12	18	ENSMOCG00000008001	8	conserved gene and region	NA
cg21576760	NA	NA	NA	NA	NA	-0.139688156640204	NA	NA	NA	Microtus_ochrogaster.MicOch1.0.100	cg21576760	NA	Ankfn1	Ankfn1_Exon	7	65645604	65645653	50	-	65645652	65645653	AGAAAGGACACATTGTGACCCATTTCCAACACCTCCTGTGTGTAGAGGCG	Promoter (5-6kb)	6	65611775	65640376	28602	2	Ankfn1-201	-5277	NA	NA	NA	TRUE	FALSE	TRUE	FALSE	FALSE	TRUE	FALSE	FALSE	FALSE	Exon	6	10	ENSMOCG00000005282	7	mapped to different genes	NA
cg27149782	0.0265718249113351	NA	NA	NA	NA	NA	NA	NA	NA	Microtus_ochrogaster.MicOch1.0.100	cg27149782	102001415	Zfhx3	Zfhx3_Exon	4	18905358	18905407	50	-	18905406	18905407	ACCACTGTCCTTGGGGCAGCTGGGGTCTTTGGGACCCTCCACCGGGCTCG	Exon (Zfhx3-201/Zfhx3, exon 9 of 9)	3	18901001	19060653	159653	2	Zfhx3-201	155246	Zfhx3-201;Zfhx3-202	Zfhx3;Zfhx3	0;0	TRUE	FALSE	FALSE	FALSE	FALSE	TRUE	FALSE	FALSE	FALSE	Exon	50	158	ENSMOCG00000017998	4	conserved gene and region	4
cg12717057	0.0503640195544853	NA	NA	NA	NA	NA	NA	NA	NA	Microtus_ochrogaster.MicOch1.0.100	cg12717057	NA	gene:ENSMOCG00000008853	gene:ENSMOCG00000008853_Exon	LG8	17354795	17354844	50	-	17354843	17354844	CGAATTGATGGGCGAGTACGGGGAAACCTGCGCCAGGCAGCCATCGACCG	Exon (NA, exon 15 of 3)	360	17374639	17376303	1665	2	transcript:ENSMOCT00000011383	21508	NA	NA	NA	TRUE	FALSE	FALSE	FALSE	FALSE	TRUE	TRUE	FALSE	FALSE	Exon	7	8	NA	NA	mapped to different genes	NA
cg03873904	NA	NA	NA	NA	NA	-0.315411679152353	NA	NA	NA	Microtus_ochrogaster.MicOch1.0.100	cg03873904	101985044	Hoxc8	Hoxc8_Exon	15	1262505	1262554	50	+	1262553	1262554	AGGCTTCTCACCGTGGGGTCTCATCCATGGAAACATGAGGCTGGGAGACG	Promoter (<=1kb)	9	1259548	1263272	3725	2	Hoxc8-201	718	Hoxc8-201	Hoxc8	0	TRUE	FALSE	TRUE	FALSE	FALSE	TRUE	TRUE	FALSE	FALSE	Exon	13	21	ENSMOCG00000016249	15	mapped to different genes	NA
cg25047559	-0.0256243700428195	NA	NA	NA	NA	NA	NA	NA	NA	Microtus_ochrogaster.MicOch1.0.100	cg25047559	101988203	Zeb2	Zeb2_Intron	4	59162163	59162212	50	-	59162163	59162164	CGGCGGCTTTCTGAGGTGAGAGAAACTGACAGCACTAACTCTCCAGGGCA	Intron (Zeb2-201/Zeb2, intron 2 of 9)	3	59089082	59217173	128092	2	Zeb2-201	54961	Zeb2-201	Zeb2	0	TRUE	FALSE	FALSE	FALSE	FALSE	FALSE	TRUE	FALSE	FALSE	Intron	100	201	ENSMOCG00000016943	4	conserved gene and region	NA
cg02681015	0.061407547017932	NA	NA	NA	0.381092423476172	NA	NA	NA	NA	Microtus_ochrogaster.MicOch1.0.100	cg02681015	101995421	Prdm16	Prdm16_Exon	JH996468.1	2017521	2017570	50	+	2017569	2017570	ACTTACTTTTGGCTAGCTTCCTCGCCCTCGCCTTGGATCGCATGGTGTCG	Promoter (<=1kb)	124	1704742	2017563	312822	2	Prdm16-201	0	Prdm16-201;Prdm16-202	Prdm16;Prdm16	0;0	TRUE	FALSE	TRUE	FALSE	FALSE	TRUE	TRUE	FALSE	FALSE	Exon	3	31	ENSMOCG00000017346	JH996468.1	conserved gene but different region	JH996468.1
cg21627130	NA	NA	NA	NA	NA	0.104735828742398	NA	NA	NA	Microtus_ochrogaster.MicOch1.0.100	cg21627130	101986480	Gjb1	Gjb1_Exon	X	22530507	22530556	50	+	22530555	22530556	GCAGCTTGTTGATCTCATTCTGCTTGTATTCAGGTGAGAGGCGGTGGCCG	Exon (Gjb1-201/Gjb1, exon 2 of 2)	18	22529772	22538035	8264	2	Gjb1-201	7479	Gjb1-201	Gjb1	0	TRUE	FALSE	FALSE	FALSE	FALSE	TRUE	FALSE	FALSE	FALSE	Exon	2	3	ENSMOCG00000009230	X	conserved gene and region	NA
cg13635516	0.017833123307859	NA	NA	NA	0.0465207275069842	NA	NA	NA	NA	Microtus_ochrogaster.MicOch1.0.100	cg13635516	101998257	Nol4l	Nol4l_Intron	LG8	26135922	26135971	50	+	26135970	26135971	CCAAGACCTCCTTTCTGCTTCGCTGAACCTCCATCTTCTTTCAAATCACG	Intron (Nol4l-201/Nol4l, intron 1 of 10)	360	26050980	26175758	124779	2	Nol4l-201	39787	Nol4l-201	Nol4l	0	TRUE	FALSE	FALSE	FALSE	FALSE	FALSE	TRUE	FALSE	FALSE	Intron	8	28	ENSMOCG00000022708	LG8	conserved gene but different region	NA
cg17235569	-0.0780773069770347	NA	NA	NA	NA	NA	NA	NA	NA	Microtus_ochrogaster.MicOch1.0.100	cg17235569	101992459	Clk2	Clk2_Exon	JH996446.1	3058751	3058800	50	-	3058751	3058752	CGACGCTGAGGGCCACCTCATCTACCACGTCGGGGACTGGCTACAAGAGC	Exon (Clk2-201/Clk2, exon 3 of 12)	102	3055611	3065748	10138	1	Clk2-201	3140	Clk2-201	Clk2	0	TRUE	FALSE	FALSE	FALSE	FALSE	TRUE	FALSE	FALSE	FALSE	Exon	9	10	ENSMOCG00000014182	JH996446.1	conserved gene and region	JH996446.1
cg02473887	-0.0737835808841874	NA	NA	NA	NA	NA	NA	NA	NA	Microtus_ochrogaster.MicOch1.0.100	cg02473887	101998454	Srsf9	Srsf9_Exon	2	5244556	5244605	50	+	5244604	5244605	AGAAGCACCAGCTATGGCTACTCACGGTCTCGGTCTGGGTCAAGGGGCCG	Exon (Srsf9-201/Srsf9, exon 4 of 4)	2	5237837	5245976	8140	1	Srsf9-201	6719	Srsf9-201;Gatc-201	Srsf9;Gatc	0;9171	TRUE	FALSE	FALSE	FALSE	FALSE	TRUE	FALSE	FALSE	FALSE	Exon	1	2	ENSMOCG00000021163	2	mapped to different genes	NA
cg04294034	NA	NA	NA	NA	NA	-0.49919984327873	NA	NA	NA	Microtus_ochrogaster.MicOch1.0.100	cg04294034	101999236	Asic2	Asic2_Intron	7	17440996	17441045	50	-	17441044	17441045	TGCAGGCATCTGATTAATGATAGGGCTGTAATCATCTTTACACAATCCCG	Intron (Asic2-201/Asic2, intron 1 of 9)	6	17074271	18162903	1088633	1	Asic2-201	366725	Asic2-201	Asic2	0	TRUE	FALSE	FALSE	FALSE	FALSE	FALSE	TRUE	FALSE	FALSE	Intron	3	10	ENSMOCG00000011922	7	conserved gene and region	NA
cg14562573	NA	NA	NA	NA	NA	0.001461466321321	NA	NA	NA	Microtus_ochrogaster.MicOch1.0.100	cg14562573	102002714	Mid2	Mid2_Intergenic_upstream	JH996447.1	2280430	2280479	50	-	2280478	2280479	TCCTTTGTTCCCGCATATGGAGGTAGCAGAAGCTGACAAGCTCAGAGTCG	Distal Intergenic	103	1918523	2016388	97866	2	Mid2-201	-264091	NA	NA	NA	FALSE	TRUE	FALSE	FALSE	FALSE	FALSE	FALSE	FALSE	TRUE	Intergenic_upstream	12	24	ENSMOCG00000019778	JH996447.1	mapped to different genes	JH996447.1
cg08811838	0.572684743389669	NA	NA	0.150128748475217	NA	NA	NA	NA	NA	Microtus_ochrogaster.MicOch1.0.100	cg08811838	101986692	Pax6	Pax6_fiveUTR	JH996428.1	950028	950077	50	+	950076	950077	GAAGTTTCCACGCAGGAGCCCAAACTTTCTACTTCCAGCGAAAGCCCGCG	Promoter (<=1kb)	84	950058	971045	20988	1	Pax6-202	0	Pax6-201;Pax6-202	Pax6;Pax6	0;0	TRUE	FALSE	TRUE	TRUE	FALSE	TRUE	TRUE	FALSE	FALSE	fiveUTR	2	77	ENSMOCG00000017625	JH996428.1	conserved gene and region	JH996428.1
cg16492924	0.143211156155833	NA	NA	0.142652600651252	NA	NA	NA	NA	NA	Microtus_ochrogaster.MicOch1.0.100	cg16492924	101984569	Hoxc4	Hoxc4_Promoter	15	1257656	1257705	50	-	1257704	1257705	ACTCAGCATTTTGAAAGATACTATTTTTCACAAATCACAAATGGCTTTCG	Promoter (1-2kb)	9	1217914	1255720	37807	2	Hoxc4-201	-1985	Hoxc4-201;Hoxc8-201	Hoxc4;Hoxc8	0;0	FALSE	TRUE	TRUE	FALSE	FALSE	FALSE	FALSE	FALSE	FALSE	Promoter	11	170	ENSMOCG00000014873	15	mapped to different genes	NA
cg16524928	0.160490890169895	NA	NA	0.0373338136178714	NA	NA	NA	NA	NA	Microtus_ochrogaster.MicOch1.0.100	cg16524928	101984336	Nkx2-2	Nkx2-2_Promoter	JH996433.1	1629086	1629135	50	+	1629134	1629135	TATGGACTGATCGCTCGGGCAATGGCCCATTTTTTCCTCGCCACCAGCCG	Promoter (<=1kb)	89	1629463	1632132	2670	1	Nkx2-2-201	-328	Nkx2-2-201	Nkx2-2	0	FALSE	TRUE	TRUE	FALSE	FALSE	FALSE	FALSE	FALSE	FALSE	Promoter	22	30	ENSMOCG00000016851	JH996433.1	conserved gene but different region	JH996433.1
cg09219207	NA	NA	NA	NA	NA	0.244082135522382	NA	NA	NA	Microtus_ochrogaster.MicOch1.0.100	cg09219207	101996695	Anxa1	Anxa1_Intergenic_downstream	8	49743020	49743069	50	+	49743068	49743069	TCCTTTGTTGGTGCTTTTGAACTCCCTGGTCGTGGGCTACAAAGAGTCCG	Distal Intergenic	7	49964976	49983918	18943	2	Anxa1-201	240849	NA	NA	NA	FALSE	TRUE	FALSE	FALSE	FALSE	FALSE	FALSE	FALSE	TRUE	Intergenic_downstream	8	8	ENSMOCG00000014540	8	conserved gene but different region	NA
cg16713026	NA	NA	NA	NA	NA	-0.123805637058747	NA	NA	NA	Microtus_ochrogaster.MicOch1.0.100	cg16713026	101984467	Pex14	Pex14_Intron	10	83897938	83897987	50	-	83897986	83897987	CCCCCTGCTGTGAGTGTTATTTGTTTAAATCTGTAGATTCCCACAGCGCG	Intron (Pex14-201/Pex14, intron 2 of 8)	8	83858993	83996427	137435	1	Pex14-201	38945	Pex14-201;Pex14-202	Pex14;Pex14	0;0	TRUE	FALSE	FALSE	FALSE	FALSE	FALSE	TRUE	FALSE	FALSE	Intron	98	142	ENSMOCG00000012379	10	conserved gene and region	NA
cg03454461	-0.0145483369714523	NA	NA	NA	NA	NA	NA	NA	NA	Microtus_ochrogaster.MicOch1.0.100	cg03454461	101984030	Zfp64	Zfp64_Intergenic_upstream	LG8	9393096	9393145	50	+	9393144	9393145	TAATTTTCAGGAAAGCTGGTTTTAACAGCCCTATTAGTTTTACAATTCCG	Distal Intergenic	360	9589894	9622111	32218	1	Zfp64-202	-196749	NA	NA	NA	FALSE	TRUE	FALSE	FALSE	FALSE	FALSE	FALSE	FALSE	TRUE	Intergenic_upstream	18	22	ENSMOCG00000004895	LG8	mapped to different genes	NA
cg12017700	0.445437185417635	1.0997704595109	0.142310548414955	NA	NA	NA	NA	NA	NA	Microtus_ochrogaster.MicOch1.0.100	cg12017700	101986596	Igf2bp3	Igf2bp3_fiveUTR	LG3	45044505	45044554	50	+	45044553	45044554	ATTTGTAGTTTGAACACGTGGCTCATTCAAAAAGCCGGACACTCGGAGCG	Promoter (<=1kb)	356	45044511	45184528	140018	1	Igf2bp3-201	0	Igf2bp3-201	Igf2bp3	0	TRUE	FALSE	TRUE	TRUE	FALSE	TRUE	FALSE	FALSE	FALSE	fiveUTR	5	11	ENSMOCG00000001740	LG3	conserved gene but different region	LG3
cg02376954	-0.0120344695392326	NA	-0.0409706103359988	NA	NA	NA	NA	NA	NA	Microtus_ochrogaster.MicOch1.0.100	cg02376954	101999353	Dazap1	Dazap1_Exon	LG1	3512095	3512144	50	+	3512095	3512096	CGAAAGTAATAAATCCAAAACCTAGCCAACGACGAAGAGTGAATCAAGGT	Exon (Dazap1-201/Dazap1, exon 7 of 12)	352	3504634	3526931	22298	2	Dazap1-201	14787	Dazap1-201;Dazap1-202	Dazap1;Dazap1	0;0	TRUE	FALSE	FALSE	FALSE	FALSE	TRUE	TRUE	FALSE	FALSE	Exon	6	6	ENSMOCG00000016931	LG1	conserved gene and region	NA
cg11545945	NA	NA	NA	NA	NA	-0.279242777105702	NA	NA	NA	Microtus_ochrogaster.MicOch1.0.100	cg11545945	101994280	Poll	Poll_Intergenic_downstream	8	73150976	73151025	50	-	73151024	73151025	GTGATGACAAATGCCCGTTATCAGCGAACGAGGCCGATGACAAATGGGCG	Distal Intergenic	7	73162733	73170888	8156	2	Poll-201	19912	NA	NA	NA	FALSE	TRUE	FALSE	FALSE	FALSE	FALSE	FALSE	FALSE	TRUE	Intergenic_downstream	14	14	ENSMOCG00000006566	8	mapped to different genes	8
cg04707251	NA	NA	NA	NA	NA	-0.262822975894249	NA	NA	NA	Microtus_ochrogaster.MicOch1.0.100	cg04707251	101985915	Hnrnpll	Hnrnpll_Exon	LG3	36215804	36215853	50	+	36215804	36215805	CGTCTAAATGTTATTAGGAATGACAATGACAGTTGGGACTACACTAAACC	Exon (Hnrnpll-201/Hnrnpll, exon 6 of 13)	356	36201389	36235228	33840	1	Hnrnpll-201	14415	Hnrnpll-201;Hnrnpll-202	Hnrnpll;Hnrnpll	0;0	TRUE	FALSE	FALSE	FALSE	FALSE	TRUE	FALSE	FALSE	FALSE	Exon	5	6	ENSMOCG00000013968	LG3	conserved gene and region	NA
cg09387107	NA	NA	NA	NA	NA	-0.128462126759591	NA	NA	NA	Microtus_ochrogaster.MicOch1.0.100	cg09387107	102000587	Nptn	Nptn_Exon	JH996479.1	1474183	1474232	50	+	1474231	1474232	AACCGGGCAGAGTCTTTCAGACAGCTGTGGGACGGTGCTCGGAAGCGCCG	Exon (Nptn-201/Nptn, exon 2 of 9)	135	1430873	1511438	80566	1	Nptn-201	43310	Nptn-201;Nptn-202;Nptn-203;Nptn-204	Nptn;Nptn;Nptn;Nptn	0;0;0;0	TRUE	FALSE	FALSE	FALSE	FALSE	TRUE	TRUE	FALSE	FALSE	Exon	20	22	ENSMOCG00000002921	JH996479.1	conserved gene and region	JH996479.1
cg14925722	-0.0261214090956538	NA	NA	NA	NA	NA	NA	NA	NA	Microtus_ochrogaster.MicOch1.0.100	cg14925722	102002494	Cited2	Cited2_Promoter	LG4	9369065	9369114	50	+	9369113	9369114	AGCCCTCCTCATCCTGTTGTTGCACATCCTGTTGTTATTCCCCAGCTTCG	Promoter (<=1kb)	357	9366969	9369432	2464	2	Cited2-201	318	Cited2-201	Cited2	0	TRUE	FALSE	TRUE	FALSE	FALSE	FALSE	TRUE	FALSE	FALSE	Promoter	5	13	ENSMOCG00000014374	LG4	conserved gene but different region	LG4
cg16454989	0.0305521114752945	NA	0.0452805802690046	NA	NA	NA	NA	NA	NA	Microtus_ochrogaster.MicOch1.0.100	cg16454989	101984122	Grin3a	Grin3a_Exon	LG5	44415916	44415965	50	-	44415916	44415917	CGGCAACAGCAGACAGACCCTGCTCAGCAGCCACCACAAACTCAGTCTCC	Promoter (<=1kb)	358	44231507	44415979	184473	2	Grin3a-201	14	Grin3a-201;Grin3a-202	Grin3a;Grin3a	0;0	TRUE	FALSE	TRUE	FALSE	FALSE	TRUE	FALSE	FALSE	FALSE	Exon	5	5	ENSMOCG00000021661	LG5	conserved gene and region	LG5
cg13585349	NA	NA	NA	NA	NA	0.0980183850058428	NA	NA	NA	Microtus_ochrogaster.MicOch1.0.100	cg13585349	101983064	Pcdhac2	Pcdhac2_Intron	18	25669462	25669511	50	-	25669510	25669511	GAGTGGGCGGTAGGCAGGCTCCAGAGTGCTGTCTGGCAAGATAGTCCCCG	Intron (Pcdhac2-201/Pcdhac2, intron 3 of 3)	12	25632433	25680937	48505	1	Pcdhac2-201	37029	Pcdhac2-201	Pcdhac2	0	TRUE	FALSE	FALSE	FALSE	FALSE	FALSE	TRUE	FALSE	FALSE	Intron	1	5	ENSMOCG00000014493	18	conserved gene and region	NA
cg18787121	NA	NA	NA	NA	NA	0.135315137284243	NA	NA	NA	Microtus_ochrogaster.MicOch1.0.100	cg18787121	102001972	Hoxb9	Hoxb9_Exon	JH996461.1	4116098	4116147	50	+	4116146	4116147	ATTTCCTCACTTTTTATAACTTACTTTGATCCGGCCTCTCTTTGTCCTCG	Promoter (<=1kb)	117	4113177	4116720	3544	2	Hoxb9-201	573	Hoxb9-201	Hoxb9	0	TRUE	FALSE	TRUE	FALSE	FALSE	TRUE	TRUE	FALSE	FALSE	Exon	12	23	ENSMOCG00000020312	JH996461.1	mapped to different genes	JH996461.1
cg04515429	-0.0672497287577501	NA	NA	NA	NA	NA	NA	NA	NA	Microtus_ochrogaster.MicOch1.0.100	cg04515429	101996062	Agap1	Agap1_Intron	LG4	62156233	62156282	50	-	62156281	62156282	TCAAGTGATTATGTATGTACAACTCTCCACAGCAATGAAAAATTAATACG	Intron (Agap1-203/Agap1, intron 9 of 17)	357	61934735	62234059	299325	2	Agap1-203	77777	Agap1-203;Agap1-202;Agap1-201	Agap1;Agap1;Agap1	0;0;0	TRUE	FALSE	FALSE	FALSE	FALSE	FALSE	TRUE	FALSE	FALSE	Intron	27	28	ENSMOCG00000017793	LG4	conserved gene and region	NA
cg15179336	-0.0430590306686162	NA	NA	NA	NA	NA	NA	NA	NA	Microtus_ochrogaster.MicOch1.0.100	cg15179336	101987525	Hdac4	Hdac4_Intergenic_upstream	LG4	59429297	59429346	50	-	59429297	59429298	CGGAATGTGGATTAATTAAATTGAGAGGGAAGATAATGAAAAATATTCCC	Distal Intergenic	357	59564211	59792612	228402	1	Hdac4-201	-134914	NA	NA	NA	FALSE	TRUE	FALSE	FALSE	FALSE	FALSE	FALSE	FALSE	TRUE	Intergenic_upstream	2	3	ENSMOCG00000005287	LG4	mapped to different genes	NA
cg00106940	NA	0.430580978660556	0.0915067824701732	NA	NA	NA	NA	NA	NA	Microtus_ochrogaster.MicOch1.0.100	cg00106940	101993657	Sox2	Sox2_Exon	1	66076278	66076327	50	-	66076278	66076279	CGGCCCCGGCGGAAAACCAAGACGCTCATGAAGAAGGATAAGTACACGCT	Promoter (<=1kb)	1	66075942	66076901	960	1	Sox2-201	336	Sox2-201	Sox2	0	TRUE	FALSE	TRUE	FALSE	FALSE	TRUE	FALSE	FALSE	FALSE	Exon	6	65	ENSMOCG00000008169	1	mapped to different genes	1
cg05010284	-0.0780457885226255	NA	NA	NA	NA	NA	NA	NA	NA	Microtus_ochrogaster.MicOch1.0.100	cg05010284	101994569	Add3	Add3_Exon	8	80556234	80556283	50	+	80556234	80556235	CGGGAAGACTTGGAATGCCTTATTCAAGAACAGATGAAGAAAGGCCACAA	Exon (Add3-202/Add3, exon 2 of 13)	7	80549317	80577821	28505	1	Add3-201	6917	Add3-201;Add3-202	Add3;Add3	0;0	TRUE	FALSE	FALSE	FALSE	FALSE	TRUE	FALSE	FALSE	FALSE	Exon	2	3	ENSMOCG00000012421	8	conserved gene and region	NA
cg05039938	0.0670198054543533	NA	NA	NA	NA	NA	NA	NA	NA	Microtus_ochrogaster.MicOch1.0.100	cg05039938	101979038	Sspn	Sspn_Intergenic_downstream	JH996429.1	12497344	12497393	50	-	12497392	12497393	AACAACATTAGCTCATCCAAGCTTGTGGTTTATTTGAAAACGAAATTCCG	Distal Intergenic	85	12412972	12456951	43980	1	Sspn-201	84421	NA	NA	NA	FALSE	TRUE	FALSE	FALSE	FALSE	FALSE	FALSE	FALSE	TRUE	Intergenic_downstream	1	1	ENSMOCG00000014308	JH996429.1	conserved gene but different region	NA
cg13906190	0.148024505823084	0.0965298387494622	NA	NA	NA	NA	NA	NA	NA	Microtus_ochrogaster.MicOch1.0.100	cg13906190	101999460	Runx1t1	Runx1t1_fiveUTR	LG5	62622989	62623038	50	+	62622989	62622990	CGCAGACGCCGCCTGTGACAGTGGCAATTCCCTGCGCCCCACATCACATT	Promoter (<=1kb)	358	62623031	62771812	148782	1	Runx1t1-201	0	Runx1t1-201;Runx1t1-202	Runx1t1;Runx1t1	0;0	TRUE	FALSE	TRUE	TRUE	FALSE	TRUE	FALSE	FALSE	FALSE	fiveUTR	3	46	ENSMOCG00000017694	LG5	conserved gene and region	LG5
cg20953704	0.091101375237582	0.368045117489067	NA	NA	NA	NA	NA	NA	NA	Microtus_ochrogaster.MicOch1.0.100	cg20953704	101997893	Hoxa11	Hoxa11_Exon	JH996441.1	6111400	6111449	50	+	6111448	6111449	GTGACCTTCAGAGAGTACGCCATTGAGCCCGCCACTAAATGGCACCCCCG	Promoter (<=1kb)	97	6111151	6114803	3653	1	Hoxa11-201	249	Hoxa11-201;Hoxa10-201	Hoxa11;Hoxa10	0;0	TRUE	FALSE	TRUE	FALSE	FALSE	TRUE	FALSE	FALSE	FALSE	Exon	11	19	ENSMOCG00000004073	JH996441.1	mapped to different genes	JH996441.1
cg19971619	-0.207506846929309	NA	NA	NA	NA	NA	NA	NA	NA	Microtus_ochrogaster.MicOch1.0.100	cg19971619	101994719	Kdm5a	Kdm5a_Exon	JH996431.1	34716514	34716563	50	-	34716562	34716563	GCCTTTCTACCCAATGTGTTGTCCTTGAAAGAAGCCTTACAAAAGGCTCG	Exon (Kdm5a-201/Kdm5a, exon 20 of 28)	87	34655890	34746316	90427	1	Kdm5a-201	60624	Kdm5a-201	Kdm5a	0	TRUE	FALSE	FALSE	FALSE	FALSE	TRUE	FALSE	FALSE	FALSE	Exon	7	7	ENSMOCG00000006872	JH996431.1	conserved gene and region	NA
cg00195533	-0.0811364049054653	NA	NA	NA	NA	NA	NA	NA	NA	Microtus_ochrogaster.MicOch1.0.100	cg00195533	101985757	Flnc	Flnc_Intron	JH996434.1	6022430	6022479	50	-	6022430	6022431	CGTGACACAGCAGATGTCTCTGAGCTTTCCAGAAGGACAAGGCTGAGGGC	Intron (Flnc-202/Flnc, intron 1 of 46)	90	6020847	6048507	27661	1	Flnc-202	1583	Flnc-202;Flnc-201	Flnc;Flnc	0;0	TRUE	FALSE	FALSE	FALSE	FALSE	FALSE	TRUE	FALSE	FALSE	Intron	1	2	ENSMOCG00000009597	JH996434.1	conserved gene and region	NA
cg00317287	0.0498426327206579	NA	NA	NA	NA	NA	NA	NA	NA	Microtus_ochrogaster.MicOch1.0.100	cg00317287	101991145	Grb14	Grb14_Intergenic_downstream	4	75537436	75537485	50	+	75537436	75537437	CGGCTGCATAAACTAGATGCATGTCAGCACTAAATTTAATTATTGATCAC	Distal Intergenic	3	75742475	75746616	4142	2	Grb14-203	209131	NA	NA	NA	FALSE	TRUE	FALSE	FALSE	FALSE	FALSE	FALSE	FALSE	TRUE	Intergenic_downstream	13	17	ENSMOCG00000014352	4	conserved gene but different region	NA
cg00384342	-0.0880617604529393	NA	NA	NA	NA	NA	NA	NA	NA	Microtus_ochrogaster.MicOch1.0.100	cg00384342	102000282	Dync1i1	Dync1i1_Intron	LG10	2562174	2562223	50	-	2562174	2562175	CGTTTTATTTCTGGTGTACTTTCAAACTTGCCTCTGACTTCTGTGCTATT	Intron (Dync1i1-201/Dync1i1, intron 13 of 15)	353	2312186	2584239	272054	1	Dync1i1-201	249988	Dync1i1-201;Dync1i1-202	Dync1i1;Dync1i1	0;0	TRUE	FALSE	FALSE	FALSE	FALSE	FALSE	TRUE	FALSE	FALSE	Intron	3	9	ENSMOCG00000016558	LG10	conserved gene and region	NA
cg23181591	NA	NA	NA	NA	NA	-0.316812200736548	NA	NA	NA	Microtus_ochrogaster.MicOch1.0.100	cg23181591	101988639	Zhx2	Zhx2_fiveUTR	15	44000898	44000947	50	-	44000946	44000947	CAGTGGGGAATCTACGCCAAAACCCACATGATCTGTAACGTCAGCATGCG	Promoter (<=1kb)	9	43863405	44000958	137554	2	Zhx2-201	11	Zhx2-201	Zhx2	0	TRUE	FALSE	TRUE	TRUE	FALSE	TRUE	FALSE	FALSE	FALSE	fiveUTR	6	6	ENSMOCG00000009147	15	conserved gene but different region	15
cg17915458	NA	NA	NA	NA	NA	-0.082534482817248	NA	NA	NA	Microtus_ochrogaster.MicOch1.0.100	cg17915458	101990275	Dlgap4	Dlgap4_fiveUTR	LG8	21454676	21454725	50	-	21454676	21454677	CGTCCTCTACCTGAACCCCGATGGACTGGAATTTGGTAGCGGGACTGGGC	5' UTR	360	21440247	21588986	148740	2	Dlgap4-201	134261	Dlgap4-201;Dlgap4-202;Dlgap4-203;Dlgap4-204;Dlgap4-205	Dlgap4;Dlgap4;Dlgap4;Dlgap4;Dlgap4	0;0;0;0;0	TRUE	FALSE	FALSE	TRUE	FALSE	TRUE	TRUE	FALSE	FALSE	fiveUTR	9	19	ENSMOCG00000021531	LG8	conserved gene and region	NA
cg00956510	-0.00206554758846101	NA	NA	NA	NA	NA	NA	NA	NA	Microtus_ochrogaster.MicOch1.0.100	cg00956510	102002049	Lsamp	Lsamp_Intron	2	52825486	52825535	50	-	52825534	52825535	AAGTGGCACCTAGCAGTAAAACTGGCATTTCTCAAAATATTGGCAGATCG	Intron (Lsamp-201/Lsamp, intron 5 of 8)	2	50800142	52901713	2101572	1	Lsamp-201	2025344	Lsamp-201	Lsamp	0	TRUE	FALSE	FALSE	FALSE	FALSE	FALSE	TRUE	FALSE	FALSE	Intron	21	24	ENSMOCG00000015953	2	conserved gene and region	NA
cg12456898	0.00132454544923009	NA	NA	NA	NA	NA	NA	NA	NA	Microtus_ochrogaster.MicOch1.0.100	cg12456898	101996914	Fyn	Fyn_Exon	LG9	25351584	25351633	50	+	25351632	25351633	AGGCTTACCGATCTGTCTGTCAAAACCAAAGATGTCTGGGAAATCCCTCG	Exon (Fyn-201/Fyn, exon 6 of 11)	361	25331232	25385796	54565	1	Fyn-203	20352	Fyn-203;Fyn-201;Fyn-202	Fyn;Fyn;Fyn	0;0;0	TRUE	FALSE	FALSE	FALSE	FALSE	TRUE	TRUE	FALSE	FALSE	Exon	5	6	ENSMOCG00000018772	LG9	conserved gene and region	NA
cg16788303	0.0296831804982279	NA	NA	NA	NA	NA	NA	NA	NA	Microtus_ochrogaster.MicOch1.0.100	cg16788303	102000847	Meis1	Meis1_Promoter	JH996439.1	5216195	5216244	50	+	5216243	5216244	CAGAAAACTCCCCCTGCGGTCGACTGGAAAATGAGCTCACCCAAATCTCG	Promoter (1-2kb)	95	5073492	5214797	141306	2	Meis1-202	-1398	Meis1-201;Meis1-202	Meis1;Meis1	0;0	FALSE	TRUE	TRUE	FALSE	FALSE	FALSE	FALSE	FALSE	FALSE	Promoter	3	101	ENSMOCG00000016359	JH996439.1	conserved gene but different region	JH996439.1
cg01178121	0.0434548532134292	NA	NA	NA	NA	NA	NA	NA	NA	Microtus_ochrogaster.MicOch1.0.100	cg01178121	101982147	Sp8	Sp8_Promoter	1	53421103	53421152	50	+	53421103	53421104	CGCCTCCGCGGCACTTCAAAGCCGGAGAGGGAGCTACAATTGTGGTGGAA	Promoter (<=1kb)	1	53421168	53423833	2666	1	Sp8-201	-16	Sp8-201	Sp8	-16	FALSE	TRUE	TRUE	FALSE	FALSE	FALSE	FALSE	FALSE	FALSE	Promoter	27	51	ENSMOCG00000004492	1	conserved gene and region	1
cg16919161	0.00152281619873897	NA	NA	NA	NA	NA	NA	NA	NA	Microtus_ochrogaster.MicOch1.0.100	cg16919161	NA	Zfp423	Zfp423_Intron	JH996445.1	3833079	3833128	50	-	3833127	3833128	CCTCCTGCAACTTATAAATCAGAGAAATCATGTCTGACAGTCACTTTCCG	Intron (Zfp423-202/Zfp423, intron 4 of 6)	101	3806394	4050096	243703	2	Zfp423-201	216968	Zfp423-201;Zfp423-202;Zfp423-203;Zfp423-204	Zfp423;Zfp423;Zfp423;Zfp423	0;0;0;0	TRUE	FALSE	FALSE	FALSE	FALSE	FALSE	TRUE	FALSE	FALSE	Intron	42	48	ENSMOCG00000002689	JH996445.1	conserved gene and region	NA
cg01639959	0.142128159758326	NA	NA	NA	NA	NA	NA	NA	NA	Microtus_ochrogaster.MicOch1.0.100	cg01639959	101998925	Hoxa7	Hoxa7_fiveUTR	JH996441.1	6139658	6139707	50	+	6139658	6139659	CGACACTGAAAGCTGCCGGACAACAAATCACAGGTCAAAATTATGAGTTC	Promoter (<=1kb)	97	6139568	6141481	1914	1	Hoxa7-201	90	Hoxa7-201;Hoxa3-201	Hoxa7;Hoxa3	0;0	TRUE	FALSE	TRUE	TRUE	FALSE	TRUE	FALSE	FALSE	FALSE	fiveUTR	9	10	ENSMOCG00000001247	JH996441.1	conserved gene and region	JH996441.1
cg02150961	-0.046983259183282	NA	NA	NA	NA	NA	NA	NA	NA	Microtus_ochrogaster.MicOch1.0.100	cg02150961	101981957	Taok3	Taok3_Exon	2	7302206	7302255	50	-	7302206	7302207	CGAGAAAGAGAACTGCACAGAAAGCATGTCATGGAACTTCGGCAACAGCC	Exon (Taok3-201/Taok3, exon 16 of 19)	2	7221709	7313568	91860	1	Taok3-201	80497	Taok3-201	Taok3	0	TRUE	FALSE	FALSE	FALSE	FALSE	TRUE	FALSE	FALSE	FALSE	Exon	17	20	ENSMOCG00000015684	2	conserved gene and region	NA
cg05459845	NA	NA	NA	NA	NA	-0.131720131780204	NA	NA	NA	Microtus_ochrogaster.MicOch1.0.100	cg05459845	101997173	Polg	Polg_Intergenic_upstream	22	15137516	15137565	50	-	15137564	15137565	TGAGGTCACCGGAGCTGGCTTTTCTCACACATTTTTCATGCAAATTCGCG	Distal Intergenic	15	15203669	15222766	19098	1	Polg-201	-66153	NA	NA	NA	FALSE	TRUE	FALSE	FALSE	FALSE	FALSE	FALSE	FALSE	TRUE	Intergenic_upstream	12	18	ENSMOCG00000010126	22	mapped to different genes	NA
cg02418783	0.06104392818052	NA	NA	NA	NA	NA	NA	NA	NA	Microtus_ochrogaster.MicOch1.0.100	cg02418783	NA	Onecut2	Onecut2_Exon	18	49907123	49907172	50	+	49907123	49907124	CGATGCCTCACCAAAGACCTAGAAGGCTGCGCCATGAACCCGGAGCTGAC	Promoter (<=1kb)	12	49907099	49955139	48041	1	Onecut2-201	24	Onecut2-201	Onecut2	0	TRUE	FALSE	TRUE	FALSE	FALSE	TRUE	FALSE	FALSE	FALSE	Exon	6	15	ENSMOCG00000009200	18	conserved gene and region	18
cg25597674	-0.0498269788624842	NA	NA	NA	NA	NA	NA	NA	NA	Microtus_ochrogaster.MicOch1.0.100	cg25597674	101998257	Nol4l	Nol4l_Intergenic_downstream	LG8	26042078	26042127	50	-	26042078	26042079	CGTCAGTCCTTTCGTAACACAATTGAAAGTGTTCACACCGAAAAGCCACA	Distal Intergenic	360	26050980	26086538	35559	2	Nol4l-202	44460	NA	NA	NA	FALSE	TRUE	FALSE	FALSE	FALSE	FALSE	FALSE	FALSE	TRUE	Intergenic_downstream	8	28	ENSMOCG00000022708	LG8	mapped to different genes	NA
cg18384829	NA	NA	NA	NA	NA	0.0987952105466263	NA	NA	NA	Microtus_ochrogaster.MicOch1.0.100	cg18384829	101986678	Mef2a	Mef2a_Exon	22	25754687	25754736	50	+	25754687	25754688	CGGAGGACAGATTCAGCAAACTAAATGAAGATAGTGATTTTATTTTCAAA	Exon (Mef2a-201/Mef2a, exon 4 of 11)	15	25697113	25792131	95019	1	Mef2a-201	57574	Mef2a-201;Mef2a-202;Mef2a-203	Mef2a;Mef2a;Mef2a	0;0;0	TRUE	FALSE	FALSE	FALSE	FALSE	TRUE	TRUE	FALSE	FALSE	Exon	2	4	ENSMOCG00000020513	22	conserved gene and region	NA
cg12723445	NA	NA	0.0832486344266398	NA	NA	NA	NA	NA	NA	Microtus_ochrogaster.MicOch1.0.100	cg12723445	101996678	Nlgn2	Nlgn2_Exon	7	28939838	28939887	50	+	28939838	28939839	CGTGCAGAACCAGAGCGAGGACTGCCTGTACCTCAACCTCTACGTGCCCA	Promoter (<=1kb)	6	28939376	28949355	9980	1	Nlgn2-201	462	Nlgn2-201;Tmem256-201;Tmem256-202	Nlgn2;Tmem256;Tmem256	0;-4436;-4489	TRUE	FALSE	TRUE	FALSE	FALSE	TRUE	FALSE	FALSE	FALSE	Exon	10	14	ENSMOCG00000002770	7	conserved gene and region	7
cg16538283	NA	NA	NA	NA	NA	-0.161458740766724	NA	NA	NA	Microtus_ochrogaster.MicOch1.0.100	cg16538283	101981294	Mtss1	Mtss1_Exon	15	42834174	42834223	50	-	42834174	42834175	CGCTCATTATTACACCATTGGGCCCGGCATGTTCCCGTCATCTCAGATCC	Exon (Mtss1-201/Mtss1, exon 12 of 15)	9	42702814	42840093	137280	1	Mtss1-201	131360	Mtss1-201;Mtss1-202	Mtss1;Mtss1	0;0	TRUE	FALSE	FALSE	FALSE	FALSE	TRUE	FALSE	FALSE	FALSE	Exon	3	4	ENSMOCG00000011955	15	mapped to different genes	NA
cg16573711	NA	NA	NA	NA	NA	-0.637235068453632	NA	NA	NA	Microtus_ochrogaster.MicOch1.0.100	cg16573711	102002277	Btbd10	Btbd10_Intron	8	4987963	4988012	50	+	4987963	4987964	CGAGCAAGTTCTGCCTAGGTTAGTCTGTTTAGAGCAAACTGGCTTTGCAA	Intron (Btbd10-202/Btbd10, intron 6 of 7)	7	4980523	5035181	54659	2	Btbd10-201	47169	Btbd10-201;Btbd10-202	Btbd10;Btbd10	0;0	TRUE	FALSE	FALSE	FALSE	FALSE	FALSE	TRUE	FALSE	FALSE	Intron	2	6	ENSMOCG00000011664	8	conserved gene and region	NA
cg12295581	NA	NA	NA	NA	NA	NA	NA	0.118948917343926	NA	Microtus_ochrogaster.MicOch1.0.100	cg12295581	102001087	Fam13b	Fam13b_Exon	18	22970968	22971017	50	+	22970968	22970969	CGAAGCCACTCCACTGTCTCAGCATTTCCATTGACTTGAAAAAGTCCTTG	Exon (Fam13b-201/Fam13b, exon 4 of 21)	12	22916819	22980184	63366	2	Fam13b-201	9167	Fam13b-201;Fam13b-202	Fam13b;Fam13b	0;0	TRUE	FALSE	FALSE	FALSE	FALSE	TRUE	FALSE	FALSE	FALSE	Exon	2	2	ENSMOCG00000005024	18	conserved gene but different region	NA
cg03139948	-0.00169763532151293	NA	NA	NA	NA	NA	NA	NA	NA	Microtus_ochrogaster.MicOch1.0.100	cg03139948	101989374	Kdm2a	Kdm2a_Exon	8	39043928	39043977	50	+	39043928	39043929	CGAATTTGAGGGTCCTTGATTCCTACTGCCCACCGAAGATCAAGGGTCCT	Exon (Kdm2a-201/Kdm2a, exon 19 of 21)	7	39039905	39115637	75733	2	Kdm2a-201	71660	Kdm2a-201	Kdm2a	0	TRUE	FALSE	FALSE	FALSE	FALSE	TRUE	FALSE	FALSE	FALSE	Exon	24	30	ENSMOCG00000013724	8	conserved gene but different region	NA
cg11084334	NA	0.166513568756359	NA	NA	NA	NA	NA	NA	NA	Microtus_ochrogaster.MicOch1.0.100	cg11084334	101982427	Lhfpl4	Lhfpl4_Exon	JH996431.1	27115912	27115961	50	+	27115960	27115961	TGTCGCCCACCCAGTAGGGCTGGATGAAGACCACCACGTTGATGATGGCG	Exon (Lhfpl4-201/Lhfpl4, exon 2 of 4)	87	27077952	27117211	39260	2	Lhfpl4-201	1250	Lhfpl4-201	Lhfpl4	0	TRUE	FALSE	FALSE	FALSE	FALSE	TRUE	FALSE	FALSE	FALSE	Exon	7	7	ENSMOCG00000002060	JH996431.1	conserved gene and region	NA
cg18522824	0.0702746050387712	NA	NA	NA	NA	NA	NA	NA	NA	Microtus_ochrogaster.MicOch1.0.100	cg18522824	101998642	Hoxa9	Hoxa9_Exon	JH996441.1	6126875	6126924	50	-	6126923	6126924	GATTTAGGTAGTTTCCTGTTGTTGGGATCCACCTTTCTCTCGACAGCACG	Promoter (3-4kb)	97	6130509	6133880	3372	1	Hoxa9-201	-3634	Hoxa10-201;Hoxa10-202;Hoxa9-201;Hoxa9-202	Hoxa10;Hoxa10;Hoxa9;Hoxa9	0;0;0;0	TRUE	FALSE	TRUE	FALSE	FALSE	TRUE	FALSE	FALSE	FALSE	Exon	9	12	ENSMOCG00000017667	JH996441.1	mapped to different genes	JH996441.1
cg11393829	NA	NA	NA	NA	NA	1.79783545648812	NA	NA	NA	Microtus_ochrogaster.MicOch1.0.100	cg11393829	102002659	Ap3b1	Ap3b1_Intron	19	5997833	5997882	50	+	5997833	5997834	CGCAGCATGTAATTAAAGGAAATGTTGTACAAAGCCAGTACTTTTGTCAA	Intron (Ap3b1-201/Ap3b1, intron 25 of 26)	13	5984817	6186440	201624	2	Ap3b1-201	188558	Ap3b1-201	Ap3b1	0	TRUE	FALSE	FALSE	FALSE	FALSE	FALSE	TRUE	FALSE	FALSE	Intron	18	26	ENSMOCG00000017264	19	conserved gene and region	NA
cg03883593	-0.206827272158777	NA	NA	NA	NA	NA	NA	NA	NA	Microtus_ochrogaster.MicOch1.0.100	cg03883593	101999997	Ptbp3	Ptbp3_Exon	LG5	52470819	52470868	50	+	52470867	52470868	AGACCTAATGATATGATCTCTGCTTCGGTGACATCACATGGAATTTTTCG	Exon (Ptbp3-201/Ptbp3, exon 3 of 14)	358	52429648	52504791	75144	2	Ptbp3-201	33923	Ptbp3-201;Ptbp3-202;Ptbp3-203;Ptbp3-204;Ptbp3-205	Ptbp3;Ptbp3;Ptbp3;Ptbp3;Ptbp3	0;0;0;0;0	TRUE	FALSE	FALSE	FALSE	FALSE	TRUE	TRUE	FALSE	FALSE	Exon	5	5	ENSMOCG00000019609	LG5	conserved gene and region	NA
cg24653257	NA	NA	NA	1.06804572658175	NA	NA	NA	NA	NA	Microtus_ochrogaster.MicOch1.0.100	cg24653257	101996120	Hand1	Hand1_Promoter	7	40942085	40942134	50	+	40942085	40942086	CGATTCCCCAAGACAGCGAGAATATTTTACACCGCGCTAATATAAACAGG	Promoter (5-6kb)	6	40947834	40951249	3416	1	Hand1-201	-5700	NA	NA	NA	FALSE	TRUE	TRUE	FALSE	FALSE	FALSE	FALSE	FALSE	FALSE	Promoter	4	6	ENSMOCG00000012912	7	conserved gene and region	7
cg09148605	NA	NA	0.0817320620140389	NA	NA	NA	NA	NA	NA	Microtus_ochrogaster.MicOch1.0.100	cg09148605	101993297	Uri1	Uri1_Intron	JH996462.1	322058	322107	50	-	322058	322059	CGGATGAAATCTGTCAAACAGCTCCTTGAGTTATTAGGCTGTCTGAGTCT	Intron (Uri1-201/Uri1, intron 4 of 10)	118	271502	332396	60895	1	Uri1-201	50556	Uri1-201;Uri1-202	Uri1;Uri1	0;0	TRUE	FALSE	FALSE	FALSE	FALSE	FALSE	TRUE	FALSE	FALSE	Intron	8	33	ENSMOCG00000018448	JH996462.1	conserved gene and region	NA
cg27132917	NA	NA	NA	NA	NA	-0.969457294521621	NA	NA	NA	Microtus_ochrogaster.MicOch1.0.100	cg27132917	101981635	Trim8	Trim8_fiveUTR	8	74133720	74133769	50	-	74133768	74133769	TGGTGTCTCTGGCCGGGGACTGGAATTTCATCTGAATGACTGCCCCTGCG	Promoter (<=1kb)	7	74133697	74148111	14415	1	Trim8-201	23	Trim8-201	Trim8	0	TRUE	FALSE	TRUE	TRUE	FALSE	TRUE	FALSE	FALSE	FALSE	fiveUTR	3	22	ENSMOCG00000013735	8	conserved gene and region	8
cg04234156	-0.832522548122058	NA	NA	NA	NA	NA	NA	NA	NA	Microtus_ochrogaster.MicOch1.0.100	cg04234156	101979107	Taf3	Taf3_Exon	16	27182360	27182409	50	-	27182360	27182361	CGAGTCCCAGCCCAGCGCCTGGCAGATCTGCGCCACCGAGACCCTCAACA	Promoter (<=1kb)	10	27031721	27182434	150714	2	Taf3-202	25	Taf3-202	Taf3	0	TRUE	FALSE	TRUE	FALSE	FALSE	TRUE	FALSE	FALSE	FALSE	Exon	4	7	ENSMOCG00000022854	16	conserved gene and region	16
cg19298599	0.0155016730718839	NA	NA	NA	NA	NA	NA	NA	NA	Microtus_ochrogaster.MicOch1.0.100	cg19298599	101985329	Hoxc9	Hoxc9_Exon	15	1280343	1280392	50	+	1280343	1280344	CGAAAACCGACTGATGTAACTCAGGCAGTTTCTTGTTGCCGAGTTCAAAA	Promoter (3-4kb)	9	1269268	1276873	7606	2	Hoxc9-201	-3470	Hoxc9-201;Hoxc10-201	Hoxc9;Hoxc10	0;0	TRUE	FALSE	TRUE	FALSE	FALSE	TRUE	FALSE	FALSE	FALSE	Exon	22	36	ENSMOCG00000019623	15	mapped to different genes	NA
cg09474015	NA	NA	NA	NA	NA	-0.313679856555355	NA	NA	NA	Microtus_ochrogaster.MicOch1.0.100	cg09474015	101998642	Hoxa9	Hoxa9_Exon	JH996441.1	6131316	6131365	50	+	6131316	6131317	CGCTCTCCTTCGCGGGCTTGCCCTCCAGCCGGCCTTATGGCATTAAACCT	Promoter (<=1kb)	97	6130509	6133880	3372	1	Hoxa9-201	807	Hoxa9-201;Hoxa9-202	Hoxa9;Hoxa9	0;0	TRUE	FALSE	TRUE	FALSE	FALSE	TRUE	TRUE	FALSE	FALSE	Exon	9	12	ENSMOCG00000017667	JH996441.1	mapped to different genes	JH996441.1
cg04423730	-0.219311031742609	NA	NA	NA	NA	NA	NA	NA	NA	Microtus_ochrogaster.MicOch1.0.100	cg04423730	101990657	Cdhr3	Cdhr3_Intron	1	81574093	81574142	50	+	81574141	81574142	AAATTCAGGAGGCAAGTGTGTTGGCTTCCTGCCACCCTCATATGCAAACG	Intron (Cdhr3-201/Cdhr3, intron 18 of 18)	1	81514747	81575131	60385	1	Cdhr3-201	59346	Cdhr3-201	Cdhr3	0	TRUE	FALSE	FALSE	FALSE	FALSE	FALSE	TRUE	FALSE	FALSE	Intron	3	13	ENSMOCG00000012855	1	conserved gene and region	NA
cg11034948	NA	NA	NA	NA	0.567124405818157	NA	NA	NA	NA	Microtus_ochrogaster.MicOch1.0.100	cg11034948	102000269	Nkx6-1	Nkx6-1_Promoter	LG1	51796289	51796338	50	-	51796289	51796290	CGGGCCTGACAGTTCAGATGAAGCTCTCAAAGGTAATAAAACATTTGCAT	Promoter (<=1kb)	352	51790456	51795815	5360	2	Nkx6-1-201	-523	Nkx6-1-201	Nkx6-1	-474	FALSE	TRUE	TRUE	FALSE	FALSE	FALSE	FALSE	FALSE	FALSE	Promoter	1	29	ENSMOCG00000001725	LG1	conserved gene and region	NA
cg12585799	NA	NA	NA	NA	NA	0.10689143577439	NA	NA	NA	Microtus_ochrogaster.MicOch1.0.100	cg12585799	101998321	Ptch1	Ptch1_Exon	16	62375638	62375687	50	+	62375686	62375687	GCTAGGGCCAGAATGCCCTTCAGTAGAAATTTCAAAAGCGTCTCTGCGCG	Exon (Ptch1-202/Ptch1, exon 23 of 23)	10	62372217	62438816	66600	2	Ptch1-201	63129	Ptch1-201;Ptch1-202	Ptch1;Ptch1	0;0	TRUE	FALSE	FALSE	FALSE	FALSE	TRUE	FALSE	FALSE	FALSE	Exon	4	35	ENSMOCG00000022943	16	conserved gene but different region	16
cg23754359	-0.00813331314806534	NA	NA	NA	NA	NA	NA	NA	NA	Microtus_ochrogaster.MicOch1.0.100	cg23754359	101991030	Rem1	Rem1_Intergenic_downstream	LG8	25248109	25248158	50	-	25248109	25248110	CGGCAGCAGCCGGGAGAGTGGAAAAAATGATATCAAACCCGGAAAAATGC	Downstream (1-2kb)	360	25237911	25246334	8424	1	Rem1-201	10247	Rem1-201	Rem1	10198	FALSE	TRUE	FALSE	FALSE	FALSE	FALSE	FALSE	FALSE	FALSE	Intergenic_downstream	2	2	ENSMOCG00000020452	LG8	mapped to different genes	NA
cg23899560	0.0900607278755552	NA	NA	NA	NA	NA	NA	NA	NA	Microtus_ochrogaster.MicOch1.0.100	cg23899560	NA	gene:ENSMOCG00000003316	gene:ENSMOCG00000003316_Intergenic_upstream	LG5	23123812	23123861	50	+	23123860	23123861	TCAAATTTTACCCCAAAGGGGTCAGATGTACTGTCATGCCCCCAAACTCG	Distal Intergenic	358	22774733	22775128	396	2	transcript:ENSMOCT00000004467	-348684	NA	NA	NA	FALSE	TRUE	FALSE	FALSE	FALSE	FALSE	FALSE	FALSE	TRUE	Intergenic_upstream	44	46	NA	NA	mapped to different genes	NA
cg19689503	NA	NA	-0.102050764549732	NA	NA	NA	NA	NA	NA	Microtus_ochrogaster.MicOch1.0.100	cg19689503	101980455	Ndufa4l2	Ndufa4l2_Intergenic_downstream	24	8966145	8966194	50	-	8966145	8966146	CGTGGGCAAAATACAATTTCATTTAACAAATTGAATTTGCTGCGCCTGCT	Downstream (<1kb)	16	8964102	8965641	1540	1	Ndufa4l2-201	2092	Ndufa4l2-201;Shmt2-201	Ndufa4l2;Shmt2	2043;5230	FALSE	TRUE	FALSE	FALSE	FALSE	FALSE	FALSE	FALSE	FALSE	Intergenic_downstream	3	6	ENSMOCG00000005415	24	conserved gene but different region	NA
cg05186581	-0.0390726614158638	NA	NA	NA	NA	NA	NA	NA	NA	Microtus_ochrogaster.MicOch1.0.100	cg05186581	101981385	Eif4e	Eif4e_Exon	21	32719968	32720017	50	-	32720016	32720017	CCAGCTTGATGCAAGTGGGACACTGGAGCTTGGCCTCACTGCTGCAGCCG	Exon (NA, exon 1 of 3)	14	32768826	32805546	36721	1	Eif4e-201	-48858	NA	NA	NA	TRUE	FALSE	FALSE	FALSE	FALSE	TRUE	FALSE	FALSE	FALSE	Exon	1	1	ENSMOCG00000016783	21	mapped to different genes	21
cg17635618	NA	NA	NA	NA	NA	-0.480692341929555	NA	NA	NA	Microtus_ochrogaster.MicOch1.0.100	cg17635618	102001671	Mafb	Mafb_Intergenic_upstream	LG8	17980109	17980158	50	-	17980109	17980110	CGTTCATTACAATCTTGCTGAAGTAGGTAATGTAATGGACTATTACTTTT	Distal Intergenic	360	18003279	18004250	972	1	Mafb-201	-23170	NA	NA	NA	FALSE	TRUE	FALSE	FALSE	FALSE	FALSE	FALSE	FALSE	TRUE	Intergenic_upstream	8	31	ENSMOCG00000001028	LG8	conserved gene and region	NA
cg24124633	0.00991725142340872	NA	NA	NA	NA	NA	NA	NA	NA	Microtus_ochrogaster.MicOch1.0.100	cg24124633	101992984	Phox2b	Phox2b_Promoter	LG1	23950193	23950242	50	-	23950193	23950194	CGCCGTGTGGTGTAAACAAACCCTGGATATTTTATATGAATTAAATGTGT	Promoter (1-2kb)	352	23944288	23949067	4780	2	Phox2b-201	-1175	Phox2b-201	Phox2b	0	FALSE	TRUE	TRUE	FALSE	FALSE	FALSE	FALSE	FALSE	FALSE	Promoter	14	29	ENSMOCG00000021271	LG1	conserved gene and region	NA
cg00057767	NA	NA	NA	0.0655461799553922	NA	NA	NA	NA	NA	Microtus_ochrogaster.MicOch1.0.100	cg00057767	101986287	Zfp521	Zfp521_Intron	18	7713540	7713589	50	+	7713588	7713589	CTTTTCACCCTACTCTTTTAACACATCATGTATGCACTGAGCAATCTTCG	Intron (Zfp521-201/Zfp521, intron 5 of 7)	12	7603253	7892231	288979	2	Zfp521-201	178642	Zfp521-201;Zfp521-202	Zfp521;Zfp521	0;0	TRUE	FALSE	FALSE	FALSE	FALSE	FALSE	TRUE	FALSE	FALSE	Intron	65	88	ENSMOCG00000021972	18	conserved gene and region	NA
cg17748999	NA	NA	NA	NA	NA	-0.125897874627877	NA	NA	NA	Microtus_ochrogaster.MicOch1.0.100	cg17748999	101982951	Zfp282	Zfp282_Exon	JH996583.1	258860	258909	50	+	258860	258861	CGGCTCCTGGTGGCAGACCTCCTCCGGGGGCAGAGCCTGGGCCCAGCTCC	Promoter (<=1kb)	235	230460	259104	28645	2	Zfp282-201	195	Zfp282-201	Zfp282	0	TRUE	FALSE	TRUE	FALSE	FALSE	TRUE	FALSE	FALSE	FALSE	Exon	2	5	ENSMOCG00000000049	JH996583.1	conserved gene and region	JH996583.1
cg04529370	NA	0.227917099727014	NA	NA	NA	NA	NA	NA	NA	Microtus_ochrogaster.MicOch1.0.100	cg04529370	101991068	Nrg3	Nrg3_Exon	6	53919502	53919551	50	-	53919502	53919503	CGTGGTACCTCTGTTCATCGGCTTCATCGGCCTGGGGCTCAGCCTCATGC	Promoter (<=1kb)	5	53919308	54903546	984239	1	Nrg3-201	194	Nrg3-201;Nrg3-202	Nrg3;Nrg3	0;0	TRUE	FALSE	TRUE	FALSE	FALSE	TRUE	FALSE	FALSE	FALSE	Exon	2	3	ENSMOCG00000009105	6	conserved gene and region	6
cg17842351	NA	NA	NA	NA	NA	-0.0585988336639151	NA	NA	NA	Microtus_ochrogaster.MicOch1.0.100	cg17842351	101985395	Med1	Med1_Exon	JH996461.1	2228329	2228378	50	-	2228377	2228378	CTCAACCCTTTATGGAAGCAGCCCTTTAGAAAGGCAGAACTCCTCTTCCG	Exon (Med1-201/Med1, exon 17 of 17)	117	2187157	2234136	46980	1	Med1-201	41172	Med1-201;Med1-202	Med1;Med1	0;0	TRUE	FALSE	FALSE	FALSE	FALSE	TRUE	FALSE	FALSE	FALSE	Exon	12	12	ENSMOCG00000021211	JH996461.1	conserved gene but different region	NA
cg13278722	NA	NA	NA	1.47282964657497	NA	NA	NA	NA	NA	Microtus_ochrogaster.MicOch1.0.100	cg13278722	101992984	Phox2b	Phox2b_Exon	LG1	23945994	23946043	50	+	23946042	23946043	CATACTGCTCTTCACTAAGGCGGCTTTGGCACCGTTGGGTCTTTGGAGCG	Exon (Phox2b-201/Phox2b, exon 3 of 3)	352	23944288	23949067	4780	2	Phox2b-201	3024	Phox2b-201	Phox2b	0	TRUE	FALSE	FALSE	FALSE	FALSE	TRUE	FALSE	FALSE	FALSE	Exon	7	29	ENSMOCG00000021271	LG1	conserved gene and region	LG1
cg06230736	0.469166522605712	NA	NA	NA	NA	NA	NA	NA	NA	Microtus_ochrogaster.MicOch1.0.100	cg06230736	102002576	Gata3	Gata3_fiveUTR	16	26994856	26994905	50	+	26994904	26994905	ATGCATTCTTTCTGAAAGTATCAAGACGGCGCCAGGCAGCTCAGTGTTCG	Promoter (<=1kb)	10	26973571	26994914	21344	2	Gata3-201	9	Gata3-201	Gata3	0	TRUE	FALSE	TRUE	TRUE	FALSE	TRUE	FALSE	FALSE	FALSE	fiveUTR	5	39	ENSMOCG00000013212	16	conserved gene and region	16
cg27071008	NA	NA	NA	NA	NA	0.226995817629298	NA	NA	NA	Microtus_ochrogaster.MicOch1.0.100	cg27071008	102001384	Klf7	Klf7_Exon	LG4	44489363	44489412	50	-	44489363	44489364	CGGAAAGTTTATACAAAAAGCTCCCACTTAAAGGCCCACCAGAGGACTCA	Exon (Klf7-201/Klf7, exon 2 of 4)	357	44448483	44530943	82461	1	Klf7-201	40880	Klf7-201	Klf7	0	TRUE	FALSE	FALSE	FALSE	FALSE	TRUE	FALSE	FALSE	FALSE	Exon	8	23	ENSMOCG00000009593	LG4	conserved gene and region	NA
cg06340704	-0.096180823876778	NA	NA	NA	NA	NA	NA	NA	NA	Microtus_ochrogaster.MicOch1.0.100	cg06340704	101981379	Mbnl2	Mbnl2_Intergenic_upstream	17	32159379	32159428	50	+	32159427	32159428	GTTGCTATGGTGAAAACAAATCAATATCACATGGCTACCAGCCAGTCCCG	Distal Intergenic	11	32205069	32307851	102783	1	Mbnl2-201	-45641	NA	NA	NA	FALSE	TRUE	FALSE	FALSE	FALSE	FALSE	FALSE	FALSE	TRUE	Intergenic_upstream	1	15	ENSMOCG00000000755	17	conserved gene but different region	NA
cg19331623	NA	NA	NA	NA	NA	NA	0.093210963556298	NA	NA	Microtus_ochrogaster.MicOch1.0.100	cg19331623	101986575	Tfap2a	Tfap2a_Intron	16	44780465	44780514	50	+	44780465	44780466	CGTTCCTGGAGCCTCCTAATAGCAGATATTCATGACTATTAATATTACAC	Intron (Tfap2a-201/Tfap2a, intron 2 of 7)	10	44766830	44784620	17791	2	Tfap2a-201	4106	Tfap2a-201;Tfap2a-202	Tfap2a;Tfap2a	0;0	TRUE	FALSE	FALSE	FALSE	FALSE	FALSE	TRUE	FALSE	FALSE	Intron	15	57	ENSMOCG00000019783	16	mapped to different genes	NA
cg24900201	0.0510781027414959	NA	NA	NA	NA	NA	NA	NA	NA	Microtus_ochrogaster.MicOch1.0.100	cg24900201	101987786	Basp1	Basp1_threeUTR	19	41114315	41114364	50	-	41114363	41114364	CCAATAAACAGAACTACAGGTGCACCCAACCACGGACATGCATTAACTCG	3' UTR	13	41114102	41161449	47348	2	Basp1-201	47085	Basp1-201	Basp1	0	TRUE	FALSE	FALSE	FALSE	TRUE	TRUE	FALSE	FALSE	FALSE	threeUTR	1	1	ENSMOCG00000001482	19	conserved gene and region	NA
cg09606114	NA	NA	NA	-0.300852896896963	NA	NA	NA	NA	NA	Microtus_ochrogaster.MicOch1.0.100	cg09606114	101994762	Hic1	Hic1_Exon	7	24017379	24017428	50	+	24017427	24017428	GTCGTGTTCCCTCTTGGCTTCCCATTTCCTTTCCCATGGTGTCTGGGACG	Exon (NA, exon 6 of 3)	6	23985489	23988008	2520	1	Hic1-201	31890	NA	NA	NA	TRUE	FALSE	FALSE	FALSE	FALSE	TRUE	FALSE	FALSE	FALSE	Exon	5	25	ENSMOCG00000001275	7	mapped to different genes	NA
cg15043841	NA	0.409221423954231	NA	NA	NA	NA	NA	NA	NA	Microtus_ochrogaster.MicOch1.0.100	cg15043841	101992581	Sorcs1	Sorcs1_Exon	8	78376783	78376832	50	-	78376831	78376832	GGTGCTGGTCAGTCTCAGCTCCTCCATCCGGAAGCGGGTGGCTTTGTCCG	Promoter (<=1kb)	7	77871802	78377271	505470	2	Sorcs1-201	439	Sorcs1-201;Sorcs1-202;Sorcs1-203	Sorcs1;Sorcs1;Sorcs1	0;0;0	TRUE	FALSE	TRUE	FALSE	FALSE	TRUE	FALSE	FALSE	FALSE	Exon	6	8	ENSMOCG00000013093	8	conserved gene and region	8
cg15517120	NA	NA	NA	NA	NA	-0.00596931252298221	NA	NA	NA	Microtus_ochrogaster.MicOch1.0.100	cg15517120	101998925	Hoxa7	Hoxa7_fiveUTR	JH996441.1	6139698	6139747	50	-	6139746	6139747	TTATGAGTTCTTCGTATTATGTGAACGCGCTTTTTAGCAAATATACGGCG	Promoter (<=1kb)	97	6139568	6141481	1914	1	Hoxa7-201	130	Hoxa7-201;Hoxa3-201	Hoxa7;Hoxa3	0;0	TRUE	FALSE	TRUE	TRUE	FALSE	TRUE	FALSE	FALSE	FALSE	fiveUTR	9	10	ENSMOCG00000001247	JH996441.1	conserved gene but different region	JH996441.1
cg22334004	NA	-0.0175747102269013	NA	NA	NA	NA	NA	NA	NA	Microtus_ochrogaster.MicOch1.0.100	cg22334004	101990096	Stag1	Stag1_Intergenic_upstream	JH996454.1	3674405	3674454	50	-	3674453	3674454	ATTAGACTCCATTAACAGCCAATCATGTAAGCTGAGCTGCAAGTGACCCG	Distal Intergenic	110	3385577	3650120	264544	2	Stag1-201	-24334	NA	NA	NA	FALSE	TRUE	FALSE	FALSE	FALSE	FALSE	FALSE	FALSE	TRUE	Intergenic_upstream	1	6	ENSMOCG00000021573	JH996454.1	mapped to different genes	NA
cg10691379	NA	NA	NA	NA	NA	-0.189855237037037	NA	NA	NA	Microtus_ochrogaster.MicOch1.0.100	cg10691379	101983008	Mtch2	Mtch2_Exon	JH996428.1	20010927	20010976	50	+	20010927	20010928	CGCCTCATACCTGGATGAGCACTTTCACGTACATGAGCGGCTGGGACAGG	Promoter (<=1kb)	84	19988741	20011171	22431	2	Mtch2-201	195	Mtch2-201;Mtch2-202	Mtch2;Mtch2	0;0	TRUE	FALSE	TRUE	FALSE	FALSE	TRUE	TRUE	FALSE	FALSE	Exon	4	4	ENSMOCG00000001577	JH996428.1	conserved gene and region	JH996428.1
cg21667796	-0.0410632485338729	NA	NA	NA	NA	NA	NA	NA	NA	Microtus_ochrogaster.MicOch1.0.100	cg21667796	101989272	Macrod1	Macrod1_Intron	8	41846648	41846697	50	+	41846696	41846697	TTGGAGGCTGCTCATGCCCCCCTTGAAGTCGTTTTAAAAATAAAACCTCG	Intron (Macrod1-201/Macrod1, intron 3 of 9)	7	41739156	41881084	141929	1	Macrod1-201	107492	Macrod1-201	Macrod1	0	TRUE	FALSE	FALSE	FALSE	FALSE	FALSE	TRUE	FALSE	FALSE	Intron	11	11	ENSMOCG00000011709	8	conserved gene and region	8
cg15061481	NA	NA	NA	0.0407187944941047	NA	NA	NA	NA	NA	Microtus_ochrogaster.MicOch1.0.100	cg15061481	102001823	Nrxn2	Nrxn2_Exon	8	41302856	41302905	50	-	41302856	41302857	CGATTGCTAGACAGAGAATCCCCTACCGGCTTGGTCGAGTAGTAGATGAG	Exon (Nrxn2-201/Nrxn2, exon 20 of 23)	7	41206459	41321898	115440	1	Nrxn2-201	96397	Nrxn2-201;Nrxn2-202;Nrxn2-203;Nrxn2-204;Nrxn2-206	Nrxn2;Nrxn2;Nrxn2;Nrxn2;Nrxn2	0;0;0;0;0	TRUE	FALSE	FALSE	FALSE	FALSE	TRUE	TRUE	FALSE	FALSE	Exon	15	22	ENSMOCG00000002279	8	conserved gene and region	NA
cg17973684	-0.0248601685081773	NA	NA	NA	NA	NA	NA	NA	NA	Microtus_ochrogaster.MicOch1.0.100	cg17973684	NA	Azin2	Azin2_Exon	10	55678212	55678261	50	+	55678260	55678261	TCACATTGGCAGTGGCTGTCCTGACCCTCAGGCCTATGCTCAGTCCATCG	Exon (Azin2-201/Azin2, exon 7 of 11)	8	55665232	55688521	23290	1	Azin2-201	12980	Azin2-201;Azin2-202	Azin2;Azin2	0;0	TRUE	FALSE	FALSE	FALSE	FALSE	TRUE	FALSE	FALSE	FALSE	Exon	1	1	ENSMOCG00000019177	10	conserved gene but different region	NA
cg25475523	NA	NA	NA	NA	NA	-0.570906192367731	NA	NA	NA	Microtus_ochrogaster.MicOch1.0.100	cg25475523	101989981	Tenm3	Tenm3_Intergenic_upstream	LG7_11	22040860	22040909	50	-	22040908	22040909	CAAAGCTGTAACAAACAATCGTAACCTTGCCAAGTTACCTAGGACAGGCG	Distal Intergenic	359	21407772	21854920	447149	2	Tenm3-201	-185989	NA	NA	NA	FALSE	TRUE	FALSE	FALSE	FALSE	FALSE	FALSE	FALSE	TRUE	Intergenic_upstream	16	40	ENSMOCG00000020342	LG7_11	mapped to different genes	NA
cg25905455	-0.285274460435883	NA	NA	NA	NA	NA	NA	NA	NA	Microtus_ochrogaster.MicOch1.0.100	cg25905455	101988021	1700001O22Rik	1700001O22Rik_Intergenic_downstream	4	46386211	46386260	50	-	46386259	46386260	GACAGCCTCTGAAAATAAATGGCACCGACTCGCTGGGATTTCAAATTCCG	Distal Intergenic	3	46258213	46264791	6579	1	1700001O22Rik-201	128047	NA	NA	NA	FALSE	TRUE	FALSE	FALSE	FALSE	FALSE	FALSE	FALSE	TRUE	Intergenic_downstream	1	1	ENSMOCG00000012438	4	mapped to different genes	NA
cg00370791	NA	NA	NA	NA	0.140541552880625	NA	NA	NA	NA	Microtus_ochrogaster.MicOch1.0.100	cg00370791	101984491	Bhlhe22	Bhlhe22_Intergenic_upstream	LG5	19446476	19446525	50	-	19446524	19446525	GGCTCCCAAAGTCCTGAGCAGCTCGCTGTGTCCTTGAAACCAAAGAGCCG	Distal Intergenic	358	19206700	19207779	1080	2	Bhlhe22-201	-238746	NA	NA	NA	FALSE	TRUE	FALSE	FALSE	FALSE	FALSE	FALSE	FALSE	TRUE	Intergenic_upstream	18	42	ENSMOCG00000003093	LG5	mapped to different genes	NA
cg25563325	NA	NA	NA	NA	NA	0.286889124255471	NA	NA	NA	Microtus_ochrogaster.MicOch1.0.100	cg25563325	101997259	Grk5	Grk5_fiveUTR	8	88290961	88291010	50	+	88290961	88290962	CGACTGTCAATGGAGCTGGAAAACATCGTGGCCAACACGGTCTTGCTGAA	Promoter (<=1kb)	7	88290970	88491746	200777	1	Grk5-202	0	Grk5-201;Grk5-202	Grk5;Grk5	0;0	TRUE	FALSE	TRUE	TRUE	FALSE	TRUE	FALSE	FALSE	FALSE	fiveUTR	1	2	ENSMOCG00000001669	8	conserved gene and region	8
cg01450059	NA	NA	NA	NA	0.175278331044857	NA	NA	NA	NA	Microtus_ochrogaster.MicOch1.0.100	cg01450059	101986287	Zfp521	Zfp521_Intron	18	7678276	7678325	50	+	7678276	7678277	CGTGGGAATTTAGCTAAAACTGTTAAAACTGACACCATTGGCTTTTGTTA	Intron (Zfp521-201/Zfp521, intron 5 of 7)	12	7603253	7892231	288979	2	Zfp521-201	213906	Zfp521-201;Zfp521-202	Zfp521;Zfp521	0;0	TRUE	FALSE	FALSE	FALSE	FALSE	FALSE	TRUE	FALSE	FALSE	Intron	65	88	ENSMOCG00000021972	18	conserved gene and region	NA
cg09008500	-0.19135201440234	NA	NA	NA	NA	NA	NA	NA	NA	Microtus_ochrogaster.MicOch1.0.100	cg09008500	101999483	Dupd1	Dupd1_Intron	JH996451.1	2708025	2708074	50	-	2708025	2708026	CGGGTTTAATGAGACTCCATTGGGCTGTAATCAGTGTCATGTCGGATTCA	Intron (NA, intron 1 of 2)	107	2898117	2932191	34075	2	Dupd1-201	224166	NA	NA	NA	TRUE	FALSE	FALSE	FALSE	FALSE	FALSE	TRUE	FALSE	FALSE	Intron	22	23	ENSMOCG00000001225	JH996451.1	mapped to different genes	JH996451.1
cg09521722	NA	NA	NA	NA	NA	NA	-9.24967959608395e-05	NA	NA	Microtus_ochrogaster.MicOch1.0.100	cg09521722	NA	Adgrb1	Adgrb1_Intergenic_upstream	15	29497124	29497173	50	-	29497124	29497125	CGGGAGCCAGAGACTGCATTACGGATTACATCAGGCTTTATAGAGCTTCC	Distal Intergenic	9	29427174	29484508	57335	2	Adgrb1-201	-12665	NA	NA	NA	FALSE	TRUE	FALSE	FALSE	FALSE	FALSE	FALSE	FALSE	TRUE	Intergenic_upstream	7	7	ENSMOCG00000016067	15	conserved gene but different region	15
cg09283583	0.204071895754346	NA	NA	NA	NA	NA	NA	NA	NA	Microtus_ochrogaster.MicOch1.0.100	cg09283583	101982631	Dynlrb2	Dynlrb2_Intergenic_upstream	4	24458346	24458395	50	+	24458394	24458395	AATGCCTGTGGGTAAATTTGAGCTGCCCACAGCTCCCCAGGGGCATCTCG	Distal Intergenic	3	24596909	24608054	11146	1	Dynlrb2-201	-138514	NA	NA	NA	FALSE	TRUE	FALSE	FALSE	FALSE	FALSE	FALSE	FALSE	TRUE	Intergenic_upstream	15	16	ENSMOCG00000016123	4	mapped to different genes	NA
cg02517767	NA	NA	NA	NA	NA	-0.316844527142103	NA	NA	NA	Microtus_ochrogaster.MicOch1.0.100	cg02517767	101989275	Foxd3	Foxd3_Promoter	10	67347775	67347824	50	+	67347775	67347776	CGCCTCCCGCTGGATCTTTAAGTAGAAAGTAATCTATCAGGCCAGTCCTT	Promoter (<=1kb)	8	67348310	67349775	1466	1	Foxd3-201	-486	Foxd3-201	Foxd3	0	FALSE	TRUE	TRUE	FALSE	FALSE	FALSE	FALSE	FALSE	FALSE	Promoter	10	27	ENSMOCG00000003755	10	mapped to different genes	10
cg23105988	-0.180082330842544	NA	NA	NA	NA	NA	NA	NA	NA	Microtus_ochrogaster.MicOch1.0.100	cg23105988	101996671	Rrp15	Rrp15_Intergenic_upstream	6	72889892	72889941	50	+	72889940	72889941	TGGAGTAATTATCCCACTGGATGTTAGCCTGTGTAGCTATTTCAGCCTCG	Distal Intergenic	5	72816148	72845317	29170	2	Rrp15-201	-44575	NA	NA	NA	FALSE	TRUE	FALSE	FALSE	FALSE	FALSE	FALSE	FALSE	TRUE	Intergenic_upstream	11	11	ENSMOCG00000019339	6	conserved gene and region	NA
cg09452015	0.131660454337667	NA	NA	NA	NA	NA	NA	NA	NA	Microtus_ochrogaster.MicOch1.0.100	cg09452015	101989487	Pkn2	Pkn2_Intergenic_upstream	21	37016857	37016906	50	-	37016857	37016858	CGTGTATTTAAAGATTATGAGATTTTACAGTAGTTGGGTTATAAAATATC	Distal Intergenic	14	36648556	36743039	94484	2	Pkn2-201	-273867	NA	NA	NA	FALSE	TRUE	FALSE	FALSE	FALSE	FALSE	FALSE	FALSE	TRUE	Intergenic_upstream	28	32	ENSMOCG00000002664	21	mapped to different genes	NA
cg20449752	NA	NA	NA	NA	NA	0.0648038012267181	NA	NA	NA	Microtus_ochrogaster.MicOch1.0.100	cg20449752	101982431	Olfm4	Olfm4_Intergenic_downstream	JH996436.1	715868	715917	50	+	715868	715869	CGGCAAGGACTCATTTGCCCATAACGAACACTGAGTACAAAAGCAAATTA	Distal Intergenic	92	659595	680719	21125	1	Olfm4-202	56273	NA	NA	NA	FALSE	TRUE	FALSE	FALSE	FALSE	FALSE	FALSE	FALSE	TRUE	Intergenic_downstream	9	10	ENSMOCG00000016963	JH996436.1	conserved gene and region	NA
cg23423329	-0.000952244905267916	NA	NA	NA	NA	NA	NA	NA	NA	Microtus_ochrogaster.MicOch1.0.100	cg23423329	101995732	Flot1	Flot1_Exon	JH996517.1	592218	592267	50	+	592266	592267	GAAAGCTTCACCTGGGCAATGCCAGTGACTGAGATGGGGACCCCATGGCG	Promoter (<=1kb)	173	585117	592762	7646	2	Flot1-201	495	Flot1-201;Flot1-202;Flot1-203;Ier3-201	Flot1;Flot1;Flot1;Ier3	0;0;0;2627	TRUE	FALSE	TRUE	FALSE	FALSE	TRUE	TRUE	FALSE	FALSE	Exon	1	1	ENSMOCG00000017046	JH996517.1	conserved gene and region	NA
cg23643259	NA	NA	NA	NA	NA	0.599909409509007	NA	NA	NA	Microtus_ochrogaster.MicOch1.0.100	cg23643259	102001428	Hoxb7	Hoxb7_Exon	JH996461.1	4101501	4101550	50	+	4101501	4101502	CGAACTTGAGGCTGGATATTTAGAAAATAAAGTATTCGCATAATACAATG	Promoter (<=1kb)	117	4098520	4101639	3120	2	Hoxb7-201	89	Hoxb7-201;Hoxb8-201	Hoxb7;Hoxb8	0;0	TRUE	FALSE	TRUE	FALSE	FALSE	TRUE	FALSE	FALSE	FALSE	Exon	1	8	ENSMOCG00000020820	JH996461.1	conserved gene and region	NA
cg02820960	NA	NA	NA	NA	NA	0.375451638798238	NA	NA	NA	Microtus_ochrogaster.MicOch1.0.100	cg02820960	101998152	Usp33	Usp33_Intron	21	47280909	47280958	50	+	47280957	47280958	CCTTTCTGAATTGGCACAGGCTCTGGTCTCTTCTTTGGTGATCTTGATCG	Intron (NA, intron 2 of 2)	14	47315672	47368073	52402	2	Usp33-201	87115	NA	NA	NA	TRUE	FALSE	FALSE	FALSE	FALSE	FALSE	TRUE	FALSE	FALSE	Intron	7	9	ENSMOCG00000020183	21	mapped to different genes	NA
cg23602865	-0.00083395292673994	NA	NA	NA	NA	NA	NA	NA	NA	Microtus_ochrogaster.MicOch1.0.100	cg23602865	101991591	Mbnl1	Mbnl1_Intron	1	108760180	108760229	50	+	108760228	108760229	GGTCAGGAGAATGTACCATTTGTAAACACCCCTTTCCTTTTTTATTCACG	Intron (Mbnl1-201/Mbnl1, intron 1 of 9)	1	108733288	108876809	143522	1	Mbnl1-201	26892	Mbnl1-201;Mbnl1-202;Mbnl1-203;Mbnl1-204;Mbnl1-205;Mbnl1-206;Mbnl1-207	Mbnl1;Mbnl1;Mbnl1;Mbnl1;Mbnl1;Mbnl1;Mbnl1	0;0;0;0;0;0;0	TRUE	FALSE	FALSE	FALSE	FALSE	FALSE	TRUE	FALSE	FALSE	Intron	12	38	ENSMOCG00000016746	1	conserved gene and region	NA
cg07601141	NA	NA	NA	NA	0.549761920221807	NA	NA	NA	NA	Microtus_ochrogaster.MicOch1.0.100	cg07601141	101989681	Dpyd	Dpyd_Exon	21	15591710	15591759	50	-	15591710	15591711	CGGTGACGGGTATTCTTGGGTGGATAATACGGATTACGTTGTTATTGCTT	Exon (Mir137-201/Mir137-201, exon 1 of 1)	14	15716765	16480464	763700	1	Dpyd-201	-125055	NA	NA	NA	TRUE	FALSE	FALSE	FALSE	FALSE	TRUE	FALSE	FALSE	FALSE	Exon	9	29	ENSMOCG00000019630	21	mapped to different genes	21
cg27224928	-0.127029165961197	NA	NA	NA	NA	NA	NA	NA	NA	Microtus_ochrogaster.MicOch1.0.100	cg27224928	NA	Serp2	Serp2_Exon	17	22029549	22029598	50	-	22029597	22029598	CCCCTCTGGGTGATGTTTTTGCTGTGCTTCTCGTTAGCCATCCGGATCCG	Promoter (<=1kb)	11	22008903	22029849	20947	2	Serp2-201	251	Serp2-201	Serp2	0	TRUE	FALSE	TRUE	FALSE	FALSE	TRUE	FALSE	FALSE	FALSE	Exon	1	14	ENSMOCG00000022234	17	conserved gene and region	17
cg17466220	NA	NA	NA	NA	0.336036221626936	NA	NA	NA	NA	Microtus_ochrogaster.MicOch1.0.100	cg17466220	101996262	Nkx2-1	Nkx2-1_Promoter	1	57068845	57068894	50	+	57068893	57068894	TTGAAGCAGAATGATCCTCATCTACTAATATCCAGCGTGGCCACAAAGCG	Promoter (1-2kb)	1	57070142	57072684	2543	1	Nkx2-1-201	-1248	Nkx2-1-201	Nkx2-1	0	FALSE	TRUE	TRUE	FALSE	FALSE	FALSE	FALSE	FALSE	FALSE	Promoter	5	36	ENSMOCG00000018659	1	mapped to different genes	1
cg18877412	NA	NA	NA	NA	0.0445770612406474	NA	NA	NA	NA	Microtus_ochrogaster.MicOch1.0.100	cg18877412	101998777	Elavl4	Elavl4_Intron	10	77595430	77595479	50	-	77595430	77595431	CGCTTTCAGTTGGGCTGCTCGGTCTAATCTTATTTGTTTTACACCCATCA	Intron (Elavl4-202/Elavl4, intron 1 of 6)	8	77514471	77597392	82922	2	Elavl4-201	1913	Elavl4-201;Elavl4-202;Elavl4-203;Elavl4-204;Elavl4-205;Elavl4-206	Elavl4;Elavl4;Elavl4;Elavl4;Elavl4;Elavl4	0;0;0;0;0;0	TRUE	FALSE	FALSE	FALSE	FALSE	FALSE	TRUE	FALSE	FALSE	Intron	12	34	ENSMOCG00000010309	10	conserved gene and region	NA
cg09706486	NA	NA	NA	NA	NA	0.0145941415738829	NA	NA	NA	Microtus_ochrogaster.MicOch1.0.100	cg09706486	101993152	Celf4	Celf4_Exon	18	1926416	1926465	50	+	1926416	1926417	CGCAGGGCCCGAGGGCTGTAACCTGTTCATCTACCATCTGCCCCAGGAGT	Exon (Celf4-201/Celf4, exon 11 of 12)	12	1658619	1930779	272161	1	Celf4-201	267797	Celf4-201	Celf4	0	TRUE	FALSE	FALSE	FALSE	FALSE	TRUE	TRUE	FALSE	FALSE	Exon	24	93	ENSMOCG00000011985	18	conserved gene but different region	NA
cg24590724	NA	NA	NA	NA	-0.0576051636337168	NA	NA	NA	NA	Microtus_ochrogaster.MicOch1.0.100	cg24590724	101990468	Mzt1	Mzt1_Intergenic_downstream	JH996432.1	5499516	5499565	50	-	5499564	5499565	TCTGGAAAAAACAGACAAGTATGCACTCTTTTTAACTGCAGCTTAGGGCG	Distal Intergenic	88	6237078	6241381	4304	2	Mzt1-201	741865	NA	NA	NA	FALSE	TRUE	FALSE	FALSE	FALSE	FALSE	FALSE	FALSE	TRUE	Intergenic_downstream	90	92	ENSMOCG00000019241	JH996432.1	mapped to different genes	NA
cg04912914	NA	0.426443705076396	NA	NA	NA	NA	NA	NA	NA	Microtus_ochrogaster.MicOch1.0.100	cg04912914	101982147	Sp8	Sp8_Promoter	1	53415656	53415705	50	-	53415704	53415705	TCCCAGAGTAACATTTATCTTCCCAAAACTGCGATTGCAATTGTCAACCG	Promoter (5-6kb)	1	53421168	53423833	2666	1	Sp8-201	-5512	NA	NA	NA	FALSE	TRUE	TRUE	FALSE	FALSE	FALSE	FALSE	FALSE	FALSE	Promoter	27	51	ENSMOCG00000004492	1	conserved gene and region	NA
cg22600171	NA	-0.410557020335221	NA	NA	NA	NA	NA	NA	NA	Microtus_ochrogaster.MicOch1.0.100	cg22600171	101985954	Gng2	Gng2_Intergenic_downstream	JH996451.1	882498	882547	50	-	882498	882499	CGAAGGGAAAGGGATTTCCCTTGGCAAATTATTTGCAATTTGTGGATTGG	Distal Intergenic	107	883841	899448	15608	2	Gng2-201	16950	Gng2-201	Gng2	16901	FALSE	TRUE	FALSE	FALSE	FALSE	FALSE	FALSE	FALSE	TRUE	Intergenic_downstream	1	1	ENSMOCG00000020118	JH996451.1	conserved gene but different region	NA
cg12139192	-0.236061529640827	NA	NA	NA	NA	NA	NA	NA	NA	Microtus_ochrogaster.MicOch1.0.100	cg12139192	101983048	Las1l	Las1l_Exon	JH996542.1	13717	13766	50	+	13717	13718	CGAACTCCCTCTGGCAGTGGCTTCTACTGCTGACCTGATACGCTGTAAGC	Promoter (<=1kb)	198	12813	33265	20453	1	Las1l-201	904	Las1l-201	Las1l	0	TRUE	FALSE	TRUE	FALSE	FALSE	TRUE	FALSE	FALSE	FALSE	Exon	1	1	ENSMOCG00000019612	JH996542.1	conserved gene and region	NA
cg25356878	NA	NA	NA	NA	0.645478839741225	NA	NA	NA	NA	Microtus_ochrogaster.MicOch1.0.100	cg25356878	101986287	Zfp521	Zfp521_fiveUTR	18	7892141	7892190	50	-	7892189	7892190	GCCTGCACTCACACACAGACAGAGGGGCATGATTAAAAGGCGAGAGCGCG	Promoter (<=1kb)	12	7603253	7892231	288979	2	Zfp521-201	41	Zfp521-201	Zfp521	0	TRUE	FALSE	TRUE	TRUE	FALSE	TRUE	FALSE	FALSE	FALSE	fiveUTR	6	88	ENSMOCG00000021972	18	conserved gene but different region	18
cg21583851	NA	NA	NA	NA	NA	-0.0265537692215537	NA	NA	NA	Microtus_ochrogaster.MicOch1.0.100	cg21583851	101983624	Slc26a5	Slc26a5_Exon	26	13742885	13742934	50	-	13742885	13742886	CGTTGAGGTTTTTAACATTCTGCAACACAGCAACTGTACTCTGTAACACA	Exon (Slc26a5-201/Slc26a5, exon 5 of 17)	17	13721518	13759170	37653	2	Slc26a5-201	16236	Slc26a5-201;Slc26a5-202	Slc26a5;Slc26a5	0;0	TRUE	FALSE	FALSE	FALSE	FALSE	TRUE	TRUE	FALSE	FALSE	Exon	3	3	ENSMOCG00000000149	26	conserved gene and region	NA
cg20291436	NA	0.0809056798923525	NA	NA	NA	NA	NA	NA	NA	Microtus_ochrogaster.MicOch1.0.100	cg20291436	101979018	Enpep	Enpep_Exon	21	24850591	24850640	50	-	24850639	24850640	CTCGAGCCTGGCCAGCCTGAGACTGAAAGCAAAGCAGCACTCCAGCTTCG	Exon (NA, exon 4 of 3)	14	24894209	24961696	67488	2	Enpep-201	111105	NA	NA	NA	TRUE	FALSE	FALSE	FALSE	FALSE	TRUE	FALSE	FALSE	FALSE	Exon	6	24	ENSMOCG00000015521	21	mapped to different genes	21
cg08676154	NA	NA	NA	NA	NA	0.777444397125518	NA	NA	NA	Microtus_ochrogaster.MicOch1.0.100	cg08676154	101983505	Eri3	Eri3_Intron	JH996499.1	1053441	1053490	50	-	1053441	1053442	CGGATGGTTTTTCATTATAGCCTCTCAGGTCCTGCCCGCACCCTGTGTGG	Intron (Eri3-201/Eri3, intron 8 of 8)	155	928252	1062771	134520	1	Eri3-201	125189	Eri3-201	Eri3	0	TRUE	FALSE	FALSE	FALSE	FALSE	FALSE	TRUE	FALSE	FALSE	Intron	87	97	ENSMOCG00000019284	JH996499.1	conserved gene and region	NA
cg24104506	NA	NA	NA	NA	0.92031818266005	NA	NA	NA	NA	Microtus_ochrogaster.MicOch1.0.100	cg24104506	101999679	Tfap2d	Tfap2d_Intron	JH996482.1	833281	833330	50	+	833281	833282	CGCATTTACTTAACTCTTCACGGGCTGTTGGGTAGGTTAACACCCTTCAA	Intron (Tfap2d-201/Tfap2d, intron 2 of 7)	138	828523	881896	53374	1	Tfap2d-201	4758	Tfap2d-201	Tfap2d	0	TRUE	FALSE	FALSE	FALSE	FALSE	FALSE	TRUE	FALSE	FALSE	Intron	6	30	ENSMOCG00000015633	JH996482.1	conserved gene and region	NA
cg00158333	NA	NA	0.185791387873291	NA	NA	NA	NA	NA	NA	Microtus_ochrogaster.MicOch1.0.100	cg00158333	101989840	Igf2bp1	Igf2bp1_Promoter	7	71894612	71894661	50	+	71894612	71894613	CGCCCCACTTTCAAATCAAAATGGCTCAAGCCCCAGGCCCTGGGCGGGAG	Promoter (<=1kb)	6	71853058	71895603	42546	2	Igf2bp1-201	942	Igf2bp1-201;Igf2bp1-202	Igf2bp1;Igf2bp1	0;0	TRUE	FALSE	TRUE	FALSE	FALSE	FALSE	TRUE	FALSE	FALSE	Promoter	1	1	ENSMOCG00000010232	7	conserved gene but different region	7
cg23324048	NA	NA	NA	NA	NA	-0.062131790164521	NA	NA	NA	Microtus_ochrogaster.MicOch1.0.100	cg23324048	101997580	Ppm1a	Ppm1a_Intergenic_downstream	1	8655545	8655594	50	+	8655545	8655546	CGCCCTATATAGCCGCAGACAGCTGCCATCTGTTATGTTTAGTAACACCA	Distal Intergenic	1	8692743	8703950	11208	2	Ppm1a-201	48356	NA	NA	NA	FALSE	TRUE	FALSE	FALSE	FALSE	FALSE	FALSE	FALSE	TRUE	Intergenic_downstream	4	4	ENSMOCG00000013291	1	mapped to different genes	1
cg16176986	NA	NA	-0.0565224913558572	NA	NA	NA	NA	NA	NA	Microtus_ochrogaster.MicOch1.0.100	cg16176986	NA	Atxn7	Atxn7_Exon	6	46219443	46219492	50	-	46219443	46219444	CGATTTGATGTGTTATTAGCCGAGCACAAAAACAAAACCAGGGAAAAGGA	Exon (Atxn7-201/Atxn7, exon 7 of 12)	5	46132989	46227222	94234	1	Atxn7-201	86454	Atxn7-201;Atxn7-202	Atxn7;Atxn7	0;0	TRUE	FALSE	FALSE	FALSE	FALSE	TRUE	FALSE	FALSE	FALSE	Exon	4	4	ENSMOCG00000018713	6	conserved gene and region	NA
cg26502229	0.101222304904851	NA	NA	NA	NA	NA	NA	NA	NA	Microtus_ochrogaster.MicOch1.0.100	cg26502229	101991415	Mboat2	Mboat2_Exon	JH996440.1	2476713	2476762	50	-	2476713	2476714	CGCAAGCCAAACTAGTGATCTTCTGAGTAATGATCATCATTGGGCTGTGA	Exon (Mboat2-202/Mboat2, exon 4 of 12)	96	2451746	2571371	119626	2	Mboat2-201	94609	Mboat2-201;Mboat2-202	Mboat2;Mboat2	0;0	TRUE	FALSE	FALSE	FALSE	FALSE	TRUE	TRUE	FALSE	FALSE	Exon	1	1	ENSMOCG00000021674	JH996440.1	conserved gene but different region	NA
cg21126148	0.0133466420048202	NA	NA	NA	NA	NA	NA	NA	NA	Microtus_ochrogaster.MicOch1.0.100	cg21126148	101988088	Arf6	Arf6_Exon	1	7620526	7620575	50	-	7620574	7620575	CCGCATTATCAATGACCGGGAGATGAGGGACGCCATAATCCTCATCTTCG	Exon (Arf6-201/Arf6, exon 2 of 2)	1	7619515	7623438	3924	1	Arf6-201	1011	Arf6-201	Arf6	0	TRUE	FALSE	FALSE	FALSE	FALSE	TRUE	FALSE	FALSE	FALSE	Exon	8	8	ENSMOCG00000016767	1	conserved gene and region	1
cg13433256	0.0403465400317689	NA	NA	NA	NA	NA	NA	NA	NA	Microtus_ochrogaster.MicOch1.0.100	cg13433256	101997591	Evx1	Evx1_Promoter	JH996441.1	6043967	6044016	50	-	6044015	6044016	TAAGCTGTCATCCTCCTGCTGCAATCGTCATTACAGTACCGCTGGTGACG	Promoter (<=1kb)	97	6040554	6043722	3169	2	Evx1-201	-294	Evx1-201	Evx1	0	FALSE	TRUE	TRUE	FALSE	FALSE	FALSE	FALSE	FALSE	FALSE	Promoter	9	20	ENSMOCG00000001101	JH996441.1	mapped to different genes	JH996441.1
cg05087350	NA	NA	0.072139906290326	NA	NA	NA	NA	NA	NA	Microtus_ochrogaster.MicOch1.0.100	cg05087350	101992984	Phox2b	Phox2b_Exon	LG1	23948571	23948620	50	+	23948571	23948572	CGGGTTATACTGGAAGCCACTGGCCTGGCTGCAGGAACTGAAGTCAGCAT	Promoter (<=1kb)	352	23944288	23949067	4780	2	Phox2b-201	447	Phox2b-201	Phox2b	0	TRUE	FALSE	TRUE	FALSE	FALSE	TRUE	FALSE	FALSE	FALSE	Exon	7	29	ENSMOCG00000021271	LG1	conserved gene and region	LG1
cg23576695	NA	NA	NA	NA	NA	-0.0330136560669349	NA	NA	NA	Microtus_ochrogaster.MicOch1.0.100	cg23576695	101992642	Chn1	Chn1_Intron	4	83272283	83272332	50	+	83272331	83272332	GGAGAACCCAGTTTCATTCCCAAGGCTGCTATCAATAAATCTTGCTGACG	Intron (Chn1-202/Chn1, intron 1 of 7)	3	83222895	83377748	154854	2	Chn1-201	105416	Chn1-201;Chn1-202;Chn1-203	Chn1;Chn1;Chn1	0;0;0	TRUE	FALSE	FALSE	FALSE	FALSE	FALSE	TRUE	FALSE	FALSE	Intron	2	4	ENSMOCG00000005574	4	conserved gene but different region	NA
cg26379591	NA	NA	NA	NA	NA	0.108937626768227	NA	NA	NA	Microtus_ochrogaster.MicOch1.0.100	cg26379591	102001868	Rsrc1	Rsrc1_Intron	1	113144709	113144758	50	-	113144709	113144710	CGCTCCTTTGAGACATTAATGCTTTGGAATAAATGATGTGCTAGAACAGA	Intron (Rsrc1-201/Rsrc1, intron 5 of 8)	1	112933597	113196282	262686	1	Rsrc1-201	211112	Rsrc1-201	Rsrc1	0	TRUE	FALSE	FALSE	FALSE	FALSE	FALSE	TRUE	FALSE	FALSE	Intron	31	31	ENSMOCG00000021372	1	conserved gene and region	NA
cg10801485	NA	NA	NA	NA	NA	NA	0.000149268100797391	NA	NA	Microtus_ochrogaster.MicOch1.0.100	cg10801485	101988203	Zeb2	Zeb2_Intron	4	59162157	59162206	50	+	59162157	59162158	CGATTGCGGCGGCTTTCTGAGGTGAGAGAAACTGACAGCACTAACTCTCC	Intron (Zeb2-201/Zeb2, intron 2 of 9)	3	59089082	59217173	128092	2	Zeb2-201	54967	Zeb2-201	Zeb2	0	TRUE	FALSE	FALSE	FALSE	FALSE	FALSE	TRUE	FALSE	FALSE	Intron	100	201	ENSMOCG00000016943	4	conserved gene and region	NA
cg00038955	NA	NA	NA	NA	NA	NA	0.00940505744075685	NA	NA	Microtus_ochrogaster.MicOch1.0.100	cg00038955	101989631	Vps13b	Vps13b_Exon	JH996459.1	2370716	2370765	50	-	2370716	2370717	CGAACCAACAAGGTGCGTCTGTTCAGCTTGTCAGTACAGGAAAGGAAGAC	Exon (Vps13b-201/Vps13b, exon 27 of 61)	115	2146616	2586806	440191	2	Vps13b-201	216041	Vps13b-201;Vps13b-202	Vps13b;Vps13b	0;0	TRUE	FALSE	FALSE	FALSE	FALSE	TRUE	TRUE	FALSE	FALSE	Exon	3	7	ENSMOCG00000019739	JH996459.1	conserved gene but different region	NA
cg05632694	NA	NA	NA	NA	NA	NA	-0.0383068505005047	NA	NA	Microtus_ochrogaster.MicOch1.0.100	cg05632694	101988245	Mtor	Mtor_Exon	10	84492643	84492692	50	+	84492643	84492644	CGGATGGCCTGTTTGGGGTCCCACACGGCCACAAAAATGTTGTCAAAGAA	Exon (Mtor-201/Mtor, exon 4 of 57)	8	84391878	84495101	103224	2	Mtor-201	2409	Mtor-201;Mtor-202;Mtor-203	Mtor;Mtor;Mtor	0;0;0	TRUE	FALSE	FALSE	FALSE	FALSE	TRUE	FALSE	FALSE	FALSE	Exon	5	6	ENSMOCG00000009089	10	conserved gene and region	NA
cg10893516	NA	NA	NA	NA	NA	NA	0.0104787982709644	NA	NA	Microtus_ochrogaster.MicOch1.0.100	cg10893516	101993260	Ptchd4	Ptchd4_Exon	LG2	5572698	5572747	50	+	5572746	5572747	GGAGCGCCTGCGAGCTGGATCTGGTGGAGGATGCTGCGGCAGGTGCTTCG	Promoter (<=1kb)	355	5572340	5756640	184301	1	Ptchd4-201	358	Ptchd4-201	Ptchd4	0	TRUE	FALSE	TRUE	FALSE	FALSE	TRUE	FALSE	FALSE	FALSE	Exon	8	9	ENSMOCG00000009170	LG2	conserved gene and region	NA
cg14182371	-0.0336010241391704	NA	NA	NA	NA	NA	NA	NA	NA	Microtus_ochrogaster.MicOch1.0.100	cg14182371	101993951	Ppargc1a	Ppargc1a_Intergenic_upstream	JH996435.1	16544207	16544256	50	+	16544255	16544256	TGATTGCTGCCTTTTTGACATTTCACCAAGGAAATATGTTTGCGTGTTCG	Distal Intergenic	91	16207611	16301621	94011	2	Ppargc1a-201	-242586	NA	NA	NA	FALSE	TRUE	FALSE	FALSE	FALSE	FALSE	FALSE	FALSE	TRUE	Intergenic_upstream	6	18	ENSMOCG00000008765	JH996435.1	conserved gene and region	NA
cg22267613	-0.0732342581061225	NA	NA	NA	NA	NA	NA	NA	NA	Microtus_ochrogaster.MicOch1.0.100	cg22267613	101988203	Zeb2	Zeb2_Promoter	4	59218237	59218286	50	+	59218237	59218238	CGTGACGCTTCTGTCGTAATCCAATCAGGTTACATAGGTCCTAAACAAGA	Promoter (1-2kb)	3	59089082	59217173	128092	2	Zeb2-201	-1064	Zeb2-201;Zeb2-202	Zeb2;Zeb2	0;0	FALSE	TRUE	TRUE	FALSE	FALSE	FALSE	FALSE	FALSE	FALSE	Promoter	12	201	ENSMOCG00000016943	4	mapped to different genes	NA
cg00170518	NA	NA	NA	NA	NA	NA	0.00327290088546588	NA	NA	Microtus_ochrogaster.MicOch1.0.100	cg00170518	101988591	Fubp3	Fubp3_Intron	4	45513509	45513558	50	-	45513509	45513510	CGACTGAATGAACTCTTTCACTGTGGACCGTATGAAGTTAAAGCAAGTAA	Intron (NA, intron 9 of 2)	3	45379078	45431849	52772	2	Fubp3-201	-81709	NA	NA	NA	TRUE	FALSE	FALSE	FALSE	FALSE	FALSE	TRUE	FALSE	FALSE	Intron	8	13	ENSMOCG00000005635	4	mapped to different genes	NA
cg16744551	NA	0.272590124217364	NA	NA	NA	NA	NA	NA	NA	Microtus_ochrogaster.MicOch1.0.100	cg16744551	101994683	Isl1	Isl1_Promoter	19	62063421	62063470	50	+	62063469	62063470	TTACTCAAACTTCTCTGCTCCAACTCAGCTCCATCGCCATTGGTCTGACG	Promoter (<=1kb)	13	62053503	62063164	9662	2	Isl1-201	-257	Isl1-201	Isl1	0	FALSE	TRUE	TRUE	FALSE	FALSE	FALSE	FALSE	FALSE	FALSE	Promoter	2	26	ENSMOCG00000004124	19	mapped to different genes	19
cg00323590	NA	NA	NA	NA	NA	NA	-0.88368563309221	NA	NA	Microtus_ochrogaster.MicOch1.0.100	cg00323590	101990850	Foxp1	Foxp1_Intron	JH996431.1	13161317	13161366	50	-	13161365	13161366	AAGTTTTCATCGGGGCAGTATTTGCGAGGACGGCCTCGTTGAATATGGCG	Intron (Foxp1-201/Foxp1, intron 14 of 16)	87	13146695	13396936	250242	2	Foxp1-201	235570	Foxp1-201;Foxp1-202	Foxp1;Foxp1	0;0	TRUE	FALSE	FALSE	FALSE	FALSE	FALSE	TRUE	FALSE	FALSE	Intron	46	78	ENSMOCG00000013376	JH996431.1	mapped to different genes	JH996431.1
cg14455689	0.104406409163655	NA	NA	NA	NA	NA	NA	NA	NA	Microtus_ochrogaster.MicOch1.0.100	cg14455689	101999036	Ptprg	Ptprg_Intron	6	44416702	44416751	50	+	44416750	44416751	TGATGAACAATTAATTATTAAAATATAATATTGTCTGCATACAGCACCCG	Intron (Ptprg-201/Ptprg, intron 6 of 29)	5	43867474	44551309	683836	1	Ptprg-201	549228	Ptprg-201;Ptprg-202	Ptprg;Ptprg	0;0	TRUE	FALSE	FALSE	FALSE	FALSE	FALSE	TRUE	FALSE	FALSE	Intron	7	26	ENSMOCG00000006123	6	conserved gene and region	NA
cg03045876	NA	NA	NA	NA	0.0558375229606793	NA	NA	NA	NA	Microtus_ochrogaster.MicOch1.0.100	cg03045876	NA	gene:ENSMOCG00000009337	gene:ENSMOCG00000009337_Exon	1	14392149	14392198	50	-	14392197	14392198	GGAGGAGTTCAAGCGCAAGCACAAGAAGGACATTGGGCCCAACAAGCGCG	Promoter (<=1kb)	1	14391415	14393326	1912	1	transcript:ENSMOCT00000011997	734	transcript:ENSMOCT00000011997	gene:ENSMOCG00000009337	0	TRUE	FALSE	TRUE	FALSE	FALSE	TRUE	FALSE	FALSE	FALSE	Exon	3	3	NA	NA	mapped to different genes	1
cg14906874	-0.0779905174342789	NA	NA	NA	NA	NA	NA	NA	NA	Microtus_ochrogaster.MicOch1.0.100	cg14906874	NA	gene:ENSMOCG00000003848	gene:ENSMOCG00000003848_Intergenic_upstream	21	24637642	24637691	50	+	24637690	24637691	GAACATGATGGTTAACACTCAGAAATCCATTTTGCACAGGGCAGCATTCG	Distal Intergenic	14	24419849	24420325	477	2	transcript:ENSMOCT00000005121	-217317	NA	NA	NA	FALSE	TRUE	FALSE	FALSE	FALSE	FALSE	FALSE	FALSE	TRUE	Intergenic_upstream	11	21	NA	NA	mapped to different genes	NA
cg27050569	-0.166321593508711	NA	NA	NA	NA	NA	NA	NA	NA	Microtus_ochrogaster.MicOch1.0.100	cg27050569	101999504	1700042G07Rik	1700042G07Rik_Exon	JH996540.1	575272	575321	50	+	575272	575273	CGACAGAACTGATATTTTATATTGAAATGGATCCTCCAGGTACTTGGGAG	Exon (NA, exon 1 of 3)	196	527087	527920	834	1	1700042G07Rik-201	48185	NA	NA	NA	TRUE	FALSE	FALSE	FALSE	FALSE	TRUE	TRUE	FALSE	FALSE	Exon	2	2	ENSMOCG00000010726	JH996540.1	mapped to different genes	NA
cg17055195	NA	NA	NA	NA	NA	NA	0.00750355141192953	NA	NA	Microtus_ochrogaster.MicOch1.0.100	cg17055195	NA	Aebp2	Aebp2_threeUTR	JH996429.1	7112023	7112072	50	-	7112071	7112072	TTTGTATTTAAGCAAACAGTGAACGACGTTTGCAATCAACTAAAAATTCG	3' UTR	85	7078598	7113480	34883	1	Aebp2-201	33425	Aebp2-201;Aebp2-202	Aebp2;Aebp2	0;0	TRUE	FALSE	FALSE	FALSE	TRUE	TRUE	FALSE	FALSE	FALSE	threeUTR	1	6	ENSMOCG00000005729	JH996429.1	conserved gene and region	NA
cg11555797	NA	NA	NA	NA	NA	NA	-0.0258649197658222	NA	NA	Microtus_ochrogaster.MicOch1.0.100	cg11555797	101991553	Sfmbt2	Sfmbt2_Intergenic_upstream	16	27528054	27528103	50	-	27528054	27528055	CGGGCTAAGGTGGCTTTTAAAAACTGAAAATAAAGGTTTTGAGGTGGGAA	Distal Intergenic	10	27548861	27704059	155199	1	Sfmbt2-201	-20807	NA	NA	NA	FALSE	TRUE	FALSE	FALSE	FALSE	FALSE	FALSE	FALSE	TRUE	Intergenic_upstream	2	3	ENSMOCG00000012079	16	conserved gene but different region	NA
cg23478212	-0.0154613872553376	NA	NA	NA	NA	NA	NA	NA	NA	Microtus_ochrogaster.MicOch1.0.100	cg23478212	101999949	Tfap2b	Tfap2b_Intergenic_downstream	JH996482.1	1447925	1447974	50	+	1447973	1447974	GAATGAGAAATGTTTATATGTTCTTAGTTGCTTTTAAATCTCCCTTCACG	Distal Intergenic	138	919658	946786	27129	1	Tfap2b-202	528267	NA	NA	NA	FALSE	TRUE	FALSE	FALSE	FALSE	FALSE	FALSE	FALSE	TRUE	Intergenic_downstream	15	54	ENSMOCG00000015002	JH996482.1	mapped to different genes	NA
cg23600014	-0.016622520997039	NA	NA	NA	NA	NA	NA	NA	NA	Microtus_ochrogaster.MicOch1.0.100	cg23600014	101979420	Thap1	Thap1_Intergenic_downstream	LG7_11	4067718	4067767	50	+	4067766	4067767	ACTTGGGCTGTAAAACAGACGCTTACATTAGCAGTCCTGACAGAGCCGCG	Distal Intergenic	359	3750105	3754398	4294	1	Thap1-201	317613	NA	NA	NA	FALSE	TRUE	FALSE	FALSE	FALSE	FALSE	FALSE	FALSE	TRUE	Intergenic_downstream	31	31	ENSMOCG00000011649	LG7_11	mapped to different genes	NA
cg06944510	NA	NA	0.183792565541069	NA	NA	NA	NA	NA	NA	Microtus_ochrogaster.MicOch1.0.100	cg06944510	101998502	Elavl2	Elavl2_Intron	10	28698868	28698917	50	-	28698916	28698917	GTGTCACTCTCGAGAGCTCAATGGAGTCCCGTTTCAAGGTAAGTTGTGCG	Intron (Elavl2-203/Elavl2, intron 1 of 6)	8	28567328	28722098	154771	2	Elavl2-203	23181	Elavl2-201;Elavl2-203	Elavl2;Elavl2	0;0	TRUE	FALSE	FALSE	FALSE	FALSE	FALSE	TRUE	FALSE	FALSE	Intron	6	33	ENSMOCG00000016960	10	conserved gene but different region	10
cg15958792	NA	0.0367934805955087	NA	NA	NA	NA	NA	NA	NA	Microtus_ochrogaster.MicOch1.0.100	cg15958792	101995031	Hoxd11	Hoxd11_Promoter	4	84190563	84190612	50	-	84190611	84190612	ACGTGACATAATTACCACCAGAATCAATCAAGATGAATTGCACGTCAGCG	Promoter (<=1kb)	3	84190664	84192971	2308	1	Hoxd11-201	-101	Hoxd11-201	Hoxd11	0	FALSE	TRUE	TRUE	FALSE	FALSE	FALSE	FALSE	FALSE	FALSE	Promoter	9	14	ENSMOCG00000019226	4	conserved gene but different region	NA
cg03169371	NA	0.202274197360821	NA	NA	NA	NA	NA	NA	NA	Microtus_ochrogaster.MicOch1.0.100	cg03169371	NA	gene:ENSMOCG00000002895	gene:ENSMOCG00000002895_Intergenic_upstream	7	58681223	58681272	50	+	58681271	58681272	CACCCAGGACCAATGTGCAACCTGCTCTGGAATCAAACCCATAACACACG	Distal Intergenic	6	58949245	58949481	237	1	transcript:ENSMOCT00000003893	-267973	NA	NA	NA	FALSE	TRUE	FALSE	FALSE	FALSE	FALSE	FALSE	FALSE	TRUE	Intergenic_upstream	11	12	NA	NA	mapped to different genes	7
cg00994804	NA	NA	NA	NA	NA	NA	-0.0107290346718761	NA	NA	Microtus_ochrogaster.MicOch1.0.100	cg00994804	NA	Runx1	Runx1_Exon	2	71513211	71513260	50	+	71513259	71513260	CCTAACTCAATCGGCTTGTTGTGATGCGTATCCCCGTAGATGCCAGCACG	Promoter (<=1kb)	2	71513234	71598659	85426	1	Runx1-202	0	Runx1-201;Runx1-202	Runx1;Runx1	0;0	TRUE	FALSE	TRUE	FALSE	FALSE	TRUE	TRUE	FALSE	FALSE	Exon	5	9	ENSMOCG00000010666	2	mapped to different genes	2
cg26880735	NA	NA	NA	NA	NA	NA	0.00702006750659038	NA	NA	Microtus_ochrogaster.MicOch1.0.100	cg26880735	101982878	Skor2	Skor2_Promoter	18	60817536	60817585	50	+	60817536	60817537	CGTAAGTACTTCTGAAATATAACAGAAAACTCTCTTTGGTGAATTCAGAA	Promoter (9-10kb)	12	60826872	60861775	34904	1	Skor2-201	-9287	NA	NA	NA	FALSE	TRUE	TRUE	FALSE	FALSE	FALSE	FALSE	FALSE	FALSE	Promoter	3	24	ENSMOCG00000018264	18	conserved gene and region	NA
cg19956872	0.0718970941756537	NA	NA	NA	NA	NA	NA	NA	NA	Microtus_ochrogaster.MicOch1.0.100	cg19956872	101990952	Zic1	Zic1_Intergenic_upstream	JH996442.1	1918369	1918418	50	+	1918369	1918370	CGACTAAACAGATGAATAACGAGCAAAGTCTCCCGAAAGTAAGCTAGCAG	Distal Intergenic	98	1874314	1878077	3764	2	Zic1-201	-40292	NA	NA	NA	FALSE	TRUE	FALSE	FALSE	FALSE	FALSE	FALSE	FALSE	TRUE	Intergenic_upstream	11	41	ENSMOCG00000015344	JH996442.1	mapped to different genes	NA
cg26505248	NA	0.0279218569687042	NA	NA	NA	NA	NA	NA	NA	Microtus_ochrogaster.MicOch1.0.100	cg26505248	101990143	Ppp2r2b	Ppp2r2b_Intron	18	30949529	30949578	50	+	30949577	30949578	CAGGAGGCTGGAGGCGGCTGGTGCATTAAAGGCGAGGCTCCTCCCAACCG	Intron (Ppp2r2b-201/Ppp2r2b, intron 1 of 8)	12	30702797	31101422	398626	2	Ppp2r2b-201	151844	Ppp2r2b-201;Ppp2r2b-202	Ppp2r2b;Ppp2r2b	0;0	TRUE	FALSE	FALSE	FALSE	FALSE	FALSE	TRUE	FALSE	FALSE	Intron	3	15	ENSMOCG00000011221	18	conserved gene but different region	NA
cg24268475	0.0945271934676477	NA	NA	NA	NA	NA	NA	NA	NA	Microtus_ochrogaster.MicOch1.0.100	cg24268475	101984234	Cldnd1	Cldnd1_fiveUTR	2	45933717	45933766	50	-	45933717	45933718	CGGAGACAGAGGTCTTGTTCTCTAGTCTATCACCTGCATACTAAAACAGA	5' UTR	2	45928109	45935035	6927	2	Cldnd1-201	1269	Cldnd1-201	Cldnd1	0	TRUE	FALSE	FALSE	TRUE	FALSE	TRUE	TRUE	FALSE	FALSE	fiveUTR	1	1	ENSMOCG00000014045	2	conserved gene and region	NA
cg20424997	-0.463021663004015	NA	NA	NA	NA	NA	NA	NA	NA	Microtus_ochrogaster.MicOch1.0.100	cg20424997	101980672	Cnot1	Cnot1_Exon	4	13475754	13475803	50	+	13475754	13475755	CGCTGCCTATTTTCGCATGTGGATTTCAGTGGCGATGGTAAAAGCAGTGG	Exon (Cnot1-201/Cnot1, exon 3 of 49)	3	13451730	13531855	80126	1	Cnot1-201	24024	Cnot1-201;Cnot1-202;Cnot1-203	Cnot1;Cnot1;Cnot1	0;0;0	TRUE	FALSE	FALSE	FALSE	FALSE	TRUE	FALSE	FALSE	FALSE	Exon	21	26	ENSMOCG00000017969	4	conserved gene and region	NA
cg24328408	-0.246179722387004	NA	NA	NA	NA	NA	NA	NA	NA	Microtus_ochrogaster.MicOch1.0.100	cg24328408	101994686	Cxxc4	Cxxc4_Exon	21	29113815	29113864	50	+	29113815	29113816	CGGCTTTAGGGGGCATCTCATTACCTCCAGGGGTCATCGTCATGACAGCC	Promoter (<=1kb)	14	29113573	29131681	18109	1	Cxxc4-201	242	Cxxc4-201	Cxxc4	0	TRUE	FALSE	TRUE	FALSE	FALSE	TRUE	FALSE	FALSE	FALSE	Exon	17	29	ENSMOCG00000003388	21	mapped to different genes	NA
cg16255876	NA	-0.0898154099444711	NA	NA	NA	NA	NA	NA	NA	Microtus_ochrogaster.MicOch1.0.100	cg16255876	101983852	Zfpm2	Zfpm2_Intergenic_upstream	JH996449.1	4326422	4326471	50	+	4326470	4326471	TGGCTGCAGGCCAGGTAGGTTAGCATTTGTGGTTTCAAAGGTTTTCAGCG	Distal Intergenic	105	3747208	4161260	414053	2	Zfpm2-201	-165162	NA	NA	NA	FALSE	TRUE	FALSE	FALSE	FALSE	FALSE	FALSE	FALSE	TRUE	Intergenic_upstream	21	62	ENSMOCG00000013738	JH996449.1	conserved gene but different region	NA
cg16776319	0.0171694919668258	NA	NA	NA	NA	NA	NA	NA	NA	Microtus_ochrogaster.MicOch1.0.100	cg16776319	101985663	Hoxa13	Hoxa13_Intron	JH996441.1	6086268	6086317	50	+	6086268	6086269	CGACCTTGACTGCAGCCGATTAAAGTTTAATCCGAGGTGTGTGCTCAGAC	Intron (Hoxa13-201/Hoxa13, intron 1 of 3)	97	6075082	6099304	24223	1	Hoxa13-201	11186	Hoxa13-201	Hoxa13	0	TRUE	FALSE	FALSE	FALSE	FALSE	FALSE	TRUE	FALSE	FALSE	Intron	3	7	ENSMOCG00000000460	JH996441.1	mapped to different genes	JH996441.1
cg24597059	-0.0913014431592719	NA	NA	NA	NA	NA	NA	NA	NA	Microtus_ochrogaster.MicOch1.0.100	cg24597059	NA	Gbx1	Gbx1_Promoter	JH996448.1	511213	511262	50	+	511213	511214	CGGAGGCGTGAAATTGGTTTGGAGCAAACACATTACGAAAAGCAATTACC	Promoter (4-5kb)	104	487018	507060	20043	2	Gbx1-201	-4153	Asb10-202;Asb10-201;Asb10-203;Gbx1-202;Gbx1-201	Asb10;Asb10;Asb10;Gbx1;Gbx1	11508;12044;11402;-4283;-4153	FALSE	TRUE	TRUE	FALSE	FALSE	FALSE	FALSE	FALSE	FALSE	Promoter	1	1	ENSMOCG00000010139	JH996448.1	conserved gene but different region	NA
cg16787246	-0.0597637231923345	NA	NA	NA	NA	NA	NA	NA	NA	Microtus_ochrogaster.MicOch1.0.100	cg16787246	102001351	Usp24	Usp24_Exon	10	73725478	73725527	50	-	73725526	73725527	GTGCCGCCATCAGTCAACAGGACTTTCATCCAAAGTATGGAAAATGCACG	Exon (Usp24-201/Usp24, exon 41 of 68)	8	73619833	73764431	144599	1	Usp24-201	105645	Usp24-201	Usp24	0	TRUE	FALSE	FALSE	FALSE	FALSE	TRUE	TRUE	FALSE	FALSE	Exon	3	5	ENSMOCG00000022245	10	conserved gene but different region	NA
cg24809422	0.0206798194953515	NA	NA	NA	NA	NA	NA	NA	NA	Microtus_ochrogaster.MicOch1.0.100	cg24809422	NA	Grm5	Grm5_Exon	22	9650684	9650733	50	+	9650684	9650685	CGCAGCCAGCAGATCCAGCAGCCTAGTCAACCTGTGGAAGAGAAGGGGCT	Exon (Grm5-201/Grm5, exon 6 of 8)	15	9607379	9699264	91886	1	Grm5-201	43305	Grm5-201	Grm5	0	TRUE	FALSE	FALSE	FALSE	FALSE	TRUE	FALSE	FALSE	FALSE	Exon	2	2	ENSMOCG00000007786	22	conserved gene and region	22
cg16848740	0.0476073840069675	NA	NA	NA	NA	NA	NA	NA	NA	Microtus_ochrogaster.MicOch1.0.100	cg16848740	101997893	Hoxa11	Hoxa11_Promoter	JH996441.1	6111987	6112036	50	+	6111987	6111988	CGCTGTTAAATTTTTATATGCTGTTTTATAAGCATATAAGGTTTATGAAG	Promoter (<=1kb)	97	6111151	6114803	3653	1	Hoxa11-201	836	Hoxa11-201;Hoxa10-201	Hoxa11;Hoxa10	0;0	TRUE	FALSE	TRUE	FALSE	FALSE	FALSE	TRUE	FALSE	FALSE	Promoter	5	19	ENSMOCG00000004073	JH996441.1	conserved gene and region	JH996441.1
cg21056459	-0.0469890158404786	NA	NA	NA	NA	NA	NA	NA	NA	Microtus_ochrogaster.MicOch1.0.100	cg21056459	101981679	Hs3st1	Hs3st1_Intergenic_upstream	JH996435.1	5600023	5600072	50	-	5600023	5600024	CGTCATAGATGCTGCCGATAATAGTTGGCTTAGGCTAAATGTTTCCTTGT	Distal Intergenic	91	5497082	5526736	29655	2	Hs3st1-201	-73336	NA	NA	NA	FALSE	TRUE	FALSE	FALSE	FALSE	FALSE	FALSE	FALSE	TRUE	Intergenic_upstream	3	3	ENSMOCG00000015807	JH996435.1	conserved gene and region	NA
cg17025275	-0.511330732094232	NA	NA	NA	NA	NA	NA	NA	NA	Microtus_ochrogaster.MicOch1.0.100	cg17025275	101987589	Septin8	Septin8_fiveUTR	7	45269622	45269671	50	+	45269622	45269623	CGGCTGAATGGATCCAATATGGCCACTTCCTGGAAACTCCCCTTGGCGGC	Promoter (<=1kb)	6	45244091	45269686	25596	2	Septin8-201	15	Septin8-201;Septin8-203;Septin8-204	Septin8;Septin8;Septin8	0;0;0	TRUE	FALSE	TRUE	TRUE	FALSE	TRUE	FALSE	FALSE	FALSE	fiveUTR	6	9	ENSMOCG00000022633	7	conserved gene and region	7
cg25091185	0.0550066678196223	NA	NA	NA	NA	NA	NA	NA	NA	Microtus_ochrogaster.MicOch1.0.100	cg25091185	101994248	Bcl11a	Bcl11a_Intron	JH996452.1	5083674	5083723	50	+	5083722	5083723	TCCTGTCAAACCAACCTTTTGAAATTTCCAACATGCCCTTAAACTTTTCG	Intron (Bcl11a-201/Bcl11a, intron 2 of 4)	108	4996457	5091773	95317	2	Bcl11a-201	8050	Bcl11a-201	Bcl11a	0	TRUE	FALSE	FALSE	FALSE	FALSE	FALSE	TRUE	FALSE	FALSE	Intron	31	186	ENSMOCG00000017682	JH996452.1	conserved gene but different region	NA
cg01975510	NA	NA	NA	NA	NA	NA	0.0107323975289954	NA	NA	Microtus_ochrogaster.MicOch1.0.100	cg01975510	101989374	Kdm2a	Kdm2a_Exon	8	39047615	39047664	50	-	39047663	39047664	TCAACTTCAGACAGCTCCTTTTTGCCGCTGGGATTGTTCTCCTTTTCCCG	Exon (Kdm2a-201/Kdm2a, exon 17 of 21)	7	39039905	39115637	75733	2	Kdm2a-201	67973	Kdm2a-201	Kdm2a	0	TRUE	FALSE	FALSE	FALSE	FALSE	TRUE	FALSE	FALSE	FALSE	Exon	24	30	ENSMOCG00000013724	8	conserved gene and region	NA
cg26771379	-0.00526180454351582	NA	NA	NA	NA	NA	NA	NA	NA	Microtus_ochrogaster.MicOch1.0.100	cg26771379	101979028	Med30	Med30_Intergenic_downstream	LG3	1854623	1854672	50	+	1854671	1854672	AAATCCATCAGGGTCAGAGAAACTATGGAGTTACATGACATCTACTGACG	Distal Intergenic	356	1900749	1917756	17008	2	Med30-201	63084	NA	NA	NA	FALSE	TRUE	FALSE	FALSE	FALSE	FALSE	FALSE	FALSE	TRUE	Intergenic_downstream	2	2	ENSMOCG00000003186	LG3	conserved gene and region	NA
cg05098193	NA	NA	0.0786677663938924	NA	NA	NA	NA	NA	NA	Microtus_ochrogaster.MicOch1.0.100	cg05098193	101990850	Foxp1	Foxp1_Intron	JH996431.1	13232015	13232064	50	-	13232015	13232016	CGTTTGAAAAGCCAGGATATAAAAGTATACAAGGCCCATTGTCCAAAGAA	Intron (Foxp1-201/Foxp1, intron 5 of 16)	87	13146695	13396936	250242	2	Foxp1-201	164872	Foxp1-201;Foxp1-202	Foxp1;Foxp1	0;0	TRUE	FALSE	FALSE	FALSE	FALSE	FALSE	TRUE	FALSE	FALSE	Intron	46	78	ENSMOCG00000013376	JH996431.1	mapped to different genes	NA
cg17944110	-0.0082799330522313	NA	NA	NA	NA	NA	NA	NA	NA	Microtus_ochrogaster.MicOch1.0.100	cg17944110	NA	Gm572	Gm572_Intergenic_downstream	10	84148110	84148159	50	+	84148158	84148159	CGAGTCTCTTACCTGCACTTGGGGCGGCTTTGGGTGACTTTCCAAGTCCG	Distal Intergenic	8	84278499	84305377	26879	2	Gm572-201	157218	NA	NA	NA	FALSE	TRUE	FALSE	FALSE	FALSE	FALSE	FALSE	FALSE	TRUE	Intergenic_downstream	37	38	ENSMOCG00000000779	10	mapped to different genes	NA
cg20237169	NA	NA	-0.0214376172196717	NA	NA	NA	NA	NA	NA	Microtus_ochrogaster.MicOch1.0.100	cg20237169	101989914	Acvr2a	Acvr2a_threeUTR	4	62322654	62322703	50	+	62322702	62322703	TTCCAAGCATTACTTTAACCTCCCTCAACAAGGTATACCTCAGTTCCACG	3' UTR	3	62248527	62325570	77044	1	Acvr2a-201	74127	Acvr2a-201	Acvr2a	0	TRUE	FALSE	FALSE	FALSE	TRUE	TRUE	FALSE	FALSE	FALSE	threeUTR	1	11	ENSMOCG00000001323	4	conserved gene and region	NA
cg06263450	NA	NA	-0.0546374634049862	NA	NA	NA	NA	NA	NA	Microtus_ochrogaster.MicOch1.0.100	cg06263450	101983726	U2af1	U2af1_Exon	LG2	48760437	48760486	50	-	48760485	48760486	GATTCAAAACATCTATCGTAATCCCCAAAACAGTGCACAGACGGCTGACG	Exon (U2af1-201/U2af1, exon 3 of 8)	355	48754846	48765928	11083	1	U2af1-201	5591	U2af1-201;U2af1-202	U2af1;U2af1	0;0	TRUE	FALSE	FALSE	FALSE	FALSE	TRUE	TRUE	FALSE	FALSE	Exon	6	6	ENSMOCG00000003736	LG2	conserved gene but different region	NA
cg18117260	-0.093872600937119	NA	NA	NA	NA	NA	NA	NA	NA	Microtus_ochrogaster.MicOch1.0.100	cg18117260	102001415	Zfhx3	Zfhx3_Intergenic_upstream	4	19149069	19149118	50	-	19149069	19149070	CGGGAAGGGCTAATTAGCCACCTTCTGGATCAATAAGATTCAGCAAAAAA	Distal Intergenic	3	18901001	19060653	159653	2	Zfhx3-201	-88465	NA	NA	NA	FALSE	TRUE	FALSE	FALSE	FALSE	FALSE	FALSE	FALSE	TRUE	Intergenic_upstream	72	158	ENSMOCG00000017998	4	conserved gene but different region	NA
cg05825073	NA	NA	NA	NA	NA	0.156862248565922	NA	NA	NA	Microtus_ochrogaster.MicOch1.0.100	cg05825073	101997591	Evx1	Evx1_Promoter	JH996441.1	6044072	6044121	50	-	6044120	6044121	GGAAACCCGCAGCTAATGGCTCGGCAGTGATGCGCCAGGTGTGGGCCTCG	Promoter (<=1kb)	97	6040554	6043722	3169	2	Evx1-201	-399	Evx1-201	Evx1	0	FALSE	TRUE	TRUE	FALSE	FALSE	FALSE	FALSE	FALSE	FALSE	Promoter	9	20	ENSMOCG00000001101	JH996441.1	mapped to different genes	JH996441.1
cg23068674	NA	NA	0.151537890609672	NA	NA	NA	NA	NA	NA	Microtus_ochrogaster.MicOch1.0.100	cg23068674	102000493	Cdk5r1	Cdk5r1_Exon	7	18566055	18566104	50	+	18566055	18566056	CGACAGCGACTTCTTCAGGTTCTCATTGTTGAGGTGCGTGATGTTGTTCT	Promoter (<=1kb)	6	18565404	18566327	924	2	Cdk5r1-201	223	Cdk5r1-201;Myo1d-201	Cdk5r1;Myo1d	0;0	TRUE	FALSE	TRUE	FALSE	FALSE	TRUE	FALSE	FALSE	FALSE	Exon	7	9	ENSMOCG00000001690	7	conserved gene and region	7
cg00316483	NA	NA	NA	NA	NA	0.000896531900031927	NA	NA	NA	Microtus_ochrogaster.MicOch1.0.100	cg00316483	101990845	Fntb	Fntb_fiveUTR	1	14920445	14920494	50	+	14920445	14920446	CGATGTCATCGTTATCGCTCATTTCCTACGGCCCAGGGAGCGGCCACTGC	5' UTR	1	14811746	14878632	66887	1	Fntb-203	108699	NA	NA	NA	TRUE	FALSE	FALSE	TRUE	FALSE	TRUE	FALSE	FALSE	FALSE	fiveUTR	1	9	ENSMOCG00000017411	1	mapped to different genes	1
cg07682092	NA	NA	NA	NA	NA	NA	-4.13907832684484e-05	NA	NA	Microtus_ochrogaster.MicOch1.0.100	cg07682092	101979100	Wnt4	Wnt4_Intergenic_upstream	10	47648001	47648050	50	-	47648049	47648050	ACCTGAATTCTTACACTTACAGGAAATTAGAGCCCTTGGAAGCAGGTGCG	Distal Intergenic	8	47543129	47562832	19704	2	Wnt4-201	-85218	NA	NA	NA	FALSE	TRUE	FALSE	FALSE	FALSE	FALSE	FALSE	FALSE	TRUE	Intergenic_upstream	3	6	ENSMOCG00000016876	10	mapped to different genes	NA
cg08113048	NA	NA	-0.0147498150805115	NA	NA	NA	NA	NA	NA	Microtus_ochrogaster.MicOch1.0.100	cg08113048	101983040	Rnf220	Rnf220_Intron	JH996499.1	639464	639513	50	-	639464	639465	CGGCCTTTGATCAGGACACAGAGCCCACGTCCGAGCCTTTTATTACTGTC	Intron (Rnf220-201/Rnf220, intron 13 of 13)	155	639111	862763	223653	2	Rnf220-201	223250	Tmem53-201;Rnf220-201	Tmem53;Rnf220	21430;0	TRUE	FALSE	FALSE	FALSE	FALSE	FALSE	TRUE	FALSE	FALSE	Intron	139	154	ENSMOCG00000001456	JH996499.1	conserved gene but different region	NA
cg17532928	NA	NA	0.123126495997373	NA	NA	NA	NA	NA	NA	Microtus_ochrogaster.MicOch1.0.100	cg17532928	101980926	Rad54b	Rad54b_Intron	LG5	61003904	61003953	50	-	61003904	61003905	CGTCAGCTTAAGCTGGAGGAATTTTAATAAACCCTCCCCTGTAGGCGTGG	Intron (Rad54b-201/Rad54b, intron 3 of 14)	358	60984625	61048359	63735	1	Rad54b-201	19279	Rad54b-201;Rad54b-202;Fsbp-201	Rad54b;Rad54b;Fsbp	0;0;0	TRUE	FALSE	FALSE	FALSE	FALSE	FALSE	TRUE	FALSE	FALSE	Intron	2	3	ENSMOCG00000020035	LG5	conserved gene and region	NA
cg06012371	NA	NA	NA	NA	NA	-0.224322190956098	NA	NA	NA	Microtus_ochrogaster.MicOch1.0.100	cg06012371	101985238	Cntf	Cntf_Exon	8	43711544	43711593	50	+	43711592	43711593	AAGGTCCGGCAGAGTCTGAATCTTCAATCAGAACCTCTGTGGTAGCACCG	Promoter (4-5kb)	7	43705114	43707006	1893	2	Cntf-201	-4538	Cntf-201	Cntf	0	TRUE	FALSE	TRUE	FALSE	FALSE	TRUE	FALSE	FALSE	FALSE	Exon	3	3	ENSMOCG00000016049	8	mapped to different genes	NA
cg00572334	NA	NA	NA	NA	NA	-0.00834241075928084	NA	NA	NA	Microtus_ochrogaster.MicOch1.0.100	cg00572334	101980518	Klf9	Klf9_Exon	8	52610786	52610835	50	+	52610834	52610835	AAATCCTCCCATCTCAAAGCCCATTACAGAGTGCATACAGGTTAGCGGCG	Exon (Klf9-201/Klf9, exon 1 of 2)	7	52609522	52635278	25757	1	Klf9-201	1264	Klf9-201	Klf9	0	TRUE	FALSE	FALSE	FALSE	FALSE	TRUE	TRUE	FALSE	FALSE	Exon	9	13	ENSMOCG00000010128	8	conserved gene but different region	8
cg26051847	NA	NA	0.0348855808217317	NA	NA	NA	NA	NA	NA	Microtus_ochrogaster.MicOch1.0.100	cg26051847	101994698	Adgrb3	Adgrb3_Exon	LG2	13061397	13061446	50	-	13061397	13061398	CGTATGGGATGCATCGGTAAGCACAGTTTTACATCCCTGGGTGGACCACG	Exon (Adgrb3-202/Adgrb3, exon 16 of 29)	355	12912138	13610246	698109	2	Adgrb3-202	548800	Adgrb3-202;Adgrb3-201	Adgrb3;Adgrb3	0;0	TRUE	FALSE	FALSE	FALSE	FALSE	TRUE	FALSE	FALSE	FALSE	Exon	19	21	ENSMOCG00000012455	LG2	conserved gene but different region	NA
cg23262887	-0.0140500733030297	NA	NA	NA	NA	NA	NA	NA	NA	Microtus_ochrogaster.MicOch1.0.100	cg23262887	101982255	Dyrk1a	Dyrk1a_Intron	2	69459399	69459448	50	+	69459399	69459400	CGCCTGCCCGCAGTGAGTGGGAACTGCTGCAGATCATTAAACGCTCATTT	Intron (Dyrk1a-201/Dyrk1a, intron 1 of 10)	2	69399979	69477870	77892	2	Dyrk1a-201	18422	Dyrk1a-201	Dyrk1a	0	TRUE	FALSE	FALSE	FALSE	FALSE	FALSE	TRUE	FALSE	FALSE	Intron	2	15	ENSMOCG00000021125	2	conserved gene and region	NA
cg06254866	NA	NA	NA	NA	NA	-0.0530715238528126	NA	NA	NA	Microtus_ochrogaster.MicOch1.0.100	cg06254866	101992161	Snx5	Snx5_Exon	JH996433.1	4413376	4413425	50	+	4413424	4413425	GAAGTCTTTCTTCAGCGGCTTTCTTCTCACCCTGTTCTCAGTAAAGATCG	Exon (Snx5-201/Snx5, exon 5 of 13)	89	4402359	4419907	17549	1	Snx5-201	11017	Snx5-201;Snx5-202	Snx5;Snx5	0;0	TRUE	FALSE	FALSE	FALSE	FALSE	TRUE	FALSE	FALSE	FALSE	Exon	1	1	ENSMOCG00000009454	JH996433.1	conserved gene and region	NA
cg02863784	NA	NA	NA	NA	NA	NA	-0.0546502635363822	NA	NA	Microtus_ochrogaster.MicOch1.0.100	cg02863784	101982079	Fosb	Fosb_fiveUTR	JH996504.1	619880	619929	50	-	619928	619929	GGGGCCCCTGTGACCACGCTGAGGTCGCCGGGAAGCCAAGGCTATGGCCG	Promoter (<=1kb)	160	613132	620466	7335	2	Fosb-201	537	Fosb-201;Fosb-202;Fosb-203	Fosb;Fosb;Fosb	0;0;0	TRUE	FALSE	TRUE	TRUE	FALSE	TRUE	FALSE	FALSE	FALSE	fiveUTR	2	13	ENSMOCG00000001596	JH996504.1	mapped to different genes	JH996504.1
cg11474930	NA	0.0405635665548963	NA	NA	NA	NA	NA	NA	NA	Microtus_ochrogaster.MicOch1.0.100	cg11474930	101984149	Neurod2	Neurod2_Intergenic_downstream	JH996461.1	2047304	2047353	50	-	2047352	2047353	CCCGTCGGACACCCGAAGTGCATTGCGTGTTTCTGTTCAGTTTAATGACG	Downstream (1-2kb)	117	2044559	2045707	1149	1	Neurod2-201	2794	Neurod2-201	Neurod2	0	FALSE	TRUE	FALSE	FALSE	FALSE	FALSE	FALSE	FALSE	FALSE	Intergenic_downstream	33	42	ENSMOCG00000004786	JH996461.1	conserved gene but different region	NA
cg13848598	NA	NA	NA	NA	NA	NA	7.6447757398246e-05	NA	NA	Microtus_ochrogaster.MicOch1.0.100	cg13848598	101985038	Adrb1	Adrb1_Exon	8	84084516	84084565	50	-	84084516	84084517	CGTAGTCTCCTTCTACGTGCCCCTGTGCATCATGGCCTTCGTGTACCTGC	Promoter (<=1kb)	7	84083830	84085230	1401	1	Adrb1-201	686	Adrb1-201	Adrb1	0	TRUE	FALSE	TRUE	FALSE	FALSE	TRUE	FALSE	FALSE	FALSE	Exon	2	2	ENSMOCG00000003073	8	conserved gene and region	8
cg15844207	NA	NA	-0.0882812685523631	NA	NA	NA	NA	NA	NA	Microtus_ochrogaster.MicOch1.0.100	cg15844207	102002339	Thra	Thra_Exon	JH996461.1	1642248	1642297	50	-	1642296	1642297	GGAGAACATGGGCAGTTTTTTGGCAAAGTCCACCACACGGGTGATGGCCG	Exon (Thra-201/Thra, exon 6 of 9)	117	1636515	1652734	16220	2	Thra-201	10437	Thra-201;Thra-202	Thra;Thra	0;0	TRUE	FALSE	FALSE	FALSE	FALSE	TRUE	FALSE	FALSE	FALSE	Exon	13	18	ENSMOCG00000012522	JH996461.1	conserved gene and region	NA
cg00887636	NA	NA	NA	NA	NA	-0.850912491919457	NA	NA	NA	Microtus_ochrogaster.MicOch1.0.100	cg00887636	101992176	Myoz1	Myoz1_Intergenic_downstream	JH996451.1	1791948	1791997	50	+	1791948	1791949	CGGCTGCTATAGCTACAGGGAGCCAAGGCAACCAGCTCTCGCGACACTTT	Distal Intergenic	107	1802537	1811142	8606	2	Myoz1-201	19145	NA	NA	NA	FALSE	TRUE	FALSE	FALSE	FALSE	FALSE	FALSE	FALSE	TRUE	Intergenic_downstream	2	2	ENSMOCG00000011688	JH996451.1	mapped to different genes	JH996451.1
cg13819633	NA	NA	NA	NA	NA	-0.00639115895521147	NA	NA	NA	Microtus_ochrogaster.MicOch1.0.100	cg13819633	101980518	Klf9	Klf9_Exon	8	52610731	52610780	50	-	52610731	52610732	CGCCTCCGAAAAGAGGCACAAGTGCCCCTACAGTGGCTGTGGGAAAGTCT	Exon (Klf9-201/Klf9, exon 1 of 2)	7	52609522	52635278	25757	1	Klf9-201	1209	Klf9-201	Klf9	0	TRUE	FALSE	FALSE	FALSE	FALSE	TRUE	FALSE	FALSE	FALSE	Exon	9	13	ENSMOCG00000010128	8	conserved gene and region	8
cg12034765	NA	NA	NA	NA	NA	-0.0851500589113892	NA	NA	NA	Microtus_ochrogaster.MicOch1.0.100	cg12034765	101984414	Actrt3	Actrt3_Intergenic_downstream	1	61858735	61858784	50	+	61858735	61858736	CGGCGATTGCCATCTGACAAGATCTCCAAATCAAAGTGATAAATCGCTCC	Distal Intergenic	1	61775640	61777564	1925	1	Actrt3-201	83095	NA	NA	NA	FALSE	TRUE	FALSE	FALSE	FALSE	FALSE	FALSE	FALSE	TRUE	Intergenic_downstream	27	27	ENSMOCG00000015666	1	mapped to different genes	1
cg25102951	NA	NA	0.106789935984628	NA	NA	NA	NA	NA	NA	Microtus_ochrogaster.MicOch1.0.100	cg25102951	101998012	Pbx1	Pbx1_Intron	JH996505.1	678371	678420	50	-	678371	678372	CGAATAAATGTTGATTAGTGTTGATTTTGTCCGACAAACGCCTGTCGAGT	Intron (Pbx1-201/Pbx1, intron 2 of 8)	161	475079	753606	278528	2	Pbx1-201	75186	Pbx1-201;Pbx1-202;Pbx1-203	Pbx1;Pbx1;Pbx1	0;0;0	TRUE	FALSE	FALSE	FALSE	FALSE	FALSE	TRUE	FALSE	FALSE	Intron	50	88	ENSMOCG00000007625	JH996505.1	conserved gene and region	JH996505.1
cg01933636	NA	NA	NA	0.0839683827643711	NA	NA	NA	NA	NA	Microtus_ochrogaster.MicOch1.0.100	cg01933636	101995253	Fbxw4	Fbxw4_Intron	8	73246796	73246845	50	+	73246844	73246845	GGTTAGCCGACACCTCTGCTCTGTGGAATTTTAATTAACTTCTCTCATCG	Intron (Fbxw4-201/Fbxw4, intron 5 of 8)	7	73191826	73279563	87738	2	Fbxw4-201	32718	Fbxw4-201;Fbxw4-202	Fbxw4;Fbxw4	0;0	TRUE	FALSE	FALSE	FALSE	FALSE	FALSE	TRUE	FALSE	FALSE	Intron	12	14	ENSMOCG00000013178	8	conserved gene and region	NA
cg03214473	NA	NA	NA	NA	NA	NA	-0.0182757245948093	NA	NA	Microtus_ochrogaster.MicOch1.0.100	cg03214473	101990598	Cdh24	Cdh24_Promoter	JH996510.1	1315401	1315450	50	-	1315401	1315402	CGCTGCTACTGAGCTGCCCAATCAGAGCCAAGTCTGCTATCCAGGTGTCT	Promoter (9-10kb)	166	1324953	1334153	9201	1	Cdh24-201	-9552	NA	NA	NA	TRUE	FALSE	TRUE	FALSE	FALSE	FALSE	TRUE	FALSE	FALSE	Promoter	12	18	ENSMOCG00000012608	JH996510.1	mapped to different genes	NA
cg12219231	NA	NA	NA	NA	NA	-0.0602563822521233	NA	NA	NA	Microtus_ochrogaster.MicOch1.0.100	cg12219231	101981872	Otx1	Otx1_Promoter	JH996439.1	8091612	8091661	50	+	8091660	8091661	TGGAGCTGAAAGCGAGCTAATGTTCAAAGAAAGTGGCCGCCAGACCAACG	Promoter (1-2kb)	95	8083170	8090136	6967	2	Otx1-201	-1476	Otx1-201;Ehbp1-201	Otx1;Ehbp1	0;0	FALSE	TRUE	TRUE	FALSE	FALSE	FALSE	FALSE	FALSE	FALSE	Promoter	8	13	ENSMOCG00000014191	JH996439.1	mapped to different genes	NA
cg03474625	NA	NA	NA	NA	NA	0.16563296876686	NA	NA	NA	Microtus_ochrogaster.MicOch1.0.100	cg03474625	101992017	Ppp1r3f	Ppp1r3f_Exon	10	34642144	34642193	50	-	34642144	34642145	CGGCTTCATGCAGCTCTTCAGCTGCCTGGCCTCAGCCTCCACGGGACCCT	Promoter (<=1kb)	8	34627587	34643133	15547	2	Ppp1r3f-201	940	Ppp1r3f-201;Ppp1r3f-202	Ppp1r3f;Ppp1r3f	0;0	TRUE	FALSE	TRUE	FALSE	FALSE	TRUE	FALSE	FALSE	FALSE	Exon	8	8	ENSMOCG00000002362	10	conserved gene but different region	NA
cg12366733	NA	NA	NA	NA	NA	-0.220975187170464	NA	NA	NA	Microtus_ochrogaster.MicOch1.0.100	cg12366733	102001701	Hoxb6	Hoxb6_fiveUTR	JH996461.1	4089160	4089209	50	-	4089208	4089209	TGCTGCTCCGCCGGGTTTATGATTTGTTGTGTTTTATAGTCCGAGCGCCG	5' UTR	117	4086785	4095849	9065	2	Hoxb6-201	6640	Hoxb5-201;Hoxb6-201	Hoxb5;Hoxb6	0;0	TRUE	FALSE	FALSE	TRUE	FALSE	TRUE	FALSE	FALSE	FALSE	fiveUTR	6	16	ENSMOCG00000020355	JH996461.1	conserved gene and region	JH996461.1
cg03768031	NA	NA	NA	0.0542343267129151	NA	NA	NA	NA	NA	Microtus_ochrogaster.MicOch1.0.100	cg03768031	101994161	Zfp507	Zfp507_Intergenic_upstream	JH996462.1	2145806	2145855	50	-	2145806	2145807	CGTATACAATTATTTTAACTGTCACAGGCTGGCAATTGTAATTGACATGA	Distal Intergenic	118	2485582	2509556	23975	1	Zfp507-201	-339776	NA	NA	NA	FALSE	TRUE	FALSE	FALSE	FALSE	FALSE	FALSE	FALSE	TRUE	Intergenic_upstream	30	30	ENSMOCG00000017422	JH996462.1	mapped to different genes	NA
cg25894276	NA	NA	NA	NA	0.0921933105277012	NA	NA	NA	NA	Microtus_ochrogaster.MicOch1.0.100	cg25894276	101989135	Nkx1-1	Nkx1-1_Intron	JH996436.1	9266282	9266331	50	+	9266330	9266331	ATTACTCGATTAAAACCTATTACACTTATTAGGGGCCGCTATTGATCGCG	Intron (Nkx1-1-201/Nkx1-1, intron 1 of 1)	92	9265232	9268567	3336	1	Nkx1-1-201	1050	Nkx1-1-201	Nkx1-1	0	TRUE	FALSE	FALSE	FALSE	FALSE	FALSE	TRUE	FALSE	FALSE	Intron	4	13	ENSMOCG00000000592	JH996436.1	conserved gene and region	JH996436.1
cg05895882	NA	0.0281873869962952	NA	NA	NA	NA	NA	NA	NA	Microtus_ochrogaster.MicOch1.0.100	cg05895882	101986174	Hoxc12	Hoxc12_Exon	15	1314480	1314529	50	+	1314528	1314529	ATCTTGACCTGCTGGTCACTAAGATTCAAGCGGTCTGAGAGTTCCCTCCG	Exon (Hoxc12-201/Hoxc12, exon 2 of 2)	9	1314315	1316110	1796	2	Hoxc12-201	1581	Hoxc12-201	Hoxc12	0	TRUE	FALSE	FALSE	FALSE	FALSE	TRUE	FALSE	FALSE	FALSE	Exon	2	6	ENSMOCG00000016790	15	conserved gene and region	15
cg20813565	-0.0681537582365544	NA	NA	NA	NA	NA	NA	NA	NA	Microtus_ochrogaster.MicOch1.0.100	cg20813565	101994840	Usp7	Usp7_Exon	7	9734153	9734202	50	+	9734153	9734154	CGCTTTTTTGGTGTGGTCTGTCTGGATAAAAGCGTGGCATCACCATAATC	Exon (Usp7-201/Usp7, exon 3 of 31)	6	9706815	9762710	55896	2	Usp7-201	28508	Usp7-201	Usp7	0	TRUE	FALSE	FALSE	FALSE	FALSE	TRUE	FALSE	FALSE	FALSE	Exon	8	9	ENSMOCG00000016190	7	conserved gene but different region	NA
cg14667871	NA	NA	0.296427580206771	NA	NA	NA	NA	NA	NA	Microtus_ochrogaster.MicOch1.0.100	cg14667871	101988923	Fbxl7	Fbxl7_Exon	19	42443558	42443607	50	-	42443558	42443559	CGGCCCACTCACCCTCACTGCCGTACTGTTTGCCATTGTTCGCGCCCATC	Promoter (<=1kb)	13	42132141	42443606	311466	2	Fbxl7-201	0	Fbxl7-201	Fbxl7	0	TRUE	FALSE	TRUE	FALSE	FALSE	TRUE	TRUE	FALSE	FALSE	Exon	3	3	ENSMOCG00000022587	19	conserved gene but different region	19
cg03542972	NA	NA	NA	NA	NA	NA	-0.196036743530057	NA	NA	Microtus_ochrogaster.MicOch1.0.100	cg03542972	101992380	Rd3	Rd3_Intergenic_upstream	6	78020900	78020949	50	-	78020948	78020949	CCTTCATGTTCATGGTGCTGGAGGTGGTGGTGAGCCGGGTGACCTCGTCG	Distal Intergenic	5	78080532	78088746	8215	1	Rd3-201	-59632	NA	NA	NA	FALSE	TRUE	FALSE	FALSE	FALSE	FALSE	FALSE	FALSE	TRUE	Intergenic_upstream	3	3	ENSMOCG00000015661	6	mapped to different genes	6
cg01499097	NA	NA	NA	NA	NA	-0.0882492084264711	NA	NA	NA	Microtus_ochrogaster.MicOch1.0.100	cg01499097	101993260	Ptchd4	Ptchd4_Exon	LG2	5573171	5573220	50	-	5573171	5573172	CGTGCTGGATGATATTATTTCAGTGCTAGAGGATCTCAGGCAGGCTGCCG	Promoter (<=1kb)	355	5572340	5756640	184301	1	Ptchd4-201	831	Ptchd4-201	Ptchd4	0	TRUE	FALSE	TRUE	FALSE	FALSE	TRUE	FALSE	FALSE	FALSE	Exon	8	9	ENSMOCG00000009170	LG2	conserved gene but different region	NA
cg01528792	NA	NA	NA	NA	NA	-0.103715992566642	NA	NA	NA	Microtus_ochrogaster.MicOch1.0.100	cg01528792	101980518	Klf9	Klf9_Exon	8	52610737	52610786	50	-	52610737	52610738	CGAAAAGAGGCACAAGTGCCCCTACAGTGGCTGTGGGAAAGTCTATGGAA	Exon (Klf9-201/Klf9, exon 1 of 2)	7	52609522	52635278	25757	1	Klf9-201	1215	Klf9-201	Klf9	0	TRUE	FALSE	FALSE	FALSE	FALSE	TRUE	FALSE	FALSE	FALSE	Exon	9	13	ENSMOCG00000010128	8	conserved gene and region	8
cg01562774	NA	NA	NA	NA	NA	0.984488165460892	NA	NA	NA	Microtus_ochrogaster.MicOch1.0.100	cg01562774	101988946	Twist1	Twist1_Exon	1	80834063	80834112	50	-	80834063	80834064	CGTGAGCCACATAGCTGCAGCTTGCCATCTTGGAGTCCAGCTCGTCGCTC	Promoter (<=1kb)	1	80832799	80834968	2170	2	Twist1-201	856	Twist1-201	Twist1	0	TRUE	FALSE	TRUE	FALSE	FALSE	TRUE	FALSE	FALSE	FALSE	Exon	2	30	ENSMOCG00000008957	1	conserved gene and region	1
cg25128794	-0.13772267399187	NA	NA	NA	NA	NA	NA	NA	NA	Microtus_ochrogaster.MicOch1.0.100	cg25128794	101988643	Rbm27	Rbm27_threeUTR	18	30431870	30431919	50	-	30431870	30431871	CGTGATAGAGGGAACAAAGGATTTATATATTTTTTGTACAAAGTTTTTTC	3' UTR	12	30363585	30433072	69488	1	Rbm27-201	68285	Rbm27-201;Rbm27-202;Rbm27-203	Rbm27;Rbm27;Rbm27	0;0;0	TRUE	FALSE	FALSE	FALSE	TRUE	TRUE	FALSE	FALSE	FALSE	threeUTR	1	10	ENSMOCG00000019479	18	conserved gene and region	NA
cg12779166	NA	NA	NA	NA	NA	-0.113991037980968	NA	NA	NA	Microtus_ochrogaster.MicOch1.0.100	cg12779166	101984467	Pex14	Pex14_Exon	10	84018281	84018330	50	-	84018329	84018330	CGCAGCCGGCGCGGATGCAGTGGAAGTGGTTGGTAGCCTTGCTGTACACG	Exon (NA, exon 9 of 3)	8	83882227	83995630	113404	1	Pex14-202	136103	NA	NA	NA	TRUE	FALSE	FALSE	FALSE	FALSE	TRUE	FALSE	FALSE	FALSE	Exon	8	142	ENSMOCG00000012379	10	mapped to different genes	NA
cg22397546	NA	0.0775799186173656	NA	NA	NA	NA	NA	NA	NA	Microtus_ochrogaster.MicOch1.0.100	cg22397546	101995928	Tlx3	Tlx3_fiveUTR	7	54643186	54643235	50	-	54643186	54643187	CGCGGGCCCGACAGGCTCTGTGTCATCTTTCTTGAACCGAACCTGGAGTT	Promoter (<=1kb)	6	54640426	54643193	2768	2	Tlx3-201	0	Tlx3-201	Tlx3	0	TRUE	FALSE	TRUE	TRUE	FALSE	TRUE	FALSE	FALSE	FALSE	fiveUTR	3	20	ENSMOCG00000013764	7	conserved gene and region	7
cg25594287	NA	NA	NA	0.228008615272007	NA	NA	NA	NA	NA	Microtus_ochrogaster.MicOch1.0.100	cg25594287	101994256	Rora	Rora_Intron	5	70696436	70696485	50	+	70696436	70696437	CGAGTGGAAACAGCTGGAATTGTTCAGCTGTGTCAACATTCGGCTGTTTC	Intron (Rora-202/Rora, intron 1 of 10)	4	70121307	70855467	734161	2	Rora-202	158982	Rora-202	Rora	0	TRUE	FALSE	FALSE	FALSE	FALSE	FALSE	TRUE	FALSE	FALSE	Intron	10	18	ENSMOCG00000016886	5	conserved gene and region	NA
cg12823329	NA	NA	NA	NA	NA	0.207491487705883	NA	NA	NA	Microtus_ochrogaster.MicOch1.0.100	cg12823329	101979710	Dlk1	Dlk1_Exon	1	45214265	45214314	50	-	45214313	45214314	GGAGAGGTTGTCCGTGTTGTCTTCTCTTTATTTATGATGAAACATACACG	Exon (Mir494-201/Mir494-201, exon 1 of 1)	1	44914395	44923213	8819	1	Dlk1-201	299919	NA	NA	NA	TRUE	FALSE	FALSE	FALSE	FALSE	TRUE	FALSE	FALSE	FALSE	Exon	34	39	ENSMOCG00000004545	1	mapped to different genes	NA
cg21777948	0.100014744435804	NA	NA	NA	NA	NA	NA	NA	NA	Microtus_ochrogaster.MicOch1.0.100	cg21777948	101985890	Hoxc11	Hoxc11_Promoter	15	1298951	1299000	50	+	1298999	1299000	CTCTCTTAGGTAAGATCGGGGACGTTCAGGCGATTGGTTTGCAAACACCG	Promoter (<=1kb)	9	1296554	1298814	2261	2	Hoxc11-201	-137	Hoxc11-201	Hoxc11	0	FALSE	TRUE	TRUE	FALSE	FALSE	FALSE	FALSE	FALSE	FALSE	Promoter	11	22	ENSMOCG00000010091	15	mapped to different genes	15
cg21784061	-0.10856125532225	NA	NA	NA	NA	NA	NA	NA	NA	Microtus_ochrogaster.MicOch1.0.100	cg21784061	101997470	Lrrc8d	Lrrc8d_Promoter	LG1	55110513	55110562	50	+	55110561	55110562	TACGCTTTGTCTAATTCCCCTCGTTACAGAGTCATGTGCTGCTGCTCCCG	Promoter (<=1kb)	352	55111352	55218768	107417	1	Lrrc8d-201	-790	Lrrc8d-201	Lrrc8d	0	FALSE	TRUE	TRUE	FALSE	FALSE	FALSE	FALSE	FALSE	FALSE	Promoter	1	3	ENSMOCG00000022324	LG1	conserved gene but different region	LG1
cg07672217	NA	NA	NA	NA	NA	-0.00391011925557692	NA	NA	NA	Microtus_ochrogaster.MicOch1.0.100	cg07672217	102000893	Wnt1	Wnt1_Exon	15	5957871	5957920	50	-	5957919	5957920	CTGACGTGGCAGCACCAGTGGAAGGTGCAGTTGCAGCGCTCGGTGACGCG	Exon (Wnt1-201/Wnt1, exon 4 of 4)	9	5956922	5961022	4101	2	Wnt1-201	3102	Wnt1-201	Wnt1	0	TRUE	FALSE	FALSE	FALSE	FALSE	TRUE	FALSE	FALSE	FALSE	Exon	3	13	ENSMOCG00000017789	15	conserved gene and region	15
cg02187860	NA	NA	NA	NA	NA	-0.114525589872994	NA	NA	NA	Microtus_ochrogaster.MicOch1.0.100	cg02187860	101992458	Mvb12b	Mvb12b_Intergenic_upstream	4	42982266	42982315	50	+	42982314	42982315	CCAAGATTTAAAAGCTCATCGCCGGCCTTGTAATGCAGTAACTGATTGCG	Distal Intergenic	3	43046904	43179191	132288	1	Mvb12b-201	-64589	NA	NA	NA	FALSE	TRUE	FALSE	FALSE	FALSE	FALSE	FALSE	FALSE	TRUE	Intergenic_upstream	41	59	ENSMOCG00000004446	4	mapped to different genes	NA
cg15304357	NA	NA	0.0745105695072697	NA	NA	NA	NA	NA	NA	Microtus_ochrogaster.MicOch1.0.100	cg15304357	101985890	Hoxc11	Hoxc11_Promoter	15	1298884	1298933	50	+	1298932	1298933	AGCACGTGATCCAAAGTAGATATTGTCATATATCAGTTCGGAGCACTTCG	Promoter (<=1kb)	9	1296554	1298814	2261	2	Hoxc11-201	-70	Hoxc11-201	Hoxc11	0	FALSE	TRUE	TRUE	FALSE	FALSE	FALSE	FALSE	FALSE	FALSE	Promoter	11	22	ENSMOCG00000010091	15	mapped to different genes	15
cg02310569	NA	NA	NA	NA	NA	0.301049778488091	NA	NA	NA	Microtus_ochrogaster.MicOch1.0.100	cg02310569	101990722	Nipbl	Nipbl_Exon	19	28796694	28796743	50	-	28796742	28796743	TAGCTCTAGGATTTTTGCAACATTGCAGATAACCATGAAATCATTTTGCG	Exon (Nipbl-201/Nipbl, exon 33 of 45)	13	28777751	28876252	98502	2	Nipbl-201	79509	Nipbl-201	Nipbl	0	TRUE	FALSE	FALSE	FALSE	FALSE	TRUE	FALSE	FALSE	FALSE	Exon	19	34	ENSMOCG00000000456	19	conserved gene and region	NA
cg04447890	NA	NA	NA	NA	NA	NA	-0.0121801879262684	NA	NA	Microtus_ochrogaster.MicOch1.0.100	cg04447890	101986476	Wls	Wls_fiveUTR	21	41438047	41438096	50	+	41438095	41438096	ACAGCTTCTTGGTGCTCATGTTTTCTATAATTGCCCCAGCCATTTTTGCG	Promoter (<=1kb)	14	41340702	41438379	97678	2	Wls-201	283	Wls-201	Wls	0	TRUE	FALSE	TRUE	TRUE	FALSE	TRUE	FALSE	FALSE	FALSE	fiveUTR	1	7	ENSMOCG00000008906	21	conserved gene and region	NA
cg16789563	NA	NA	NA	NA	NA	NA	-0.0531293005350468	NA	NA	Microtus_ochrogaster.MicOch1.0.100	cg16789563	101986990	Spred2	Spred2_fiveUTR	JH996439.1	6092136	6092185	50	-	6092184	6092185	TACTTCCTCCTCCTGTTGGCGGCGGTGAGAATCCAATATGGAGTAAATCG	Promoter (<=1kb)	95	6092088	6199330	107243	1	Spred2-201	48	Spred2-201	Spred2	0	TRUE	FALSE	TRUE	TRUE	FALSE	TRUE	FALSE	FALSE	FALSE	fiveUTR	8	24	ENSMOCG00000014005	JH996439.1	conserved gene and region	JH996439.1
cg22976006	-0.118379274900621	NA	NA	NA	NA	NA	NA	NA	NA	Microtus_ochrogaster.MicOch1.0.100	cg22976006	101982764	Pck2	Pck2_Exon	JH996510.1	371369	371418	50	-	371417	371418	GGGCAAAGCACTTCTTGCCCAGCAGGGAGTTGCCACCATAGCCGCTGCCG	Exon (Pck2-201/Pck2, exon 4 of 9)	166	366185	373231	7047	2	Pck2-201	1813	Pck2-201;Pck2-202	Pck2;Pck2	0;0	TRUE	FALSE	FALSE	FALSE	FALSE	TRUE	FALSE	FALSE	FALSE	Exon	4	4	ENSMOCG00000011432	JH996510.1	mapped to different genes	NA
cg20076114	NA	NA	NA	NA	NA	NA	-0.0325405924572028	NA	NA	Microtus_ochrogaster.MicOch1.0.100	cg20076114	101987485	Nog	Nog_Intergenic_downstream	7	65524080	65524129	50	-	65524080	65524081	CGCCAGGAAGATTAAATGAAAGAATCATAAGATGGAGGTCTTTAACTTTT	Distal Intergenic	6	65526268	65526966	699	2	Nog-201	2886	Nog-201	Nog	0	FALSE	TRUE	FALSE	FALSE	FALSE	FALSE	FALSE	FALSE	TRUE	Intergenic_downstream	22	39	ENSMOCG00000003140	7	conserved gene and region	NA
cg07904962	NA	NA	NA	NA	NA	0.105422541234287	NA	NA	NA	Microtus_ochrogaster.MicOch1.0.100	cg07904962	101989134	Smo	Smo_Exon	JH996434.1	6352404	6352453	50	+	6352452	6352453	TTCTTTGTGGGCAGCATTGGCTGGCTGGCCCAGTTCATGGATGGTGCCCG	Exon (Smo-201/Smo, exon 4 of 12)	90	6334194	6358306	24113	1	Smo-201	18210	Smo-201	Smo	0	TRUE	FALSE	FALSE	FALSE	FALSE	TRUE	FALSE	FALSE	FALSE	Exon	3	3	ENSMOCG00000019933	JH996434.1	conserved gene but different region	NA
cg26920416	0.0120962556408845	NA	NA	NA	NA	NA	NA	NA	NA	Microtus_ochrogaster.MicOch1.0.100	cg26920416	101982439	Cacna1b	Cacna1b_Exon	4	52848403	52848452	50	+	52848403	52848404	CGGGTTTCCAGTGGGCGCATCAGTTACAATGACATGTTTGAGATGCTGAA	Exon (Cacna1b-201/Cacna1b, exon 38 of 47)	3	52711390	52864391	153002	1	Cacna1b-201	137013	Cacna1b-201;Cacna1b-202;Cacna1b-203;Cacna1b-204	Cacna1b;Cacna1b;Cacna1b;Cacna1b	0;0;0;0	TRUE	FALSE	FALSE	FALSE	FALSE	TRUE	TRUE	FALSE	FALSE	Exon	2	2	ENSMOCG00000020272	4	conserved gene but different region	NA
cg13525872	NA	NA	NA	NA	NA	-0.0370293632557785	NA	NA	NA	Microtus_ochrogaster.MicOch1.0.100	cg13525872	101979018	Enpep	Enpep_Intron	21	24840544	24840593	50	+	24840544	24840545	CGCTAGGGAAATAAAAGCTTCATCTCAGATTATAGGTGGGTATTTTTGGA	Intron (NA, intron 2 of 2)	14	24894209	24961696	67488	2	Enpep-201	121103	NA	NA	NA	TRUE	FALSE	FALSE	FALSE	FALSE	FALSE	TRUE	FALSE	FALSE	Intron	8	24	ENSMOCG00000015521	21	mapped to different genes	NA
cg18664066	NA	NA	NA	NA	NA	-0.152145446412036	NA	NA	NA	Microtus_ochrogaster.MicOch1.0.100	cg18664066	102000157	Srbd1	Srbd1_Intergenic_downstream	16	8947747	8947796	50	-	8947795	8947796	CCTCGTTATGGGTGTTACAGGCACTCACACCTCAATTAACCTAGGGGGCG	Distal Intergenic	10	9002566	9178982	176417	2	Srbd1-202	231235	NA	NA	NA	FALSE	TRUE	FALSE	FALSE	FALSE	FALSE	FALSE	FALSE	TRUE	Intergenic_downstream	2	5	ENSMOCG00000018716	16	mapped to different genes	NA
cg13681420	NA	NA	-0.199824678113928	NA	NA	NA	NA	NA	NA	Microtus_ochrogaster.MicOch1.0.100	cg13681420	101985028	Ddx5	Ddx5_Intron	7	59510106	59510155	50	-	59510154	59510155	CCAAGAAGCCAGGATTCACTTGAGAATGTGTCTCTCTCTGGCAGGTCTCG	Intron (Ddx5-201/Ddx5, intron 11 of 12)	6	59507290	59515632	8343	2	Ddx5-201	5477	Ddx5-201;Polg2-201	Ddx5;Polg2	0;-3670	TRUE	FALSE	FALSE	FALSE	FALSE	FALSE	TRUE	FALSE	FALSE	Intron	4	7	ENSMOCG00000012124	7	conserved gene but different region	NA
cg04895159	NA	NA	NA	NA	NA	NA	0.0301863064995226	NA	NA	Microtus_ochrogaster.MicOch1.0.100	cg04895159	101980304	Sp5	Sp5_Promoter	4	80347839	80347888	50	-	80347839	80347840	CGCGGGGCTTTGTGTAATGGAACTGACATTTGGCCTTGATACCTGTATCT	Promoter (2-3kb)	3	80350404	80353201	2798	1	Sp5-201	-2565	Sp5-201	Sp5	0	FALSE	TRUE	TRUE	FALSE	FALSE	FALSE	FALSE	FALSE	FALSE	Promoter	4	11	ENSMOCG00000021094	4	mapped to different genes	4
cg24466972	NA	NA	-0.0106843804953442	NA	NA	NA	NA	NA	NA	Microtus_ochrogaster.MicOch1.0.100	cg24466972	101992633	Gart	Gart_Intron	2	72561645	72561694	50	-	72561645	72561646	CGATGCTTTTCACTTTGTGGCTTGGTTCCACAAAGTGAATTGCATCGAGT	Intron (NA, intron 5 of 2)	2	72579630	72602756	23127	1	Gart-201	-17985	NA	NA	NA	TRUE	FALSE	FALSE	FALSE	FALSE	FALSE	TRUE	FALSE	FALSE	Intron	25	32	ENSMOCG00000013615	2	mapped to different genes	NA
cg15723222	NA	NA	NA	NA	0.196426100460482	NA	NA	NA	NA	Microtus_ochrogaster.MicOch1.0.100	cg15723222	101994847	Tbx2	Tbx2_Intron	7	61783078	61783127	50	-	61783126	61783127	ATTATCAAAACTCTCCCTGGAGGGAGATGCAACTTTGGCTCGCCTCACCG	Intron (NA, intron 22 of 2)	6	61999834	62008614	8781	1	Tbx2-201	-216756	NA	NA	NA	TRUE	FALSE	FALSE	FALSE	FALSE	FALSE	TRUE	FALSE	FALSE	Intron	21	35	ENSMOCG00000022969	7	mapped to different genes	NA
cg23474846	NA	NA	0.00575248867311502	NA	NA	NA	NA	NA	NA	Microtus_ochrogaster.MicOch1.0.100	cg23474846	101982983	Nr2f2	Nr2f2_Exon	22	22949436	22949485	50	+	22949484	22949485	CTACGGCCAGTTCACGTGCGAGGGCTGCAAGAGCTTCTTCAAGCGCAGCG	Exon (Nr2f2-202/Nr2f2, exon 1 of 3)	15	22942833	22955786	12954	1	Nr2f2-201	6603	Nr2f2-201;Nr2f2-202	Nr2f2;Nr2f2	0;0	TRUE	FALSE	FALSE	FALSE	FALSE	TRUE	TRUE	FALSE	FALSE	Exon	17	122	ENSMOCG00000017767	22	conserved gene and region	22
cg15463769	NA	NA	NA	NA	NA	0.12918322786576	NA	NA	NA	Microtus_ochrogaster.MicOch1.0.100	cg15463769	101993687	Dalrd3	Dalrd3_Exon	5	81501031	81501080	50	+	81501079	81501080	CCCAAAAGCAGCTGTTGTCTCCAGAGCATTCCAGCTGCGCTTGGATTTCG	Promoter (1-2kb)	4	81502612	81505444	2833	1	Dalrd3-201	-1532	Impdh2-201;Dalrd3-201;Wdr6-201	Impdh2;Dalrd3;Wdr6	8002;-1532;0	TRUE	FALSE	TRUE	FALSE	FALSE	TRUE	FALSE	FALSE	FALSE	Exon	3	3	ENSMOCG00000000771	5	mapped to different genes	NA
cg02996066	NA	NA	NA	NA	NA	-0.00403704201089302	NA	NA	NA	Microtus_ochrogaster.MicOch1.0.100	cg02996066	101993589	Zfp536	Zfp536_Intergenic_downstream	JH996462.1	933407	933456	50	+	933407	933408	CGCGAGGCTTAGCTGAAATGTGCCAACAATTCTAGTCAAACAGATGGTGA	Distal Intergenic	118	713018	803090	90073	1	Zfp536-201	220389	NA	NA	NA	FALSE	TRUE	FALSE	FALSE	FALSE	FALSE	FALSE	FALSE	TRUE	Intergenic_downstream	24	103	ENSMOCG00000011684	JH996462.1	conserved gene but different region	NA
cg27417842	-0.00826342634389095	NA	NA	NA	NA	NA	NA	NA	NA	Microtus_ochrogaster.MicOch1.0.100	cg27417842	NA	Bend4	Bend4_Intergenic_upstream	LG1	24317237	24317286	50	+	24317237	24317238	CGATAAAATGTTTCTGCTTCTGTGGTAGAAAATAGCTTATTATGCAAACA	Distal Intergenic	352	24243302	24266350	23049	2	Bend4-201	-50887	NA	NA	NA	FALSE	TRUE	FALSE	FALSE	FALSE	FALSE	FALSE	FALSE	TRUE	Intergenic_upstream	2	9	ENSMOCG00000007754	LG1	conserved gene but different region	NA
cg13845195	NA	NA	NA	NA	NA	-0.00353587907009763	NA	NA	NA	Microtus_ochrogaster.MicOch1.0.100	cg13845195	101984825	Slc6a9	Slc6a9_Exon	JH996499.1	1243002	1243051	50	+	1243050	1243051	AGAACCTCAAACGGGGCAACTGGGGCAACCAGATCGAGTTTGTACTGACG	Exon (Slc6a9-201/Slc6a9, exon 3 of 14)	155	1222345	1259173	36829	1	Slc6a9-201	20657	Slc6a9-201;Slc6a9-202	Slc6a9;Slc6a9	0;0	TRUE	FALSE	FALSE	FALSE	FALSE	TRUE	FALSE	FALSE	FALSE	Exon	5	8	ENSMOCG00000012292	JH996499.1	conserved gene but different region	NA
cg13868955	NA	NA	NA	NA	NA	0.0274062688963804	NA	NA	NA	Microtus_ochrogaster.MicOch1.0.100	cg13868955	101984235	Diaph3	Diaph3_Exon	JH996436.1	6002377	6002426	50	+	6002425	6002426	ACCTGCTCTTCAAACTGAAGCTTAAAGAGAATAGCACTGAGCCGTGGCCG	Exon (Diaph3-201/Diaph3, exon 21 of 28)	92	5797673	6244603	446931	2	Diaph3-201	242177	Diaph3-201;Diaph3-202	Diaph3;Diaph3	0;0	TRUE	FALSE	FALSE	FALSE	FALSE	TRUE	FALSE	FALSE	FALSE	Exon	6	14	ENSMOCG00000012431	JH996436.1	conserved gene and region	NA
cg20761322	NA	NA	NA	NA	NA	NA	0.0310710163477503	NA	NA	Microtus_ochrogaster.MicOch1.0.100	cg20761322	101984918	Cib2	Cib2_fiveUTR	5	48724234	48724283	50	+	48724282	48724283	GTCTAGCTGCTCTTCGGTGAAGATGGTCTGCTTGTTCCCCATGGTGGCCG	Promoter (<=1kb)	4	48707114	48724439	17326	2	Cib2-201	156	Cib2-201	Cib2	0	TRUE	FALSE	TRUE	TRUE	FALSE	TRUE	FALSE	FALSE	FALSE	fiveUTR	1	1	ENSMOCG00000016361	5	conserved gene and region	5
cg27344462	NA	NA	0.133622238796351	NA	NA	NA	NA	NA	NA	Microtus_ochrogaster.MicOch1.0.100	cg27344462	101990454	Fam219a	Fam219a_Exon	LG5	37671591	37671640	50	-	37671591	37671592	CGGTAGCCGTCCTTCAGCAGCTGGATGTTCAAATCTTGGTTGATCTGCTG	Exon (Fam219a-201/Fam219a, exon 6 of 6)	358	37670151	37726488	56338	2	Fam219a-201	54848	1110017D15Rik-201;1110017D15Rik-202;Fam219a-201	1110017D15Rik;1110017D15Rik;Fam219a	-3041;-3041;0	TRUE	FALSE	FALSE	FALSE	FALSE	TRUE	TRUE	FALSE	FALSE	Exon	5	6	ENSMOCG00000000569	LG5	conserved gene and region	NA
cg03556771	NA	NA	NA	NA	NA	0.0161846276970688	NA	NA	NA	Microtus_ochrogaster.MicOch1.0.100	cg03556771	101979710	Dlk1	Dlk1_Exon	1	45208872	45208921	50	+	45208872	45208873	CGGTACTTGAAGAAATGGTTTACCGTCCCACATACATTTTGAATATGTAT	Exon (Mir299a-201/Mir299a-201, exon 1 of 1)	1	44914395	44923213	8819	1	Dlk1-202	294477	NA	NA	NA	TRUE	FALSE	FALSE	FALSE	FALSE	TRUE	FALSE	FALSE	FALSE	Exon	34	39	ENSMOCG00000004545	1	mapped to different genes	NA
cg03563956	NA	NA	NA	NA	NA	0.0484870487663687	NA	NA	NA	Microtus_ochrogaster.MicOch1.0.100	cg03563956	101998851	Esrrg	Esrrg_Intron	6	74307997	74308046	50	+	74308045	74308046	TTGTTTTCTGGGGCCATATGTGACGATCAATCTCAGGCTGGGCTCAGCCG	Intron (Esrrg-201/Esrrg, intron 6 of 6)	5	74105411	74321781	216371	1	Esrrg-201	202586	Esrrg-201	Esrrg	0	TRUE	FALSE	FALSE	FALSE	FALSE	FALSE	TRUE	FALSE	FALSE	Intron	38	61	ENSMOCG00000013956	6	conserved gene and region	NA
cg03584734	NA	NA	NA	NA	NA	-0.0994227162449804	NA	NA	NA	Microtus_ochrogaster.MicOch1.0.100	cg03584734	101990275	Dlgap4	Dlgap4_fiveUTR	LG8	21454667	21454716	50	-	21454715	21454716	ACCGCCAGTCGTCCTCTACCTGAACCCCGATGGACTGGAATTTGGTAGCG	5' UTR	360	21440247	21588986	148740	2	Dlgap4-201	134270	Dlgap4-201;Dlgap4-202;Dlgap4-203;Dlgap4-204;Dlgap4-205	Dlgap4;Dlgap4;Dlgap4;Dlgap4;Dlgap4	0;0;0;0;0	TRUE	FALSE	FALSE	TRUE	FALSE	TRUE	TRUE	FALSE	FALSE	fiveUTR	9	19	ENSMOCG00000021531	LG8	conserved gene and region	NA
cg05341330	NA	NA	NA	NA	NA	0.000391534227966881	NA	NA	NA	Microtus_ochrogaster.MicOch1.0.100	cg05341330	101985047	Mllt10	Mllt10_Intergenic_upstream	16	5520060	5520109	50	+	5520108	5520109	GAATTCCTGCTCCGTATCACTTCAATTTTAATTAATCTTTTAAAACACCG	Distal Intergenic	10	5556344	5703729	147386	1	Mllt10-202	-36235	NA	NA	NA	FALSE	TRUE	FALSE	FALSE	FALSE	FALSE	FALSE	FALSE	TRUE	Intergenic_upstream	36	44	ENSMOCG00000019375	16	mapped to different genes	16
cg05326840	NA	NA	NA	NA	NA	NA	-0.0534873019964264	NA	NA	Microtus_ochrogaster.MicOch1.0.100	cg05326840	101997897	Vcl	Vcl_Exon	JH996451.1	2202958	2203007	50	+	2203006	2203007	TGGAAGACGATTACGAACCTGAGCTGCTGTTAATGCCATCCAATCAGCCG	Exon (Vcl-202/Vcl, exon 19 of 22)	107	2118212	2207085	88874	1	Vcl-201	84746	Vcl-201;Vcl-202	Vcl;Vcl	0;0	TRUE	FALSE	FALSE	FALSE	FALSE	TRUE	TRUE	FALSE	FALSE	Exon	8	8	ENSMOCG00000012682	JH996451.1	conserved gene but different region	NA
cg27196467	NA	NA	NA	NA	NA	NA	-0.000991432489639847	NA	NA	Microtus_ochrogaster.MicOch1.0.100	cg27196467	101992065	Kcnip4	Kcnip4_Exon	JH996435.1	13884740	13884789	50	+	13884788	13884789	CTTCAATCAGCCCAAACTGTTCCAATAATTTAACAAAAAGCACAATGACG	Promoter (<=1kb)	91	13424046	13884827	460782	2	Kcnip4-204	38	Kcnip4-204;Kcnip4-203;Kcnip4-201;Kcnip4-202	Kcnip4;Kcnip4;Kcnip4;Kcnip4	0;0;0;0	TRUE	FALSE	TRUE	FALSE	FALSE	TRUE	TRUE	FALSE	FALSE	Exon	6	6	ENSMOCG00000010621	JH996435.1	conserved gene and region	NA
cg01339203	NA	NA	-0.0185299521739025	NA	NA	NA	NA	NA	NA	Microtus_ochrogaster.MicOch1.0.100	cg01339203	NA	Atxn2	Atxn2_Exon	2	15862358	15862407	50	-	15862358	15862359	CGCCTCACCTGAAGGGTGCGTCATATAGGGGAAATGCGCTGTTGTCGAGA	Exon (Atxn2-201/Atxn2, exon 22 of 23)	2	15860950	15924363	63414	2	Atxn2-201	61956	Sh2b3-201;Sh2b3-202;Atxn2-201;Atxn2-202;Atxn2-203	Sh2b3;Sh2b3;Atxn2;Atxn2;Atxn2	26481;16644;0;0;0	TRUE	FALSE	FALSE	FALSE	FALSE	TRUE	TRUE	FALSE	FALSE	Exon	11	18	ENSMOCG00000005219	2	conserved gene but different region	2
cg06716519	NA	NA	NA	-0.839146500569078	NA	NA	NA	NA	NA	Microtus_ochrogaster.MicOch1.0.100	cg06716519	102001612	Prox1	Prox1_Promoter	6	76237380	76237429	50	+	76237380	76237381	CGGTTCACCTGTAAAAACATCTACGTGCTCCCTAGGACTGCATCTGTGGC	Promoter (1-2kb)	5	76197041	76235942	38902	2	Prox1-201	-1438	Prox1-201	Prox1	0	FALSE	TRUE	TRUE	FALSE	FALSE	FALSE	FALSE	FALSE	FALSE	Promoter	5	59	ENSMOCG00000003310	6	conserved gene but different region	NA
cg04510441	NA	NA	-0.189031209634151	NA	NA	NA	NA	NA	NA	Microtus_ochrogaster.MicOch1.0.100	cg04510441	102000218	Ilf3	Ilf3_threeUTR	5	15528202	15528251	50	+	15528250	15528251	AATCAACTTTTTACTCCAATTTCCTCCAACTCCAAAACCCAAAGTGTCCG	3' UTR	4	15489835	15529486	39652	1	Ilf3-201	38367	Ilf3-201;Ilf3-202;Ilf3-203	Ilf3;Ilf3;Ilf3	0;0;0	TRUE	FALSE	FALSE	FALSE	TRUE	TRUE	TRUE	FALSE	FALSE	threeUTR	2	11	ENSMOCG00000018740	5	conserved gene and region	NA
cg04549703	NA	NA	0.226187260918514	NA	NA	NA	NA	NA	NA	Microtus_ochrogaster.MicOch1.0.100	cg04549703	102001633	Spen	Spen_Exon	10	43375067	43375116	50	+	43375067	43375068	CGCACGGATTATAATGAACCAGGCACCATCCCGAGTGCTGCTCGGGGATT	Exon (Spen-201/Spen, exon 2 of 16)	8	43359945	43436027	76083	1	Spen-201	15122	Spen-201	Spen	0	TRUE	FALSE	FALSE	FALSE	FALSE	TRUE	FALSE	FALSE	FALSE	Exon	15	16	ENSMOCG00000016083	10	conserved gene and region	NA
cg07173733	NA	NA	NA	NA	NA	NA	-0.056335152320656	NA	NA	Microtus_ochrogaster.MicOch1.0.100	cg07173733	101980794	Smc5	Smc5_Exon	8	52734487	52734536	50	+	52734535	52734536	GTTACAGGAATCTGCCCTTCTTTAAGTTTTCTGACCTCTTCCTTCACTCG	Exon (Smc5-201/Smc5, exon 7 of 25)	7	52676794	52749783	72990	2	Smc5-201	15247	Smc5-201;Smc5-202	Smc5;Smc5	0;0	TRUE	FALSE	FALSE	FALSE	FALSE	TRUE	FALSE	FALSE	FALSE	Exon	1	1	ENSMOCG00000013931	8	conserved gene and region	NA
cg10217408	NA	NA	-0.103126024150989	NA	NA	NA	NA	NA	NA	Microtus_ochrogaster.MicOch1.0.100	cg10217408	101994468	Rbbp5	Rbbp5_Exon	6	22998079	22998128	50	-	22998079	22998080	CGGCCTAAAGGATCAAAAGGTAAAGAGAAAGATTCTCCATTTAAACCGAA	Exon (Rbbp5-201/Rbbp5, exon 13 of 14)	5	22977431	23005875	28445	1	Rbbp5-201	20648	Rbbp5-201;Rbbp5-202	Rbbp5;Rbbp5	0;0	TRUE	FALSE	FALSE	FALSE	FALSE	TRUE	FALSE	FALSE	FALSE	Exon	4	4	ENSMOCG00000014868	6	conserved gene and region	NA
cg24446586	NA	NA	NA	0.602943172620073	NA	NA	NA	NA	NA	Microtus_ochrogaster.MicOch1.0.100	cg24446586	101997893	Hoxa11	Hoxa11_Exon	JH996441.1	6110905	6110954	50	-	6110905	6110906	CGTGCTTTCGGTGAGAACACCGAGTGACGATCTGTTGCTTCCCCTGAGGT	Promoter (<=1kb)	97	6111151	6114803	3653	1	Hoxa11-201	-246	Hoxa11-201	Hoxa11	0	TRUE	FALSE	TRUE	FALSE	FALSE	TRUE	FALSE	FALSE	FALSE	Exon	11	19	ENSMOCG00000004073	JH996441.1	mapped to different genes	JH996441.1
cg22466026	NA	NA	0.0709460099753763	NA	NA	NA	NA	NA	NA	Microtus_ochrogaster.MicOch1.0.100	cg22466026	101988055	Smarca2	Smarca2_fiveUTR	8	56019428	56019477	50	+	56019428	56019429	CGGAAACTGGGGGTTTGCTTCTGTGATTTATTTCATTATTGTGCTGGTAA	5' UTR	7	55877599	56047783	170185	1	Smarca2-201	141829	Smarca2-201;Smarca2-202;Smarca2-203;Smarca2-204;Smarca2-205;Smarca2-206;Smarca2-207	Smarca2;Smarca2;Smarca2;Smarca2;Smarca2;Smarca2;Smarca2	0;0;0;0;0;0;0	TRUE	FALSE	FALSE	TRUE	FALSE	TRUE	TRUE	FALSE	FALSE	fiveUTR	5	8	ENSMOCG00000001611	8	conserved gene and region	NA
cg27052685	-0.000803349826386943	NA	NA	NA	NA	NA	NA	NA	NA	Microtus_ochrogaster.MicOch1.0.100	cg27052685	102001377	Mrps9	Mrps9_Intergenic_upstream	LG2	26763553	26763602	50	+	26763601	26763602	AAACAGAAAATACCTTTACCGAGGCAATCATTTGCCACGTGTGGAAAGCG	Distal Intergenic	355	27621786	27671226	49441	1	Mrps9-201	-858184	NA	NA	NA	FALSE	TRUE	FALSE	FALSE	FALSE	FALSE	FALSE	FALSE	TRUE	Intergenic_upstream	58	69	ENSMOCG00000008753	LG2	mapped to different genes	NA
cg16566272	NA	NA	NA	NA	NA	NA	0.000593292321282999	NA	NA	Microtus_ochrogaster.MicOch1.0.100	cg16566272	102000847	Meis1	Meis1_Intergenic_downstream	JH996439.1	5071539	5071588	50	+	5071539	5071540	CGAGTGCAATAAGGCGTGAGGGGGAACTAATCTTCCCATTTAAATGTTTG	Downstream (1-2kb)	95	5073492	5214797	141306	2	Meis1-201	143209	Meis1-201;Meis1-202	Meis1;Meis1	0;0	FALSE	TRUE	FALSE	FALSE	FALSE	FALSE	FALSE	FALSE	FALSE	Intergenic_downstream	30	101	ENSMOCG00000016359	JH996439.1	mapped to different genes	NA
cg27097959	0.221344247313418	NA	NA	NA	NA	NA	NA	NA	NA	Microtus_ochrogaster.MicOch1.0.100	cg27097959	101979459	Ppfia4	Ppfia4_Exon	6	24884590	24884639	50	-	24884638	24884639	GGAGAAGTCTCACATTTTATGGTGGCTTTATCCTCTCGGTTCTCTTCCCG	Exon (Ppfia4-201/Ppfia4, exon 17 of 30)	5	24864495	24911348	46854	2	Ppfia4-201	26709	Ppfia4-201;Ppfia4-202;Ppfia4-203	Ppfia4;Ppfia4;Ppfia4	0;0;0	TRUE	FALSE	FALSE	FALSE	FALSE	TRUE	FALSE	FALSE	FALSE	Exon	4	4	ENSMOCG00000023033	6	conserved gene and region	NA
cg24353110	NA	NA	0.0134423249971791	NA	NA	NA	NA	NA	NA	Microtus_ochrogaster.MicOch1.0.100	cg24353110	101996275	Rgs7bp	Rgs7bp_fiveUTR	JH996441.1	4633290	4633339	50	+	4633338	4633339	TTTTTGCGCCCATTCGGTGCAGAACTCATGCATACACATCCACCAAGCCG	Promoter (<=1kb)	97	4538672	4634032	95361	2	Rgs7bp-201	693	Rgs7bp-201	Rgs7bp	0	TRUE	FALSE	TRUE	TRUE	FALSE	TRUE	FALSE	FALSE	FALSE	fiveUTR	5	7	ENSMOCG00000008886	JH996441.1	conserved gene and region	JH996441.1
cg01784688	NA	0.301048210048321	NA	NA	NA	NA	NA	NA	NA	Microtus_ochrogaster.MicOch1.0.100	cg01784688	101994137	Foxa1	Foxa1_Intergenic_downstream	1	56108957	56109006	50	+	56108957	56108958	CGCGCTTCCTTTGTGTCATGCCTGGCTAATATATTAATGGGGCGGATAAC	Distal Intergenic	1	56099259	56104459	5201	1	Foxa1-201	9698	Foxa1-201	Foxa1	0	FALSE	TRUE	FALSE	FALSE	FALSE	FALSE	FALSE	FALSE	TRUE	Intergenic_downstream	7	9	ENSMOCG00000012361	1	conserved gene and region	1
cg05860955	NA	NA	NA	NA	NA	NA	-0.00814382546967534	NA	NA	Microtus_ochrogaster.MicOch1.0.100	cg05860955	101982068	Map2k5	Map2k5_Intron	5	76588038	76588087	50	-	76588038	76588039	CGTCTGGGCCCACGAGATCCCTGATGTTTTGAGGTCCAGAGTAGCAGATG	Intron (Map2k5-201/Map2k5, intron 19 of 21)	4	76391281	76629117	237837	1	Map2k5-201	196757	Map2k5-201;Map2k5-202	Map2k5;Map2k5	0;0	TRUE	FALSE	FALSE	FALSE	FALSE	FALSE	TRUE	FALSE	FALSE	Intron	36	39	ENSMOCG00000022058	5	conserved gene and region	NA
cg20078404	NA	NA	NA	NA	NA	-0.459584442627027	NA	NA	NA	Microtus_ochrogaster.MicOch1.0.100	cg20078404	101988093	Ggps1	Ggps1_Intergenic_upstream	JH996432.1	21841634	21841683	50	+	21841634	21841635	CGAGGGAAAAATCAAAAAATGTATGAAGCTAGTATTAAAGATTCTGATGT	Distal Intergenic	88	21744369	21755701	11333	2	Ggps1-201	-85933	NA	NA	NA	FALSE	TRUE	FALSE	FALSE	FALSE	FALSE	FALSE	FALSE	TRUE	Intergenic_upstream	3	3	ENSMOCG00000018805	JH996432.1	mapped to different genes	NA
cg03767531	NA	NA	NA	NA	0.203681578840223	NA	NA	NA	NA	Microtus_ochrogaster.MicOch1.0.100	cg03767531	101981506	Neurod1	Neurod1_Promoter	4	88435913	88435962	50	+	88435913	88435914	CGGCCCCTTTGTGGCCAGAAGAAAGTGGCCCATCTGTCGCCAGTTAGAGA	Promoter (<=1kb)	3	88431412	88435706	4295	2	Neurod1-201	-207	Neurod1-201	Neurod1	0	FALSE	TRUE	TRUE	FALSE	FALSE	FALSE	FALSE	FALSE	FALSE	Promoter	13	14	ENSMOCG00000001404	4	conserved gene but different region	4
cg26517714	0.861366160961041	NA	NA	NA	NA	NA	NA	NA	NA	Microtus_ochrogaster.MicOch1.0.100	cg26517714	101995928	Tlx3	Tlx3_Promoter	7	54643194	54643243	50	+	54643194	54643195	CGACAGGCTCTGTGTCATCTTTCTTGAACCGAACCTGGAGTTTCCGCTGC	Promoter (<=1kb)	6	54640426	54643193	2768	2	Tlx3-201	-1	Tlx3-201	Tlx3	0	FALSE	TRUE	TRUE	FALSE	FALSE	FALSE	FALSE	FALSE	FALSE	Promoter	5	20	ENSMOCG00000013764	7	conserved gene and region	7
cg24466113	NA	0.0697824760894966	NA	NA	NA	NA	NA	NA	NA	Microtus_ochrogaster.MicOch1.0.100	cg24466113	101984122	Grin3a	Grin3a_Exon	LG5	44415906	44415955	50	-	44415906	44415907	CGCAGGGCGGCGGCAACAGCAGACAGACCCTGCTCAGCAGCCACCACAAA	Promoter (<=1kb)	358	44231507	44415979	184473	2	Grin3a-201	24	Grin3a-201;Grin3a-202	Grin3a;Grin3a	0;0	TRUE	FALSE	TRUE	FALSE	FALSE	TRUE	FALSE	FALSE	FALSE	Exon	5	5	ENSMOCG00000021661	LG5	conserved gene and region	LG5
cg02192654	NA	NA	NA	-0.29959385465212	NA	NA	NA	NA	NA	Microtus_ochrogaster.MicOch1.0.100	cg02192654	101992571	Cdk6	Cdk6_Intron	JH996556.1	279585	279634	50	-	279585	279586	CGACAGGGTGGCCTACAGGCAAACAAAATGGTTAAACAATACATAATCAA	Intron (Cdk6-201/Cdk6, intron 4 of 7)	212	165696	350847	185152	1	Cdk6-201	113889	Cdk6-201	Cdk6	0	TRUE	FALSE	FALSE	FALSE	FALSE	FALSE	TRUE	FALSE	FALSE	Intron	4	9	ENSMOCG00000000083	JH996556.1	conserved gene and region	NA
cg17011097	NA	NA	NA	NA	NA	NA	-0.0450268248175041	NA	NA	Microtus_ochrogaster.MicOch1.0.100	cg17011097	101998210	Pou2f1	Pou2f1_threeUTR	JH996500.1	1277401	1277450	50	-	1277401	1277402	CGTAGGAGGAAGAAACGCACCAGCATAGAGACCAACATCCGTGTGGCCTT	3' UTR	156	1157452	1297975	140524	1	Pou2f1-201	119949	Pou2f1-201;Pou2f1-202;Pou2f1-203;Pou2f1-204;Pou2f1-205	Pou2f1;Pou2f1;Pou2f1;Pou2f1;Pou2f1	0;0;0;0;0	TRUE	FALSE	FALSE	FALSE	TRUE	TRUE	FALSE	FALSE	FALSE	threeUTR	5	18	ENSMOCG00000004319	JH996500.1	conserved gene and region	NA
cg01754290	NA	NA	NA	0.223472844505139	NA	NA	NA	NA	NA	Microtus_ochrogaster.MicOch1.0.100	cg01754290	NA	Foxp2	Foxp2_fiveUTR	LG10	10134579	10134628	50	+	10134579	10134580	CGTGTGTTAATTGATACTTCTTAATCACTTTTAGGTATTAAGTCATGATG	Promoter (<=1kb)	353	10134623	10327506	192884	1	Foxp2-203	0	Foxp2-201;Foxp2-202;Foxp2-203	Foxp2;Foxp2;Foxp2	0;0;0	TRUE	FALSE	TRUE	TRUE	FALSE	TRUE	TRUE	FALSE	FALSE	fiveUTR	5	63	ENSMOCG00000018674	LG10	conserved gene but different region	NA
cg03627756	NA	NA	NA	0.0218336543560531	NA	NA	NA	NA	NA	Microtus_ochrogaster.MicOch1.0.100	cg03627756	102001549	Rasgrp2	Rasgrp2_Intron	8	41187866	41187915	50	-	41187914	41187915	CAGGAAATGACCTCTGGATTCTTGACCCCGGGGAACCCAGGCTCCTTCCG	Intron (Rasgrp2-201/Rasgrp2, intron 2 of 16)	7	41185564	41202977	17414	1	Rasgrp2-201	2302	Pygm-201;Pygm-202;Rasgrp2-201	Pygm;Pygm;Rasgrp2	18680;18477;0	TRUE	FALSE	FALSE	FALSE	FALSE	FALSE	TRUE	FALSE	FALSE	Intron	1	1	ENSMOCG00000003222	8	conserved gene and region	NA
cg05086365	NA	NA	NA	NA	0.053301852111216	NA	NA	NA	NA	Microtus_ochrogaster.MicOch1.0.100	cg05086365	101982983	Nr2f2	Nr2f2_Exon	22	22951553	22951602	50	+	22951553	22951554	CGGGTGGTCGCCTTTATGGACCACATACGGATCTTCCAAGAGCAAGTGGA	Exon (Nr2f2-201/Nr2f2, exon 2 of 3)	15	22942833	22955786	12954	1	Nr2f2-201	8720	Nr2f2-201;Nr2f2-202	Nr2f2;Nr2f2	0;0	TRUE	FALSE	FALSE	FALSE	FALSE	TRUE	FALSE	FALSE	FALSE	Exon	17	122	ENSMOCG00000017767	22	conserved gene and region	22
cg04921727	NA	NA	NA	NA	NA	-1.33441402726444	NA	NA	NA	Microtus_ochrogaster.MicOch1.0.100	cg04921727	101983725	Gstt3	Gstt3_Intergenic_downstream	LG2	45856034	45856083	50	-	45856082	45856083	TACCGTCCGGCGTTGCCTGCTGGTGGGGTTTTTTACATTTGACGTAATCG	Distal Intergenic	355	45921316	45929061	7746	2	Gstt3-201	73027	NA	NA	NA	FALSE	TRUE	FALSE	FALSE	FALSE	FALSE	FALSE	FALSE	TRUE	Intergenic_downstream	1	1	ENSMOCG00000014623	LG2	mapped to different genes	NA
cg13629798	NA	NA	NA	NA	NA	0.409551926002735	NA	NA	NA	Microtus_ochrogaster.MicOch1.0.100	cg13629798	101995331	Mapkapk3	Mapkapk3_Exon	5	80115031	80115080	50	+	80115079	80115080	TTGTTAGAGGTCTTCAGGTCCTTGATCTTCACCTGGTCGTAGTCTACCCG	Exon (Mapkapk3-201/Mapkapk3, exon 11 of 11)	4	80113822	80147236	33415	2	Mapkapk3-201	32156	Mapkapk3-201	Mapkapk3	0	TRUE	FALSE	FALSE	FALSE	FALSE	TRUE	FALSE	FALSE	FALSE	Exon	2	2	ENSMOCG00000012157	5	conserved gene and region	NA
cg02317025	NA	NA	NA	NA	0.045615214165457	NA	NA	NA	NA	Microtus_ochrogaster.MicOch1.0.100	cg02317025	101981506	Neurod1	Neurod1_Promoter	4	88435898	88435947	50	-	88435898	88435899	CGGAGCGCTCCATTCCGGCCCCTTTGTGGCCAGAAGAAAGTGGCCCATCT	Promoter (<=1kb)	3	88431412	88435706	4295	2	Neurod1-201	-241	Neurod1-201	Neurod1	0	FALSE	TRUE	TRUE	FALSE	FALSE	FALSE	FALSE	FALSE	FALSE	Promoter	13	14	ENSMOCG00000001404	4	conserved gene but different region	4
cg06480468	NA	NA	NA	NA	NA	-0.0122996391452374	NA	NA	NA	Microtus_ochrogaster.MicOch1.0.100	cg06480468	101988435	Mid1ip1	Mid1ip1_Intergenic_downstream	10	37871614	37871663	50	-	37871614	37871615	CGTCTGCTCCGACATGATGCCTCCGAGTAATGTAATTTATATTTCATGCA	Distal Intergenic	8	37172647	37174977	2331	1	Mid1ip1-201	699016	NA	NA	NA	FALSE	TRUE	FALSE	FALSE	FALSE	FALSE	FALSE	FALSE	TRUE	Intergenic_downstream	42	42	ENSMOCG00000009515	10	mapped to different genes	NA
cg20166706	NA	NA	0.0710068715688629	NA	NA	NA	NA	NA	NA	Microtus_ochrogaster.MicOch1.0.100	cg20166706	101983968	Bsn	Bsn_Exon	5	81027383	81027432	50	-	81027431	81027432	GCACTGTACTGGGCCAGGCTGGCCTCCTGGAAGCCAACTGCATCTCCCCG	Exon (Bsn-201/Bsn, exon 6 of 11)	4	81018587	81099696	81110	2	Bsn-201	72264	Bsn-201;Bsn-202	Bsn;Bsn	0;0	TRUE	FALSE	FALSE	FALSE	FALSE	TRUE	FALSE	FALSE	FALSE	Exon	7	7	ENSMOCG00000009384	5	conserved gene and region	NA
cg04025518	NA	-0.454998401716239	NA	NA	NA	NA	NA	NA	NA	Microtus_ochrogaster.MicOch1.0.100	cg04025518	101997437	Coro1a	Coro1a_Exon	8	19502530	19502579	50	-	19502530	19502531	CGTTTGGGCATGTAGCCCATGCCCCGCTGGGACTCCTTGGAACTGAACAT	Exon (Coro1a-201/Coro1a, exon 8 of 11)	7	19501509	19506572	5064	2	Coro1a-201	3993	Slx1b-201;Bola2-201;Coro1a-201;Coro1a-202;Coro1a-203	Slx1b;Bola2;Coro1a;Coro1a;Coro1a	-4946;4757;0;0;2373	TRUE	FALSE	FALSE	FALSE	FALSE	TRUE	FALSE	FALSE	FALSE	Exon	1	1	ENSMOCG00000011536	8	conserved gene and region	NA
cg04293746	NA	0.669686161114827	NA	NA	NA	NA	NA	NA	NA	Microtus_ochrogaster.MicOch1.0.100	cg04293746	101996368	Hoxd3	Hoxd3_Intron	4	84242397	84242446	50	-	84242445	84242446	GCGAGGACTGTAAATCTTTCCGGTTTATTGCTCTATGAACATATGCTCCG	Intron (Hoxd3-201/Hoxd3, intron 1 of 2)	3	84220203	84255960	35758	1	Hoxd3-201	22194	Hoxd3-201	Hoxd3	0	TRUE	FALSE	FALSE	FALSE	FALSE	FALSE	TRUE	FALSE	FALSE	Intron	33	46	ENSMOCG00000022552	4	conserved gene and region	NA
cg09026530	NA	NA	-0.108941292757882	NA	NA	NA	NA	NA	NA	Microtus_ochrogaster.MicOch1.0.100	cg09026530	102001415	Zfhx3	Zfhx3_Intergenic_upstream	4	19319794	19319843	50	+	19319842	19319843	GCAAATTGCAAAGTAGCGTGTGATAATGAAAACAAAACAGTGCTGGCCCG	Distal Intergenic	3	18905322	19060653	155332	2	Zfhx3-202	-259141	NA	NA	NA	FALSE	TRUE	FALSE	FALSE	FALSE	FALSE	FALSE	FALSE	TRUE	Intergenic_upstream	72	158	ENSMOCG00000017998	4	conserved gene but different region	NA
cg15181287	NA	NA	NA	0.222175871339868	NA	NA	NA	NA	NA	Microtus_ochrogaster.MicOch1.0.100	cg15181287	101988078	Atoh1	Atoh1_Intron	LG3	22072477	22072526	50	-	22072477	22072478	CGAGGTGGAAAACTGTTTATGGGGGCTGTCGTCATCTGTGCACAAGCTAT	Intron (NA, intron 1 of 2)	356	22002113	22003168	1056	2	Atoh1-201	-69358	NA	NA	NA	TRUE	FALSE	FALSE	FALSE	FALSE	FALSE	TRUE	FALSE	FALSE	Intron	8	12	ENSMOCG00000007284	LG3	mapped to different genes	NA
cg23032385	NA	NA	NA	NA	NA	0.0242158656794232	NA	NA	NA	Microtus_ochrogaster.MicOch1.0.100	cg23032385	101987813	Lmo3	Lmo3_Promoter	JH996429.1	4800586	4800635	50	+	4800634	4800635	ACCTCATTAAGTTCTACTTACAGATGTTCTCTTAACATAATTGATCTGCG	Promoter (3-4kb)	85	4735185	4796752	61568	2	Lmo3-201	-3834	Lmo3-201	Lmo3	0	FALSE	TRUE	TRUE	FALSE	FALSE	FALSE	FALSE	FALSE	FALSE	Promoter	10	47	ENSMOCG00000020939	JH996429.1	conserved gene and region	NA
cg14497492	NA	NA	NA	0.136695504047999	NA	NA	NA	NA	NA	Microtus_ochrogaster.MicOch1.0.100	cg14497492	101998453	Mn1	Mn1_Promoter	2	983753	983802	50	-	983753	983754	CGTTTATTTCATTTCAGATTTCATGCGTAATTTAGCAAACGCTAGACAGA	Promoter (1-2kb)	2	984968	1020370	35403	1	Mn1-201	-1215	Mn1-201;Mn1-202	Mn1;Mn1	0;0	FALSE	TRUE	TRUE	FALSE	FALSE	FALSE	FALSE	FALSE	FALSE	Promoter	2	30	ENSMOCG00000015025	2	conserved gene and region	NA
cg06878766	NA	NA	NA	NA	0.479285489857636	NA	NA	NA	NA	Microtus_ochrogaster.MicOch1.0.100	cg06878766	101985273	Plag1	Plag1_Promoter	LG5	55865307	55865356	50	+	55865355	55865356	TGAATTTATATTAATTTTTCCCTTATTTTTCGGGTCTCTAATGTCTTCCG	Promoter (<=1kb)	358	55826696	55865889	39194	2	Plag1-201	533	Plag1-201;Chchd7-201;Chchd7-202;Chchd7-203	Plag1;Chchd7;Chchd7;Chchd7	0;-1053;-3384;-3384	TRUE	FALSE	TRUE	FALSE	FALSE	FALSE	TRUE	FALSE	FALSE	Promoter	8	22	ENSMOCG00000015674	LG5	conserved gene and region	LG5
cg20425337	NA	NA	0.0261754323741502	NA	NA	NA	NA	NA	NA	Microtus_ochrogaster.MicOch1.0.100	cg20425337	101978861	Zbtb20	Zbtb20_Intergenic_upstream	2	54154041	54154090	50	+	54154041	54154042	CGGAAGGAGAATGTGGACCAAAAGATTGCGACAATCGGGTAATTATGGTT	Distal Intergenic	2	54319340	54376050	56711	1	Zbtb20-201	-165250	NA	NA	NA	FALSE	TRUE	FALSE	FALSE	FALSE	FALSE	FALSE	FALSE	TRUE	Intergenic_upstream	76	93	ENSMOCG00000021201	2	conserved gene but different region	NA
cg02967973	NA	NA	NA	NA	0.103355292439538	NA	NA	NA	NA	Microtus_ochrogaster.MicOch1.0.100	cg02967973	101988179	Lrrtm1	Lrrtm1_Exon	JH996430.1	6654749	6654798	50	-	6654797	6654798	GCTGTTGTAGCGCAGGGACAAGCCCAGCAGGCCGGACAGGTTGTGGGGCG	Exon (Lrrtm1-201/Lrrtm1, exon 2 of 2)	86	6653037	6655903	2867	2	Lrrtm1-201	1105	Lrrtm1-201	Lrrtm1	0	TRUE	FALSE	FALSE	FALSE	FALSE	TRUE	FALSE	FALSE	FALSE	Exon	14	22	ENSMOCG00000015921	JH996430.1	mapped to different genes	JH996430.1
cg06362153	NA	NA	-0.229918006718361	NA	NA	NA	NA	NA	NA	Microtus_ochrogaster.MicOch1.0.100	cg06362153	101995834	Larp1	Larp1_Exon	7	40723352	40723401	50	-	40723352	40723353	CGGAATTTGCCGAGGTATTCTTGCAGTTTGGGGTCAATGTCCAAATTTTT	Exon (Larp1-201/Larp1, exon 18 of 19)	6	40718795	40769262	50468	2	Larp1-201	45861	Larp1-201;Larp1-202	Larp1;Larp1	0;0	TRUE	FALSE	FALSE	FALSE	FALSE	TRUE	FALSE	FALSE	FALSE	Exon	8	9	ENSMOCG00000008920	7	conserved gene and region	NA
cg12135913	NA	NA	NA	NA	NA	NA	-0.0287867419109546	NA	NA	Microtus_ochrogaster.MicOch1.0.100	cg12135913	101983306	Pcdh17	Pcdh17_Promoter	JH996436.1	3977667	3977716	50	+	3977715	3977716	GCACTTGACAGCCCAGCCCTGTGAATGCAGAGACTGTTTCCCTTCTAGCG	Promoter (<=1kb)	92	3978302	4069222	90921	1	Pcdh17-201	-586	Pcdh17-201	Pcdh17	0	FALSE	TRUE	TRUE	FALSE	FALSE	FALSE	FALSE	FALSE	FALSE	Promoter	1	16	ENSMOCG00000004856	JH996436.1	conserved gene and region	NA
cg03789886	NA	NA	NA	NA	0.327822568581876	NA	NA	NA	NA	Microtus_ochrogaster.MicOch1.0.100	cg03789886	101999679	Tfap2d	Tfap2d_Exon	JH996482.1	830549	830598	50	+	830597	830598	AATGCACCCAGATCAAAGACTCCTGCCAGGGCCCAGCCTGGGGCTGGCCG	Exon (Tfap2d-201/Tfap2d, exon 2 of 8)	138	828523	881896	53374	1	Tfap2d-201	2026	Tfap2d-201	Tfap2d	0	TRUE	FALSE	FALSE	FALSE	FALSE	TRUE	FALSE	FALSE	FALSE	Exon	14	30	ENSMOCG00000015633	JH996482.1	conserved gene and region	JH996482.1
cg13057591	NA	NA	NA	NA	0.0413258703842654	NA	NA	NA	NA	Microtus_ochrogaster.MicOch1.0.100	cg13057591	NA	Agbl4	Agbl4_fiveUTR	10	78519977	78520026	50	-	78520025	78520026	GCCCACCATGTACGCCTTTGTGCGGTTCCTGGAGGACAACGTCTGCTACG	5' UTR	8	77684814	78747072	1062259	1	Agbl4-201	835163	Agbl4-201;Bend5-201	Agbl4;Bend5	0;0	TRUE	FALSE	FALSE	TRUE	FALSE	TRUE	TRUE	FALSE	FALSE	fiveUTR	2	18	ENSMOCG00000016733	10	mapped to different genes	10
cg24009011	NA	NA	-0.321283931178355	NA	NA	NA	NA	NA	NA	Microtus_ochrogaster.MicOch1.0.100	cg24009011	NA	Scube3	Scube3_Exon	LG2	52168634	52168683	50	+	52168682	52168683	GGTGCCCGCTGGGCATGGCACACACTGCTCCGTCTGGCCGTGGTAATACG	Exon (Scube3-201/Scube3, exon 16 of 22)	355	52162657	52192992	30336	2	Scube3-201	24309	Scube3-201	Scube3	0	TRUE	FALSE	FALSE	FALSE	FALSE	TRUE	FALSE	FALSE	FALSE	Exon	6	7	ENSMOCG00000018773	LG2	conserved gene and region	NA
cg06245691	NA	NA	NA	NA	0.208446832562697	NA	NA	NA	NA	Microtus_ochrogaster.MicOch1.0.100	cg06245691	106143856	Foxg1	Foxg1_Promoter	1	69215086	69215135	50	+	69215086	69215087	CGATTAGGTTTGCGAGAACAGTAGTGAACTAAACTTCTCAGTAAGAGGTC	Promoter (4-5kb)	1	69209016	69210455	1440	2	Foxg1-201	-4631	Foxg1-201	Foxg1	0	FALSE	TRUE	TRUE	FALSE	FALSE	FALSE	FALSE	FALSE	FALSE	Promoter	16	55	ENSMOCG00000008016	1	mapped to different genes	NA
cg22979709	NA	NA	NA	NA	-0.0787116525207328	NA	NA	NA	NA	Microtus_ochrogaster.MicOch1.0.100	cg22979709	NA	Nsd1	Nsd1_Exon	16	56212159	56212208	50	+	56212207	56212208	ACTGAGCATGACCCCTGTGGGCCCAATCCTCTGGAACCTGGGGAGATCCG	Exon (Nsd1-201/Nsd1, exon 23 of 23)	10	56104259	56213619	109361	1	Nsd1-201	107900	Nsd1-201;Nsd1-202	Nsd1;Nsd1	0;0	TRUE	FALSE	FALSE	FALSE	FALSE	TRUE	FALSE	FALSE	FALSE	Exon	4	7	ENSMOCG00000012691	16	conserved gene and region	NA
cg24504442	NA	NA	NA	NA	NA	NA	0.0225499340816957	NA	NA	Microtus_ochrogaster.MicOch1.0.100	cg24504442	101985744	Meis2	Meis2_fiveUTR	JH996428.1	22129458	22129507	50	-	22129458	22129459	CGCAGACTGATGGCGCAAAGGGTAGGTTTAAATCTCCAACACTTACCTAG	5' UTR	84	22128402	22337279	208878	1	Meis2-201	1056	Meis2-201;Meis2-202;Meis2-203;Meis2-204	Meis2;Meis2;Meis2;Meis2	0;0;0;0	TRUE	FALSE	FALSE	TRUE	FALSE	TRUE	TRUE	FALSE	FALSE	fiveUTR	11	110	ENSMOCG00000000773	JH996428.1	conserved gene and region	NA
cg19186858	NA	NA	NA	0.673252036716761	NA	NA	NA	NA	NA	Microtus_ochrogaster.MicOch1.0.100	cg19186858	101995558	Unc5a	Unc5a_Exon	16	55898967	55899016	50	-	55899015	55899016	CCACTTGAGGTTGCCCCTAGCTGGCTGTCAGACCCTGCTGAGTCCCATCG	Exon (Unc5a-201/Unc5a, exon 11 of 16)	10	55845848	55902126	56279	1	Unc5a-201	53119	Unc5a-201;Unc5a-202;Unc5a-203;Hk3-201;Hk3-202	Unc5a;Unc5a;Unc5a;Hk3;Hk3	0;0;0;19460;12866	TRUE	FALSE	FALSE	FALSE	FALSE	TRUE	TRUE	FALSE	FALSE	Exon	7	12	ENSMOCG00000020151	16	conserved gene and region	NA
cg07248876	NA	NA	NA	NA	NA	NA	0.00403115327592091	NA	NA	Microtus_ochrogaster.MicOch1.0.100	cg07248876	NA	Phf21a	Phf21a_Promoter	JH996428.1	18574771	18574820	50	+	18574771	18574772	CGGCCACGTATAATCCGGCGGTTTGTCATATTTTATTAGTGAAAGTATTT	Promoter (1-2kb)	84	18526035	18573237	47203	2	Phf21a-205	-1534	Phf21a-205	Phf21a	0	FALSE	TRUE	TRUE	FALSE	FALSE	FALSE	FALSE	FALSE	FALSE	Promoter	7	19	ENSMOCG00000018126	JH996428.1	mapped to different genes	NA
cg22057106	NA	NA	NA	-0.15117166690192	NA	NA	NA	NA	NA	Microtus_ochrogaster.MicOch1.0.100	cg22057106	101978861	Zbtb20	Zbtb20_Intergenic_upstream	2	54224442	54224491	50	-	54224442	54224443	CGACAGTGTTGATCAAAACTAATTTAGGTAACTTAGAGTTGCCAAAACAC	Distal Intergenic	2	54319340	54376050	56711	1	Zbtb20-201	-94898	NA	NA	NA	FALSE	TRUE	FALSE	FALSE	FALSE	FALSE	FALSE	FALSE	TRUE	Intergenic_upstream	76	93	ENSMOCG00000021201	2	mapped to different genes	NA
cg16692317	NA	NA	NA	0.292420715325091	NA	NA	NA	NA	NA	Microtus_ochrogaster.MicOch1.0.100	cg16692317	102001207	Pax3	Pax3_Promoter	LG4	52835401	52835450	50	+	52835401	52835402	CGGCCAATCGCAGCTCAGGGCTCCTGACCAAGCTTTGGGTAAAAGAACTA	Promoter (<=1kb)	357	52835479	52932166	96688	1	Pax3-201	-29	Pax3-201	Pax3	0	FALSE	TRUE	TRUE	FALSE	FALSE	FALSE	FALSE	FALSE	FALSE	Promoter	3	16	ENSMOCG00000004981	LG4	mapped to different genes	LG4
cg21214122	NA	NA	NA	NA	0.00217210816253514	NA	NA	NA	NA	Microtus_ochrogaster.MicOch1.0.100	cg21214122	101978866	Cdh8	Cdh8_Intergenic_upstream	4	10375838	10375887	50	+	10375886	10375887	CCCGGCTCACTTTTCCACATCACTTCACAGTTACATTTGGCAGGCAGGCG	Distal Intergenic	3	10391186	10736992	345807	1	Cdh8-203	-15299	NA	NA	NA	FALSE	TRUE	FALSE	FALSE	FALSE	FALSE	FALSE	FALSE	TRUE	Intergenic_upstream	6	17	ENSMOCG00000018034	4	conserved gene but different region	4
cg10975089	NA	NA	NA	NA	NA	-0.0632524365479086	NA	NA	NA	Microtus_ochrogaster.MicOch1.0.100	cg10975089	102000250	Tle1	Tle1_Intron	10	10754877	10754926	50	+	10754925	10754926	GGCGGCAAAAAGCATCAATTTGAGCTTGGCTACACCCTGGGGGCCAGACG	Intron (Tle1-201/Tle1, intron 4 of 19)	8	10670134	10759484	89351	2	Tle1-201	4558	Tle1-201	Tle1	0	TRUE	FALSE	FALSE	FALSE	FALSE	FALSE	TRUE	FALSE	FALSE	Intron	11	36	ENSMOCG00000017405	10	conserved gene and region	NA
cg11073876	NA	NA	NA	NA	NA	0.184592314125295	NA	NA	NA	Microtus_ochrogaster.MicOch1.0.100	cg11073876	101987233	Pik3c3	Pik3c3_Intergenic_upstream	18	18558606	18558655	50	+	18558654	18558655	TTTTATGGGAAAACATGTTGTTACCTTACAGCTGCCCACATCACATGCCG	Distal Intergenic	12	19067629	19129788	62160	1	Pik3c3-202	-508974	NA	NA	NA	FALSE	TRUE	FALSE	FALSE	FALSE	FALSE	FALSE	FALSE	TRUE	Intergenic_upstream	19	19	ENSMOCG00000011606	18	mapped to different genes	NA
cg05861987	NA	NA	NA	NA	NA	0.0485644559441141	NA	NA	NA	Microtus_ochrogaster.MicOch1.0.100	cg05861987	101991883	Cadps2	Cadps2_Intron	JH996434.1	101465	101514	50	+	101513	101514	TCAGTCCCAGACTCGGCAATTTTCTAACAAGGATTAAAGTTGTTTCTCCG	Intron (Cadps2-201/Cadps2, intron 28 of 29)	90	91520	611311	519792	2	Cadps2-201	509797	Cadps2-201;Cadps2-202;Cadps2-203;Cadps2-204;Cadps2-205	Cadps2;Cadps2;Cadps2;Cadps2;Cadps2	0;0;0;0;0	TRUE	FALSE	FALSE	FALSE	FALSE	FALSE	TRUE	FALSE	FALSE	Intron	13	15	ENSMOCG00000022770	JH996434.1	conserved gene and region	NA
cg07607355	NA	NA	NA	NA	NA	NA	0.0203815687981207	NA	NA	Microtus_ochrogaster.MicOch1.0.100	cg07607355	101992152	Id1	Id1_Intergenic_downstream	LG8	25364538	25364587	50	+	25364538	25364539	CGGAGCTATTTAACCTGAGCATCCCCAGGTGTACGGAGGCGCCTGGCTGT	Distal Intergenic	360	25361348	25362490	1143	1	Id1-201	3190	Id1-201	Id1	3190	FALSE	TRUE	FALSE	FALSE	FALSE	FALSE	FALSE	FALSE	TRUE	Intergenic_downstream	5	6	ENSMOCG00000020564	LG8	mapped to different genes	LG8
cg13315803	NA	NA	NA	NA	NA	NA	0.00562674692188816	NA	NA	Microtus_ochrogaster.MicOch1.0.100	cg13315803	101989521	Lrmda	Lrmda_Intron	JH996451.1	3557508	3557557	50	-	3557508	3557509	CGTTGTGTGAATTACTCAGACAGGATGCCTTTGTGAAGTATGGGGGTTTG	Intron (Lrmda-203/Lrmda, intron 2 of 5)	107	3283588	4298703	1015116	1	Lrmda-201	273920	Lrmda-201;Lrmda-202;Lrmda-203	Lrmda;Lrmda;Lrmda	0;0;0	TRUE	FALSE	FALSE	FALSE	FALSE	FALSE	TRUE	FALSE	FALSE	Intron	152	152	ENSMOCG00000007433	JH996451.1	conserved gene and region	NA
cg00495518	NA	NA	NA	NA	NA	-0.219990327063974	NA	NA	NA	Microtus_ochrogaster.MicOch1.0.100	cg00495518	101991332	Phox2a	Phox2a_Intergenic_upstream	JH996471.1	1567810	1567859	50	+	1567810	1567811	CGATCAGTGGTAGAAGTCAGGTTCTATCAATTATTACAGCAATTAGTCAA	Distal Intergenic	127	1635273	1639559	4287	1	Phox2a-201	-67414	NA	NA	NA	FALSE	TRUE	FALSE	FALSE	FALSE	FALSE	FALSE	FALSE	TRUE	Intergenic_upstream	18	20	ENSMOCG00000001587	JH996471.1	mapped to different genes	NA
cg06009602	NA	NA	NA	NA	NA	0.064338482683411	NA	NA	NA	Microtus_ochrogaster.MicOch1.0.100	cg06009602	101989521	Lrmda	Lrmda_Intron	JH996451.1	3429203	3429252	50	+	3429203	3429204	CGCCATTGCTTTTCAGAAAGTGCTGTCAAGGGAAGCTTTTTCTGAATTAC	Intron (Lrmda-203/Lrmda, intron 2 of 5)	107	3283588	4298703	1015116	1	Lrmda-201	145615	Lrmda-201;Lrmda-202;Lrmda-203	Lrmda;Lrmda;Lrmda	0;0;0	TRUE	FALSE	FALSE	FALSE	FALSE	FALSE	TRUE	FALSE	FALSE	Intron	152	152	ENSMOCG00000007433	JH996451.1	conserved gene and region	NA
cg18533392	NA	NA	NA	NA	NA	NA	-0.00777225047586739	NA	NA	Microtus_ochrogaster.MicOch1.0.100	cg18533392	101999040	Cpeb4	Cpeb4_threeUTR	7	1245747	1245796	50	-	1245747	1245748	CGCACTAGCATGGCGCCAGCCATGTACTTACAATGTAGTTACAGAGTAAT	3' UTR	6	1187781	1246863	59083	1	Cpeb4-201	57966	Cpeb4-201;Cpeb4-202;Cpeb4-203	Cpeb4;Cpeb4;Cpeb4	0;0;0	TRUE	FALSE	FALSE	FALSE	TRUE	TRUE	FALSE	FALSE	FALSE	threeUTR	2	10	ENSMOCG00000022941	7	conserved gene and region	NA
cg07931161	NA	NA	NA	NA	NA	NA	0.00738783978094546	NA	NA	Microtus_ochrogaster.MicOch1.0.100	cg07931161	101991883	Cadps2	Cadps2_Intron	JH996434.1	281676	281725	50	-	281724	281725	TCGGTTAACATGTGGCAGAAGTAATCATCCACTTGTGAAAATGATTTTCG	Intron (Cadps2-201/Cadps2, intron 8 of 29)	90	91520	611311	519792	2	Cadps2-201	329586	Cadps2-201;Cadps2-202;Cadps2-203;Cadps2-204;Cadps2-205	Cadps2;Cadps2;Cadps2;Cadps2;Cadps2	0;0;0;0;0	TRUE	FALSE	FALSE	FALSE	FALSE	FALSE	TRUE	FALSE	FALSE	Intron	13	15	ENSMOCG00000022770	JH996434.1	conserved gene and region	NA
cg20114360	NA	NA	NA	NA	NA	NA	0.018975970034037	NA	NA	Microtus_ochrogaster.MicOch1.0.100	cg20114360	102002659	Ap3b1	Ap3b1_Intron	19	6034133	6034182	50	+	6034133	6034134	CGAGGTGCCGTATGAGAGATGAGGCTGGGCTGATGGGCACCAAATGAACA	Intron (Ap3b1-201/Ap3b1, intron 22 of 26)	13	5984817	6186440	201624	2	Ap3b1-201	152258	Ap3b1-201	Ap3b1	0	TRUE	FALSE	FALSE	FALSE	FALSE	FALSE	TRUE	FALSE	FALSE	Intron	18	26	ENSMOCG00000017264	19	conserved gene and region	NA
cg11662147	NA	NA	NA	NA	NA	-0.100284481210385	NA	NA	NA	Microtus_ochrogaster.MicOch1.0.100	cg11662147	NA	Gm572	Gm572_Intron	10	84286106	84286155	50	-	84286154	84286155	TACGGGTGCCCCTGGGCACACTTAACCCAGGGCAATGAATAGTTATTGCG	Intron (Gm572-201/Gm572, intron 5 of 11)	8	84278499	84305377	26879	2	Gm572-201	19222	Gm572-201	Gm572	0	TRUE	FALSE	FALSE	FALSE	FALSE	FALSE	TRUE	FALSE	FALSE	Intron	1	38	ENSMOCG00000000779	10	conserved gene and region	NA
cg26530506	NA	NA	NA	NA	NA	NA	-0.0100612927211415	NA	NA	Microtus_ochrogaster.MicOch1.0.100	cg26530506	101982809	Snph	Snph_Exon	LG8	24278449	24278498	50	+	24278497	24278498	ACTTCTGCAGCCCCTTGTCCTTGTCAATCAGGTTGTTCTTGACAGTGTCG	Exon (Snph-201/Snph, exon 5 of 5)	360	24276694	24288974	12281	2	Snph-201	10476	Sdcbp2-201;Snph-201;Snph-202	Sdcbp2;Snph;Snph	21384;0;0	TRUE	FALSE	FALSE	FALSE	FALSE	TRUE	FALSE	FALSE	FALSE	Exon	2	2	ENSMOCG00000019255	LG8	conserved gene and region	NA
cg06256346	NA	NA	NA	NA	NA	0.0799900038913899	NA	NA	NA	Microtus_ochrogaster.MicOch1.0.100	cg06256346	NA	Grhl2	Grhl2_fiveUTR	JH996459.1	1118586	1118635	50	+	1118586	1118587	CGGCGCGTGTGATCCACTTACTTGTCCGACTCTTGTGACATGTTTGATCC	Promoter (<=1kb)	115	1003014	1118987	115974	2	Grhl2-201	352	Grhl2-201	Grhl2	0	TRUE	FALSE	TRUE	TRUE	FALSE	TRUE	TRUE	FALSE	FALSE	fiveUTR	6	8	ENSMOCG00000001176	JH996459.1	conserved gene and region	JH996459.1
cg20189614	NA	NA	NA	NA	NA	NA	-0.000628373098822424	NA	NA	Microtus_ochrogaster.MicOch1.0.100	cg20189614	101989770	Lmo4	Lmo4_Intergenic_downstream	21	37942493	37942542	50	+	37942493	37942494	CGATTTAGCTAATTGGACGGCTCTTCCATTATCATTAATTGGCAGAGTTA	Distal Intergenic	14	38006198	38018567	12370	2	Lmo4-202	76025	NA	NA	NA	FALSE	TRUE	FALSE	FALSE	FALSE	FALSE	FALSE	FALSE	TRUE	Intergenic_downstream	37	91	ENSMOCG00000012271	21	mapped to different genes	NA
cg09481972	NA	NA	NA	NA	NA	0.111670259389885	NA	NA	NA	Microtus_ochrogaster.MicOch1.0.100	cg09481972	101984569	Hoxc4	Hoxc4_fiveUTR	15	1255641	1255690	50	+	1255689	1255690	TTTCCCTGGCAATGGTTAGGCTCTTACAGGGAGGACTGTTCTGCGGAGCG	Promoter (<=1kb)	9	1217914	1255720	37807	2	Hoxc4-201	30	Hoxc4-201;Hoxc8-201	Hoxc4;Hoxc8	0;0	TRUE	FALSE	TRUE	TRUE	FALSE	TRUE	FALSE	FALSE	FALSE	fiveUTR	13	170	ENSMOCG00000014873	15	mapped to different genes	NA
cg06447962	NA	NA	NA	NA	NA	0.0122367459419581	NA	NA	NA	Microtus_ochrogaster.MicOch1.0.100	cg06447962	101994248	Bcl11a	Bcl11a_Promoter	JH996452.1	5095481	5095530	50	-	5095529	5095530	GTTGACAAGTTTTCTAACAGACTTTCTGAAATAATGCACATATATTCACG	Promoter (3-4kb)	108	4996457	5091773	95317	2	Bcl11a-201	-3757	Bcl11a-201	Bcl11a	0	FALSE	TRUE	TRUE	FALSE	FALSE	FALSE	FALSE	FALSE	FALSE	Promoter	11	186	ENSMOCG00000017682	JH996452.1	conserved gene and region	NA
cg13984351	NA	NA	NA	NA	NA	NA	-0.0103124728101586	NA	NA	Microtus_ochrogaster.MicOch1.0.100	cg13984351	101986662	Bmi1	Bmi1_Promoter	16	6114149	6114198	50	+	6114149	6114150	CGGGCCTGACTACACCGACACTAATTCCCAGGCCGCCCTTAAGGAATGAG	Promoter (<=1kb)	10	6114406	6124086	9681	1	Bmi1-201	-208	Commd3-201;Commd3-202;Commd3-203;Bmi1-201	Commd3;Commd3;Commd3;Bmi1	4183;4151;4151;0	FALSE	TRUE	TRUE	FALSE	FALSE	FALSE	FALSE	FALSE	FALSE	Promoter	3	6	ENSMOCG00000001923	16	conserved gene but different region	16
cg18872272	NA	NA	NA	NA	NA	NA	0.00495719995641243	NA	NA	Microtus_ochrogaster.MicOch1.0.100	cg18872272	101997018	Acap2	Acap2_Exon	2	40355761	40355810	50	+	40355809	40355810	CCATAAAGTCCTTCTGATTCCCGCATCTCTTCATTCATTCTTGCTAAACG	Exon (Acap2-201/Acap2, exon 22 of 23)	2	40349070	40461765	112696	2	Acap2-201	105955	Acap2-201	Acap2	0	TRUE	FALSE	FALSE	FALSE	FALSE	TRUE	FALSE	FALSE	FALSE	Exon	1	4	ENSMOCG00000000718	2	conserved gene and region	NA
cg17603740	NA	NA	NA	NA	NA	0.118853757094267	NA	NA	NA	Microtus_ochrogaster.MicOch1.0.100	cg17603740	101998218	Ebf3	Ebf3_Intron	8	30084720	30084769	50	+	30084720	30084721	CGAGTGTAAATTTAGAATAATTTGGCCTGAATGATCCTTACTAGAATAGA	Intron (Ebf3-201/Ebf3, intron 6 of 15)	7	30019074	30135847	116774	2	Ebf3-201	51078	Ebf3-201	Ebf3	0	TRUE	FALSE	FALSE	FALSE	FALSE	FALSE	TRUE	FALSE	FALSE	Intron	64	86	ENSMOCG00000022464	8	conserved gene and region	NA
[truncated: 512 more rows]
[truncated: 12 more columns]
