# Supplementary material for: Epigenetic aging studies of pair bonding in prairie voles
Source: Sci Rep. 2024 Jul 29;14:17439. doi: 10.1038/s41598-024-67641-2 (PMC11286801; doi:10.1038/s41598-024-67641-2)
Supplement: Supplementary file 5 — Supplementary Information 5. [file 41598_2024_67641_MOESM5_ESM.csv]

	EWAS	CGid	EWAS_Beta	pval	fdr	sig	ENTREZID	SYMBOL	GeneRegionID	seqnames	probeStart	probeEnd	width	strand	CGstart	CGend	seq	annotation	geneChr	geneStart	geneEnd	geneLength	geneStrand	transcriptId	distanceToTSS	flank_txIds	flank_geneIds	flank_gene_distances	genic	Intergenic	Promoter	fiveUTR	threeUTR	Exon	Intron	downstream	distal_intergenic	main_Categories	CpG_number_on_geneRegion	CpGs_number_on_gene	ENSEMBL	ENSEMBL_chromosome	conservationInHuman	CpGislandseqnames	CpGislandstart	CpGislandend	CpGislandwidth	CpGislandstrand	CpGislandlen
1	Blood_F	cg08308796	0.0969834331374186	8.67573968967597e-05	0.161214322926902	1	101982730	Foxa2	Foxa2_Intergenic_downstream	JH996433.1	866282	866331	50	-	866330	866331	TCTCCAGATCTTTGACAGCTTGGAGCCGAAATAAAAATGCTAGTTCTCCG	Distal Intergenic	89	842784	847126	4343	1	Foxa2-201	23547	NA	NA	NA	FALSE	TRUE	FALSE	FALSE	FALSE	FALSE	FALSE	FALSE	TRUE	Intergenic_downstream	15	25	ENSMOCG00000017025	JH996433.1	mapped to different genes	NA	NA	NA	NA	NA	NA
2	Blood_F	cg07262346	0.0657458387324291	0.000108085259159011	0.161214322926902	1	101993492	Lingo1	Lingo1_Intron	5	50880766	50880815	50	+	50880766	50880767	CGTCTTCAAAGAGCAGAGGCATTAAAAATTGAAATCATAAAATAGACACG	Intron (Lingo1-201/Lingo1, intron 3 of 6)	4	50787748	50970959	183212	2	Lingo1-201	90144	Lingo1-201	Lingo1	0	TRUE	FALSE	FALSE	FALSE	FALSE	FALSE	TRUE	FALSE	FALSE	Intron	20	30	ENSMOCG00000018900	5	conserved gene and region	NA	NA	NA	NA	NA	NA
3	Blood_F	cg00202143	0.0417031207551657	0.000199376799251421	0.183308887545914	1	101990357	Car8	Car8_Intergenic_downstream	LG5	58327495	58327544	50	+	58327495	58327496	CGATCCAATCAAACCACAGAATATAGGAAAGATCAAAGTAGTGCAGTCTA	Distal Intergenic	358	58477551	58552995	75445	2	Car8-201	225451	NA	NA	NA	FALSE	TRUE	FALSE	FALSE	FALSE	FALSE	FALSE	FALSE	TRUE	Intergenic_downstream	3	4	ENSMOCG00000018985	LG5	conserved gene and region	NA	NA	NA	NA	NA	NA
4	Blood_F	cg12375054	0.131722301676286	0.00036572979111791	0.183308887545914	1	102001576	Map1lc3a	Map1lc3a_Exon	LG8	22981096	22981145	50	+	22981096	22981097	CGATGGGCGTGGACACACTCACCATGCTGTGCTGGTTCACCAGCAGGAAG	Exon (Map1lc3a-201/Map1lc3a, exon 4 of 4)	360	22980600	22982285	1686	2	Map1lc3a-201	1140	Pigu-201;Pigu-202;Map1lc3a-201	Pigu;Pigu;Map1lc3a	91273;91097;0	TRUE	FALSE	FALSE	FALSE	FALSE	TRUE	FALSE	FALSE	FALSE	Exon	2	2	ENSMOCG00000022232	LG8	conserved gene and region	NA	NA	NA	NA	NA	NA
5	Blood_F	cg15595407	0.0924934232633901	0.00047381290311828	0.191064201320159	1	101979127	Zfp36l2	Zfp36l2_Exon	LG3	31675305	31675354	50	+	31675305	31675306	CGACTTGTCTCAAAACCCCATTCAAAGCAGCAGTGATGAAATAACTCTGT	Exon (NA, exon 1 of 3)	356	32101961	32105986	4026	1	Zfp36l2-201	-426607	NA	NA	NA	TRUE	FALSE	FALSE	FALSE	FALSE	TRUE	FALSE	FALSE	FALSE	Exon	6	22	ENSMOCG00000011066	LG3	mapped to different genes	NA	NA	NA	NA	NA	NA
6	Blood_F	cg26051365	0.181170935623191	0.000532963519836456	0.19480545511229	1	101994679	Ldlrad4	Ldlrad4_Intron	18	53396562	53396611	50	-	53396610	53396611	ATTTTGGCATTAAACCTAGACATTACCTCATCCTCCTGGGCAGACAGCCG	Intron (Ldlrad4-201/Ldlrad4, intron 2 of 4)	12	53299273	53492060	192788	1	Ldlrad4-201	97289	Ldlrad4-201	Ldlrad4	0	TRUE	FALSE	FALSE	FALSE	FALSE	FALSE	TRUE	FALSE	FALSE	Intron	2	2	ENSMOCG00000016058	18	conserved gene and region	NA	NA	NA	NA	NA	NA
7	Blood_F	cg21154038	0.14561179272022	0.000618351961344753	0.19810158468659	1	101991271	Dhtkd1	Dhtkd1_Exon	16	23409818	23409867	50	-	23409818	23409819	CGGACCACTTCCTCTGGGCTGTCTCCATTGACATGGATGATGGCACAGCC	Exon (Dhtkd1-201/Dhtkd1, exon 7 of 17)	10	23390011	23432832	42822	2	Dhtkd1-201	22965	Dhtkd1-201;Dhtkd1-202;Dhtkd1-203	Dhtkd1;Dhtkd1;Dhtkd1	0;0;0	TRUE	FALSE	FALSE	FALSE	FALSE	TRUE	FALSE	FALSE	FALSE	Exon	1	1	ENSMOCG00000021831	16	conserved gene and region	NA	NA	NA	NA	NA	NA
8	Blood_F	cg01196619	0.1529735041872	0.000652261934657495	0.19810158468659	1	101991220	Gli3	Gli3_Intron	JH996432.1	23012622	23012671	50	-	23012622	23012623	CGATTGACAACTCAAAGAGAAAGTATGATTTATTAGCCTATAATGGCTAA	Intron (Gli3-201/Gli3, intron 10 of 14)	88	22810208	23070127	259920	1	Gli3-201	202414	Gli3-201	Gli3	0	TRUE	FALSE	FALSE	FALSE	FALSE	FALSE	TRUE	FALSE	FALSE	Intron	18	20	ENSMOCG00000018186	JH996432.1	conserved gene and region	NA	NA	NA	NA	NA	NA
9	Blood_F	cg11216567	0.0165683679563858	0.000823336689178292	0.208311763346943	1	101998849	Loxl1	Loxl1_Exon	JH996479.1	1145487	1145536	50	-	1145487	1145488	CGACCTGTGTAGTGAATGTTGCATCTCACCACGTTGTTGGTGAAGTCAGA	Exon (Loxl1-201/Loxl1, exon 6 of 7)	135	1143904	1166810	22907	2	Loxl1-201	21274	Loxl1-201	Loxl1	0	TRUE	FALSE	FALSE	FALSE	FALSE	TRUE	FALSE	FALSE	FALSE	Exon	4	4	ENSMOCG00000012306	JH996479.1	conserved gene but different region	NA	NA	NA	NA	NA	NA
10	Blood_F	cg21547425	0.134097926880555	0.000824223969927513	0.208311763346943	1	101994248	Bcl11a	Bcl11a_Intergenic_downstream	JH996452.1	4847325	4847374	50	+	4847373	4847374	TGACATAAATGTCAGGGAAACGCCTCGGCAGTGTCAAGCCTAATTAGACG	Distal Intergenic	108	4996457	5091773	95317	2	Bcl11a-201	244399	NA	NA	NA	FALSE	TRUE	FALSE	FALSE	FALSE	FALSE	FALSE	FALSE	TRUE	Intergenic_downstream	76	186	ENSMOCG00000017682	JH996452.1	mapped to different genes	NA	NA	NA	NA	NA	NA
11	Blood_F	cg01806388	0.0760505790015027	0.000876145763611042	0.210362597843011	1	101993214	Clasp1	Clasp1_Exon	6	12346925	12346974	50	-	12346925	12346926	CGCAGATAATGGGGAATGCCACCATTCCTGGAGCCATATGAGCGCTCAGA	Exon (Clasp1-207/Clasp1, exon 19 of 33)	5	12291926	12473957	182032	2	Clasp1-201	126983	Clasp1-201;Clasp1-202;Clasp1-203;Clasp1-204;Clasp1-205;Clasp1-206;Clasp1-207	Clasp1;Clasp1;Clasp1;Clasp1;Clasp1;Clasp1;Clasp1	0;0;0;0;0;0;0	TRUE	FALSE	FALSE	FALSE	FALSE	TRUE	FALSE	FALSE	FALSE	Exon	8	8	ENSMOCG00000004583	6	conserved gene and region	6	12346869	12347032	164	*	164
12	Blood_F	cg12190012	0.0722857013409608	0.00109349186300317	0.228247345543195	1	101985898	8030462N17Rik	8030462N17Rik_Intergenic_downstream	18	61441267	61441316	50	-	61441315	61441316	AAATTACCCACAAAATAAGAACAGGAAGTAATTCAGCACAGCAGAACACG	Distal Intergenic	12	61498591	61567275	68685	2	8030462N17Rik-201	126008	NA	NA	NA	FALSE	TRUE	FALSE	FALSE	FALSE	FALSE	FALSE	FALSE	TRUE	Intergenic_downstream	5	6	ENSMOCG00000000844	18	mapped to different genes	NA	NA	NA	NA	NA	NA
13	Blood_F	cg15112783	0.275184602547938	0.00122189591707002	0.235224986378201	1	102001576	Map1lc3a	Map1lc3a_Exon	LG8	22981103	22981152	50	-	22981103	22981104	CGTGGACACACTCACCATGCTGTGCTGGTTCACCAGCAGGAAGAAGGCCT	Exon (Map1lc3a-201/Map1lc3a, exon 4 of 4)	360	22980600	22982285	1686	2	Map1lc3a-201	1133	Pigu-201;Pigu-202;Map1lc3a-201	Pigu;Pigu;Map1lc3a	91280;91104;0	TRUE	FALSE	FALSE	FALSE	FALSE	TRUE	FALSE	FALSE	FALSE	Exon	2	2	ENSMOCG00000022232	LG8	conserved gene and region	NA	NA	NA	NA	NA	NA
14	Blood_F	cg15635095	0.0673104312997721	0.00123055177139415	0.235224986378201	1	101998430	Ophn1	Ophn1_Exon	X	25761562	25761611	50	-	25761610	25761611	TTGCTTACAGGCTGCACGGAGTCCAGGAGCTTGGTGAGCTGGTAGAAGCG	Exon (NA, exon 7 of 3)	18	25106011	25276980	170970	1	Ophn1-202	655600	NA	NA	NA	TRUE	FALSE	FALSE	FALSE	FALSE	TRUE	TRUE	FALSE	FALSE	Exon	4	7	ENSMOCG00000011502	X	mapped to different genes	NA	NA	NA	NA	NA	NA
15	Blood_F	cg14781244	0.0522365088851282	0.00145698994459881	0.235229305288616	1	101996043	Egflam	Egflam_Intergenic_upstream	19	28040964	28041013	50	+	28040964	28040965	CGTGGTGTTTGAGCCCTTGGGGCCTGTGGAGTTTACAAGTATGCTGTCAA	Distal Intergenic	13	27811012	27972368	161357	2	Egflam-202	-68596	NA	NA	NA	FALSE	TRUE	FALSE	FALSE	FALSE	FALSE	FALSE	FALSE	TRUE	Intergenic_upstream	2	2	ENSMOCG00000016024	19	mapped to different genes	NA	NA	NA	NA	NA	NA
16	Blood_F	cg07016010	0.0203251360406327	0.00159838166174276	0.235229305288616	1	101990642	Zcchc7	Zcchc7_Intron	LG5	40030751	40030800	50	+	40030799	40030800	CCCCCCAAAAAAAATGAGTTGTGTTATCTGGATGGCTGCAGACACATACG	Intron (Zcchc7-201/Zcchc7, intron 5 of 8)	358	39877522	40044197	166676	1	Zcchc7-201	153229	Zcchc7-201	Zcchc7	0	TRUE	FALSE	FALSE	FALSE	FALSE	FALSE	TRUE	FALSE	FALSE	Intron	33	33	ENSMOCG00000017184	LG5	conserved gene and region	NA	NA	NA	NA	NA	NA
17	Blood_F	cg13398027	0.235752285719178	0.00174547880434181	0.235229305288616	1	101981009	Smad7	Smad7_Exon	18	59587747	59587796	50	+	59587747	59587748	CGTGCAGATCAGCTTTGTGAAGGGCTGGGGCCAGTGCTACACCCGCCAGT	Exon (Smad7-201/Smad7, exon 4 of 4)	12	59561533	59589201	27669	1	Smad7-201	26214	Smad7-201;Smad7-202	Smad7;Smad7	0;0	TRUE	FALSE	FALSE	FALSE	FALSE	TRUE	FALSE	FALSE	FALSE	Exon	9	19	ENSMOCG00000001269	18	conserved gene and region	18	59587672	59587888	217	*	217
18	Blood_F	cg05907933	0.180797934951915	0.00180481054680112	0.235229305288616	1	102001837	Tbca	Tbca_Intergenic_upstream	19	5949192	5949241	50	-	5949192	5949193	CGGCATGCTCCGTGCTGGGGAAATGAGATGCACATTTAAATCTCATCCAT	Distal Intergenic	13	5710300	5764794	54495	2	Tbca-201	-184447	NA	NA	NA	FALSE	TRUE	FALSE	FALSE	FALSE	FALSE	FALSE	FALSE	TRUE	Intergenic_upstream	69	78	ENSMOCG00000005814	19	mapped to different genes	NA	NA	NA	NA	NA	NA
19	Blood_F	cg17417015	0.0333507906524561	0.00183356534684739	0.235229305288616	1	101999526	Pde8b	Pde8b_Exon	19	5459110	5459159	50	+	5459110	5459111	CGTGAAGATCACCCCAGTGATTGGCCAAGGAGGGTGAGAGCAAACTGTTC	Exon (Pde8b-201/Pde8b, exon 9 of 22)	13	5292220	5515235	223016	1	Pde8b-201	166890	Pde8b-201;Pde8b-202;Pde8b-203	Pde8b;Pde8b;Pde8b	0;0;0	TRUE	FALSE	FALSE	FALSE	FALSE	TRUE	TRUE	FALSE	FALSE	Exon	4	4	ENSMOCG00000012277	19	conserved gene and region	NA	NA	NA	NA	NA	NA
20	Blood_F	cg24460268	0.116921199908516	0.00183662634162065	0.235229305288616	1	101990530	Ints6	Ints6_Intron	17	15617431	15617480	50	-	15617479	15617480	CATGATGACTGGTGCCTCAGGGAGGGTCATGATTCCTGGATACAGGATCG	Intron (Ints6-201/Ints6, intron 4 of 17)	11	15583727	15665475	81749	1	Ints6-201	33704	Ints6-201	Ints6	0	TRUE	FALSE	FALSE	FALSE	FALSE	FALSE	TRUE	FALSE	FALSE	Intron	1	6	ENSMOCG00000003162	17	conserved gene but different region	NA	NA	NA	NA	NA	NA
21	Blood_F	cg24786986	0.0914103588736273	0.00183696354608978	0.235229305288616	1	NA	Foxp2	Foxp2_fiveUTR	LG10	10123201	10123250	50	+	10123201	10123202	CGGACGCCAAAACAATCACAGAGCTGCTTGATTTGTTTTAATTACCAGCA	Promoter (<=1kb)	353	10123121	10217619	94499	1	Foxp2-201	80	Foxp2-201	Foxp2	0	TRUE	FALSE	TRUE	TRUE	FALSE	TRUE	FALSE	FALSE	FALSE	fiveUTR	5	63	ENSMOCG00000018674	LG10	conserved gene and region	NA	NA	NA	NA	NA	NA
22	Blood_F	cg11260859	0.054051179077593	0.00195041926388938	0.241006740479066	1	101982253	Nkx3-2	Nkx3-2_Intergenic_downstream	JH996435.1	7439610	7439659	50	+	7439610	7439611	CGAGTCCATTAAGTTGTAGGGAGAAATTAGCCTTGACGGGCAGAATCAAA	Distal Intergenic	91	7450332	7453337	3006	2	Nkx3-2-201	13678	NA	NA	NA	FALSE	TRUE	FALSE	FALSE	FALSE	FALSE	FALSE	FALSE	TRUE	Intergenic_downstream	3	3	ENSMOCG00000012601	JH996435.1	mapped to different genes	NA	NA	NA	NA	NA	NA
23	Blood_F	cg06439535	0.367329321793288	0.00211369232113932	0.248570216965984	1	101985077	Sobp	Sobp_threeUTR	LG9	28709552	28709601	50	-	28709600	28709601	GGCATTTTGGTCTTCAGTTCAACACTCTTGCTCTGTTCCCAAATGGGGCG	3' UTR	361	28709109	28879327	170219	2	Sobp-201	169726	Sobp-201	Sobp	0	TRUE	FALSE	FALSE	FALSE	TRUE	TRUE	FALSE	FALSE	FALSE	threeUTR	3	19	ENSMOCG00000019494	LG9	conserved gene and region	NA	NA	NA	NA	NA	NA
24	Blood_F	cg27426637	0.0628816881817527	0.00214703187064825	0.249724814162726	1	101987843	Ttc12	Ttc12_Intergenic_upstream	5	43734666	43734715	50	-	43734714	43734715	CAGATTTCCAAAAAAAGACACTAATTCCCTGAAGCACACATGCTCTTCCG	Distal Intergenic	4	43673752	43716081	42330	2	Ttc12-201	-18634	Ncam1-201;Ncam1-202;Ncam1-203	Ncam1;Ncam1;Ncam1	0;0;0	FALSE	TRUE	FALSE	FALSE	FALSE	FALSE	FALSE	FALSE	TRUE	Intergenic_upstream	3	3	ENSMOCG00000018797	5	mapped to different genes	NA	NA	NA	NA	NA	NA
25	Blood_F	cg18780131	0.0170862690124375	0.00220733925241007	0.251374934942446	1	101998460	Sox1	Sox1_Exon	JH996437.1	5744183	5744232	50	+	5744183	5744184	CGTCGCTTTTGGCTCCTTCAGGAATGCGCTGAAGCTTGTAATCAGCTTTG	Exon (NA, exon 2 of 3)	93	5773527	5774702	1176	2	Sox1-201	30470	NA	NA	NA	TRUE	FALSE	FALSE	FALSE	FALSE	TRUE	FALSE	FALSE	FALSE	Exon	7	18	ENSMOCG00000003790	JH996437.1	mapped to different genes	NA	NA	NA	NA	NA	NA
26	Blood_F	cg13324647	0.0488645696780518	0.00229637235929481	0.25511337830234	1	101993492	Lingo1	Lingo1_Intron	5	50880675	50880724	50	+	50880723	50880724	AAATGAGGTTCCAGTTATTAGTTGATTTATTGCTCTGTCCTCAATCTGCG	Intron (Lingo1-201/Lingo1, intron 3 of 6)	4	50787748	50970959	183212	2	Lingo1-201	90235	Lingo1-201	Lingo1	0	TRUE	FALSE	FALSE	FALSE	FALSE	FALSE	TRUE	FALSE	FALSE	Intron	20	30	ENSMOCG00000018900	5	conserved gene and region	NA	NA	NA	NA	NA	NA
27	Blood_F	cg11703627	0.0140268575484364	0.00231402371309759	0.25511337830234	1	101989021	Pou3f2	Pou3f2_Intergenic_downstream	LG5	22642966	22643015	50	+	22643014	22643015	TTTAATGTATACTGGTAATCAGCGATGCGTGCCTGCTTGAATGCTTAGCG	Distal Intergenic	358	22650865	22652199	1335	2	Pou3f2-201	9184	NA	NA	NA	FALSE	TRUE	FALSE	FALSE	FALSE	FALSE	FALSE	FALSE	TRUE	Intergenic_downstream	6	19	ENSMOCG00000003520	LG5	conserved gene and region	NA	NA	NA	NA	NA	NA
28	Blood_F	cg02508649	0.203265428367678	0.00233311090305451	0.25511337830234	1	102001837	Tbca	Tbca_Intergenic_upstream	19	5949252	5949301	50	-	5949252	5949253	CGGCCACCGCCATGTACCTGCCTACTTAGCCCAAGGGTTAATTAATTGAG	Distal Intergenic	13	5710300	5764794	54495	2	Tbca-201	-184507	NA	NA	NA	FALSE	TRUE	FALSE	FALSE	FALSE	FALSE	FALSE	FALSE	TRUE	Intergenic_upstream	69	78	ENSMOCG00000005814	19	mapped to different genes	NA	NA	NA	NA	NA	NA
29	Blood_F	cg16822926	0.121169425946459	0.00234726077601158	0.25520482067338	1	101994680	Zfp407	Zfp407_Intron	18	67221015	67221064	50	-	67221063	67221064	AAAGAAATTTTTTCCTAAGTAATATAGGAAACAACTCGGCTAACCTTCCG	Intron (Zfp407-201/Zfp407, intron 3 of 7)	12	67031501	67365473	333973	2	Zfp407-201	144409	Zfp407-201	Zfp407	0	TRUE	FALSE	FALSE	FALSE	FALSE	FALSE	TRUE	FALSE	FALSE	Intron	32	33	ENSMOCG00000015024	18	conserved gene and region	NA	NA	NA	NA	NA	NA
30	Blood_F	cg18301087	0.0848823998974719	0.00269041086829622	0.26671689291198	1	101993214	Clasp1	Clasp1_Exon	6	12346919	12346968	50	-	12346967	12346968	GTCTGCCGCAGATAATGGGGAATGCCACCATTCCTGGAGCCATATGAGCG	Exon (Clasp1-207/Clasp1, exon 19 of 33)	5	12291926	12473957	182032	2	Clasp1-201	126989	Clasp1-201;Clasp1-202;Clasp1-203;Clasp1-204;Clasp1-205;Clasp1-206;Clasp1-207	Clasp1;Clasp1;Clasp1;Clasp1;Clasp1;Clasp1;Clasp1	0;0;0;0;0;0;0	TRUE	FALSE	FALSE	FALSE	FALSE	TRUE	FALSE	FALSE	FALSE	Exon	8	8	ENSMOCG00000004583	6	conserved gene and region	6	12346869	12347032	164	*	164
31	Blood_F	cg27075086	0.0174416844079012	0.00270804728874462	0.26671689291198	1	101987233	Pik3c3	Pik3c3_Intergenic_upstream	18	18229425	18229474	50	+	18229473	18229474	AGTCAAGGGAAACCTCATTAGAGAGGATTTTCTTAGTTAGCAGGGCTTCG	Distal Intergenic	12	19067629	19129788	62160	1	Pik3c3-202	-838155	NA	NA	NA	FALSE	TRUE	FALSE	FALSE	FALSE	FALSE	FALSE	FALSE	TRUE	Intergenic_upstream	19	19	ENSMOCG00000011606	18	mapped to different genes	NA	NA	NA	NA	NA	NA
32	Blood_F	cg18961523	0.0360932923594111	0.00296454329253733	0.274520212969518	1	102002297	Phf2	Phf2_Intergenic_upstream	16	52439663	52439712	50	-	52439711	52439712	TAAACAGGACTCCGTAAACATACTGACGAACTGGCCTATAGAGCAGAGCG	Distal Intergenic	10	52325247	52358266	33020	2	Phf2-201	-81446	NA	NA	NA	FALSE	TRUE	FALSE	FALSE	FALSE	FALSE	FALSE	FALSE	TRUE	Intergenic_upstream	5	9	ENSMOCG00000005906	16	mapped to different genes	NA	NA	NA	NA	NA	NA
33	Blood_F	cg10517211	0.173686110389471	0.00303435237680124	0.27492377572452	1	102002369	Foxd2	Foxd2_Intergenic_downstream	10	79588542	79588591	50	-	79588590	79588591	CAGTTCCCTAGGAATTTTATGAATGCTCAGCACAAGCCAAAATAAACTCG	Distal Intergenic	8	79803153	79804631	1479	2	Foxd2-201	216089	NA	NA	NA	FALSE	TRUE	FALSE	FALSE	FALSE	FALSE	FALSE	FALSE	TRUE	Intergenic_downstream	28	29	ENSMOCG00000002875	10	conserved gene and region	NA	NA	NA	NA	NA	NA
34	Blood_F	cg14530830	0.0627152400326324	0.00309371524491308	0.275011911535465	1	101987485	Nog	Nog_Promoter	7	65526019	65526068	50	-	65526067	65526068	TTTTAACGTATAATACTGACCTTTTAATAAGTAAATTAAAACTGGGACCG	Promoter (<=1kb)	6	65526268	65526966	699	2	Nog-201	947	Nog-201	Nog	0	FALSE	TRUE	TRUE	FALSE	FALSE	FALSE	FALSE	FALSE	FALSE	Promoter	5	39	ENSMOCG00000003140	7	conserved gene but different region	NA	NA	NA	NA	NA	NA
35	Blood_F	cg09117664	0.065517615438038	0.00320666271212505	0.281347474632588	1	101995390	Gja10	Gja10_Intergenic_downstream	LG5	30356268	30356317	50	-	30356268	30356269	CGGGTAATTCGAGCCAGAGAAAGGGCAGAGCTCCAGGTCCTTTCCACAAA	Distal Intergenic	358	30636936	30638456	1521	2	Gja10-201	282188	NA	NA	NA	FALSE	TRUE	FALSE	FALSE	FALSE	FALSE	FALSE	FALSE	TRUE	Intergenic_downstream	9	10	ENSMOCG00000001726	LG5	mapped to different genes	NA	NA	NA	NA	NA	NA
36	Blood_F	cg14380464	0.0612789963281904	0.00325380371908531	0.282760582272971	1	101982983	Nr2f2	Nr2f2_Intergenic_downstream	22	23601619	23601668	50	+	23601619	23601620	CGGGGCTTCTTTGCAACAGTTTGTTCTCAAGGTTGGTGGCCTCCAGTTAG	Distal Intergenic	15	22948826	22955786	6961	1	Nr2f2-202	652793	NA	NA	NA	FALSE	TRUE	FALSE	FALSE	FALSE	FALSE	FALSE	FALSE	TRUE	Intergenic_downstream	59	122	ENSMOCG00000017767	22	mapped to different genes	NA	NA	NA	NA	NA	NA
37	Blood_F	cg03064169	0.0518061464983534	0.00357631875156039	0.285791147372123	1	101998023	Ypel3	Ypel3_Exon	8	19575470	19575519	50	-	19575518	19575519	CGGATTTCAAAGCCCAAGACGTTTCAGGCCTACTTGGATGATTGTCACCG	Promoter (<=1kb)	7	19574616	19578337	3722	1	Ypel3-201	854	Gdpd3-201;Ypel3-201;Tbx6-201	Gdpd3;Ypel3;Tbx6	11729;0;-3767	TRUE	FALSE	TRUE	FALSE	FALSE	TRUE	FALSE	FALSE	FALSE	Exon	2	4	ENSMOCG00000003598	8	conserved gene and region	NA	NA	NA	NA	NA	NA
38	Blood_F	cg26014931	0.187139923658086	0.00362405017419891	0.285791147372123	1	102001837	Tbca	Tbca_Intergenic_upstream	19	5949246	5949295	50	+	5949246	5949247	CGCCTGCGGCCACCGCCATGTACCTGCCTACTTAGCCCAAGGGTTAATTA	Distal Intergenic	13	5710300	5764794	54495	2	Tbca-201	-184452	NA	NA	NA	FALSE	TRUE	FALSE	FALSE	FALSE	FALSE	FALSE	FALSE	TRUE	Intergenic_upstream	69	78	ENSMOCG00000005814	19	mapped to different genes	NA	NA	NA	NA	NA	NA
39	Blood_F	cg02343568	0.0701160856090726	0.00364171963113321	0.285791147372123	1	101990642	Zcchc7	Zcchc7_Intron	LG5	40018594	40018643	50	-	40018642	40018643	AACATATTTCCTGAAAGCCCTGTCACTCATCACAGCTACATTTTCTCCCG	Intron (Zcchc7-201/Zcchc7, intron 4 of 8)	358	39877522	40044197	166676	1	Zcchc7-201	141072	Zcchc7-201	Zcchc7	0	TRUE	FALSE	FALSE	FALSE	FALSE	FALSE	TRUE	FALSE	FALSE	Intron	33	33	ENSMOCG00000017184	LG5	conserved gene and region	NA	NA	NA	NA	NA	NA
40	Blood_F	cg21587680	0.0866881186639415	0.00370610516498905	0.285791147372123	1	101985245	Id3	Id3_Intergenic_upstream	10	48744291	48744340	50	-	48744339	48744340	TTTCCTCTTCTTTCTTATTTGTTTGAGAAGCAACTTTACTTTCTAAATCG	Distal Intergenic	8	48685044	48686599	1556	2	Id3-201	-57741	NA	NA	NA	FALSE	TRUE	FALSE	FALSE	FALSE	FALSE	FALSE	FALSE	TRUE	Intergenic_upstream	2	11	ENSMOCG00000019889	10	mapped to different genes	NA	NA	NA	NA	NA	NA
41	Blood_F	cg02159819	0.0102107995065289	0.00396108468989082	0.2901520587889	1	101981104	Ythdc1	Ythdc1_Exon	LG1	34577003	34577052	50	-	34577051	34577052	AATGAAAACAATTTCAAATTTAAATGATACCTTTTCGGACAGCACGAACG	Exon (Ythdc1-202/Ythdc1, exon 6 of 17)	352	34562824	34594039	31216	2	Ythdc1-201	16987	Ythdc1-201;Ythdc1-202;Ythdc1-203	Ythdc1;Ythdc1;Ythdc1	0;0;0	TRUE	FALSE	FALSE	FALSE	FALSE	TRUE	TRUE	FALSE	FALSE	Exon	10	16	ENSMOCG00000020201	LG1	conserved gene and region	NA	NA	NA	NA	NA	NA
42	Blood_F	cg07440346	0.0475255653804357	0.00400477429086255	0.2901520587889	1	101998023	Ypel3	Ypel3_fiveUTR	8	19575436	19575485	50	+	19575436	19575437	CGTGGGGCCACTGCCCCCGGCCCCCGCCATGGTGCGGATTTCAAAGCCCA	Promoter (<=1kb)	7	19574616	19578337	3722	1	Ypel3-201	820	Gdpd3-201;Ypel3-201;Tbx6-201	Gdpd3;Ypel3;Tbx6	11695;0;-3801	TRUE	FALSE	TRUE	TRUE	FALSE	TRUE	FALSE	FALSE	FALSE	fiveUTR	2	4	ENSMOCG00000003598	8	conserved gene and region	8	19575420	19575566	147	*	147
43	Blood_F	cg12001273	0.0534992396021802	0.00416104144543716	0.2901520587889	1	101979220	Nsmaf	Nsmaf_Intergenic_upstream	LG5	57456084	57456133	50	-	57456132	57456133	CTAACAAATTTACTTACAAACACCTATATTTATTATTTCATAAATAGGCG	Distal Intergenic	358	57268547	57344268	75722	2	Nsmaf-201	-111865	Tox-201;Tox-202	Tox;Tox	0;0	FALSE	TRUE	FALSE	FALSE	FALSE	FALSE	FALSE	FALSE	TRUE	Intergenic_upstream	1	1	ENSMOCG00000018628	LG5	mapped to different genes	NA	NA	NA	NA	NA	NA
44	Blood_F	cg09019215	0.196182204513185	0.00425000031106991	0.293647503507305	1	102001837	Tbca	Tbca_Intergenic_upstream	19	5949159	5949208	50	-	5949159	5949160	CGAGTGTGCAAAATGACTCCTTTCTGAACCAAACGGCATGCTCCGTGCTG	Distal Intergenic	13	5710300	5764794	54495	2	Tbca-201	-184414	NA	NA	NA	FALSE	TRUE	FALSE	FALSE	FALSE	FALSE	FALSE	FALSE	TRUE	Intergenic_upstream	69	78	ENSMOCG00000005814	19	mapped to different genes	NA	NA	NA	NA	NA	NA
45	Blood_F	cg19972243	0.0256909948594271	0.00430140336242376	0.296323907019024	1	101979950	Rragc	Rragc_Intergenic_downstream	10	60586393	60586442	50	-	60586393	60586394	CGGTGCCTGCTTGATTCCAGCTATTTTGCGTTTCAATGTGGCATCAGAAT	Distal Intergenic	8	60684620	60706685	22066	2	Rragc-201	120292	NA	NA	NA	FALSE	TRUE	FALSE	FALSE	FALSE	FALSE	FALSE	FALSE	TRUE	Intergenic_downstream	30	30	ENSMOCG00000014353	10	conserved gene and region	NA	NA	NA	NA	NA	NA
46	Blood_F	cg02658193	0.00946594029413741	0.00432253295955304	0.296323907019024	1	101988549	Lef1	Lef1_Promoter	21	26588305	26588354	50	-	26588353	26588354	TACCCGGAAGAGAACCCTTGGCCTTCTCAGCTGGGAGCTGGGAGCACACG	Promoter (4-5kb)	14	26592610	26702021	109412	1	Lef1-201	-4305	Lef1-201;Lef1-202	Lef1;Lef1	0;0	FALSE	TRUE	TRUE	FALSE	FALSE	FALSE	FALSE	FALSE	FALSE	Promoter	1	9	ENSMOCG00000017897	21	mapped to different genes	NA	NA	NA	NA	NA	NA
47	Blood_F	cg01928647	0.052532639546559	0.00448559671166644	0.301083291991379	1	101995635	Sgsm2	Sgsm2_Exon	7	24304369	24304418	50	-	24304369	24304370	CGATGATGAGGAAGAGGAGGATAAACTGCACGCGATGCTCTCAATGATCT	Exon (Sgsm2-201/Sgsm2, exon 12 of 24)	6	24279528	24319450	39923	1	Sgsm2-201	24841	Sgsm2-201;Sgsm2-202;Sgsm2-203	Sgsm2;Sgsm2;Sgsm2	0;0;0	TRUE	FALSE	FALSE	FALSE	FALSE	TRUE	TRUE	FALSE	FALSE	Exon	3	3	ENSMOCG00000012526	7	conserved gene and region	7	24304344	24304425	82	*	82
48	Blood_F	cg00672891	0.0362273845373038	0.00452834185669578	0.301083291991379	1	102000941	Grm8	Grm8_threeUTR	JH996434.1	4832653	4832702	50	-	4832701	4832702	ATCCCTCCTTAGTCCTCTATGAACTTCATCAAAATGCCTCCTTACATTCG	3' UTR	90	3844928	4673213	828286	2	Grm8-201	-159489	NA	NA	NA	TRUE	FALSE	FALSE	FALSE	TRUE	TRUE	FALSE	FALSE	FALSE	threeUTR	6	12	ENSMOCG00000012255	JH996434.1	mapped to different genes	NA	NA	NA	NA	NA	NA
49	Blood_F	cg15605223	0.124916260608081	0.00465828145003584	0.304796466801862	1	101984782	Scml4	Scml4_Intergenic_downstream	LG9	28695131	28695180	50	+	28695131	28695132	CGGTTTTCATTTGATCCAAAAATGGATCCAAAGCTCTGGTAATCTCATCC	Distal Intergenic	361	28626943	28666754	39812	1	Scml4-201	68188	NA	NA	NA	FALSE	TRUE	FALSE	FALSE	FALSE	FALSE	FALSE	FALSE	TRUE	Intergenic_downstream	2	4	ENSMOCG00000004057	LG9	mapped to different genes	NA	NA	NA	NA	NA	NA
50	Blood_F	cg11681358	0.0315294853511627	0.00475463277588698	0.30497624535359	1	101996259	Atoh8	Atoh8_Intron	JH996430.1	11868158	11868207	50	-	11868158	11868159	CGTGCAAAAGGTTCTTTGTGAGAGAGGAAACTCGCTTATGAATAACAGGA	Intron (Atoh8-201/Atoh8, intron 2 of 2)	86	11851015	11880302	29288	1	Atoh8-201	17143	Atoh8-201	Atoh8	0	TRUE	FALSE	FALSE	FALSE	FALSE	FALSE	TRUE	FALSE	FALSE	Intron	1	7	ENSMOCG00000019812	JH996430.1	conserved gene but different region	JH996430.1	11868124	11868256	133	*	133
51	Blood_F	cg21057885	0.0242389053889675	0.00476778369359677	0.30497624535359	1	101985170	Efna5	Efna5_Exon	LG4	27053205	27053254	50	-	27053205	27053206	CGCGGCACAAACACCAAGGATACCCAGCCGCCTTTTGGCAATCCTACTGT	Exon (Efna5-201/Efna5, exon 5 of 5)	357	26773445	27053283	279839	1	Efna5-201	279760	Efna5-201;Efna5-202	Efna5;Efna5	0;0	TRUE	FALSE	FALSE	FALSE	FALSE	TRUE	FALSE	FALSE	FALSE	Exon	9	32	ENSMOCG00000018750	LG4	conserved gene and region	LG4	27053169	27053298	130	*	130
52	Blood_F	cg21349251	0.0378295584542046	0.00481695211273883	0.30497624535359	1	101993294	Fancl	Fancl_Intergenic_upstream	JH996452.1	3667049	3667098	50	+	3667049	3667050	CGTGAGGACCACTTGATCTAAATTTTTGGTGGGTAATTACTGAGTCAGAA	Distal Intergenic	108	2783848	2864148	80301	2	Fancl-201	-802901	NA	NA	NA	FALSE	TRUE	FALSE	FALSE	FALSE	FALSE	FALSE	FALSE	TRUE	Intergenic_upstream	93	93	ENSMOCG00000008787	JH996452.1	mapped to different genes	NA	NA	NA	NA	NA	NA
53	Blood_F	cg04391455	0.0570871753864607	0.0048635257905266	0.30497624535359	1	101999949	Tfap2b	Tfap2b_Exon	JH996482.1	944398	944447	50	+	944398	944399	CGAGGCGCTCAAAGGCATGGACAAGATGTTCTTGAACAACACCACCACTA	Exon (Tfap2b-201/Tfap2b, exon 7 of 7)	138	919615	944848	25234	1	Tfap2b-201	24783	Tfap2b-201;Tfap2b-202	Tfap2b;Tfap2b	0;0	TRUE	FALSE	FALSE	FALSE	FALSE	TRUE	FALSE	FALSE	FALSE	Exon	8	54	ENSMOCG00000015002	JH996482.1	conserved gene and region	JH996482.1	944337	944404	68	*	68
54	Blood_F	cg20141826	0.0177971573006497	0.00498569587402199	0.308761818371368	1	101999881	Ubxn11	Ubxn11_Exon	10	50664399	50664448	50	-	50664447	50664448	GCCTCACCTGCAAGGTGTCCCTGATGGGGCCCCGGATGTCAATCACCTCG	Exon (Ubxn11-201/Ubxn11, exon 11 of 15)	8	50662832	50682675	19844	2	Ubxn11-201	18227	Cep85-201;Sh3bgrl3-201;Sh3bgrl3-202;Ubxn11-201;Ubxn11-202;Ubxn11-203;Ubxn11-204	Cep85;Sh3bgrl3;Sh3bgrl3;Ubxn11;Ubxn11;Ubxn11;Ubxn11	0;3589;3477;0;0;0;0	TRUE	FALSE	FALSE	FALSE	FALSE	TRUE	TRUE	FALSE	FALSE	Exon	1	1	ENSMOCG00000012381	10	conserved gene and region	NA	NA	NA	NA	NA	NA
55	Blood_F	cg25594287	-0.0582107097958384	3.27745409745284e-06	0.0944300074558111	1	101994256	Rora	Rora_Intron	5	70696436	70696485	50	+	70696436	70696437	CGAGTGGAAACAGCTGGAATTGTTCAGCTGTGTCAACATTCGGCTGTTTC	Intron (Rora-202/Rora, intron 1 of 10)	4	70121307	70855467	734161	2	Rora-202	158982	Rora-202	Rora	0	TRUE	FALSE	FALSE	FALSE	FALSE	FALSE	TRUE	FALSE	FALSE	Intron	10	18	ENSMOCG00000016886	5	conserved gene and region	NA	NA	NA	NA	NA	NA
56	Blood_F	cg04684870	-0.0362254748421267	1.6346623884447e-05	0.153298772723853	1	NA	Gm572	Gm572_Intergenic_downstream	10	84217595	84217644	50	+	84217643	84217644	CAAGATTCTCCTATTAATTTATTGGTATTGCTAATTAAACATCATATTCG	Distal Intergenic	8	84278499	84305377	26879	2	Gm572-201	87733	NA	NA	NA	FALSE	TRUE	FALSE	FALSE	FALSE	FALSE	FALSE	FALSE	TRUE	Intergenic_downstream	37	38	ENSMOCG00000000779	10	conserved gene and region	NA	NA	NA	NA	NA	NA
57	Blood_F	cg16561874	-0.0796465932483877	1.66501294111948e-05	0.153298772723853	1	NA	Unc79	Unc79_Promoter	1	38663047	38663096	50	+	38663095	38663096	TTCCTAACCTTCCGGGACCGAATTCTGCAATTTGATGTGCGTTTTGTCCG	Promoter (<=1kb)	1	38663246	38903670	240425	1	Unc79-201	-150	Unc79-201;Unc79-202	Unc79;Unc79	0;0	FALSE	TRUE	TRUE	FALSE	FALSE	FALSE	FALSE	FALSE	FALSE	Promoter	13	24	ENSMOCG00000010182	1	conserved gene but different region	1	38662604	38663204	601	*	601
58	Blood_F	cg17968333	-0.0791561506347266	2.494036933555e-05	0.153298772723853	1	101993492	Lingo1	Lingo1_Intron	5	50826683	50826732	50	-	50826731	50826732	AAACATTCTTCACACTCCCGCCTCCTTTACTGTTCTGATGCACCAAGACG	Intron (Lingo1-201/Lingo1, intron 5 of 6)	4	50787748	50970959	183212	2	Lingo1-201	144227	Lingo1-201	Lingo1	0	TRUE	FALSE	FALSE	FALSE	FALSE	FALSE	TRUE	FALSE	FALSE	Intron	20	30	ENSMOCG00000018900	5	conserved gene and region	NA	NA	NA	NA	NA	NA
59	Blood_F	cg10880028	-0.0304308711363161	2.9439914700243e-05	0.153298772723853	1	101988086	Sim1	Sim1_Intergenic_downstream	LG9	18655514	18655563	50	-	18655514	18655515	CGCCTGATCGTGAACCTGAACAAAATAAGTGGAGTCTAAGTACACAAGCA	Distal Intergenic	361	18690982	18763615	72634	2	Sim1-201	108101	NA	NA	NA	FALSE	TRUE	FALSE	FALSE	FALSE	FALSE	FALSE	FALSE	TRUE	Intergenic_downstream	12	19	ENSMOCG00000017754	LG9	conserved gene and region	NA	NA	NA	NA	NA	NA
60	Blood_F	cg00811894	-0.0273974906291844	3.19239426746883e-05	0.153298772723853	1	101990843	Mpped2	Mpped2_Intergenic_upstream	JH996428.1	1848490	1848539	50	-	1848490	1848491	CGGAAAAGTCAGTAACTCACCGCCCTGGGACAAGGTGAAGGCAAGGCCAG	Distal Intergenic	84	1967036	2147341	180306	1	Mpped2-201	-118546	NA	NA	NA	FALSE	TRUE	FALSE	FALSE	FALSE	FALSE	FALSE	FALSE	TRUE	Intergenic_upstream	13	33	ENSMOCG00000002797	JH996428.1	conserved gene and region	NA	NA	NA	NA	NA	NA
61	Blood_F	cg07983788	-0.0161918238394842	4.67774765850831e-05	0.161214322926902	1	101984896	Kiz	Kiz_Intergenic_upstream	JH996433.1	1957678	1957727	50	-	1957678	1957679	CGCCATCGGAGGTCAGAATTTGCATAAGAATTAAGAGCAGTAAATTAATT	Distal Intergenic	89	1833367	1935749	102383	2	Kiz-201	-21978	NA	NA	NA	FALSE	TRUE	FALSE	FALSE	FALSE	FALSE	FALSE	FALSE	TRUE	Intergenic_upstream	38	45	ENSMOCG00000022509	JH996433.1	mapped to different genes	NA	NA	NA	NA	NA	NA
62	Blood_F	cg02841288	-0.0596991307058148	5.23640858661645e-05	0.161214322926902	1	101999949	Tfap2b	Tfap2b_Intron	JH996482.1	932226	932275	50	-	932226	932227	CGGCTAATTTTCTGTATTGGCCCCCTTTGAGCTATTAATGCAATCTGCAG	Intron (Tfap2b-201/Tfap2b, intron 3 of 6)	138	919615	944848	25234	1	Tfap2b-201	12611	Tfap2b-201;Tfap2b-202	Tfap2b;Tfap2b	0;0	TRUE	FALSE	FALSE	FALSE	FALSE	FALSE	TRUE	FALSE	FALSE	Intron	28	54	ENSMOCG00000015002	JH996482.1	conserved gene and region	NA	NA	NA	NA	NA	NA
63	Blood_F	cg19486467	-0.282192592113829	5.48495568920589e-05	0.161214322926902	1	102001876	Psmd7	Psmd7_Intergenic_upstream	4	19755279	19755328	50	+	19755279	19755280	CGTGTATCAGAAGGAATAAAGAGAGAAACGTCCTTAACTGTCAGTTTTAA	Distal Intergenic	3	20207707	20215773	8067	1	Psmd7-201	-452379	NA	NA	NA	FALSE	TRUE	FALSE	FALSE	FALSE	FALSE	FALSE	FALSE	TRUE	Intergenic_upstream	21	24	ENSMOCG00000018363	4	mapped to different genes	NA	NA	NA	NA	NA	NA
64	Blood_F	cg05734144	-0.120174219850342	6.11229074864218e-05	0.161214322926902	1	101979787	Hibadh	Hibadh_Intergenic_upstream	LG3	42674742	42674791	50	+	42674742	42674743	CGTGTCACAAGGGGAACTGTTAACAAGTGTTACTTTGCCAATGGTAGGAA	Distal Intergenic	356	42536749	42645852	109104	2	Hibadh-201	-28890	NA	NA	NA	FALSE	TRUE	FALSE	FALSE	FALSE	FALSE	FALSE	FALSE	TRUE	Intergenic_upstream	1	12	ENSMOCG00000020758	LG3	conserved gene and region	NA	NA	NA	NA	NA	NA
65	Blood_F	cg10233638	-0.0580309459462645	7.47945062698194e-05	0.161214322926902	1	101990671	Fign	Fign_Intron	4	75121372	75121421	50	+	75121420	75121421	CAATCTGCTCTGAATATATATTACAGCTTTAACATCACAGAGGGAAATCG	Intron (Fign-201/Fign, intron 1 of 1)	3	75002948	75122870	119923	2	Fign-201	1449	Fign-201	Fign	0	TRUE	FALSE	FALSE	FALSE	FALSE	FALSE	TRUE	FALSE	FALSE	Intron	22	105	ENSMOCG00000007472	4	conserved gene and region	NA	NA	NA	NA	NA	NA
66	Blood_F	cg19821873	-0.100174005430953	7.94111876633089e-05	0.161214322926902	1	101983872	0610010K14Rik	0610010K14Rik_Exon	7	28546837	28546886	50	-	28546837	28546838	CGCTCTAACACCACAGTGTGGTTTGGACGTGGCCACAGTGCCGTACAAAC	Exon (NA, exon 1 of 3)	6	28543777	28546455	2679	1	0610010K14Rik-201	3109	0610010K14Rik-201;0610010K14Rik-202;0610010K14Rik-203	0610010K14Rik;0610010K14Rik;0610010K14Rik	0;0;0	TRUE	FALSE	FALSE	FALSE	FALSE	TRUE	FALSE	FALSE	FALSE	Exon	6	8	ENSMOCG00000022728	7	mapped to different genes	NA	NA	NA	NA	NA	NA
67	Blood_F	cg02917874	-0.0291297639349723	8.392247795934e-05	0.161214322926902	1	101986976	Cyp7b1	Cyp7b1_Intron	LG5	19163983	19164032	50	+	19164031	19164032	CCTAACATCTTTTAATTAGCACACTGCAAATCTAATCAGTGTAATAAACG	Intron (Cyp7b1-201/Cyp7b1, intron 3 of 5)	358	19026264	19190772	164509	1	Cyp7b1-201	137719	Cyp7b1-201	Cyp7b1	0	TRUE	FALSE	FALSE	FALSE	FALSE	FALSE	TRUE	FALSE	FALSE	Intron	13	30	ENSMOCG00000012997	LG5	conserved gene but different region	NA	NA	NA	NA	NA	NA
68	Blood_F	cg19692758	-0.0628238574166059	0.000101180204492126	0.161214322926902	1	101990708	1810030O07Rik	1810030O07Rik_Exon	10	39148156	39148205	50	+	39148204	39148205	AGAGCAACTGCATCACATTCCTCAGGTCCTTGTTTGTCTGCTAGTCCTCG	Exon (1810030O07Rik-201/1810030O07Rik, exon 3 of 7)	8	39131839	39151364	19526	2	1810030O07Rik-201	3159	1810030O07Rik-201	1810030O07Rik	0	TRUE	FALSE	FALSE	FALSE	FALSE	TRUE	FALSE	FALSE	FALSE	Exon	6	7	ENSMOCG00000009974	10	conserved gene and region	NA	NA	NA	NA	NA	NA
69	Blood_F	cg05968382	-0.0246067296092565	0.000104110312377122	0.161214322926902	1	101987473	Tle3	Tle3_Intergenic_downstream	5	78155321	78155370	50	-	78155369	78155370	GGGAAGCTGTAGCCACTCAGGACCTTGCAGATCAACAGGCAACACTGGCG	Distal Intergenic	4	78388170	78430425	42256	2	Tle3-203	275104	NA	NA	NA	FALSE	TRUE	FALSE	FALSE	FALSE	FALSE	FALSE	FALSE	TRUE	Intergenic_downstream	8	41	ENSMOCG00000007663	5	mapped to different genes	5	78155363	78155657	295	*	295
70	Blood_F	cg06679494	-0.0692310512868279	0.000108175511336155	0.161214322926902	1	101983872	0610010K14Rik	0610010K14Rik_Exon	7	28546830	28546879	50	+	28546878	28546879	CCACCCTCGCTCTAACACCACAGTGTGGTTTGGACGTGGCCACAGTGCCG	Exon (NA, exon 1 of 3)	6	28543777	28546455	2679	1	0610010K14Rik-203	3053	0610010K14Rik-201;0610010K14Rik-202;0610010K14Rik-203	0610010K14Rik;0610010K14Rik;0610010K14Rik	0;0;0	TRUE	FALSE	FALSE	FALSE	FALSE	TRUE	FALSE	FALSE	FALSE	Exon	6	8	ENSMOCG00000022728	7	mapped to different genes	NA	NA	NA	NA	NA	NA
71	Blood_F	cg15827607	-0.0267601559876543	0.000110615956519322	0.161214322926902	1	101986287	Zfp521	Zfp521_Intergenic_upstream	18	8034632	8034681	50	+	8034680	8034681	AGGAAAAACAAATCACTCAGTTACTGACACAATATTGCATCAACACTCCG	Distal Intergenic	12	7603253	7892231	288979	2	Zfp521-201	-142401	NA	NA	NA	FALSE	TRUE	FALSE	FALSE	FALSE	FALSE	FALSE	FALSE	TRUE	Intergenic_upstream	9	88	ENSMOCG00000021972	18	conserved gene and region	NA	NA	NA	NA	NA	NA
72	Blood_F	cg17524357	-0.0157079885603723	0.000115821001982115	0.161214322926902	1	101993976	Cacna1d	Cacna1d_Exon	6	66403660	66403709	50	-	66403708	66403709	ACCCTTCAGAACTCTGAAGAGAGCAATAGAATCTCCATCACCTTTTTCCG	Exon (Cacna1d-201/Cacna1d, exon 31 of 47)	5	66009577	66445490	435914	1	Cacna1d-201	394083	Cacna1d-201;Cacna1d-202	Cacna1d;Cacna1d	0;0	TRUE	FALSE	FALSE	FALSE	FALSE	TRUE	TRUE	FALSE	FALSE	Exon	18	23	ENSMOCG00000015213	6	conserved gene and region	NA	NA	NA	NA	NA	NA
73	Blood_F	cg17112690	-0.0325696184509903	0.000117503150821357	0.161214322926902	1	NA	Tbc1d32	Tbc1d32_Intergenic_downstream	LG9	33785066	33785115	50	+	33785066	33785067	CGCTGACCATTGTTTGAAGCATTGTGATGATAACTGCATTTAAAGTTATT	Distal Intergenic	361	34005364	34196084	190721	2	Tbc1d32-201	410969	NA	NA	NA	FALSE	TRUE	FALSE	FALSE	FALSE	FALSE	FALSE	FALSE	TRUE	Intergenic_downstream	1	1	ENSMOCG00000001408	LG9	conserved gene and region	NA	NA	NA	NA	NA	NA
74	Blood_F	cg25527392	-0.0457382177013308	0.000130147577282554	0.168905260730783	1	101994062	Dusp7	Dusp7_Intergenic_downstream	JH996463.1	4039290	4039339	50	-	4039290	4039291	CGTGACGTGAAAGGGTCATTGTTCCCACTTGGGCAACCACTCAGGGAGCT	Distal Intergenic	119	4046917	4053461	6545	2	Dusp7-201	14171	NA	NA	NA	FALSE	TRUE	FALSE	FALSE	FALSE	FALSE	FALSE	FALSE	TRUE	Intergenic_downstream	1	4	ENSMOCG00000014226	JH996463.1	conserved gene and region	NA	NA	NA	NA	NA	NA
75	Blood_F	cg12936702	-0.0273589735608557	0.000134833437345829	0.168905260730783	1	101985170	Efna5	Efna5_Intron	LG4	26326440	26326489	50	-	26326440	26326441	CGTGAGAATGATACAAATTACTGTCAAACTGTTTATGCTTGCTGTAAAAA	Intron (NA, intron 3 of 2)	357	26773445	27053283	279839	1	Efna5-202	-447005	NA	NA	NA	TRUE	FALSE	FALSE	FALSE	FALSE	FALSE	TRUE	FALSE	FALSE	Intron	19	32	ENSMOCG00000018750	LG4	mapped to different genes	NA	NA	NA	NA	NA	NA
76	Blood_F	cg00059117	-0.0384965963559448	0.0001454565518758	0.174620590526898	1	102002899	Med24	Med24_Exon	JH996461.1	1692939	1692988	50	+	1692987	1692988	TCCCCATAAGCATTGCACACATCCCAGGGACTTGGGCAGGGTGGCACCCG	Exon (Med24-201/Med24, exon 6 of 26)	117	1679868	1705362	25495	1	Med24-201	13071	Med24-201;Med24-202;Med24-203	Med24;Med24;Med24	0;0;0	TRUE	FALSE	FALSE	FALSE	FALSE	TRUE	TRUE	FALSE	FALSE	Exon	1	1	ENSMOCG00000013539	JH996461.1	conserved gene and region	NA	NA	NA	NA	NA	NA
77	Blood_F	cg10211907	-0.0260927191150013	0.000153451315100535	0.176849571627065	1	NA	Unc79	Unc79_Promoter	1	38662972	38663021	50	+	38662972	38662973	CGGGCAGCTCCAGGAGGGGACGGACAGGAAGCCTTTGGCCGCCTATTAAA	Promoter (<=1kb)	1	38663246	38903670	240425	1	Unc79-201	-225	Unc79-201;Unc79-202	Unc79;Unc79	0;0	FALSE	TRUE	TRUE	FALSE	FALSE	FALSE	FALSE	FALSE	FALSE	Promoter	13	24	ENSMOCG00000010182	1	conserved gene but different region	1	38662604	38663204	601	*	601
78	Blood_F	cg22342100	-0.0550656168755301	0.000164003691193578	0.181741321179592	1	101984183	Klhl38	Klhl38_Promoter	15	43386373	43386422	50	-	43386373	43386374	CGGGTTGCTGCAAAAGGCAACTGGAAAGTCACATGTCATAACAGTGGAAA	Promoter (<=1kb)	9	43386556	43395922	9367	1	Klhl38-201	-183	Klhl38-201	Klhl38	-134	FALSE	TRUE	TRUE	FALSE	FALSE	FALSE	FALSE	FALSE	FALSE	Promoter	1	1	ENSMOCG00000003679	15	conserved gene and region	15	43386248	43386374	127	*	127
79	Blood_F	cg07351279	-0.154830992877553	0.000171123783319198	0.182608090555286	1	101999202	Sox5	Sox5_Intron	JH996429.1	10605207	10605256	50	+	10605255	10605256	TTTCCCCCTTCTCAAGGGAGGCATTGTTCTTGCCTTTCCATAACCAGGCG	Intron (Sox5-201/Sox5, intron 1 of 14)	85	10264284	10648312	384029	2	Sox5-201	43056	Sox5-201;Sox5-202	Sox5;Sox5	0;0	TRUE	FALSE	FALSE	FALSE	FALSE	FALSE	TRUE	FALSE	FALSE	Intron	25	60	ENSMOCG00000003982	JH996429.1	conserved gene and region	JH996429.1	10605255	10605327	73	*	73
80	Blood_F	cg15776582	-0.0399512007252991	0.000204991493724828	0.183308887545914	1	NA	Unc79	Unc79_Promoter	1	38663057	38663106	50	+	38663105	38663106	TCCGGGACCGAATTCTGCAATTTGATGTGCGTTTTGTCCGAATGGTAGCG	Promoter (<=1kb)	1	38663246	38903670	240425	1	Unc79-201	-140	Unc79-201;Unc79-202	Unc79;Unc79	0;0	FALSE	TRUE	TRUE	FALSE	FALSE	FALSE	FALSE	FALSE	FALSE	Promoter	13	24	ENSMOCG00000010182	1	conserved gene but different region	1	38662604	38663204	601	*	601
81	Blood_F	cg00875779	-0.0524443011650935	0.000229273229586359	0.183308887545914	1	102001104	Runx2	Runx2_Intron	LG2	7948330	7948379	50	-	7948378	7948379	TTGGACATAATTACACTTCATCAAAAGAAGCTTTCTTCATCTTCCATGCG	Intron (Runx2-202/Runx2, intron 3 of 7)	355	7822717	8035843	213127	2	Runx2-202	87464	Runx2-202;Runx2-201;Runx2-204;Runx2-203	Runx2;Runx2;Runx2;Runx2	0;0;0;0	TRUE	FALSE	FALSE	FALSE	FALSE	FALSE	TRUE	FALSE	FALSE	Intron	5	23	ENSMOCG00000008760	LG2	conserved gene and region	NA	NA	NA	NA	NA	NA
82	Blood_F	cg26114029	-0.0147399481497132	0.000233302465821519	0.183308887545914	1	101990642	Zcchc7	Zcchc7_Intron	LG5	40032228	40032277	50	-	40032228	40032229	CGATAGACTAGAAAATGCTCCAAAGGAGACGTTCCGGTCTGTTGTGTACA	Intron (Zcchc7-201/Zcchc7, intron 5 of 8)	358	39877522	40044197	166676	1	Zcchc7-201	154706	Zcchc7-201	Zcchc7	0	TRUE	FALSE	FALSE	FALSE	FALSE	FALSE	TRUE	FALSE	FALSE	Intron	33	33	ENSMOCG00000017184	LG5	conserved gene and region	NA	NA	NA	NA	NA	NA
83	Blood_F	cg04067458	-0.0452188113453177	0.000240813533776877	0.183308887545914	1	101984775	Ythdf3	Ythdf3_Intergenic_downstream	LG5	20093199	20093248	50	+	20093199	20093200	CGGAAGTCAACACACTATTCAATAACCTGAGAACAGCCCTGATTGCTATG	Distal Intergenic	358	20578298	20591663	13366	2	Ythdf3-203	498415	NA	NA	NA	FALSE	TRUE	FALSE	FALSE	FALSE	FALSE	FALSE	FALSE	TRUE	Intergenic_downstream	10	17	ENSMOCG00000011947	LG5	mapped to different genes	NA	NA	NA	NA	NA	NA
84	Blood_F	cg21716973	-0.01257892251625	0.000243768731742816	0.183308887545914	1	101993538	Mef2c	Mef2c_Intergenic_downstream	19	15646885	15646934	50	+	15646885	15646886	CGTAATTATGGAGATTCATGGTAATTTTTCAGGGTTATCCGATGTGACGT	Distal Intergenic	13	15807813	15901271	93459	2	Mef2c-202	254337	NA	NA	NA	FALSE	TRUE	FALSE	FALSE	FALSE	FALSE	FALSE	FALSE	TRUE	Intergenic_downstream	50	108	ENSMOCG00000010324	19	mapped to different genes	NA	NA	NA	NA	NA	NA
85	Blood_F	cg06893666	-0.109557884788509	0.000248865856816186	0.183308887545914	1	101986372	A3galt2	A3galt2_Exon	10	55872664	55872713	50	+	55872712	55872713	TCACAATGGCCTGTGGTGGTTTATTCTCACCATTCTGGGGGGCAGTGCCG	Exon (NA, exon 10 of 3)	8	55843257	55856148	12892	2	A3galt2-201	-16516	NA	NA	NA	TRUE	FALSE	FALSE	FALSE	FALSE	TRUE	FALSE	FALSE	FALSE	Exon	8	15	ENSMOCG00000015855	10	mapped to different genes	NA	NA	NA	NA	NA	NA
86	Blood_F	cg02246073	-0.020020597196878	0.000251395926181633	0.183308887545914	1	101990670	Mbd5	Mbd5_Exon	4	62673847	62673896	50	+	62673847	62673848	CGTTCAATGTTGGCGACTTGGTCTGGGGCCAAATCAAAGGACTGACTTCC	Exon (Mbd5-201/Mbd5, exon 8 of 11)	3	62601565	62702613	101049	1	Mbd5-201	72282	Mbd5-201	Mbd5	0	TRUE	FALSE	FALSE	FALSE	FALSE	TRUE	FALSE	FALSE	FALSE	Exon	8	8	ENSMOCG00000019347	4	conserved gene and region	NA	NA	NA	NA	NA	NA
87	Blood_F	cg24232289	-0.0245403286273304	0.000253066251635794	0.183308887545914	1	101982257	Ehbp1	Ehbp1_Exon	JH996439.1	8149932	8149981	50	-	8149980	8149981	GCAGCCATTTCACCATAGCTGGGAAGTTCTGACATCTTCACTCCAGATCG	Exon (Ehbp1-201/Ehbp1, exon 16 of 25)	95	8094441	8377312	282872	2	Ehbp1-201	227331	Ehbp1-201	Ehbp1	0	TRUE	FALSE	FALSE	FALSE	FALSE	TRUE	FALSE	FALSE	FALSE	Exon	11	45	ENSMOCG00000007287	JH996439.1	mapped to different genes	NA	NA	NA	NA	NA	NA
88	Blood_F	cg08606767	-0.0618408352326791	0.000258457499350471	0.183308887545914	1	101992493	Foxo6	Foxo6_Intergenic_downstream	10	62752541	62752590	50	-	62752589	62752590	ATTTCTCCCACTCTGCTAATTGTCTGTGGACAATTTGATTGTAACAGTCG	Distal Intergenic	8	62719397	62738686	19290	1	Foxo6-202	33193	NA	NA	NA	FALSE	TRUE	FALSE	FALSE	FALSE	FALSE	FALSE	FALSE	TRUE	Intergenic_downstream	8	41	ENSMOCG00000007735	10	mapped to different genes	NA	NA	NA	NA	NA	NA
89	Blood_F	cg02719399	-0.0236923351228464	0.000260664135169802	0.183308887545914	1	101984210	Armc1	Armc1_Intergenic_downstream	LG5	18652753	18652802	50	+	18652753	18652754	CGTGTGTTGATTCACTTTAACAGTTGTTAGTGTGAAGACAGGAAAAGAAA	Distal Intergenic	358	18316894	18345522	28629	1	Armc1-201	335859	NA	NA	NA	FALSE	TRUE	FALSE	FALSE	FALSE	FALSE	FALSE	FALSE	TRUE	Intergenic_downstream	23	23	ENSMOCG00000010269	LG5	mapped to different genes	NA	NA	NA	NA	NA	NA
90	Blood_F	cg08495577	-0.0125018243985169	0.000261921355897723	0.183308887545914	1	101991969	Gria2	Gria2_Exon	1	121657464	121657513	50	+	121657464	121657465	CGTTGTAACCTTCCTTATAAGTTGCAAAATTCTGTGAATTCTGCGAGGAA	Exon (Gria2-201/Gria2, exon 15 of 16)	1	121656170	121770845	114676	2	Gria2-201	113332	Gria2-201;Gria2-202;Gria2-203	Gria2;Gria2;Gria2	0;0;0	TRUE	FALSE	FALSE	FALSE	FALSE	TRUE	FALSE	FALSE	FALSE	Exon	14	20	ENSMOCG00000011766	1	conserved gene and region	NA	NA	NA	NA	NA	NA
91	Blood_F	cg22663524	-0.0238118161173393	0.000266982799161671	0.183308887545914	1	101982631	Dynlrb2	Dynlrb2_Intergenic_downstream	4	24643935	24643984	50	-	24643983	24643984	ACACATGAAAAATACAACTTCTAAGGCACCCAGAAATGTGTTCATACACG	Distal Intergenic	3	24599275	24607855	8581	1	Dynlrb2-203	44709	Cdyl2-201	Cdyl2	54999	FALSE	TRUE	FALSE	FALSE	FALSE	FALSE	FALSE	FALSE	TRUE	Intergenic_downstream	1	16	ENSMOCG00000016123	4	mapped to different genes	NA	NA	NA	NA	NA	NA
92	Blood_F	cg07226063	-0.0328051421200742	0.000276044648540292	0.183308887545914	1	101992924	Atf2	Atf2_Intergenic_upstream	4	83585525	83585574	50	-	83585573	83585574	AACTTACAAAGTTAATTGGAAACACTGTGGAGGTGTTACCACACAACTCG	Distal Intergenic	3	83411584	83509551	97968	2	Atf2-201	-76023	NA	NA	NA	FALSE	TRUE	FALSE	FALSE	FALSE	FALSE	FALSE	FALSE	TRUE	Intergenic_upstream	18	21	ENSMOCG00000015301	4	mapped to different genes	NA	NA	NA	NA	NA	NA
93	Blood_F	cg21998638	-0.0394447239044311	0.000277677709815966	0.183308887545914	1	101995096	Asb18	Asb18_Intron	LG4	61834949	61834998	50	-	61834997	61834998	TATGCAGAATAATTGTCACAGTGTGACATAAATGGTTAGCTCCTCGGGCG	Intron (Asb18-201/Asb18, intron 3 of 5)	357	61807874	61873643	65770	1	Asb18-201	27075	Asb18-201	Asb18	0	TRUE	FALSE	FALSE	FALSE	FALSE	FALSE	TRUE	FALSE	FALSE	Intron	4	4	ENSMOCG00000021264	LG4	conserved gene and region	LG4	61834993	61835127	135	*	135
94	Blood_F	cg12648670	-0.0210111099052517	0.000285898843840097	0.183308887545914	1	101979862	Ptprd	Ptprd_Intergenic_upstream	10	16337825	16337874	50	+	16337873	16337874	ATTCTGCCAACCCGCAGGAAGCTTTTAACAAGATGCAGCTGAGCGTGTCG	Distal Intergenic	8	14150445	14339237	188793	2	Ptprd-202	-1998588	NA	NA	NA	FALSE	TRUE	FALSE	FALSE	FALSE	FALSE	FALSE	FALSE	TRUE	Intergenic_upstream	7	33	ENSMOCG00000001990	10	mapped to different genes	NA	NA	NA	NA	NA	NA
95	Blood_F	cg07758484	-0.0215038933580156	0.000288306988899362	0.183308887545914	1	NA	Dach2	Dach2_Intron	JH996443.1	2622563	2622612	50	-	2622611	2622612	CCCTGACACGTCTGACATTCTATTTACTATAGGCAAATGGAACTCATACG	Intron (Dach2-201/Dach2, intron 1 of 12)	99	2095988	2668425	572438	2	Dach2-201	45813	Dach2-201;Dach2-202	Dach2;Dach2	0;0	TRUE	FALSE	FALSE	FALSE	FALSE	FALSE	TRUE	FALSE	FALSE	Intron	4	4	ENSMOCG00000011776	JH996443.1	conserved gene and region	NA	NA	NA	NA	NA	NA
96	Blood_F	cg22821358	-0.0497879711485979	0.000294949006376837	0.183308887545914	1	NA	Ptprc	Ptprc_Exon	6	28750039	28750088	50	-	28750087	28750088	TTGAACTGTGTGGACAAGCTCACTGAACAATGAATGCAACTGTGGCCCCG	Exon (Mir181b-1-201/Mir181b-1-201, exon 1 of 1)	5	28885880	28947779	61900	2	Ptprc-204	197740	NA	NA	NA	TRUE	FALSE	FALSE	FALSE	FALSE	TRUE	FALSE	FALSE	FALSE	Exon	5	5	ENSMOCG00000012670	6	mapped to different genes	NA	NA	NA	NA	NA	NA
97	Blood_F	cg14486921	-0.0343907648169382	0.000318657730011636	0.183308887545914	1	101982411	Csmd3	Csmd3_Promoter	LG3	4659642	4659691	50	+	4659642	4659643	CGTTGGAGAGATGGTTGAGTCCTCGTCAAGGTTGCTGTGGTATCCCAGAA	Promoter (<=1kb)	356	4659786	5610618	950833	1	Csmd3-201	-95	Csmd3-201;Csmd3-202	Csmd3;Csmd3	0;0	FALSE	TRUE	TRUE	FALSE	FALSE	FALSE	FALSE	FALSE	FALSE	Promoter	4	11	ENSMOCG00000005179	LG3	conserved gene and region	NA	NA	NA	NA	NA	NA
98	Blood_F	cg04093430	-0.0381108087195691	0.000321032289063719	0.183308887545914	1	101979121	Magi2	Magi2_Exon	26	12760599	12760648	50	+	12760647	12760648	ACAAGCATGGGTCCCCATATTTCTACTTATTGGGCCACCCTAAAGACACG	Exon (Magi2-201/Magi2, exon 22 of 23)	17	11534193	12801010	1266818	1	Magi2-201	1226406	Magi2-201;Magi2-202	Magi2;Magi2	0;0	TRUE	FALSE	FALSE	FALSE	FALSE	TRUE	FALSE	FALSE	FALSE	Exon	1	1	ENSMOCG00000014388	26	conserved gene and region	NA	NA	NA	NA	NA	NA
99	Blood_F	cg15006148	-0.0523958377857485	0.000322025460104472	0.183308887545914	1	NA	Sox21	Sox21_Intergenic_downstream	17	30293884	30293933	50	+	30293884	30293885	CGTTTTTCTGGCTTAAAGGTGCATCAGAGATATGCATTTTAGCATATTCA	Distal Intergenic	11	30343246	30344103	858	2	Sox21-201	50170	NA	NA	NA	FALSE	TRUE	FALSE	FALSE	FALSE	FALSE	FALSE	FALSE	TRUE	Intergenic_downstream	26	35	ENSMOCG00000011400	17	mapped to different genes	NA	NA	NA	NA	NA	NA
100	Blood_F	cg04546455	-0.0905127080267022	0.000338195445197036	0.183308887545914	1	101988980	Sdccag8	Sdccag8_Intron	6	87250904	87250953	50	-	87250952	87250953	TCTCCTGAAGCCATTTAGAGAGAGCTCAAACAACTGCCTGTACCAACACG	Intron (Sdccag8-201/Sdccag8, intron 16 of 17)	5	87226572	87431324	204753	2	Sdccag8-201	180371	Sdccag8-201;Sdccag8-202	Sdccag8;Sdccag8	0;0	TRUE	FALSE	FALSE	FALSE	FALSE	FALSE	TRUE	FALSE	FALSE	Intron	24	25	ENSMOCG00000022174	6	conserved gene and region	NA	NA	NA	NA	NA	NA
101	Blood_F	cg24974225	-0.0294943667292198	0.000351576408808046	0.183308887545914	1	101993526	Emx2	Emx2_Promoter	8	86969160	86969209	50	+	86969160	86969161	CGGAGGAAGCTGTTTATGTGATCCCCGCACTAATTAGGCTCATGAACTAA	Promoter (<=1kb)	7	86969682	86974282	4601	1	Emx2-202	-473	Emx2-201;Emx2-202	Emx2;Emx2	0;0	FALSE	TRUE	TRUE	FALSE	FALSE	FALSE	FALSE	FALSE	FALSE	Promoter	6	27	ENSMOCG00000019514	8	mapped to different genes	8	86968856	86969282	427	*	427
102	Blood_F	cg27547016	-0.0280450183497454	0.000356024748691019	0.183308887545914	1	101999460	Runx1t1	Runx1t1_Intergenic_upstream	LG5	62415523	62415572	50	+	62415523	62415524	CGAGATCTAATTTATACCTGTCAGGAGCAATGGGCAGCAGCTAATAGGAA	Distal Intergenic	358	62623031	62771812	148782	1	Runx1t1-201	-207459	NA	NA	NA	FALSE	TRUE	FALSE	FALSE	FALSE	FALSE	FALSE	FALSE	TRUE	Intergenic_upstream	25	46	ENSMOCG00000017694	LG5	mapped to different genes	NA	NA	NA	NA	NA	NA
103	Blood_F	cg26820958	-0.0275251405791475	0.000356639707679316	0.183308887545914	1	101991884	Braf	Braf_Exon	JH996434.1	16370048	16370097	50	-	16370096	16370097	CAGGAAGGATACTATTACTCTTGAGGTCTCTGTGGATGATTGACTTGGCG	Exon (Braf-201/Braf, exon 18 of 23)	90	16352836	16485273	132438	2	Braf-201	115176	Braf-201;Braf-202;Braf-203	Braf;Braf;Braf	0;0;0	TRUE	FALSE	FALSE	FALSE	FALSE	TRUE	TRUE	FALSE	FALSE	Exon	4	9	ENSMOCG00000023027	JH996434.1	conserved gene but different region	NA	NA	NA	NA	NA	NA
104	Blood_F	cg15821372	-0.0655742874825529	0.000356694145784079	0.183308887545914	1	NA	gene:ENSMOCG00000010579	gene:ENSMOCG00000010579_Intergenic_downstream	4	60871853	60871902	50	+	60871853	60871854	CGTGTTACTGGCACAAAATAATTGTCCATTTAAGGAGCCATTTGAAATAA	Distal Intergenic	3	61940634	61941080	447	2	transcript:ENSMOCT00000013576	1069178	NA	NA	NA	FALSE	TRUE	FALSE	FALSE	FALSE	FALSE	FALSE	FALSE	TRUE	Intergenic_downstream	30	31	NA	NA	mapped to different genes	NA	NA	NA	NA	NA	NA
105	Blood_F	cg17064345	-0.0834327253231926	0.000361033930774752	0.183308887545914	1	101986372	A3galt2	A3galt2_fiveUTR	10	55872754	55872803	50	+	55872754	55872755	CGGGGCTGCTGAGGTCGGTCAGTGCATGAACAATGCCCTGCCCTGTCTCT	5' UTR	8	55843257	55856148	12892	2	A3galt2-201	-16606	NA	NA	NA	TRUE	FALSE	FALSE	TRUE	FALSE	TRUE	TRUE	FALSE	FALSE	fiveUTR	4	15	ENSMOCG00000015855	10	mapped to different genes	NA	NA	NA	NA	NA	NA
106	Blood_F	cg10707619	-0.0308070409645557	0.000368875376246444	0.183308887545914	1	101992512	Foxp4	Foxp4_Intron	LG2	2594895	2594944	50	-	2594943	2594944	CTCCCAGACCCTTGCAGCATCAGGGTCAAACAAATTGTTTTCACGCTTCG	Intron (Foxp4-201/Foxp4, intron 8 of 16)	355	2551778	2605530	53753	1	Foxp4-201	43117	Foxp4-201	Foxp4	0	TRUE	FALSE	FALSE	FALSE	FALSE	FALSE	TRUE	FALSE	FALSE	Intron	24	36	ENSMOCG00000021065	LG2	conserved gene and region	NA	NA	NA	NA	NA	NA
107	Blood_F	cg20461194	-0.0264494809808838	0.000376700186636492	0.183308887545914	1	101983505	Eri3	Eri3_Intron	JH996499.1	1053526	1053575	50	+	1053574	1053575	TCTTTATCTGATCCCAATCAGGGCGGGGTAATTGGCTCTCTGGGGCAGCG	Intron (Eri3-201/Eri3, intron 8 of 8)	155	928252	1062771	134520	1	Eri3-201	125274	Eri3-201	Eri3	0	TRUE	FALSE	FALSE	FALSE	FALSE	FALSE	TRUE	FALSE	FALSE	Intron	87	97	ENSMOCG00000019284	JH996499.1	conserved gene and region	NA	NA	NA	NA	NA	NA
108	Blood_F	cg09624428	-0.0244186540684406	0.00037778521138664	0.183308887545914	1	101994680	Zfp407	Zfp407_Intron	18	67259477	67259526	50	-	67259477	67259478	CGCCTCATTACTTTGATGAACTTTTTATGGTCAGCACCCATGAAGACCTC	Intron (Zfp407-201/Zfp407, intron 2 of 7)	12	67031501	67365473	333973	2	Zfp407-201	105947	Zfp407-201	Zfp407	0	TRUE	FALSE	FALSE	FALSE	FALSE	FALSE	TRUE	FALSE	FALSE	Intron	32	33	ENSMOCG00000015024	18	conserved gene and region	NA	NA	NA	NA	NA	NA
109	Blood_F	cg01026068	-0.0392341192123296	0.000379390993307784	0.183308887545914	1	101999941	Neb	Neb_Exon	4	65294954	65295003	50	+	65294954	65294955	CGTAGCAACCAATGCCTTTCAGCCAGTTGAGGTCATCCTTGTATACAATC	Exon (Neb-203/Neb, exon 29 of 76)	3	65241381	65426626	185246	2	Neb-201	131623	Neb-201;Neb-202;Neb-203	Neb;Neb;Neb	0;0;0	TRUE	FALSE	FALSE	FALSE	FALSE	TRUE	TRUE	FALSE	FALSE	Exon	7	8	ENSMOCG00000022729	4	conserved gene and region	NA	NA	NA	NA	NA	NA
110	Blood_F	cg25569421	-0.0438658950339826	0.000381734459695781	0.183308887545914	1	101989105	Srsf11	Srsf11_Intron	21	42553118	42553167	50	+	42553118	42553119	CGAGTACAGGTGATGAAATCTTGGCAGTGTTAACAAAAAAGTAGTGTGTA	Intron (Srsf11-201/Srsf11, intron 3 of 12)	14	42536299	42564950	28652	1	Srsf11-201	16819	Srsf11-201	Srsf11	0	TRUE	FALSE	FALSE	FALSE	FALSE	FALSE	TRUE	FALSE	FALSE	Intron	7	8	ENSMOCG00000011388	21	conserved gene but different region	NA	NA	NA	NA	NA	NA
111	Blood_F	cg12472290	-0.101414857379518	0.000397081233961923	0.18755253299854	1	101992595	Ndufs4	Ndufs4_Intergenic_upstream	19	60430459	60430508	50	+	60430459	60430460	CGTGACAGTAATTCCCTGTCAGATAAAACTGAGGTATTGTTTTGGATTCC	Distal Intergenic	13	60305590	60415405	109816	2	Ndufs4-201	-15054	NA	NA	NA	FALSE	TRUE	FALSE	FALSE	FALSE	FALSE	FALSE	FALSE	TRUE	Intergenic_upstream	2	2	ENSMOCG00000002566	19	conserved gene and region	NA	NA	NA	NA	NA	NA
112	Blood_F	cg00651667	-0.0358254627862853	0.000407897413789209	0.189553875582172	1	102002726	Eomes	Eomes_Exon	5	90525760	90525809	50	+	90525808	90525809	GTAGCATGTACACCGCTTCAGAAAATGACAGGTTAACTCCATCTCCCACG	Exon (Eomes-201/Eomes, exon 6 of 6)	4	90520831	90527478	6648	1	Eomes-201	4929	Eomes-201	Eomes	0	TRUE	FALSE	FALSE	FALSE	FALSE	TRUE	TRUE	FALSE	FALSE	Exon	5	8	ENSMOCG00000020156	5	conserved gene and region	NA	NA	NA	NA	NA	NA
113	Blood_F	cg03909657	-0.0112733114678309	0.000417491749348646	0.189653837303911	1	NA	1810010H24Rik	1810010H24Rik_threeUTR	7	59779963	59780012	50	+	59779963	59779964	CGTTGGACAAAATTGGCCAAGAATATAATTGGACTGTTATGACCAATAAA	3' UTR	6	59770743	59775212	4470	1	1810010H24Rik-201	9220	1810010H24Rik-201	1810010H24Rik	9220	TRUE	FALSE	FALSE	FALSE	TRUE	TRUE	FALSE	FALSE	FALSE	threeUTR	2	6	ENSMOCG00000001219	7	mapped to different genes	NA	NA	NA	NA	NA	NA
114	Blood_F	cg16538283	-0.0365303478233619	0.000427367531831686	0.189653837303911	1	101981294	Mtss1	Mtss1_Exon	15	42834174	42834223	50	-	42834174	42834175	CGCTCATTATTACACCATTGGGCCCGGCATGTTCCCGTCATCTCAGATCC	Exon (Mtss1-201/Mtss1, exon 12 of 15)	9	42702814	42840093	137280	1	Mtss1-201	131360	Mtss1-201;Mtss1-202	Mtss1;Mtss1	0;0	TRUE	FALSE	FALSE	FALSE	FALSE	TRUE	FALSE	FALSE	FALSE	Exon	3	4	ENSMOCG00000011955	15	mapped to different genes	NA	NA	NA	NA	NA	NA
115	Blood_F	cg11534866	-0.0140410286089252	0.000437037535625575	0.189653837303911	1	101999843	Galnt5	Galnt5_Intergenic_upstream	4	69379547	69379596	50	-	69379547	69379548	CGTATGATTAATTGCAAGCTCACAGATTTTGCAGCTTCAAGAGTAAATCA	Distal Intergenic	3	69663893	69702260	38368	1	Galnt5-201	-284346	NA	NA	NA	FALSE	TRUE	FALSE	FALSE	FALSE	FALSE	FALSE	FALSE	TRUE	Intergenic_upstream	15	15	ENSMOCG00000018686	4	mapped to different genes	NA	NA	NA	NA	NA	NA
116	Blood_F	cg08317235	-0.0741332583396852	0.000440838959195299	0.189653837303911	1	106143856	Foxg1	Foxg1_Exon	1	69209445	69209494	50	+	69209493	69209494	CTGAGTCAACACGGAGCTGTAGGGCATGGGGTGGCTGGGGTAGGCCGACG	Promoter (<=1kb)	1	69209016	69210455	1440	2	Foxg1-201	961	Foxg1-201	Foxg1	0	TRUE	FALSE	TRUE	FALSE	FALSE	TRUE	FALSE	FALSE	FALSE	Exon	8	55	ENSMOCG00000008016	1	conserved gene and region	1	69209139	69210286	1148	*	1148
117	Blood_F	cg15180682	-0.010428945923975	0.000441024819497502	0.189653837303911	1	101992231	Zfhx4	Zfhx4_Exon	LG5	9398657	9398706	50	+	9398705	9398706	ATACTGAGGTTGCCTTTGGTAGTGGTAGAGTAGTTACAAACCTCACAACG	Exon (Zfhx4-201/Zfhx4, exon 2 of 11)	358	9234700	9423001	188302	2	Zfhx4-201	24295	Zfhx4-201;Zfhx4-202	Zfhx4;Zfhx4	0;0	TRUE	FALSE	FALSE	FALSE	FALSE	TRUE	FALSE	FALSE	FALSE	Exon	17	89	ENSMOCG00000021103	LG5	conserved gene and region	NA	NA	NA	NA	NA	NA
118	Blood_F	cg22314954	-0.0467097911468617	0.000449451061239324	0.190435058476873	1	101998012	Pbx1	Pbx1_Intron	JH996505.1	646837	646886	50	+	646885	646886	TATGCAAATGCGGCCCATTCAAGGATATTTACATATCATTAATTAAAACG	Intron (Pbx1-201/Pbx1, intron 2 of 8)	161	475079	753606	278528	2	Pbx1-201	106720	Pbx1-201;Pbx1-202;Pbx1-203	Pbx1;Pbx1;Pbx1	0;0;0	TRUE	FALSE	FALSE	FALSE	FALSE	FALSE	TRUE	FALSE	FALSE	Intron	50	88	ENSMOCG00000007625	JH996505.1	conserved gene and region	NA	NA	NA	NA	NA	NA
119	Blood_F	cg10152878	-0.0198970302281681	0.000461871533137108	0.191064201320159	1	101998000	Mtx2	Mtx2_Intergenic_downstream	4	84383453	84383502	50	+	84383453	84383454	CGTTTGACATATGCAGGGCATTGTCCTTGCAATAATCACCATCAGTCTGT	Distal Intergenic	3	84322133	84373493	51361	1	Mtx2-201	61320	NA	NA	NA	FALSE	TRUE	FALSE	FALSE	FALSE	FALSE	FALSE	FALSE	TRUE	Intergenic_downstream	7	8	ENSMOCG00000017110	4	conserved gene and region	NA	NA	NA	NA	NA	NA
120	Blood_F	cg22208523	-0.0924360387111545	0.000468153606728072	0.191064201320159	1	101986372	A3galt2	A3galt2_fiveUTR	10	55872721	55872770	50	-	55872769	55872770	TGGAGGCAGAGTTTCCGTTCCCTGAGGTCATGCCGGGGCTGCTGAGGTCG	5' UTR	8	55843257	55856148	12892	2	A3galt2-201	-16622	NA	NA	NA	TRUE	FALSE	FALSE	TRUE	FALSE	TRUE	FALSE	FALSE	FALSE	fiveUTR	4	15	ENSMOCG00000015855	10	mapped to different genes	NA	NA	NA	NA	NA	NA
121	Blood_F	cg15746488	-0.116228402301308	0.00047746156098332	0.191064201320159	1	101995078	Vps13d	Vps13d_Intron	10	85427207	85427256	50	-	85427255	85427256	AAGCCTGACCGACAGTTGAACCATATCATTAAGGCGTGTAATACAGCTCG	Intron (Vps13d-201/Vps13d, intron 66 of 68)	8	85231574	85451956	220383	1	Vps13d-201	195633	Vps13d-201;Vps13d-202	Vps13d;Vps13d	0;0	TRUE	FALSE	FALSE	FALSE	FALSE	FALSE	TRUE	FALSE	FALSE	Intron	9	10	ENSMOCG00000021798	10	conserved gene and region	NA	NA	NA	NA	NA	NA
122	Blood_F	cg22281063	-0.0339705599731634	0.000503981962989939	0.19480545511229	1	101991881	Klf12	Klf12_Exon	JH996432.1	7148811	7148860	50	-	7148859	7148860	GGGGCTCCCCTTTCACATTATTTAGCAACAGGGGAACGGCTTCCATATCG	Exon (Klf12-201/Klf12, exon 3 of 7)	88	7008839	7222358	213520	2	Klf12-201	73498	Klf12-201	Klf12	0	TRUE	FALSE	FALSE	FALSE	FALSE	TRUE	FALSE	FALSE	FALSE	Exon	5	11	ENSMOCG00000013459	JH996432.1	conserved gene and region	NA	NA	NA	NA	NA	NA
123	Blood_F	cg12991729	-0.02219120986422	0.000509289154890631	0.19480545511229	1	102002369	Foxd2	Foxd2_Intergenic_downstream	10	79711146	79711195	50	-	79711194	79711195	TAATGCTTTATTAAGCGGTCTCAGCTACAACGGCGTGCATGCCAATTACG	Distal Intergenic	8	79803153	79804631	1479	2	Foxd2-201	93485	NA	NA	NA	FALSE	TRUE	FALSE	FALSE	FALSE	FALSE	FALSE	FALSE	TRUE	Intergenic_downstream	28	29	ENSMOCG00000002875	10	conserved gene and region	10	79711109	79711307	199	*	199
124	Blood_F	cg16597409	-0.0469510334547122	0.000510628225919824	0.19480545511229	1	101998186	Crb2	Crb2_Intron	4	38157992	38158041	50	+	38157992	38157993	CGGACAGCTGGTAATGCATTTTGAAGTGTGTTAACAACACTGTATCAAAC	Intron (NA, intron 18 of 2)	3	38074553	38093923	19371	1	Crb2-201	83439	NA	NA	NA	TRUE	FALSE	FALSE	FALSE	FALSE	FALSE	TRUE	FALSE	FALSE	Intron	29	30	ENSMOCG00000017592	4	mapped to different genes	NA	NA	NA	NA	NA	NA
125	Blood_F	cg16895007	-0.0749076595331189	0.00054147116154825	0.19480545511229	1	101997021	Hsfy2	Hsfy2_Exon	JH996438.1	2429989	2430038	50	-	2430037	2430038	GAACTTTGTCTCCGAGTCGGAGCAGCATGGAGCGGCGGAGCGAGAGCCCG	Exon (NA, exon 1 of 3)	94	2700816	2702054	1239	1	Hsfy2-201	-270827	NA	NA	NA	TRUE	FALSE	FALSE	FALSE	FALSE	TRUE	FALSE	FALSE	FALSE	Exon	6	34	ENSMOCG00000013974	JH996438.1	mapped to different genes	JH996438.1	2429942	2430217	276	*	276
126	Blood_F	cg04784920	-0.104008473873469	0.00054181758368687	0.19480545511229	1	101980532	Alpk1	Alpk1_Intergenic_upstream	21	23504807	23504856	50	+	23504807	23504808	CGACCTCTGAGGTAAACTGGATTTACATTACTTTCTGACAAGAATTAAAT	Distal Intergenic	14	23441162	23491382	50221	2	Alpk1-201	-13425	NA	NA	NA	FALSE	TRUE	FALSE	FALSE	FALSE	FALSE	FALSE	FALSE	TRUE	Intergenic_upstream	3	4	ENSMOCG00000019085	21	conserved gene but different region	NA	NA	NA	NA	NA	NA
127	Blood_F	cg07223810	-0.017593436197183	0.000542714743570769	0.19480545511229	1	101999202	Sox5	Sox5_Intergenic_upstream	JH996429.1	10953687	10953736	50	+	10953735	10953736	ATAACAGCTGATTTCTATTTATTAAGCTAAAAAGGTCACCATTTTCTACG	Distal Intergenic	85	10264284	10648312	384029	2	Sox5-202	-305375	NA	NA	NA	FALSE	TRUE	FALSE	FALSE	FALSE	FALSE	FALSE	FALSE	TRUE	Intergenic_upstream	27	60	ENSMOCG00000003982	JH996429.1	conserved gene but different region	NA	NA	NA	NA	NA	NA
128	Blood_F	cg10879164	-0.0244464175816245	0.000545984223183348	0.19480545511229	1	101984239	Xpo1	Xpo1_Exon	JH996439.1	9325945	9325994	50	+	9325945	9325946	CGTTTATTAATGGTTAGTCGAATGGCTAAACCAGAGGAAGTATTGGTTGT	Exon (Xpo1-201/Xpo1, exon 12 of 24)	95	9302321	9335770	33450	1	Xpo1-201	23624	Xpo1-201;Xpo1-202	Xpo1;Xpo1	0;0	TRUE	FALSE	FALSE	FALSE	FALSE	TRUE	FALSE	FALSE	FALSE	Exon	3	12	ENSMOCG00000012169	JH996439.1	conserved gene but different region	NA	NA	NA	NA	NA	NA
129	Blood_F	cg05468481	-0.03232445911312	0.00055466814860522	0.19480545511229	1	101979093	Cyb5r2	Cyb5r2_Intergenic_downstream	8	12176106	12176155	50	-	12176106	12176107	CGTGAATGGCACATTTGATGCTGAGATGATGTAGTTGGCTGGTGACTTTT	Distal Intergenic	7	12161447	12167614	6168	1	Cyb5r2-202	14708	NA	NA	NA	FALSE	TRUE	FALSE	FALSE	FALSE	FALSE	FALSE	FALSE	TRUE	Intergenic_downstream	2	2	ENSMOCG00000014879	8	mapped to different genes	NA	NA	NA	NA	NA	NA
130	Blood_F	cg02673624	-0.0757531984791205	0.000564374223630717	0.19480545511229	1	101980532	Alpk1	Alpk1_Intergenic_upstream	21	23504753	23504802	50	+	23504801	23504802	TACAACTACAGTGTGTGTAAATTGCAGGGGGCTCATTGGCATAAATCTCG	Distal Intergenic	14	23441162	23491382	50221	2	Alpk1-201	-13371	NA	NA	NA	FALSE	TRUE	FALSE	FALSE	FALSE	FALSE	FALSE	FALSE	TRUE	Intergenic_upstream	3	4	ENSMOCG00000019085	21	conserved gene but different region	NA	NA	NA	NA	NA	NA
131	Blood_F	cg21699360	-0.0373977258248677	0.000571822827886908	0.19480545511229	1	102001868	Rsrc1	Rsrc1_Intron	1	113178130	113178179	50	+	113178130	113178131	CGTATCTCTGATATTAGCCACAGTGACAAATGTGGTGTGCCCTGCGATGT	Intron (Rsrc1-201/Rsrc1, intron 6 of 8)	1	112933597	113196282	262686	1	Rsrc1-201	244533	Rsrc1-201	Rsrc1	0	TRUE	FALSE	FALSE	FALSE	FALSE	FALSE	TRUE	FALSE	FALSE	Intron	31	31	ENSMOCG00000021372	1	conserved gene and region	NA	NA	NA	NA	NA	NA
132	Blood_F	cg23076498	-0.0152466534517086	0.000572174925504875	0.19480545511229	1	101992231	Zfhx4	Zfhx4_fiveUTR	LG5	9422987	9423036	50	+	9422987	9422988	CGCATGTCTTTGTGTGTCTATTCCCGATATGCACTCTGGGAATGAGAGAG	Promoter (<=1kb)	358	9234700	9423001	188302	2	Zfhx4-201	0	Zfhx4-201	Zfhx4	0	TRUE	FALSE	TRUE	TRUE	FALSE	TRUE	FALSE	FALSE	FALSE	fiveUTR	4	89	ENSMOCG00000021103	LG5	mapped to different genes	NA	NA	NA	NA	NA	NA
133	Blood_F	cg17668518	-0.0359448443778157	0.000574707194382364	0.19480545511229	1	101986878	Prdm13	Prdm13_Promoter	LG5	21931751	21931800	50	+	21931751	21931752	CGACACGCGAACAATTTTATCAATAGGACCATGTAAAGGCCGACTGTGAG	Promoter (2-3kb)	358	21922114	21929661	7548	2	Prdm13-202	-2090	Prdm13-201;Prdm13-202	Prdm13;Prdm13	0;0	FALSE	TRUE	TRUE	FALSE	FALSE	FALSE	FALSE	FALSE	FALSE	Promoter	19	23	ENSMOCG00000005428	LG5	conserved gene and region	NA	NA	NA	NA	NA	NA
134	Blood_F	cg26093175	-0.0798896480498406	0.000584282992545544	0.195748390479328	1	101981952	Magi1	Magi1_Promoter	JH996431.1	8340834	8340883	50	+	8340882	8340883	TAAGCAGATACAAAGGCTCGGCTTGTTTTGTTACAGTTCATTCTATTCCG	Promoter (<=1kb)	87	7725835	8340339	614505	2	Magi1-202	-495	Magi1-201;Magi1-202	Magi1;Magi1	0;0	FALSE	TRUE	TRUE	FALSE	FALSE	FALSE	FALSE	FALSE	FALSE	Promoter	4	18	ENSMOCG00000021420	JH996431.1	conserved gene but different region	JH996431.1	8340401	8341513	1113	*	1113
135	Blood_F	cg20049544	-0.0200037117542532	0.000619979122253548	0.19810158468659	1	101987435	Cnot6l	Cnot6l_Exon	LG1	46636131	46636180	50	+	46636179	46636180	TTTTTCCCATTGGCTACCTCCTCTGCTGACATGATGGTATAAATTCTGCG	Exon (Cnot6l-201/Cnot6l, exon 2 of 12)	352	46587028	46657321	70294	2	Cnot6l-201	21141	Cnot6l-201;Cnot6l-202	Cnot6l;Cnot6l	0;0	TRUE	FALSE	FALSE	FALSE	FALSE	TRUE	FALSE	FALSE	FALSE	Exon	13	14	ENSMOCG00000009451	LG1	conserved gene and region	NA	NA	NA	NA	NA	NA
136	Blood_F	cg22791342	-0.0272017239846666	0.000629174095164536	0.19810158468659	1	101999483	Dupd1	Dupd1_Intron	JH996451.1	2846891	2846940	50	-	2846939	2846940	GCATCTGGGAAGGACTCAAGCAGCAGATTGGCTGTTACAGACCCCACTCG	Intron (NA, intron 1 of 2)	107	2898117	2932191	34075	2	Dupd1-201	85300	NA	NA	NA	TRUE	FALSE	FALSE	FALSE	FALSE	FALSE	TRUE	FALSE	FALSE	Intron	22	23	ENSMOCG00000001225	JH996451.1	mapped to different genes	NA	NA	NA	NA	NA	NA
137	Blood_F	cg09319435	-0.0264792050687571	0.000645063067590736	0.19810158468659	1	101984467	Pex14	Pex14_Intron	10	83992268	83992317	50	-	83992316	83992317	CCCAGATGTCAGATTTTATTTCTAAATCCTGGCATCTGGCACCATATGCG	Intron (Pex14-201/Pex14, intron 7 of 8)	8	83858993	83996427	137435	1	Pex14-201	133275	Pex14-201;Pex14-202	Pex14;Pex14	0;0	TRUE	FALSE	FALSE	FALSE	FALSE	FALSE	TRUE	FALSE	FALSE	Intron	98	142	ENSMOCG00000012379	10	conserved gene and region	NA	NA	NA	NA	NA	NA
138	Blood_F	cg18561921	-0.0308396594011254	0.000652938281682618	0.19810158468659	1	101997776	Vrk1	Vrk1_Intergenic_downstream	1	41572241	41572290	50	-	41572241	41572242	CGAATTTTCTTTTGTGGGTCAAGTGGGTATTAACAAATGCTAAGACTGTT	Distal Intergenic	1	41356256	41412528	56273	1	Vrk1-201	216034	NA	NA	NA	FALSE	TRUE	FALSE	FALSE	FALSE	FALSE	FALSE	FALSE	TRUE	Intergenic_downstream	52	59	ENSMOCG00000020450	1	mapped to different genes	NA	NA	NA	NA	NA	NA
139	Blood_F	cg06473737	-0.0511142154976829	0.00065369001673701	0.19810158468659	1	NA	Pja1	Pja1_Intergenic_downstream	X	24595008	24595057	50	+	24595056	24595057	GGATAAACAATATGGGATTGTGTACGCAAAGAAGCTCTAATTATCCCCCG	Distal Intergenic	18	24515176	24517190	2015	1	Pja1-201	79832	NA	NA	NA	FALSE	TRUE	FALSE	FALSE	FALSE	FALSE	FALSE	FALSE	TRUE	Intergenic_downstream	13	17	ENSMOCG00000013022	X	conserved gene and region	NA	NA	NA	NA	NA	NA
140	Blood_F	cg14127056	-0.0247682659115474	0.00066391086833645	0.19810158468659	1	101992234	Tnks	Tnks_Intron	LG7_11	10700344	10700393	50	-	10700392	10700393	CGTGACGTTAGCCAGCTTGTGAAGGCAGCATCACCAGTGCCTTGGAGACG	Intron (Tnks-201/Tnks, intron 3 of 26)	359	10634176	10792708	158533	2	Tnks-201	92315	Tnks-201;Tnks-202	Tnks;Tnks	0;0	TRUE	FALSE	FALSE	FALSE	FALSE	FALSE	TRUE	FALSE	FALSE	Intron	4	6	ENSMOCG00000022402	LG7_11	conserved gene but different region	NA	NA	NA	NA	NA	NA
141	Blood_F	cg11399589	-0.0752946870909582	0.000667008667164587	0.19810158468659	1	101984596	Blcap	Blcap_fiveUTR	LG8	20659443	20659492	50	+	20659491	20659492	AAGGCCCTGCCCGGCAGAGATCATGTATTGCCTCCAGTGGCTGCTGCCCG	5' UTR	360	20651635	20661204	9570	1	Blcap-201	7808	Blcap-201;Nnat-201;Nnat-202;Nnat-203;Nnat-204;Nnat-205	Blcap;Nnat;Nnat;Nnat;Nnat;Nnat	0;0;0;0;0;0	TRUE	FALSE	FALSE	TRUE	FALSE	TRUE	FALSE	FALSE	FALSE	fiveUTR	3	5	ENSMOCG00000004216	LG8	conserved gene but different region	NA	NA	NA	NA	NA	NA
142	Blood_F	cg21598510	-0.0334236483079191	0.000669252154063089	0.19810158468659	1	102001401	Shox2	Shox2_Intergenic_downstream	1	112872789	112872838	50	+	112872789	112872790	CGCTGCTTCAGGGAGACAAATTGCTCGTCTGGACATGGGTAACAAGCCAA	Distal Intergenic	1	112910561	112919094	8534	2	Shox2-201	46256	NA	NA	NA	FALSE	TRUE	FALSE	FALSE	FALSE	FALSE	FALSE	FALSE	TRUE	Intergenic_downstream	23	35	ENSMOCG00000018618	1	conserved gene but different region	NA	NA	NA	NA	NA	NA
143	Blood_F	cg21779342	-0.0311872472195554	0.000673520561293186	0.19810158468659	1	101997982	Ndfip2	Ndfip2_Intergenic_downstream	JH996432.1	11637973	11638022	50	-	11638021	11638022	CAAAGCACAGCTGGTTTATGTCTGTCACAATCAATGGGATGACATTTCCG	Distal Intergenic	88	11524373	11564129	39757	1	Ndfip2-201	113649	NA	NA	NA	FALSE	TRUE	FALSE	FALSE	FALSE	FALSE	FALSE	FALSE	TRUE	Intergenic_downstream	5	5	ENSMOCG00000011647	JH996432.1	mapped to different genes	NA	NA	NA	NA	NA	NA
144	Blood_F	cg26828026	-0.0159045863507247	0.000673814913899964	0.19810158468659	1	101999460	Runx1t1	Runx1t1_Intergenic_upstream	LG5	62348078	62348127	50	-	62348078	62348079	CGAAGTGCGAGTGTGAAATTTATCTTTGATCAGCACCTCCTTGCCAGATT	Distal Intergenic	358	62623031	62771812	148782	1	Runx1t1-201	-274953	NA	NA	NA	FALSE	TRUE	FALSE	FALSE	FALSE	FALSE	FALSE	FALSE	TRUE	Intergenic_upstream	25	46	ENSMOCG00000017694	LG5	mapped to different genes	NA	NA	NA	NA	NA	NA
145	Blood_F	cg08935027	-0.0191374124283042	0.000685275258575777	0.199435866162478	1	101991189	Atp9b	Atp9b_Exon	18	64178652	64178701	50	+	64178700	64178701	TCAATCTAGCCTACCTTATTTTTTGGATTGGATGTGTTCATTACACTTCG	Exon (Atp9b-201/Atp9b, exon 11 of 30)	12	64074509	64277631	203123	2	Atp9b-201	98930	Atp9b-201	Atp9b	0	TRUE	FALSE	FALSE	FALSE	FALSE	TRUE	TRUE	FALSE	FALSE	Exon	1	4	ENSMOCG00000015627	18	conserved gene and region	NA	NA	NA	NA	NA	NA
146	Blood_F	cg03848010	-0.0148804780047416	0.000696520764073064	0.200621832479605	1	102001688	Kcnc1	Kcnc1_threeUTR	JH996444.1	519114	519163	50	+	519162	519163	CATTGCTAAGTATATGCCGACAGAGGCTGTGAGAGTGACTTGACCAGGCG	3' UTR	100	478556	520437	41882	1	Kcnc1-201	40558	Kcnc1-201	Kcnc1	0	TRUE	FALSE	FALSE	FALSE	TRUE	TRUE	FALSE	FALSE	FALSE	threeUTR	5	17	ENSMOCG00000020898	JH996444.1	conserved gene and region	NA	NA	NA	NA	NA	NA
147	Blood_F	cg06496700	-0.0280093247001684	0.000707320600681716	0.200621832479605	1	102000533	Arsj	Arsj_Exon	21	22796878	22796927	50	-	22796878	22796879	CGTTGGCAGGTGAAGTTTACTGAGTACATCCAAAGCAGCAGTGAAAGAAA	Exon (NA, exon 29 of 3)	14	22261648	22312633	50986	1	Arsj-201	535279	NA	NA	NA	TRUE	FALSE	FALSE	FALSE	FALSE	TRUE	TRUE	FALSE	FALSE	Exon	6	7	ENSMOCG00000016673	21	mapped to different genes	NA	NA	NA	NA	NA	NA
148	Blood_F	cg23091488	-0.0176978854209898	0.000715606982436123	0.200621832479605	1	NA	Fmnl2	Fmnl2_Exon	4	66188024	66188073	50	-	66188024	66188025	CGAGGGTAAGGATTTCTTCTAGCACACCGGTGGTGGAGGATACACAGAGC	Exon (Fmnl2-202/Fmnl2, exon 27 of 28)	3	65937108	66189428	252321	1	Fmnl2-201	250916	Fmnl2-201;Fmnl2-202;Fmnl2-203	Fmnl2;Fmnl2;Fmnl2	0;0;0	TRUE	FALSE	FALSE	FALSE	FALSE	TRUE	TRUE	FALSE	FALSE	Exon	4	5	ENSMOCG00000022812	4	conserved gene but different region	NA	NA	NA	NA	NA	NA
149	Blood_F	cg25728835	-0.0326329473065414	0.000717202858024411	0.200621832479605	1	102002886	Irs2	Irs2_Exon	JH996437.1	6975216	6975265	50	-	6975216	6975217	CGCCAAGCACAAGTACCTGATCGCCCTCTACACCAAGGACGAGTACTTCG	Promoter (<=1kb)	93	6974721	7000120	25400	1	Irs2-201	495	Irs2-201;Irs2-202	Irs2;Irs2	0;0	TRUE	FALSE	TRUE	FALSE	FALSE	TRUE	FALSE	FALSE	FALSE	Exon	1	2	ENSMOCG00000003025	JH996437.1	conserved gene and region	NA	NA	NA	NA	NA	NA
150	Blood_F	cg16030437	-0.0473556974642417	0.000726371846882578	0.2012329389652	1	101996330	Lin54	Lin54_Exon	LG1	50663416	50663465	50	+	50663416	50663417	CGTGGAAATGGGCGTGGCTGTAGAGTCACCAGTAGAATTTATGTTGACAA	Exon (Lin54-201/Lin54, exon 2 of 13)	352	50623339	50689545	66207	2	Lin54-201	26080	Lin54-201;Lin54-202	Lin54;Lin54	0;0	TRUE	FALSE	FALSE	FALSE	FALSE	TRUE	FALSE	FALSE	FALSE	Exon	4	6	ENSMOCG00000022873	LG1	conserved gene and region	NA	NA	NA	NA	NA	NA
151	Blood_F	cg14927488	-0.0128610879710608	0.000733709893426525	0.201329994756238	1	NA	Vegfa	Vegfa_Intergenic_downstream	LG2	9195874	9195923	50	-	9195922	9195923	CCCAAGACAGTTATAACATATGTCCATTTTAGACTTTGGAAAATAGGGCG	Distal Intergenic	355	9314217	9324617	10401	2	Vegfa-205	128743	NA	NA	NA	FALSE	TRUE	FALSE	FALSE	FALSE	FALSE	FALSE	FALSE	TRUE	Intergenic_downstream	2	7	ENSMOCG00000003577	LG2	mapped to different genes	NA	NA	NA	NA	NA	NA
152	Blood_F	cg08112186	-0.0168401649107994	0.000744454908980907	0.202351272052433	1	101997639	Phf20l1	Phf20l1_Exon	15	36459717	36459766	50	-	36459717	36459718	CGAGCACCAATCTCAAAAGTGATTCCAGGGCGATTTGGGGGCTTTTTACT	Promoter (<=1kb)	9	36396972	36459769	62798	2	Phf20l1-201	3	Phf20l1-201;Phf20l1-202	Phf20l1;Phf20l1	0;0	TRUE	FALSE	TRUE	FALSE	FALSE	TRUE	FALSE	FALSE	FALSE	Exon	5	5	ENSMOCG00000021213	15	conserved gene but different region	NA	NA	NA	NA	NA	NA
153	Blood_F	cg25533209	-0.150474348057861	0.000756221472322908	0.202888530932717	1	102001207	Pax3	Pax3_Intron	LG4	52931980	52932029	50	-	52932028	52932029	TGATCTTGCCCCTGACTGTGAATTGTCCCAGCATGACCTAAAAAGCTGCG	Intron (Pax3-201/Pax3, intron 8 of 8)	357	52835479	52932166	96688	1	Pax3-201	96501	Pax3-201	Pax3	0	TRUE	FALSE	FALSE	FALSE	FALSE	FALSE	TRUE	FALSE	FALSE	Intron	8	16	ENSMOCG00000004981	LG4	conserved gene and region	NA	NA	NA	NA	NA	NA
154	Blood_F	cg20970598	-0.0112869266783263	0.00076051510970198	0.202888530932717	1	101988998	Faf1	Faf1_Intron	10	77205736	77205785	50	-	77205736	77205737	CGAGATTCTAGCACAGTAACCTGGATATTGCAGGGACCAATGCTTTGAAA	Intron (Faf1-201/Faf1, intron 12 of 18)	8	77007292	77295231	287940	1	Faf1-201	198444	Faf1-201	Faf1	0	TRUE	FALSE	FALSE	FALSE	FALSE	FALSE	TRUE	FALSE	FALSE	Intron	25	26	ENSMOCG00000016469	10	conserved gene and region	NA	NA	NA	NA	NA	NA
155	Blood_F	cg19756249	-0.0368931110208422	0.0007796502067906	0.206085153743585	1	102001104	Runx2	Runx2_Intergenic_downstream	LG2	7795192	7795241	50	-	7795240	7795241	AATGTGCTTGGTTAATTGGAGTAATTAGTAGTCTTTTCATTCCAAGGCCG	Distal Intergenic	355	7823309	7960235	136927	2	Runx2-204	165043	NA	NA	NA	FALSE	TRUE	FALSE	FALSE	FALSE	FALSE	FALSE	FALSE	TRUE	Intergenic_downstream	3	23	ENSMOCG00000008760	LG2	conserved gene but different region	NA	NA	NA	NA	NA	NA
156	Blood_F	cg17696987	-0.0414549185260627	0.000794094848437583	0.207995097938033	1	101990287	Slit2	Slit2_Exon	JH996435.1	13256018	13256067	50	-	13256018	13256019	CGAGATTTTCTGTTGTGCTTGATCTAACCATGTGGTTGCGAGGTATGAGT	Exon (Mir218-1-201/Mir218-1-201, exon 1 of 1)	91	12996648	13340034	343387	1	Slit2-201	259370	Slit2-201;Slit2-202;Slit2-203;Slit2-204	Slit2;Slit2;Slit2;Slit2	0;0;0;0	TRUE	FALSE	FALSE	FALSE	FALSE	TRUE	TRUE	FALSE	FALSE	Exon	9	11	ENSMOCG00000012614	JH996435.1	mapped to different genes	NA	NA	NA	NA	NA	NA
157	Blood_F	cg15618330	-0.0375551255727537	0.000814844665787428	0.208311763346943	1	101999566	Nek6	Nek6_Intron	4	38945988	38946037	50	-	38946036	38946037	GCTGGCATGAAAGGGCATTAGTCAGTGCCATGGTCGGGCTGACAGGTGCG	Intron (Nek6-201/Nek6, intron 6 of 8)	3	38927360	38959286	31927	1	Nek6-201	18628	Nek6-201	Nek6	0	TRUE	FALSE	FALSE	FALSE	FALSE	FALSE	TRUE	FALSE	FALSE	Intron	14	14	ENSMOCG00000020840	4	conserved gene and region	NA	NA	NA	NA	NA	NA
158	Blood_F	cg00211803	-0.0302457886279272	0.000815677553941635	0.208311763346943	1	101999566	Nek6	Nek6_Intron	4	38945998	38946047	50	-	38946046	38946047	AAGGGCATTAGTCAGTGCCATGGTCGGGCTGACAGGTGCGGTACCCAGCG	Intron (Nek6-201/Nek6, intron 6 of 8)	3	38927360	38959286	31927	1	Nek6-201	18638	Nek6-201	Nek6	0	TRUE	FALSE	FALSE	FALSE	FALSE	FALSE	TRUE	FALSE	FALSE	Intron	14	14	ENSMOCG00000020840	4	conserved gene and region	NA	NA	NA	NA	NA	NA
159	Blood_F	cg14182735	-0.0480803185411809	0.000842826562973483	0.210362597843011	1	101997997	Galnt13	Galnt13_Exon	4	67505222	67505271	50	-	67505222	67505223	CGCAAGGAAAATGAAAAAGTGGGTATATTCAACTGTCATGGTATGGGAGG	Exon (Galnt13-201/Galnt13, exon 9 of 11)	3	67142921	67545240	402320	1	Galnt13-201	362301	Galnt13-201;Galnt13-202	Galnt13;Galnt13	0;0	TRUE	FALSE	FALSE	FALSE	FALSE	TRUE	FALSE	FALSE	FALSE	Exon	3	3	ENSMOCG00000014596	4	conserved gene but different region	NA	NA	NA	NA	NA	NA
160	Blood_F	cg03600422	-0.0582964485580965	0.000850663994652866	0.210362597843011	1	101984596	Blcap	Blcap_fiveUTR	LG8	20659454	20659503	50	-	20659454	20659455	CGGCAGAGATCATGTATTGCCTCCAGTGGCTGCTGCCCGTCCTCCTCATC	5' UTR	360	20651635	20661204	9570	1	Blcap-201	7819	Blcap-201;Nnat-201;Nnat-202;Nnat-203;Nnat-204;Nnat-205	Blcap;Nnat;Nnat;Nnat;Nnat;Nnat	0;0;0;0;0;0	TRUE	FALSE	FALSE	TRUE	FALSE	TRUE	FALSE	FALSE	FALSE	fiveUTR	3	5	ENSMOCG00000004216	LG8	conserved gene and region	NA	NA	NA	NA	NA	NA
161	Blood_F	cg18906733	-0.0282830568783992	0.000862518515603736	0.210362597843011	1	101999944	Hoxb3	Hoxb3_Promoter	JH996461.1	4052726	4052775	50	+	4052726	4052727	CGAGGAAAGATAATTCTGCGGCTGAGAAAATTTAATGCAAAACAATTTCC	Promoter (9-10kb)	117	4040670	4043341	2672	2	Hoxb3-201	-9385	NA	NA	NA	FALSE	TRUE	TRUE	FALSE	FALSE	FALSE	FALSE	FALSE	FALSE	Promoter	10	16	ENSMOCG00000020739	JH996461.1	conserved gene but different region	NA	NA	NA	NA	NA	NA
162	Blood_F	cg26012170	-0.0422140030294032	0.000866266174711679	0.210362597843011	1	101984596	Blcap	Blcap_fiveUTR	LG8	20659290	20659339	50	-	20659338	20659339	GGATCCCTGCTGCCTTGGTGATCCCGGGCTGACAGCCAGAGAGCACAGCG	5' UTR	360	20651635	20661204	9570	1	Blcap-201	7655	Blcap-201;Nnat-201;Nnat-202;Nnat-203;Nnat-204;Nnat-205	Blcap;Nnat;Nnat;Nnat;Nnat;Nnat	0;0;0;0;0;0	TRUE	FALSE	FALSE	TRUE	FALSE	TRUE	TRUE	FALSE	FALSE	fiveUTR	3	5	ENSMOCG00000004216	LG8	conserved gene and region	NA	NA	NA	NA	NA	NA
163	Blood_F	cg24787670	-0.0407020649767614	0.000873737560788515	0.210362597843011	1	101990425	Scube1	Scube1_Exon	15	27430376	27430425	50	+	27430376	27430377	CGCTCTCAGTTCAATGCCACGTCAGTAGCTGATGTGGACAAGCGGGTGAA	Exon (Scube1-201/Scube1, exon 7 of 23)	9	27356976	27472181	115206	1	Scube1-201	73400	Scube1-201;Scube1-202;Scube1-203	Scube1;Scube1;Scube1	0;0;0	TRUE	FALSE	FALSE	FALSE	FALSE	TRUE	TRUE	FALSE	FALSE	Exon	7	8	ENSMOCG00000002809	15	conserved gene and region	NA	NA	NA	NA	NA	NA
164	Blood_F	cg16771805	-0.0152425617466654	0.000886672770666691	0.211130709656601	1	101988203	Zeb2	Zeb2_Intron	4	59208971	59209020	50	+	59208971	59208972	CGTTATAAACATGTAAATGAAACACATTAGGGCAGACAATCAATTGTCTG	Intron (Zeb2-201/Zeb2, intron 2 of 9)	3	59089082	59217173	128092	2	Zeb2-201	8153	Zeb2-201;Zeb2-202	Zeb2;Zeb2	0;0	TRUE	FALSE	FALSE	FALSE	FALSE	FALSE	TRUE	FALSE	FALSE	Intron	100	201	ENSMOCG00000016943	4	conserved gene but different region	NA	NA	NA	NA	NA	NA
165	Blood_F	cg01509675	-0.0826570180925334	0.000900858994241634	0.21275040444336	1	101983872	0610010K14Rik	0610010K14Rik_Exon	7	28546857	28546906	50	+	28546905	28546906	GTTTGGACGTGGCCACAGTGCCGTACAAACCACAGTGTGCTGCTGGGGCG	Exon (NA, exon 1 of 3)	6	28543777	28546455	2679	1	0610010K14Rik-203	3080	0610010K14Rik-201;0610010K14Rik-202;0610010K14Rik-203	0610010K14Rik;0610010K14Rik;0610010K14Rik	0;0;0	TRUE	FALSE	FALSE	FALSE	FALSE	TRUE	FALSE	FALSE	FALSE	Exon	6	8	ENSMOCG00000022728	7	mapped to different genes	NA	NA	NA	NA	NA	NA
166	Blood_F	cg19497322	-0.0518151912722996	0.000909967905294052	0.213154433230343	1	NA	Tnrc6b	Tnrc6b_Intron	15	13021560	13021609	50	-	13021608	13021609	GCCTCCTTACTTGTCTAGCAGCGAAGTTTTGGGGGTTGAGCCCTGTGCCG	Intron (Tnrc6b-201/Tnrc6b, intron 11 of 23)	9	12990599	13153221	162623	2	Tnrc6b-201	131612	Tnrc6b-201;Tnrc6b-202	Tnrc6b;Tnrc6b	0;0	TRUE	FALSE	FALSE	FALSE	FALSE	FALSE	TRUE	FALSE	FALSE	Intron	3	21	ENSMOCG00000020334	15	conserved gene but different region	NA	NA	NA	NA	NA	NA
167	Blood_F	cg17662681	-0.0660637218325349	0.000936188509877124	0.217527930214352	1	101981953	Setd5	Setd5_Intron	JH996431.1	26984334	26984383	50	+	26984382	26984383	TTATGCCTCCAGTAGGCCTGTCAATATGGCCAAACAGCTAGATAAGTGCG	Intron (Setd5-201/Setd5, intron 1 of 21)	87	26979430	27058194	78765	1	Setd5-201	4904	Setd5-201	Setd5	0	TRUE	FALSE	FALSE	FALSE	FALSE	FALSE	TRUE	FALSE	FALSE	Intron	10	18	ENSMOCG00000021198	JH996431.1	conserved gene and region	NA	NA	NA	NA	NA	NA
168	Blood_F	cg07269134	-0.0361360493795453	0.000945277849956635	0.217882763303605	1	101985355	Ttc39d	Ttc39d_Promoter	LG3	36070482	36070531	50	-	36070482	36070483	CGTTAGATTGAAGAAAACATCTAGATGCAGCGATCGGCTATAGATACTTC	Promoter (3-4kb)	356	36059200	36067002	7803	2	Ttc39d-201	-3529	Ttc39d-201	Ttc39d	-3480	TRUE	FALSE	TRUE	FALSE	FALSE	FALSE	TRUE	FALSE	FALSE	Promoter	8	8	ENSMOCG00000001130	LG3	mapped to different genes	NA	NA	NA	NA	NA	NA
169	Blood_F	cg07525892	-0.127849026838031	0.000973297416068227	0.222560675807601	1	101999202	Sox5	Sox5_Intron	JH996429.1	10605215	10605264	50	+	10605263	10605264	TTCTCAAGGGAGGCATTGTTCTTGCCTTTCCATAACCAGGCGTGACAGCG	Intron (Sox5-201/Sox5, intron 1 of 14)	85	10264284	10648312	384029	2	Sox5-201	43048	Sox5-201;Sox5-202	Sox5;Sox5	0;0	TRUE	FALSE	FALSE	FALSE	FALSE	FALSE	TRUE	FALSE	FALSE	Intron	25	60	ENSMOCG00000003982	JH996429.1	conserved gene and region	JH996429.1	10605255	10605327	73	*	73
170	Blood_F	cg11797904	-0.045026233655111	0.000992316398982971	0.222845746978246	1	101991659	Ctnnd2	Ctnnd2_Promoter	19	44908486	44908535	50	-	44908486	44908487	CGATGTTTGGCTAGAACAAAATGGAAAGACTTAGTCATATGCGTCCATGG	Promoter (<=1kb)	13	44908015	45662712	754698	1	Ctnnd2-201	471	Ctnnd2-201	Ctnnd2	0	TRUE	FALSE	TRUE	FALSE	FALSE	FALSE	TRUE	FALSE	FALSE	Promoter	1	10	ENSMOCG00000011727	19	conserved gene but different region	NA	NA	NA	NA	NA	NA
171	Blood_F	cg07196802	-0.0392825561404208	0.00100209129197862	0.222845746978246	1	101999236	Asic2	Asic2_Exon	7	17883486	17883535	50	+	17883486	17883487	CGCCGCCTTCATGGACCGCCTGGGCCACCAGCTGGAGGACATGCTGCTCT	Exon (Asic2-202/Asic2, exon 1 of 10)	6	17074271	18162903	1088633	1	Asic2-201	809215	Asic2-201;Asic2-202	Asic2;Asic2	0;0	TRUE	FALSE	FALSE	FALSE	FALSE	TRUE	TRUE	FALSE	FALSE	Exon	4	10	ENSMOCG00000011922	7	conserved gene and region	7	17882462	17883503	1042	*	1042
172	Blood_F	cg09267036	-0.126399153924659	0.00100909576793184	0.222845746978246	1	102001221	Cfl2	Cfl2_Exon	1	58499982	58500031	50	+	58499982	58499983	CGAAACAAAAGAGTCTAAGAAAGAAGACCTAGTATTTATATTCTGGTGTG	Exon (Cfl2-201/Cfl2, exon 2 of 4)	1	58498763	58501257	2495	1	Cfl2-201	1219	Cfl2-201;Cfl2-202	Cfl2;Cfl2	0;0	TRUE	FALSE	FALSE	FALSE	FALSE	TRUE	TRUE	FALSE	FALSE	Exon	2	3	ENSMOCG00000001143	1	conserved gene and region	NA	NA	NA	NA	NA	NA
173	Blood_F	cg23738088	-0.038588254984674	0.00100997986266636	0.222845746978246	1	102000614	Prkaa2	Prkaa2_Exon	10	72368476	72368525	50	+	72368524	72368525	ATCAGACTGGCACACATTTCAAAAAAATCCATGGTGTGACTGCCCAGGCG	Exon (Prkaa2-201/Prkaa2, exon 9 of 9)	8	72367331	72425379	58049	2	Prkaa2-201	56854	Prkaa2-201	Prkaa2	0	TRUE	FALSE	FALSE	FALSE	FALSE	TRUE	FALSE	FALSE	FALSE	Exon	4	4	ENSMOCG00000013455	10	conserved gene and region	NA	NA	NA	NA	NA	NA
174	Blood_F	cg02404145	-0.0214072306957455	0.00102485714777512	0.222845746978246	1	101980946	Ascc2	Ascc2_Exon	JH996436.1	11707819	11707868	50	+	11707819	11707820	CGTAGCACCCCGAGCAGAAGGCAGACCGGTATTTTGTGTTATACAAACCG	Exon (Ascc2-201/Ascc2, exon 3 of 20)	92	11699545	11742704	43160	1	Ascc2-201	8274	Ascc2-201;Ascc2-202	Ascc2;Ascc2	0;0	TRUE	FALSE	FALSE	FALSE	FALSE	TRUE	TRUE	FALSE	FALSE	Exon	9	9	ENSMOCG00000008028	JH996436.1	conserved gene and region	NA	NA	NA	NA	NA	NA
175	Blood_F	cg16280875	-0.0662800049271794	0.00102644213779137	0.222845746978246	1	101989410	Numb	Numb_threeUTR	1	21595445	21595494	50	+	21595445	21595446	CGTTTAAAGGGTGACATCTTCTGGCTAAGAGCAGGAAAACCTCGGAAAGA	3' UTR	1	21587847	21644222	56376	2	Numb-201	48728	Numb-201;Numb-202;Numb-203;Numb-204	Numb;Numb;Numb;Numb	0;0;0;0	TRUE	FALSE	FALSE	FALSE	TRUE	TRUE	FALSE	FALSE	FALSE	threeUTR	1	1	ENSMOCG00000022280	1	conserved gene but different region	NA	NA	NA	NA	NA	NA
176	Blood_F	cg18160843	-0.0350289338578155	0.00103457342848988	0.222845746978246	1	101982257	Ehbp1	Ehbp1_Exon	JH996439.1	8149953	8150002	50	-	8150001	8150002	GGAAGTTCTGACATCTTCACTCCAGATCGAGCTTCTGCTATTAGCTGACG	Exon (Ehbp1-201/Ehbp1, exon 16 of 25)	95	8094441	8377312	282872	2	Ehbp1-201	227310	Ehbp1-201	Ehbp1	0	TRUE	FALSE	FALSE	FALSE	FALSE	TRUE	FALSE	FALSE	FALSE	Exon	11	45	ENSMOCG00000007287	JH996439.1	mapped to different genes	NA	NA	NA	NA	NA	NA
177	Blood_F	cg04931708	-0.0600468489779439	0.00103641989778859	0.222845746978246	1	101990855	Fezf1	Fezf1_fiveUTR	JH996434.1	76205	76254	50	+	76205	76206	CGCAGAGTTCTTGGCGCACCAATGACTCGGGGACAATCACTACTTATTTC	Promoter (<=1kb)	90	73050	76336	3287	2	Fezf1-201	82	Fezf1-201	Fezf1	0	TRUE	FALSE	TRUE	TRUE	FALSE	TRUE	FALSE	FALSE	FALSE	fiveUTR	6	7	ENSMOCG00000004729	JH996434.1	mapped to different genes	NA	NA	NA	NA	NA	NA
178	Blood_F	cg17410614	-0.0645672101804855	0.0010550890811167	0.225179456334328	1	101992077	Brd3	Brd3_Exon	4	49737719	49737768	50	-	49737719	49737720	CGGGAACTGGAGAGATATGTCAAGTCTTGTTTACAGAAAAAGCAAAGGAA	Exon (Brd3-201/Brd3, exon 10 of 12)	3	49710092	49742514	32423	1	Brd3-201	27627	Brd3-201;Brd3-202	Brd3;Brd3	0;0	TRUE	FALSE	FALSE	FALSE	FALSE	TRUE	FALSE	FALSE	FALSE	Exon	1	2	ENSMOCG00000008917	4	conserved gene but different region	NA	NA	NA	NA	NA	NA
179	Blood_F	cg03047244	-0.0276411083700204	0.00107381083249946	0.227489983132165	1	101991332	Phox2a	Phox2a_Intergenic_upstream	JH996471.1	1581977	1582026	50	-	1581977	1581978	CGCCTGAGGGAGCTGCACAGTGACACTCTGGATTCCAACCGGCAAGTGTC	Distal Intergenic	127	1635273	1639559	4287	1	Phox2a-201	-53296	NA	NA	NA	FALSE	TRUE	FALSE	FALSE	FALSE	FALSE	FALSE	FALSE	TRUE	Intergenic_upstream	18	20	ENSMOCG00000001587	JH996471.1	mapped to different genes	NA	NA	NA	NA	NA	NA
180	Blood_F	cg25597674	-0.0598671509396569	0.00108585304310866	0.228247345543195	1	101998257	Nol4l	Nol4l_Intergenic_downstream	LG8	26042078	26042127	50	-	26042078	26042079	CGTCAGTCCTTTCGTAACACAATTGAAAGTGTTCACACCGAAAAGCCACA	Distal Intergenic	360	26050980	26086538	35559	2	Nol4l-202	44460	NA	NA	NA	FALSE	TRUE	FALSE	FALSE	FALSE	FALSE	FALSE	FALSE	TRUE	Intergenic_downstream	8	28	ENSMOCG00000022708	LG8	mapped to different genes	NA	NA	NA	NA	NA	NA
181	Blood_F	cg02791630	-0.0339334754078662	0.0011120441116646	0.228247345543195	1	101988752	Fbxl4	Fbxl4_Intergenic_upstream	LG5	22456430	22456479	50	+	22456478	22456479	CAAGAACAAACTAATTAATGGATTCCATTTTTGACAGCTACAAGAAGACG	Distal Intergenic	358	22524658	22601271	76614	1	Fbxl4-201	-68179	NA	NA	NA	FALSE	TRUE	FALSE	FALSE	FALSE	FALSE	FALSE	FALSE	TRUE	Intergenic_upstream	7	9	ENSMOCG00000018220	LG5	conserved gene and region	NA	NA	NA	NA	NA	NA
182	Blood_F	cg05710193	-0.0102076465312766	0.00111639675437069	0.228247345543195	1	101983852	Zfpm2	Zfpm2_Intron	JH996449.1	4016364	4016413	50	-	4016412	4016413	ATTTACTTAACGGCCAGCCTGTGCACTGTGATAAACGGAATGATGATCCG	Intron (Zfpm2-201/Zfpm2, intron 2 of 6)	105	3747208	4161260	414053	2	Zfpm2-201	144847	Zfpm2-201	Zfpm2	0	TRUE	FALSE	FALSE	FALSE	FALSE	FALSE	TRUE	FALSE	FALSE	Intron	40	62	ENSMOCG00000013738	JH996449.1	conserved gene and region	NA	NA	NA	NA	NA	NA
183	Blood_F	cg04585419	-0.0362980585933618	0.00111746988213278	0.228247345543195	1	101984775	Ythdf3	Ythdf3_Intergenic_downstream	LG5	20207503	20207552	50	+	20207503	20207504	CGATATGTAAATGGCAAGGGGCAGTGAATTATTCGATTTTTTTAGATTAA	Distal Intergenic	358	20578298	20591663	13366	2	Ythdf3-203	384111	NA	NA	NA	FALSE	TRUE	FALSE	FALSE	FALSE	FALSE	FALSE	FALSE	TRUE	Intergenic_downstream	10	17	ENSMOCG00000011947	LG5	mapped to different genes	NA	NA	NA	NA	NA	NA
184	Blood_F	cg06836529	-0.0153206899364106	0.00112491750198298	0.228247345543195	1	102002576	Gata3	Gata3_Intergenic_downstream	16	26576440	26576489	50	-	26576440	26576441	CGATTGGCTGATAAGCTTGAAGCCAAAGACTGATTTACACGTAGATGAAT	Distal Intergenic	10	26973571	26994914	21344	2	Gata3-201	418474	NA	NA	NA	FALSE	TRUE	FALSE	FALSE	FALSE	FALSE	FALSE	FALSE	TRUE	Intergenic_downstream	19	39	ENSMOCG00000013212	16	mapped to different genes	NA	NA	NA	NA	NA	NA
185	Blood_F	cg20778764	-0.0484457172339829	0.00117816115365633	0.235224986378201	1	101996551	Mbip	Mbip_Intergenic_downstream	1	57296704	57296753	50	+	57296752	57296753	ATTCACTTCTTGCTGTTTTATTGCATATTACTGTGCGCGCCTGAGCAGCG	Distal Intergenic	1	57246687	57260064	13378	1	Mbip-201	50017	NA	NA	NA	FALSE	TRUE	FALSE	FALSE	FALSE	FALSE	FALSE	FALSE	TRUE	Intergenic_downstream	15	17	ENSMOCG00000010103	1	conserved gene and region	1	57296739	57296844	106	*	106
186	Blood_F	cg21762820	-0.0336007633858682	0.00118440361757455	0.235224986378201	1	101995428	Fam78b	Fam78b_Exon	JH996500.1	337305	337354	50	-	337305	337306	CGCTGTAGGTGTTGAAGAACTCCATCTGATTGCACGCCTGAATCCAGCCC	Promoter (<=1kb)	156	261400	337557	76158	2	Fam78b-201	203	Fam78b-201	Fam78b	0	TRUE	FALSE	TRUE	FALSE	FALSE	TRUE	FALSE	FALSE	FALSE	Exon	9	9	ENSMOCG00000011211	JH996500.1	conserved gene and region	JH996500.1	337238	337526	289	*	289
187	Blood_F	cg08705347	-0.0370419013735658	0.0012133583602625	0.235224986378201	1	101990674	Nck1	Nck1_Intergenic_downstream	JH996454.1	4142864	4142913	50	-	4142912	4142913	ACTGTATTTTGATGTCAATAAGCAATTTTTCCAGCCCGGTCTCCTGCCCG	Distal Intergenic	110	3853603	3866999	13397	1	Nck1-202	289310	NA	NA	NA	FALSE	TRUE	FALSE	FALSE	FALSE	FALSE	FALSE	FALSE	TRUE	Intergenic_downstream	26	27	ENSMOCG00000000054	JH996454.1	mapped to different genes	NA	NA	NA	NA	NA	NA
188	Blood_F	cg09633555	-0.0524775272579624	0.00122776715369716	0.235224986378201	1	102000622	Id4	Id4_Intergenic_downstream	16	51853565	51853614	50	+	51853613	51853614	GCCTGTCCCACGCCACACCACTGCCTAATTGCACACTAATTGGACAAACG	Distal Intergenic	10	51832171	51836473	4303	1	Id4-201	21394	NA	NA	NA	FALSE	TRUE	FALSE	FALSE	FALSE	FALSE	FALSE	FALSE	TRUE	Intergenic_downstream	5	12	ENSMOCG00000002195	16	conserved gene and region	NA	NA	NA	NA	NA	NA
189	Blood_F	cg12879445	-0.0510044186728971	0.00123192055603492	0.235224986378201	1	NA	Unc79	Unc79_Exon	1	38663232	38663281	50	-	38663280	38663281	AACTGGACAGCACCATGTCCACCAAAGCGGAGCAGTGTAAGTAGCAGCCG	Promoter (<=1kb)	1	38663246	38903670	240425	1	Unc79-201	0	Unc79-201;Unc79-202	Unc79;Unc79	0;0	TRUE	FALSE	TRUE	FALSE	FALSE	TRUE	TRUE	FALSE	FALSE	Exon	11	24	ENSMOCG00000010182	1	conserved gene but different region	1	38663259	38663641	383	*	383
190	Blood_F	cg14958087	-0.0182142756086883	0.00123784125700705	0.235224986378201	1	101998899	Abraxas1	Abraxas1_Intergenic_upstream	LG1	51240775	51240824	50	+	51240823	51240824	TGCCCTGAAGATCAAGTCCGGGTCATTCCATCAATTCACTGCGGTTTACG	Distal Intergenic	352	51022527	51035855	13329	2	Abraxas1-201	-204920	NA	NA	NA	FALSE	TRUE	FALSE	FALSE	FALSE	FALSE	FALSE	FALSE	TRUE	Intergenic_upstream	15	15	ENSMOCG00000022766	LG1	mapped to different genes	NA	NA	NA	NA	NA	NA
191	Blood_F	cg14309858	-0.0352800901332485	0.00124110094559307	0.235224986378201	1	101980946	Ascc2	Ascc2_Exon	JH996436.1	11707797	11707846	50	+	11707845	11707846	GTTAACACGTGGTTTTTGGATCCGTAGCACCCCGAGCAGAAGGCAGACCG	Exon (Ascc2-201/Ascc2, exon 3 of 20)	92	11699545	11742704	43160	1	Ascc2-201	8252	Ascc2-201;Ascc2-202	Ascc2;Ascc2	0;0	TRUE	FALSE	FALSE	FALSE	FALSE	TRUE	TRUE	FALSE	FALSE	Exon	9	9	ENSMOCG00000008028	JH996436.1	conserved gene but different region	JH996436.1	11707796	11707965	170	*	170
192	Blood_F	cg03225675	-0.0320547542735227	0.00124452434719859	0.235224986378201	1	102001964	Golga1	Golga1_Exon	4	39388502	39388551	50	-	39388550	39388551	ATTTTGGCTCTGTTGGCTTGGAATGTCTCATTCTGCTCTTGAAATTTCCG	Exon (Golga1-201/Golga1, exon 6 of 23)	3	39352224	39407670	55447	2	Golga1-201	19119	Golga1-201;Golga1-202	Golga1;Golga1	0;0	TRUE	FALSE	FALSE	FALSE	FALSE	TRUE	FALSE	FALSE	FALSE	Exon	2	2	ENSMOCG00000001056	4	conserved gene and region	NA	NA	NA	NA	NA	NA
193	Blood_F	cg05994794	-0.0289382734573772	0.00124911227668557	0.235224986378201	1	101992984	Phox2b	Phox2b_Promoter	LG1	23950296	23950345	50	+	23950344	23950345	CAGTAATTAAAGTAACAAACTCATAAAGTCTTTATAGGGGCATTTAGGCG	Promoter (1-2kb)	352	23944288	23949067	4780	2	Phox2b-201	-1229	Phox2b-201	Phox2b	0	FALSE	TRUE	TRUE	FALSE	FALSE	FALSE	FALSE	FALSE	FALSE	Promoter	14	29	ENSMOCG00000021271	LG1	conserved gene and region	LG1	23950344	23950482	139	*	139
194	Blood_F	cg21113620	-0.0355585139585498	0.00125932869054886	0.235229305288616	1	101992974	Tmem161b	Tmem161b_Intergenic_downstream	19	14977070	14977119	50	+	14977118	14977119	CACTGGAGCAGTAATTTCACTAAATTGTACCTTACTGGCCCCCTATTACG	Distal Intergenic	13	15192535	15271244	78710	2	Tmem161b-201	294125	NA	NA	NA	FALSE	TRUE	FALSE	FALSE	FALSE	FALSE	FALSE	FALSE	TRUE	Intergenic_downstream	8	21	ENSMOCG00000017125	19	conserved gene but different region	NA	NA	NA	NA	NA	NA
195	Blood_F	cg01213247	-0.0270936950456038	0.001293996227607	0.235229305288616	1	101991981	Pbx3	Pbx3_Intron	4	42683459	42683508	50	+	42683459	42683460	CGTGAGGCTATTTATTGAGTTGTTTTACTAGCTGTGAACATGCCGCTTTA	Intron (Pbx3-202/Pbx3, intron 2 of 6)	3	42562211	42749000	186790	1	Pbx3-201	121248	Pbx3-201;Pbx3-202	Pbx3;Pbx3	0;0	TRUE	FALSE	FALSE	FALSE	FALSE	FALSE	TRUE	FALSE	FALSE	Intron	52	69	ENSMOCG00000016562	4	conserved gene and region	NA	NA	NA	NA	NA	NA
196	Blood_F	cg27257879	-0.0234505873970497	0.00130574876537366	0.235229305288616	1	101989981	Tenm3	Tenm3_Intergenic_upstream	LG7_11	22597904	22597953	50	-	22597952	22597953	CTCTCATTAAAATGATTTTTATCTGCAACTGATTGTTGATAAAACAATCG	Distal Intergenic	359	21407772	21854920	447149	2	Tenm3-201	-743033	NA	NA	NA	FALSE	TRUE	FALSE	FALSE	FALSE	FALSE	FALSE	FALSE	TRUE	Intergenic_upstream	16	40	ENSMOCG00000020342	LG7_11	mapped to different genes	NA	NA	NA	NA	NA	NA
197	Blood_F	cg19828959	-0.0140392191985451	0.00131325800885535	0.235229305288616	1	101985331	Rbfox2	Rbfox2_Exon	15	11732713	11732762	50	-	11732761	11732762	GCATCAGCACTATTCTCGAAAGTTACGAACCCGAATCCCTGCATGCAGCG	Exon (Rbfox2-201/Rbfox2, exon 6 of 13)	9	11710262	11951124	240863	2	Rbfox2-201	218362	Rbfox2-201;Rbfox2-202	Rbfox2;Rbfox2	0;0	TRUE	FALSE	FALSE	FALSE	FALSE	TRUE	TRUE	FALSE	FALSE	Exon	10	21	ENSMOCG00000009327	15	conserved gene and region	NA	NA	NA	NA	NA	NA
198	Blood_F	cg18782333	-0.0757539854113221	0.00132216966797984	0.235229305288616	1	101988774	Xbp1	Xbp1_Exon	JH996436.1	12648085	12648134	50	-	12648085	12648086	CGCAGCACTCAGACTACGTGCACCTCTGCAGCAGGTGCAGGCCCAGTTGT	Exon (Xbp1-201/Xbp1, exon 4 of 5)	92	12645247	12649665	4419	1	Xbp1-201	2838	Ccdc117-201;Xbp1-201	Ccdc117;Xbp1	17572;0	TRUE	FALSE	FALSE	FALSE	FALSE	TRUE	FALSE	FALSE	FALSE	Exon	2	2	ENSMOCG00000016607	JH996436.1	conserved gene and region	NA	NA	NA	NA	NA	NA
199	Blood_F	cg12656548	-0.0115788801849986	0.00134311183386547	0.235229305288616	1	101983045	Ggnbp2	Ggnbp2_Exon	7	51745669	51745718	50	-	51745669	51745670	CGCAGGAGGGTATGAGTATGTAATTTGCTAGAATGGGCTATCTAGCGCTT	Exon (Ggnbp2-201/Ggnbp2, exon 7 of 14)	6	51713570	51756309	42740	1	Ggnbp2-201	32099	Ggnbp2-201;Ggnbp2-202	Ggnbp2;Ggnbp2	0;0	TRUE	FALSE	FALSE	FALSE	FALSE	TRUE	TRUE	FALSE	FALSE	Exon	4	4	ENSMOCG00000014766	7	conserved gene and region	NA	NA	NA	NA	NA	NA
200	Blood_F	cg02238028	-0.0193136202760192	0.00134364474281885	0.235229305288616	1	101990671	Fign	Fign_Intron	4	75121268	75121317	50	-	75121316	75121317	ATACGGTGAACAGTCAAACCATCCAATTTCTGCTCTCAGCACATTGTCCG	Intron (Fign-201/Fign, intron 1 of 1)	3	75002948	75122870	119923	2	Fign-201	1553	Fign-201	Fign	0	TRUE	FALSE	FALSE	FALSE	FALSE	FALSE	TRUE	FALSE	FALSE	Intron	22	105	ENSMOCG00000007472	4	conserved gene and region	NA	NA	NA	NA	NA	NA
201	Blood_F	cg16486408	-0.154997777812404	0.00136534439808965	0.235229305288616	1	101987913	Alkbh3	Alkbh3_Exon	JH996428.1	16607710	16607759	50	-	16607758	16607759	AGAACTTCCTTACACTTATTCAAGAATCACTATGGAACCAAATCCTCACG	Exon (Alkbh3-202/Alkbh3, exon 6 of 10)	84	16599904	16630800	30897	1	Alkbh3-201	7806	Alkbh3-201;Alkbh3-202	Alkbh3;Alkbh3	0;0	TRUE	FALSE	FALSE	FALSE	FALSE	TRUE	TRUE	FALSE	FALSE	Exon	1	1	ENSMOCG00000012816	JH996428.1	conserved gene and region	NA	NA	NA	NA	NA	NA
202	Blood_F	cg13466988	-0.119739967189316	0.0013657710537468	0.235229305288616	1	101995078	Vps13d	Vps13d_Intron	10	85427222	85427271	50	-	85427270	85427271	TTGAACCATATCATTAAGGCGTGTAATACAGCTCGAGTCTTGTACTGCCG	Intron (Vps13d-201/Vps13d, intron 66 of 68)	8	85231574	85451956	220383	1	Vps13d-201	195648	Vps13d-201;Vps13d-202	Vps13d;Vps13d	0;0	TRUE	FALSE	FALSE	FALSE	FALSE	FALSE	TRUE	FALSE	FALSE	Intron	9	10	ENSMOCG00000021798	10	conserved gene and region	NA	NA	NA	NA	NA	NA
203	Blood_F	cg04094567	-0.0366982470421629	0.00136890627875557	0.235229305288616	1	101986483	Adgrl3	Adgrl3_Exon	LG1	38567239	38567288	50	+	38567239	38567240	CGTTGTACATGCTGACAGAAGGGTTGTTACAGACCGCCGGTTCCCCAAGC	Exon (Adgrl3-201/Adgrl3, exon 24 of 25)	352	38559497	39004981	445485	2	Adgrl3-201	437693	Adgrl3-201;Adgrl3-202;Adgrl3-203;Adgrl3-204;Adgrl3-205;Adgrl3-206;Adgrl3-207;Adgrl3-208;Adgrl3-209	Adgrl3;Adgrl3;Adgrl3;Adgrl3;Adgrl3;Adgrl3;Adgrl3;Adgrl3;Adgrl3	0;0;0;0;0;0;0;0;0	TRUE	FALSE	FALSE	FALSE	FALSE	TRUE	TRUE	FALSE	FALSE	Exon	13	14	ENSMOCG00000006667	LG1	conserved gene and region	NA	NA	NA	NA	NA	NA
204	Blood_F	cg24557791	-0.0183978211282127	0.00138128272745979	0.235229305288616	1	101994698	Adgrb3	Adgrb3_Exon	LG2	13353245	13353294	50	-	13353293	13353294	AATGGGCCGCTGCAGTGTGTCCCGTAAGGTGATACACAAGTTCTGGTTCG	Exon (Adgrb3-202/Adgrb3, exon 3 of 29)	355	12912138	13610246	698109	2	Adgrb3-202	256952	Adgrb3-202;Adgrb3-201	Adgrb3;Adgrb3	0;0	TRUE	FALSE	FALSE	FALSE	FALSE	TRUE	FALSE	FALSE	FALSE	Exon	19	21	ENSMOCG00000012455	LG2	conserved gene and region	NA	NA	NA	NA	NA	NA
205	Blood_F	cg23753715	-0.0420211157016983	0.0013944753237975	0.235229305288616	1	101985273	Plag1	Plag1_fiveUTR	LG5	55865772	55865821	50	+	55865772	55865773	CGGCCCGTCCGCCGCCTCTACACCGCCCGCGGAATTTCTAATAATTTTTT	Promoter (<=1kb)	358	55826696	55865889	39194	2	Plag1-201	68	Plag1-201;Chchd7-201;Chchd7-202;Chchd7-203	Plag1;Chchd7;Chchd7;Chchd7	0;-588;-2919;-2919	TRUE	FALSE	TRUE	TRUE	FALSE	TRUE	FALSE	FALSE	FALSE	fiveUTR	6	22	ENSMOCG00000015674	LG5	conserved gene and region	LG5	55865705	55865967	263	*	263
206	Blood_F	cg08716112	-0.0178651204448248	0.00140023577554118	0.235229305288616	1	101998321	Ptch1	Ptch1_Exon	16	62403824	62403873	50	-	62403824	62403825	CGGCACCCTGGGACTTGGAGCAGTCCCAGCGCAGCATGGTTAGACAGGCA	Exon (Ptch1-202/Ptch1, exon 10 of 23)	10	62372217	62438816	66600	2	Ptch1-201	34943	Ptch1-201;Ptch1-202	Ptch1;Ptch1	0;0	TRUE	FALSE	FALSE	FALSE	FALSE	TRUE	FALSE	FALSE	FALSE	Exon	4	35	ENSMOCG00000022943	16	conserved gene and region	NA	NA	NA	NA	NA	NA
207	Blood_F	cg20402389	-0.123322866655821	0.00140945615569684	0.235229305288616	1	101983809	BC005537	BC005537_Exon	16	31430913	31430962	50	-	31430913	31430914	CGTGCTCAGCTTAGAAAGAAAAAAGAATCTCTAGCTGACCAGTTTGACTT	Exon (BC005537-201/BC005537, exon 1 of 5)	10	31429510	31441517	12008	1	BC005537-201	1403	BC005537-201	BC005537	0	TRUE	FALSE	FALSE	FALSE	FALSE	TRUE	FALSE	FALSE	FALSE	Exon	4	4	ENSMOCG00000020418	16	conserved gene and region	NA	NA	NA	NA	NA	NA
208	Blood_F	cg00045149	-0.0592198345139811	0.00141206216815335	0.235229305288616	1	101986794	Plcb1	Plcb1_Exon	JH996433.1	13099509	13099558	50	-	13099557	13099558	TGCCCTTCTTGAGGCTGTCGGACACGCACACGGGCTTGAGTTGCAAGGCG	Promoter (<=1kb)	89	12411344	13099584	688241	2	Plcb1-201	26	Plcb1-201;Plcb1-202	Plcb1;Plcb1	0;0	TRUE	FALSE	TRUE	FALSE	FALSE	TRUE	FALSE	FALSE	FALSE	Exon	3	3	ENSMOCG00000002047	JH996433.1	conserved gene and region	JH996433.1	13099366	13100296	931	*	931
209	Blood_F	cg20242875	-0.0155810238010167	0.00141322663736652	0.235229305288616	1	101992984	Phox2b	Phox2b_Exon	LG1	23948475	23948524	50	-	23948523	23948524	GTACGGACTGCTCTGGTGGTCCCTGAGGGTGCCCAGGCTGCAGGATCCCG	Promoter (<=1kb)	352	23944288	23949067	4780	2	Phox2b-201	543	Phox2b-201	Phox2b	0	TRUE	FALSE	TRUE	FALSE	FALSE	TRUE	FALSE	FALSE	FALSE	Exon	7	29	ENSMOCG00000021271	LG1	conserved gene and region	LG1	23948421	23948572	152	*	152
210	Blood_F	cg12321772	-0.0248403446692779	0.00142099453763646	0.235229305288616	1	101989870	Cnot2	Cnot2_Exon	24	10321212	10321261	50	-	10321212	10321213	CGGGTTACTAACATTCCTCAAGGGATGGTGACGGACCAATTTGGAATGAT	Exon (Cnot2-201/Cnot2, exon 10 of 15)	16	10240075	10332916	92842	1	Cnot2-201	81137	Cnot2-201;Cnot2-202;Cnot2-203	Cnot2;Cnot2;Cnot2	0;0;0	TRUE	FALSE	FALSE	FALSE	FALSE	TRUE	FALSE	FALSE	FALSE	Exon	5	17	ENSMOCG00000011255	24	conserved gene but different region	NA	NA	NA	NA	NA	NA
211	Blood_F	cg12156848	-0.0293924551492499	0.00146023887368641	0.235229305288616	1	101994256	Rora	Rora_Exon	5	70303191	70303240	50	+	70303191	70303192	CGAGCTCATGGGCAAGGCTGTGCAAGGAAGCGCTCTGTACCATGCCTGCC	Exon (NA, exon 1 of 3)	4	70121307	70855467	734161	2	Rora-202	552227	Rora-202	Rora	0	TRUE	FALSE	FALSE	FALSE	FALSE	TRUE	TRUE	FALSE	FALSE	Exon	6	18	ENSMOCG00000016886	5	conserved gene and region	NA	NA	NA	NA	NA	NA
212	Blood_F	cg22581350	-0.0269598136766263	0.0014733376634836	0.235229305288616	1	101998917	Lrp6	Lrp6_Exon	JH996429.1	665709	665758	50	-	665757	665758	ATTTCACTGTTTATTATAATGAAGCGACTTGAACCATCCATTCCAGCACG	Exon (Lrp6-201/Lrp6, exon 3 of 23)	85	590671	718716	128046	2	Lrp6-201	52958	Lrp6-201	Lrp6	0	TRUE	FALSE	FALSE	FALSE	FALSE	TRUE	FALSE	FALSE	FALSE	Exon	10	10	ENSMOCG00000001548	JH996429.1	conserved gene and region	NA	NA	NA	NA	NA	NA
213	Blood_F	cg20556167	-0.0353617681465533	0.00147637670842925	0.235229305288616	1	101986303	Trip12	Trip12_fiveUTR	LG4	48854022	48854071	50	+	48854070	48854071	GTGCCAATGTCCAACCGGCCTAATAACAATCCAGGGGGGTCACTGCGACG	5' UTR	357	48824412	48946152	121741	1	Trip12-201	29610	Trip12-201	Trip12	0	TRUE	FALSE	FALSE	TRUE	FALSE	TRUE	FALSE	FALSE	FALSE	fiveUTR	2	11	ENSMOCG00000021899	LG4	conserved gene but different region	NA	NA	NA	NA	NA	NA
214	Blood_F	cg19223875	-0.0225198865643511	0.00148377275089463	0.235229305288616	1	101984467	Pex14	Pex14_Intron	10	84015955	84016004	50	+	84015955	84015956	CGATTTGTGGGGCTGCCGCTTAGGCTTTTATTAAAGACTCTGTTAATGCT	Intron (NA, intron 9 of 2)	8	83882227	83995630	113404	1	Pex14-202	133728	NA	NA	NA	TRUE	FALSE	FALSE	FALSE	FALSE	FALSE	TRUE	FALSE	FALSE	Intron	98	142	ENSMOCG00000012379	10	mapped to different genes	NA	NA	NA	NA	NA	NA
215	Blood_F	cg21390110	-0.0362300534316327	0.00148934577883129	0.235229305288616	1	101992582	Ddx3x	Ddx3x_Exon	10	39815987	39816036	50	-	39815987	39815988	CGCTGGTGTGACAAATCAGATGAAGATGATTGGTCAAAACCACTCCCACC	Exon (Ddx3x-201/Ddx3x, exon 5 of 17)	8	39809005	39822964	13960	1	Ddx3x-201	6982	Ddx3x-201	Ddx3x	0	TRUE	FALSE	FALSE	FALSE	FALSE	TRUE	FALSE	FALSE	FALSE	Exon	2	6	ENSMOCG00000014170	10	mapped to different genes	NA	NA	NA	NA	NA	NA
216	Blood_F	cg27644064	-0.0280627718078884	0.0014983058173739	0.235229305288616	1	101982327	Nxph1	Nxph1_Intron	LG10	5226613	5226662	50	+	5226613	5226614	CGAATGAATTACGTTTAATGAAAGTGCTCCCCAGATGAATATTACCAGCA	Intron (Nxph1-201/Nxph1, intron 1 of 1)	353	5220792	5522350	301559	1	Nxph1-201	5821	Nxph1-201	Nxph1	0	TRUE	FALSE	FALSE	FALSE	FALSE	FALSE	TRUE	FALSE	FALSE	Intron	8	15	ENSMOCG00000015073	LG10	conserved gene and region	NA	NA	NA	NA	NA	NA
217	Blood_F	cg02040389	-0.0185674930158834	0.00149948828139718	0.235229305288616	1	101982411	Csmd3	Csmd3_Exon	LG3	5251980	5252029	50	+	5251980	5251981	CGTGATGTTTTAAGGTTTGAATGCCAGTTTGGGTTTGAATTAATTGGAGA	Exon (Csmd3-201/Csmd3, exon 14 of 71)	356	4659786	5610618	950833	1	Csmd3-201	592194	Csmd3-201;Csmd3-202	Csmd3;Csmd3	0;0	TRUE	FALSE	FALSE	FALSE	FALSE	TRUE	FALSE	FALSE	FALSE	Exon	6	11	ENSMOCG00000005179	LG3	conserved gene and region	NA	NA	NA	NA	NA	NA
218	Blood_F	cg19854621	-0.143296555439465	0.00150127772684943	0.235229305288616	1	101983809	BC005537	BC005537_Exon	16	31430886	31430935	50	-	31430886	31430887	CGGAAGAAACAAGCTCTGAACAGACTACGTGCTCAGCTTAGAAAGAAAAA	Exon (BC005537-201/BC005537, exon 1 of 5)	10	31429510	31441517	12008	1	BC005537-201	1376	BC005537-201	BC005537	0	TRUE	FALSE	FALSE	FALSE	FALSE	TRUE	FALSE	FALSE	FALSE	Exon	4	4	ENSMOCG00000020418	16	conserved gene and region	NA	NA	NA	NA	NA	NA
219	Blood_F	cg18288225	-0.0116780963644821	0.00151775223036929	0.235229305288616	1	101997513	Opcml	Opcml_Intron	5	22781728	22781777	50	-	22781728	22781729	CGTTTAGACAAATGAGGATAATTATGTGTTCTCCAGCTCTTTGAGAGGTT	Intron (Opcml-201/Opcml, intron 2 of 7)	4	21953346	23088067	1134722	1	Opcml-201	828382	Opcml-201;Opcml-202	Opcml;Opcml	0;0	TRUE	FALSE	FALSE	FALSE	FALSE	FALSE	TRUE	FALSE	FALSE	Intron	11	11	ENSMOCG00000019238	5	conserved gene and region	NA	NA	NA	NA	NA	NA
220	Blood_F	cg21871065	-0.0266057407750617	0.00151942916806585	0.235229305288616	1	101996922	Ism1	Ism1_Intron	JH996433.1	8607606	8607655	50	+	8607654	8607655	ATTTCTCCAAGCTGGGAATAAAAACAATTTCATGTTTCAAGCTATTACCG	Intron (Ism1-201/Ism1, intron 2 of 5)	89	8587072	8664835	77764	2	Ism1-201	57180	Ism1-201	Ism1	0	TRUE	FALSE	FALSE	FALSE	FALSE	FALSE	TRUE	FALSE	FALSE	Intron	1	1	ENSMOCG00000003648	JH996433.1	conserved gene and region	NA	NA	NA	NA	NA	NA
221	Blood_F	cg26590476	-0.0373594468655364	0.001539130110413	0.235229305288616	1	101980586	Cadm1	Cadm1_Intron	5	41774990	41775039	50	-	41774990	41774991	CGTAGGAAATTGATTTTAGTGTCACAAAGGACATTTCTGACAGGGATGTA	Intron (Cadm1-202/Cadm1, intron 1 of 11)	4	41584768	41919685	334918	1	Cadm1-201	190222	Cadm1-201;Cadm1-202;Cadm1-203;Cadm1-204;Cadm1-205;Cadm1-206	Cadm1;Cadm1;Cadm1;Cadm1;Cadm1;Cadm1	0;0;0;0;0;0	TRUE	FALSE	FALSE	FALSE	FALSE	FALSE	TRUE	FALSE	FALSE	Intron	33	95	ENSMOCG00000012493	5	conserved gene and region	NA	NA	NA	NA	NA	NA
222	Blood_F	cg07419021	-0.021396662268222	0.00154727971088194	0.235229305288616	1	NA	Tbr1	Tbr1_Intron	4	73139076	73139125	50	+	73139124	73139125	GAATGATTAATTAAAGCCTTTGTGGACTGGCTCGAGCGACTTTTAAAACG	Intron (Tbr1-201/Tbr1, intron 2 of 5)	3	73137626	73145453	7828	1	Tbr1-201	1450	Tbr1-201	Tbr1	0	TRUE	FALSE	FALSE	FALSE	FALSE	FALSE	TRUE	FALSE	FALSE	Intron	1	29	ENSMOCG00000012850	4	conserved gene but different region	NA	NA	NA	NA	NA	NA
223	Blood_F	cg26667141	-0.0146455995981669	0.00155234935027506	0.235229305288616	1	101984910	Psmd14	Psmd14_Intergenic_upstream	4	73026518	73026567	50	+	73026518	73026519	CGGTTTGTGGTTCTTTGTTTGAATACTTTAAAAATGGGCACCCTGGTAAG	Distal Intergenic	3	73046151	73133259	87109	1	Psmd14-201	-19584	NA	NA	NA	FALSE	TRUE	FALSE	FALSE	FALSE	FALSE	FALSE	FALSE	TRUE	Intergenic_upstream	22	31	ENSMOCG00000003211	4	mapped to different genes	NA	NA	NA	NA	NA	NA
224	Blood_F	cg18664066	-0.123335544675659	0.00155441056192034	0.235229305288616	1	102000157	Srbd1	Srbd1_Intergenic_downstream	16	8947747	8947796	50	-	8947795	8947796	CCTCGTTATGGGTGTTACAGGCACTCACACCTCAATTAACCTAGGGGGCG	Distal Intergenic	10	9002566	9178982	176417	2	Srbd1-202	231235	NA	NA	NA	FALSE	TRUE	FALSE	FALSE	FALSE	FALSE	FALSE	FALSE	TRUE	Intergenic_downstream	2	5	ENSMOCG00000018716	16	mapped to different genes	NA	NA	NA	NA	NA	NA
225	Blood_F	cg17245416	-0.0339919560380761	0.00155718254898602	0.235229305288616	1	101987485	Nog	Nog_Intergenic_downstream	7	65500356	65500405	50	+	65500356	65500357	CGTATAATTAGTTGAGTGACTGACTCTAAATTCAGTAACTCCCATTGGTA	Distal Intergenic	6	65526268	65526966	699	2	Nog-201	26561	NA	NA	NA	FALSE	TRUE	FALSE	FALSE	FALSE	FALSE	FALSE	FALSE	TRUE	Intergenic_downstream	22	39	ENSMOCG00000003140	7	conserved gene and region	NA	NA	NA	NA	NA	NA
226	Blood_F	cg04304119	-0.0241940199812588	0.00156123825199575	0.235229305288616	1	101986483	Adgrl3	Adgrl3_Exon	LG1	38581999	38582048	50	-	38581999	38582000	CGCCTGAATGCAGGGAAGATAAGACCCTGGGAAATAAGACAAGATTAAAG	Exon (Adgrl3-203/Adgrl3, exon 24 of 25)	352	38559497	39004981	445485	2	Adgrl3-201	422933	Adgrl3-201;Adgrl3-202;Adgrl3-203;Adgrl3-204;Adgrl3-205;Adgrl3-206;Adgrl3-207;Adgrl3-208;Adgrl3-209	Adgrl3;Adgrl3;Adgrl3;Adgrl3;Adgrl3;Adgrl3;Adgrl3;Adgrl3;Adgrl3	0;0;0;0;0;0;0;0;0	TRUE	FALSE	FALSE	FALSE	FALSE	TRUE	TRUE	FALSE	FALSE	Exon	13	14	ENSMOCG00000006667	LG1	conserved gene but different region	NA	NA	NA	NA	NA	NA
227	Blood_F	cg09801174	-0.020977403664546	0.0015683262733652	0.235229305288616	1	101990085	Mb21d2	Mb21d2_Intergenic_downstream	2	38068685	38068734	50	-	38068685	38068686	CGTGGTGCTGCAGGTGTAGTGACAGATCATCCCACTTTGCTCTCTGGATG	Distal Intergenic	2	38130404	38131852	1449	2	Mb21d2-202	63167	NA	NA	NA	FALSE	TRUE	FALSE	FALSE	FALSE	FALSE	FALSE	FALSE	TRUE	Intergenic_downstream	1	5	ENSMOCG00000010129	2	mapped to different genes	NA	NA	NA	NA	NA	NA
228	Blood_F	cg15642312	-0.0640253777680527	0.001576398563459	0.235229305288616	1	101989156	Eif4g1	Eif4g1_Intron	JH996473.1	1866882	1866931	50	-	1866882	1866883	CGCCTCTGCTCAGTCCTCAAGCCCTGGGCGTGGTGCCCAGAATAGGGTGC	Intron (Eif4g1-201/Eif4g1, intron 8 of 33)	129	1861623	1881492	19870	1	Eif4g1-201	5259	Eif4g1-201	Eif4g1	0	TRUE	FALSE	FALSE	FALSE	FALSE	FALSE	TRUE	FALSE	FALSE	Intron	2	9	ENSMOCG00000016131	JH996473.1	conserved gene and region	NA	NA	NA	NA	NA	NA
229	Blood_F	cg17594003.2	-0.116318781258946	0.0015795252110052	0.235229305288616	1	101988203	Zeb2	Zeb2_Promoter	4	59218203	59218252	50	+	59218251	59218252	ATGGTTAATTAAATAATCACTCAAAAGCTTCCAACGTGACGCTTCTGTCG	Promoter (1-2kb)	3	59089082	59217173	128092	2	Zeb2-201	-1030	Zeb2-201;Zeb2-202	Zeb2;Zeb2	0;0	FALSE	TRUE	TRUE	FALSE	FALSE	FALSE	FALSE	FALSE	FALSE	Promoter	12	201	ENSMOCG00000016943	4	mapped to different genes	NA	NA	NA	NA	NA	NA
230	Blood_F	cg06308222	-0.111974466939887	0.0016053326495563	0.235229305288616	1	101981294	Mtss1	Mtss1_Exon	15	42834198	42834247	50	+	42834198	42834199	CGGCATGTTCCCGTCATCTCAGATCCCTAGCTGGAAGGTTTGTGTCTCTC	Exon (Mtss1-201/Mtss1, exon 12 of 15)	9	42702814	42840093	137280	1	Mtss1-201	131384	Mtss1-201;Mtss1-202	Mtss1;Mtss1	0;0	TRUE	FALSE	FALSE	FALSE	FALSE	TRUE	TRUE	FALSE	FALSE	Exon	3	4	ENSMOCG00000011955	15	mapped to different genes	NA	NA	NA	NA	NA	NA
231	Blood_F	cg22531224	-0.0083764514604046	0.00161284366412053	0.235229305288616	1	101979388	Utp11	Utp11_Intergenic_downstream	10	60145707	60145756	50	-	60145707	60145708	CGAGCCCCATAAATAACCCGTTAATGGGATTTCCAAACAAGCTGTCCTCA	Distal Intergenic	8	59928936	59945392	16457	1	Utp11-201	216820	NA	NA	NA	FALSE	TRUE	FALSE	FALSE	FALSE	FALSE	FALSE	FALSE	TRUE	Intergenic_downstream	85	86	ENSMOCG00000021894	10	mapped to different genes	NA	NA	NA	NA	NA	NA
232	Blood_F	cg27230947	-0.0448407819349501	0.00163557832305267	0.235229305288616	1	101983040	Rnf220	Rnf220_Intron	JH996499.1	679287	679336	50	-	679287	679288	CGTTTGCATAATTCCCAGAATACAGCTCCCTGAAGCTTTTGACCTGGGCC	Intron (Rnf220-201/Rnf220, intron 1 of 13)	155	639111	862763	223653	2	Rnf220-201	183427	Rnf220-201	Rnf220	0	TRUE	FALSE	FALSE	FALSE	FALSE	FALSE	TRUE	FALSE	FALSE	Intron	139	154	ENSMOCG00000001456	JH996499.1	conserved gene and region	NA	NA	NA	NA	NA	NA
233	Blood_F	cg15148708	-0.0123779572780809	0.00163939987180226	0.235229305288616	1	102001193	Adgrl4	Adgrl4_Intergenic_upstream	21	49055543	49055592	50	-	49055591	49055592	AAAATCAAGAGTTATAATTACATTCACATGTTGGCTAATTGGGCCCTTCG	Distal Intergenic	14	47998942	48084599	85658	2	Adgrl4-201	-970993	NA	NA	NA	FALSE	TRUE	FALSE	FALSE	FALSE	FALSE	FALSE	FALSE	TRUE	Intergenic_upstream	5	5	ENSMOCG00000022990	21	mapped to different genes	NA	NA	NA	NA	NA	NA
234	Blood_F	cg03678731	-0.0411627982127221	0.0016618152156386	0.235229305288616	1	101989404	Zfp462	Zfp462_Intron	LG5	48473153	48473202	50	+	48473201	48473202	CATTCTGTTGATTTCTTGCCCAAGATAATCCCTGCTAAGGAATTAATGCG	Intron (Zfp462-201/Zfp462, intron 10 of 11)	358	48400119	48477761	77643	1	Zfp462-201	73034	Zfp462-201	Zfp462	0	TRUE	FALSE	FALSE	FALSE	FALSE	FALSE	TRUE	FALSE	FALSE	Intron	5	27	ENSMOCG00000014957	LG5	mapped to different genes	NA	NA	NA	NA	NA	NA
235	Blood_F	cg05311959	-0.015228649301541	0.00166629702558747	0.235229305288616	1	101992676	Rbm14	Rbm14_Exon	8	39559927	39559976	50	+	39559975	39559976	AGGCCAGGCCCCTTCTTCTGACCCTTGGTGGAGAGTTCCACGTTGATGCG	Exon (Rbm14-205/Rbm14, exon 2 of 3)	7	39541210	39567515	26306	2	Rbm14-203	7539	Rbm14-203;Rbm14-204;Rbm14-205;Rbm14-206	Rbm14;Rbm14;Rbm14;Rbm14	0;0;0;0	TRUE	FALSE	FALSE	FALSE	FALSE	TRUE	TRUE	FALSE	FALSE	Exon	41	41	ENSMOCG00000002491	8	mapped to different genes	NA	NA	NA	NA	NA	NA
236	Blood_F	cg27183776	-0.0327860699686449	0.00167282591490363	0.235229305288616	1	101985997	Clybl	Clybl_Intron	17	34043021	34043070	50	-	34043069	34043070	GAGCTGCCGCCACGGAGCTTGGTCCCAAACTATACTGTACTTCACACTCG	Intron (Clybl-201/Clybl, intron 2 of 7)	11	33859100	34075961	216862	1	Clybl-201	183921	Clybl-201;Clybl-202	Clybl;Clybl	0;0	TRUE	FALSE	FALSE	FALSE	FALSE	FALSE	TRUE	FALSE	FALSE	Intron	14	14	ENSMOCG00000019786	17	mapped to different genes	17	34043013	34043110	98	*	98
237	Blood_F	cg21931649	-0.0370724851981196	0.00167360474599014	0.235229305288616	1	101984210	Armc1	Armc1_Intergenic_downstream	LG5	18651091	18651140	50	-	18651091	18651092	CGTATGTTGCTTTCCAAATCAAATGATACAAGAAGTGTGACAGAGTGGAG	Distal Intergenic	358	18316894	18345522	28629	1	Armc1-201	334246	NA	NA	NA	FALSE	TRUE	FALSE	FALSE	FALSE	FALSE	FALSE	FALSE	TRUE	Intergenic_downstream	23	23	ENSMOCG00000010269	LG5	mapped to different genes	NA	NA	NA	NA	NA	NA
238	Blood_F	cg01476234	-0.0292641882470257	0.00168368601208954	0.235229305288616	1	102001838	Adamts16	Adamts16_Exon	19	49828089	49828138	50	-	49828137	49828138	AGGGCTCATTCTTCCAGGAACATATATCCAGACCAGTCAGTAAGATGGCG	Exon (Adamts16-201/Adamts16, exon 7 of 23)	13	49769912	49865561	95650	2	Adamts16-201	37423	Adamts16-201	Adamts16	0	TRUE	FALSE	FALSE	FALSE	FALSE	TRUE	FALSE	FALSE	FALSE	Exon	3	8	ENSMOCG00000006653	19	conserved gene and region	NA	NA	NA	NA	NA	NA
239	Blood_F	cg20150985	-0.0719334667883556	0.00169060882618645	0.235229305288616	1	NA	Tnrc6b	Tnrc6b_Intron	15	13021578	13021627	50	+	13021626	13021627	CAGCGAAGTTTTGGGGGTTGAGCCCTGTGCCGATTGCTCCAAGGCTGACG	Intron (Tnrc6b-201/Tnrc6b, intron 11 of 23)	9	12990599	13153221	162623	2	Tnrc6b-201	131594	Tnrc6b-201;Tnrc6b-202	Tnrc6b;Tnrc6b	0;0	TRUE	FALSE	FALSE	FALSE	FALSE	FALSE	TRUE	FALSE	FALSE	Intron	3	21	ENSMOCG00000020334	15	conserved gene but different region	NA	NA	NA	NA	NA	NA
240	Blood_F	cg18577843	-0.0157147555925971	0.00169374529822218	0.235229305288616	1	101993589	Zfp536	Zfp536_Intergenic_upstream	JH996462.1	538201	538250	50	-	538249	538250	CATTTTACCATAATTGTTTCATATAGCTTATATGTCTTCATTTACAGCCG	Distal Intergenic	118	713018	803090	90073	1	Zfp536-201	-174817	NA	NA	NA	FALSE	TRUE	FALSE	FALSE	FALSE	FALSE	FALSE	FALSE	TRUE	Intergenic_upstream	58	103	ENSMOCG00000011684	JH996462.1	conserved gene but different region	NA	NA	NA	NA	NA	NA
241	Blood_F	cg20485144	-0.165657967835615	0.00169917040281487	0.235229305288616	1	101985245	Id3	Id3_Promoter	10	48687055	48687104	50	+	48687103	48687104	GGGAAACTTGTAAGGAATTAGTGCCGCCTTGTTCCCCAATTTGCTGTTCG	Promoter (<=1kb)	8	48685044	48686599	1556	2	Id3-201	-456	Id3-201	Id3	-456	FALSE	TRUE	TRUE	FALSE	FALSE	FALSE	FALSE	FALSE	FALSE	Promoter	9	11	ENSMOCG00000019889	10	conserved gene and region	NA	NA	NA	NA	NA	NA
242	Blood_F	cg16882893	-0.00716633317532295	0.001712445380594	0.235229305288616	1	102002067	Rbm5	Rbm5_Intron	5	80630012	80630061	50	-	80630012	80630013	CGGAAAAATCAGTGCTCTGGAATTAAATGGACAACATACGGGGAGGACCA	Intron (Rbm5-201/Rbm5, intron 6 of 24)	4	80608516	80642671	34156	2	Rbm5-201	12610	Rbm5-201;Rbm5-202	Rbm5;Rbm5	0;0	TRUE	FALSE	FALSE	FALSE	FALSE	FALSE	TRUE	FALSE	FALSE	Intron	4	10	ENSMOCG00000017479	5	conserved gene but different region	NA	NA	NA	NA	NA	NA
243	Blood_F	cg05730868	-0.0229394953437077	0.00172386674464009	0.235229305288616	1	102000039	Mast2	Mast2_Exon	JH996540.1	651230	651279	50	+	651230	651231	CGAATGGCCCGCAGGGTGAAGCCATACTTCTTGCCAGCTCGGTGGATGAT	Exon (Mast2-202/Mast2, exon 24 of 28)	196	647950	757293	109344	2	Mast2-201	106014	Mast2-201;Mast2-202	Mast2;Mast2	0;0	TRUE	FALSE	FALSE	FALSE	FALSE	TRUE	FALSE	FALSE	FALSE	Exon	2	2	ENSMOCG00000010239	JH996540.1	conserved gene and region	NA	NA	NA	NA	NA	NA
244	Blood_F	cg08277008	-0.0186431808703371	0.00173003521419678	0.235229305288616	1	101998073	Etv6	Etv6_Intron	JH996429.1	268525	268574	50	+	268525	268526	CGATGCAGGCAGACGTTAATTCCTAGCTCCATGCTTCCTGATAAGGAAGC	Intron (Etv6-201/Etv6, intron 2 of 7)	85	261126	399189	138064	1	Etv6-201	7399	Etv6-201	Etv6	0	TRUE	FALSE	FALSE	FALSE	FALSE	FALSE	TRUE	FALSE	FALSE	Intron	2	7	ENSMOCG00000000067	JH996429.1	conserved gene and region	NA	NA	NA	NA	NA	NA
245	Blood_F	cg02243284	-0.0200711877807487	0.00173462670118978	0.235229305288616	1	NA	Exoc7	Exoc7_Exon	7	79312671	79312720	50	+	79312671	79312672	CGGGGGTCTAAAGGAATATTGTATGTGTCCCCAAGAACTACGGAGTGAAA	Exon (Exoc7-201/Exoc7, exon 10 of 17)	6	79309576	79325149	15574	2	Exoc7-201	12429	Exoc7-201;Exoc7-202	Exoc7;Exoc7	0;0	TRUE	FALSE	FALSE	FALSE	FALSE	TRUE	TRUE	FALSE	FALSE	Exon	3	3	ENSMOCG00000014303	7	conserved gene and region	NA	NA	NA	NA	NA	NA
246	Blood_F	cg21237997	-0.111128511900542	0.00173888481972252	0.235229305288616	1	101986287	Zfp521	Zfp521_Intron	18	7608245	7608294	50	-	7608293	7608294	ACTGAAAATTGCAAACCATTAATCCCAGTTATGAACAGTTGTTTTACACG	Intron (Zfp521-201/Zfp521, intron 7 of 7)	12	7603253	7892231	288979	2	Zfp521-201	283937	Zfp521-201	Zfp521	0	TRUE	FALSE	FALSE	FALSE	FALSE	FALSE	TRUE	FALSE	FALSE	Intron	65	88	ENSMOCG00000021972	18	conserved gene and region	NA	NA	NA	NA	NA	NA
247	Blood_F	cg15597031	-0.0349704715986375	0.00176293657157803	0.235229305288616	1	102002749	Crtac1	Crtac1_Intron	8	69888142	69888191	50	+	69888190	69888191	TCAACATCATTACCAAAACACATCAGAAAATTGGATGAAAGCGCAACACG	Intron (Crtac1-201/Crtac1, intron 2 of 14)	7	69790046	69931400	141355	2	Crtac1-201	43209	Crtac1-201	Crtac1	0	TRUE	FALSE	FALSE	FALSE	FALSE	FALSE	TRUE	FALSE	FALSE	Intron	7	15	ENSMOCG00000021947	8	conserved gene and region	NA	NA	NA	NA	NA	NA
248	Blood_F	cg18483752	-0.0529528888432009	0.00176657631576797	0.235229305288616	1	101980538	Arhgap6	Arhgap6_Intron	X	40773204	40773253	50	+	40773252	40773253	TATTTTGAGAATAAGCAAATCAAATTACCCAAGACTTTTGCAAACTCACG	Intron (Arhgap6-201/Arhgap6, intron 1 of 12)	18	40377938	40884240	506303	2	Arhgap6-201	110987	Arhgap6-201	Arhgap6	0	TRUE	FALSE	FALSE	FALSE	FALSE	FALSE	TRUE	FALSE	FALSE	Intron	1	1	ENSMOCG00000012668	X	conserved gene and region	NA	NA	NA	NA	NA	NA
249	Blood_F	cg03279079	-0.0552330683901646	0.00177500337700937	0.235229305288616	1	NA	Foxp2	Foxp2_Intron	LG10	10369581	10369630	50	+	10369629	10369630	ATAAAGAATGACAATACACCTTATTTCATTACAATACCCTGCTAATGACG	Intron (Foxp2-202/Foxp2, intron 15 of 15)	353	10134623	10372174	237552	1	Foxp2-202	234958	Foxp2-202	Foxp2	0	TRUE	FALSE	FALSE	FALSE	FALSE	FALSE	TRUE	FALSE	FALSE	Intron	37	63	ENSMOCG00000018674	LG10	conserved gene and region	NA	NA	NA	NA	NA	NA
250	Blood_F	cg18441511	-0.0977174722453766	0.00177762573681431	0.235229305288616	1	102001246	Satb1	Satb1_Intron	JH996470.1	1195536	1195585	50	-	1195584	1195585	GGTGTGACCTTGTGCGTGCCTGCGTGTGTAAATAAAATTAATTACAAGCG	Intron (Satb1-201/Satb1, intron 9 of 10)	126	1174952	1245233	70282	2	Satb1-201	49648	Satb1-201	Satb1	0	TRUE	FALSE	FALSE	FALSE	FALSE	FALSE	TRUE	FALSE	FALSE	Intron	26	57	ENSMOCG00000019384	JH996470.1	conserved gene and region	NA	NA	NA	NA	NA	NA
251	Blood_F	cg04492620	-0.00703599897329375	0.00178361602423748	0.235229305288616	1	101995158	Arrdc3	Arrdc3_Exon	19	18495799	18495848	50	-	18495847	18495848	GCATAGAAGGCCTGTGTTTGGTAAATGGCTGCCTTTGGCACCACCATTCG	Exon (Arrdc3-201/Arrdc3, exon 5 of 8)	13	18490359	18502863	12505	2	Arrdc3-201	7015	Arrdc3-201	Arrdc3	0	TRUE	FALSE	FALSE	FALSE	FALSE	TRUE	FALSE	FALSE	FALSE	Exon	3	27	ENSMOCG00000006099	19	conserved gene and region	NA	NA	NA	NA	NA	NA
252	Blood_F	cg16158544	-0.0311111787287162	0.00179292987970866	0.235229305288616	1	101998012	Pbx1	Pbx1_Exon	JH996505.1	499522	499571	50	-	499570	499571	CTGGCTGCGAGTCCATCACTGTATCCTCCTGTCTGGCTGATAACATGGCG	Exon (Pbx1-201/Pbx1, exon 8 of 9)	161	475079	753606	278528	2	Pbx1-201	254035	Pbx1-201;Pbx1-202;Pbx1-203	Pbx1;Pbx1;Pbx1	0;0;0	TRUE	FALSE	FALSE	FALSE	FALSE	TRUE	FALSE	FALSE	FALSE	Exon	11	88	ENSMOCG00000007625	JH996505.1	conserved gene and region	NA	NA	NA	NA	NA	NA
253	Blood_F	cg04951214	-0.0207123773640328	0.00181400080239133	0.235229305288616	1	101978874	Kcnma1	Kcnma1_Exon	JH996451.1	4853909	4853958	50	-	4853909	4853910	CGATCTGTAATGTGAAATCTTTGTAGAAATTCTGGCAGGATTCTATTGGG	Exon (Kcnma1-201/Kcnma1, exon 3 of 31)	107	4557433	5091394	533962	2	Kcnma1-201	237436	Kcnma1-201;Kcnma1-202;Kcnma1-203;Kcnma1-204;Kcnma1-205;Kcnma1-206	Kcnma1;Kcnma1;Kcnma1;Kcnma1;Kcnma1;Kcnma1	0;0;0;0;0;0	TRUE	FALSE	FALSE	FALSE	FALSE	TRUE	FALSE	FALSE	FALSE	Exon	29	52	ENSMOCG00000014756	JH996451.1	conserved gene but different region	NA	NA	NA	NA	NA	NA
254	Blood_F	cg12483296	-0.0180973978825217	0.00181694291504824	0.235229305288616	1	102000641	Tmem182	Tmem182_Intergenic_downstream	LG2	26555342	26555391	50	-	26555342	26555343	CGAAGCTAGTGAGATGTTAAATTCTAATTAGAAGTGTTAATTAAAAAAAA	Distal Intergenic	355	25837289	25876752	39464	1	Tmem182-201	718102	NA	NA	NA	FALSE	TRUE	FALSE	FALSE	FALSE	FALSE	FALSE	FALSE	TRUE	Intergenic_downstream	26	26	ENSMOCG00000013151	LG2	mapped to different genes	NA	NA	NA	NA	NA	NA
255	Blood_F	cg04419051	-0.0179082394662286	0.00182214543605629	0.235229305288616	1	101990674	Nck1	Nck1_Intergenic_downstream	JH996454.1	4086768	4086817	50	+	4086816	4086817	AGTAAGTAAGTACCCATTCCATTTGATCTTTAATGAAAACTAATGGCCCG	Distal Intergenic	110	3853603	3866999	13397	1	Nck1-202	233165	NA	NA	NA	FALSE	TRUE	FALSE	FALSE	FALSE	FALSE	FALSE	FALSE	TRUE	Intergenic_downstream	26	27	ENSMOCG00000000054	JH996454.1	mapped to different genes	NA	NA	NA	NA	NA	NA
256	Blood_F	cg17289116	-0.0240402333369788	0.00182225574135461	0.235229305288616	1	101993976	Cacna1d	Cacna1d_Exon	6	66436778	66436827	50	-	66436826	66436827	TGCATGTCCAAAGGCCTTCAATTCCACCTGCAAGTGATACTGAGAAACCG	Exon (Cacna1d-201/Cacna1d, exon 41 of 47)	5	66009577	66445490	435914	1	Cacna1d-201	427201	Cacna1d-201;Cacna1d-202	Cacna1d;Cacna1d	0;0	TRUE	FALSE	FALSE	FALSE	FALSE	TRUE	FALSE	FALSE	FALSE	Exon	18	23	ENSMOCG00000015213	6	conserved gene and region	NA	NA	NA	NA	NA	NA
257	Blood_F	cg03504115	-0.0661453447597947	0.0018250404868024	0.235229305288616	1	101986402	Stox2	Stox2_Exon	LG7_11	20524924	20524973	50	-	20524972	20524973	GGGAAACGCTTGTGCAGGCGGTAGTCCTTCTCGCTGCGGGACCTCATGCG	Exon (Stox2-202/Stox2, exon 1 of 4)	359	20420606	20526376	105771	2	Stox2-201	1403	Stox2-201;Stox2-202;Stox2-203	Stox2;Stox2;Stox2	0;0;0	TRUE	FALSE	FALSE	FALSE	FALSE	TRUE	TRUE	FALSE	FALSE	Exon	2	2	ENSMOCG00000006233	LG7_11	conserved gene and region	LG7_11	20524897	20525264	368	*	368
258	Blood_F	cg08305550	-0.0486539760217898	0.00182903832300852	0.235229305288616	1	101999598	Parva	Parva_Exon	8	4157591	4157640	50	+	4157639	4157640	AGAGGAAATAACTGGTAACACAGAGTATGTCAACACCATTGTTGCCAGCG	Exon (Parva-201/Parva, exon 7 of 13)	7	4019791	4171138	151348	1	Parva-201	137800	Parva-201;Parva-202	Parva;Parva	0;0	TRUE	FALSE	FALSE	FALSE	FALSE	TRUE	TRUE	FALSE	FALSE	Exon	3	7	ENSMOCG00000014591	8	conserved gene but different region	NA	NA	NA	NA	NA	NA
259	Blood_F	cg08837890	-0.0243212263920123	0.00185969767759657	0.237086767641205	1	101994248	Bcl11a	Bcl11a_Intergenic_downstream	JH996452.1	4683467	4683516	50	+	4683467	4683468	CGGGTGGTAGTGCAGTAATAAAGCAGTTATTGACCAGATCTTATTGATTG	Distal Intergenic	108	4996457	5091773	95317	2	Bcl11a-201	408257	NA	NA	NA	FALSE	TRUE	FALSE	FALSE	FALSE	FALSE	FALSE	FALSE	TRUE	Intergenic_downstream	76	186	ENSMOCG00000017682	JH996452.1	mapped to different genes	NA	NA	NA	NA	NA	NA
260	Blood_F	cg10822431	-0.0142448293135885	0.00190287974764628	0.239332670485484	1	101991700	Mapkap1	Mapkap1_Intron	4	42370288	42370337	50	+	42370336	42370337	GCCTCAACCAAATCACCATCATTCAGCCCCAGCCTAATGGCAAAAAATCG	Intron (Mapkap1-201/Mapkap1, intron 6 of 10)	3	42302511	42502043	199533	2	Mapkap1-201	131706	Mapkap1-201	Mapkap1	0	TRUE	FALSE	FALSE	FALSE	FALSE	FALSE	TRUE	FALSE	FALSE	Intron	48	57	ENSMOCG00000007657	4	conserved gene and region	NA	NA	NA	NA	NA	NA
261	Blood_F	cg27293068	-0.0506771315611141	0.00190606622473746	0.239332670485484	1	101985128	Msi2	Msi2_Intron	7	64943693	64943742	50	+	64943741	64943742	TTAAGGTAACAGTAAACAAGATCCTCGTTTCCATGTCAATAAACCAACCG	Intron (Msi2-201/Msi2, intron 4 of 12)	6	64583338	64946946	363609	2	Msi2-201	3204	Msi2-201	Msi2	0	TRUE	FALSE	FALSE	FALSE	FALSE	FALSE	TRUE	FALSE	FALSE	Intron	23	33	ENSMOCG00000005820	7	conserved gene but different region	NA	NA	NA	NA	NA	NA
262	Blood_F	cg09942248	-0.0298822624166049	0.00190926851724475	0.239332670485484	1	101981506	Neurod1	Neurod1_Promoter	4	88435918	88435967	50	-	88435966	88435967	CCTTTGTGGCCAGAAGAAAGTGGCCCATCTGTCGCCAGTTAGAGACTCCG	Promoter (<=1kb)	3	88431412	88435706	4295	2	Neurod1-201	-261	Neurod1-201	Neurod1	0	FALSE	TRUE	TRUE	FALSE	FALSE	FALSE	FALSE	FALSE	FALSE	Promoter	13	14	ENSMOCG00000001404	4	conserved gene and region	NA	NA	NA	NA	NA	NA
263	Blood_F	cg04245317	-0.0587776275366575	0.00191054124016595	0.239332670485484	1	101981757	Glcci1	Glcci1_Exon	LG10	4908707	4908756	50	-	4908755	4908756	CCAAACAACAGCTACATGTTCAAACGGGAGCCCCCAGAGGGATGTGAGCG	Exon (Glcci1-201/Glcci1, exon 7 of 8)	353	4844928	4911515	66588	1	Glcci1-201	63779	Glcci1-201	Glcci1	0	TRUE	FALSE	FALSE	FALSE	FALSE	TRUE	FALSE	FALSE	FALSE	Exon	4	6	ENSMOCG00000011098	LG10	conserved gene and region	NA	NA	NA	NA	NA	NA
264	Blood_F	cg02456288	-0.0255842526254542	0.00193383466202189	0.241006740479066	1	101994137	Foxa1	Foxa1_Intergenic_downstream	1	56109901	56109950	50	+	56109949	56109950	ATGGGGATTGAATTCATTATCTCCAATAACACAATTGTGCTTGGCCAACG	Distal Intergenic	1	56099259	56104459	5201	1	Foxa1-201	10642	NA	NA	NA	FALSE	TRUE	FALSE	FALSE	FALSE	FALSE	FALSE	FALSE	TRUE	Intergenic_downstream	7	9	ENSMOCG00000012361	1	conserved gene and region	1	56109949	56110214	266	*	266
265	Blood_F	cg17414768	-0.0809747736620672	0.00195508149890649	0.241006740479066	1	NA	Zbtb16	Zbtb16_Intron	5	42918413	42918462	50	-	42918461	42918462	CTCTCTGGAATGCTGGCAGAACATCCAGACCTGCCGGCAGGCCAGTGACG	Intron (Zbtb16-201/Zbtb16, intron 2 of 5)	4	42834091	43017640	183550	2	Zbtb16-201	99178	Zbtb16-201	Zbtb16	0	TRUE	FALSE	FALSE	FALSE	FALSE	FALSE	TRUE	FALSE	FALSE	Intron	30	34	ENSMOCG00000001402	5	conserved gene and region	NA	NA	NA	NA	NA	NA
266	Blood_F	cg08459815	-0.0238418856809923	0.00195736419797659	0.241006740479066	1	101988851	Rergl	Rergl_Intergenic_downstream	JH996429.1	5527348	5527397	50	-	5527348	5527349	CGAACATGGGGCTGCATAATTATGGTGATGTACGAGAATAGTTGGTTTGT	Distal Intergenic	85	5899628	5908234	8607	2	Rergl-201	380886	NA	NA	NA	FALSE	TRUE	FALSE	FALSE	FALSE	FALSE	FALSE	FALSE	TRUE	Intergenic_downstream	7	7	ENSMOCG00000018845	JH996429.1	mapped to different genes	NA	NA	NA	NA	NA	NA
267	Blood_F	cg15279950	-0.0196542871120585	0.00198311413828967	0.242267083142784	1	101983735	Vstm2l	Vstm2l_Promoter	LG8	20333464	20333513	50	+	20333464	20333465	CGGAGGGATCTGCCGCTTGATTTATCATCAAAGTTTTGCCCAGGCTGGGA	Promoter (<=1kb)	360	20303357	20333397	30041	2	Vstm2l-201	-67	Vstm2l-201	Vstm2l	0	FALSE	TRUE	TRUE	FALSE	FALSE	FALSE	FALSE	FALSE	FALSE	Promoter	3	6	ENSMOCG00000002148	LG8	conserved gene and region	LG8	20332963	20333475	513	*	513
268	Blood_F	cg06358839	-0.0367751492539817	0.00198441731298407	0.242267083142784	1	101982983	Nr2f2	Nr2f2_Intergenic_downstream	22	22962567	22962616	50	+	22962615	22962616	TTTGTTCCTTTTAAATAAAGGGCTTTTAAATGGACTTATTGCTCCCAGCG	Distal Intergenic	15	22948826	22955786	6961	1	Nr2f2-202	13741	NA	NA	NA	FALSE	TRUE	FALSE	FALSE	FALSE	FALSE	FALSE	FALSE	TRUE	Intergenic_downstream	59	122	ENSMOCG00000017767	22	mapped to different genes	NA	NA	NA	NA	NA	NA
269	Blood_F	cg18922837	-0.0155275021966827	0.00199534943842545	0.242320737995316	1	101986287	Zfp521	Zfp521_Intron	18	7724656	7724705	50	+	7724656	7724657	CGTACCATCTACAGGGTCTCCTGAGACTAGTAACAGGGGGATATGTGTCA	Intron (Zfp521-201/Zfp521, intron 5 of 7)	12	7603253	7892231	288979	2	Zfp521-201	167526	Zfp521-201;Zfp521-202	Zfp521;Zfp521	0;0	TRUE	FALSE	FALSE	FALSE	FALSE	FALSE	TRUE	FALSE	FALSE	Intron	65	88	ENSMOCG00000021972	18	conserved gene and region	NA	NA	NA	NA	NA	NA
270	Blood_F	cg09126410	-0.0174123857726666	0.00200167762192438	0.242320737995316	1	101984910	Psmd14	Psmd14_Intron	4	73127596	73127645	50	-	73127596	73127597	CGTGCATGATGGGATAGCCATCTGGGGGTCTTTGTTGATAAACTGTTAAA	Intron (Psmd14-201/Psmd14, intron 10 of 11)	3	73046151	73133259	87109	1	Psmd14-201	81445	Psmd14-201	Psmd14	0	TRUE	FALSE	FALSE	FALSE	FALSE	FALSE	TRUE	FALSE	FALSE	Intron	7	31	ENSMOCG00000003211	4	conserved gene and region	NA	NA	NA	NA	NA	NA
271	Blood_F	cg21219688	-0.0269810927137515	0.00205885287828408	0.247626952763468	1	101981390	Sptbn1	Sptbn1_Exon	LG1	6095619	6095668	50	-	6095619	6095620	CGTCTGCTATTAAAGTTTTTGTAGTTTTGGTAGGTTTGAGAGCGGTAACT	Exon (Sptbn1-202/Sptbn1, exon 31 of 31)	352	6087064	6207848	120785	2	Sptbn1-201	112180	Sptbn1-201;Sptbn1-202	Sptbn1;Sptbn1	0;0	TRUE	FALSE	FALSE	FALSE	FALSE	TRUE	TRUE	FALSE	FALSE	Exon	4	5	ENSMOCG00000008651	LG1	conserved gene and region	NA	NA	NA	NA	NA	NA
272	Blood_F	cg04954408	-0.00688828201412459	0.00206650594459215	0.247626952763468	1	101986287	Zfp521	Zfp521_Intron	18	7724633	7724682	50	-	7724633	7724634	CGAAGTAATGGCAGCTTGAAAATCGTACCATCTACAGGGTCTCCTGAGAC	Intron (Zfp521-201/Zfp521, intron 5 of 7)	12	7603253	7892231	288979	2	Zfp521-201	167549	Zfp521-201;Zfp521-202	Zfp521;Zfp521	0;0	TRUE	FALSE	FALSE	FALSE	FALSE	FALSE	TRUE	FALSE	FALSE	Intron	65	88	ENSMOCG00000021972	18	conserved gene and region	NA	NA	NA	NA	NA	NA
273	Blood_F	cg19175169	-0.0233815788142576	0.00207129305900304	0.247626952763468	1	NA	Foxp2	Foxp2_Intron	LG10	10131204	10131253	50	+	10131252	10131253	GAAACATGTCAAACACATGGCTAATGCCTCATGCTTCACTCATTCTTGCG	Intron (Foxp2-201/Foxp2, intron 1 of 2)	353	10123121	10217619	94499	1	Foxp2-201	8083	Foxp2-201;Foxp2-202;Foxp2-203	Foxp2;Foxp2;Foxp2	0;0;0	TRUE	FALSE	FALSE	FALSE	FALSE	FALSE	TRUE	FALSE	FALSE	Intron	37	63	ENSMOCG00000018674	LG10	conserved gene and region	NA	NA	NA	NA	NA	NA
274	Blood_F	cg05223134	-0.0691151497332233	0.00208716641546435	0.248493548604789	1	101983571	Dgkb	Dgkb_Intron	1	77122785	77122834	50	-	77122833	77122834	ATAACCACCTAAATTGTCATAATTGCTAGAAAGTGCTGAAAAAGCATACG	Intron (Dgkb-201/Dgkb, intron 21 of 23)	1	77056833	77562144	505312	2	Dgkb-201	439310	Dgkb-201	Dgkb	0	TRUE	FALSE	FALSE	FALSE	FALSE	FALSE	TRUE	FALSE	FALSE	Intron	5	5	ENSMOCG00000005546	1	conserved gene and region	NA	NA	NA	NA	NA	NA
275	Blood_F	cg05977669	-0.0499305167631106	0.00210915138608037	0.248570216965984	1	101997893	Hoxa11	Hoxa11_Exon	JH996441.1	6110913	6110962	50	+	6110913	6110914	CGGTGAGAACACCGAGTGACGATCTGTTGCTTCCCCTGAGGTGGCTACAA	Promoter (<=1kb)	97	6111151	6114803	3653	1	Hoxa11-201	-189	Hoxa11-201	Hoxa11	0	TRUE	FALSE	TRUE	FALSE	FALSE	TRUE	FALSE	FALSE	FALSE	Exon	11	19	ENSMOCG00000004073	JH996441.1	mapped to different genes	JH996441.1	6110842	6110933	92	*	92
276	Blood_F	cg02063736	-0.0406669909715539	0.00211138918246276	0.248570216965984	1	101993175	Rbm39	Rbm39_Intron	LG8	22011300	22011349	50	+	22011348	22011349	CAGTCCCAACCCTCCAACGGAAATGGGCGAAGATCTCAGGAATGGCATCG	Intron (Rbm39-203/Rbm39, intron 1 of 2)	360	22009967	22042944	32978	1	Rbm39-201	1333	Rbm39-201;Rbm39-202;Rbm39-203	Rbm39;Rbm39;Rbm39	0;0;0	TRUE	FALSE	FALSE	FALSE	FALSE	FALSE	TRUE	FALSE	FALSE	Intron	6	14	ENSMOCG00000017326	LG8	conserved gene but different region	NA	NA	NA	NA	NA	NA
277	Blood_F	cg26480565	-0.0298195854369313	0.0021489885249928	0.249724814162726	1	101994698	Adgrb3	Adgrb3_Exon	LG2	13353253	13353302	50	-	13353301	13353302	GCTGCAGTGTGTCCCGTAAGGTGATACACAAGTTCTGGTTCGCACCTGCG	Exon (Adgrb3-202/Adgrb3, exon 3 of 29)	355	12912138	13610246	698109	2	Adgrb3-202	256944	Adgrb3-202;Adgrb3-201	Adgrb3;Adgrb3	0;0	TRUE	FALSE	FALSE	FALSE	FALSE	TRUE	FALSE	FALSE	FALSE	Exon	19	21	ENSMOCG00000012455	LG2	conserved gene and region	NA	NA	NA	NA	NA	NA
278	Blood_F	cg07438372	-0.0364050895193913	0.00216273825572295	0.249724814162726	1	101994870	Lysmd3	Lysmd3_Exon	19	17951510	17951559	50	+	17951510	17951511	CGCTTCCAGATTGTCCTTTTTGACCCAAAAGGTGGTGCCAGAATTGATAA	Exon (NA, exon 78 of 3)	13	17697425	17705335	7911	2	Lysmd3-201	-246175	NA	NA	NA	TRUE	FALSE	FALSE	FALSE	FALSE	TRUE	FALSE	FALSE	FALSE	Exon	5	5	ENSMOCG00000020333	19	mapped to different genes	NA	NA	NA	NA	NA	NA
279	Blood_F	cg12174936	-0.0978115901389304	0.00216530556941695	0.249724814162726	1	101986372	A3galt2	A3galt2_Exon	10	55872637	55872686	50	-	55872637	55872638	CGATAACATGCGTCAGGATTTGGGGTTTCACAATGGCCTGTGGTGGTTTA	Exon (NA, exon 10 of 3)	8	55843257	55856148	12892	2	A3galt2-201	-16538	NA	NA	NA	TRUE	FALSE	FALSE	FALSE	FALSE	TRUE	FALSE	FALSE	FALSE	Exon	8	15	ENSMOCG00000015855	10	mapped to different genes	NA	NA	NA	NA	NA	NA
280	Blood_F	cg03153971	-0.0171936394185873	0.00216750117637523	0.249724814162726	1	101987617	Frs2	Frs2_Exon	24	9781471	9781520	50	+	9781471	9781472	CGTGCAGAAGAATTATTTAACATGTTGCAAGAGATTATGCAAAATAATAG	Exon (Frs2-201/Frs2, exon 5 of 7)	16	9754028	9789726	35699	1	Frs2-201	27443	Frs2-201	Frs2	0	TRUE	FALSE	FALSE	FALSE	FALSE	TRUE	FALSE	FALSE	FALSE	Exon	3	3	ENSMOCG00000012695	24	conserved gene and region	NA	NA	NA	NA	NA	NA
281	Blood_F	cg00447136	-0.0370393586810659	0.00217561581757883	0.249724814162726	1	101989662	Lmo1	Lmo1_Intron	8	429660	429709	50	-	429708	429709	AAAAGCAATCCAAATCATGAATCATATGGGAAACTTTTAGCAAGACACCG	Intron (Lmo1-201/Lmo1, intron 1 of 3)	7	401957	434137	32181	2	Lmo1-201	4428	Lmo1-201;Lmo1-202	Lmo1;Lmo1	0;0	TRUE	FALSE	FALSE	FALSE	FALSE	FALSE	TRUE	FALSE	FALSE	Intron	13	65	ENSMOCG00000013683	8	conserved gene and region	NA	NA	NA	NA	NA	NA
282	Blood_F	cg04467805	-0.0168050466102267	0.00218418204807049	0.249724814162726	1	101981243	Lhx6	Lhx6_Intron	4	40359862	40359911	50	-	40359910	40359911	CTCAGAGGCTTGGATTGCAAGGGAACTAAGCGATTACTTCAAGAGCCACG	Intron (Lhx6-201/Lhx6, intron 1 of 8)	3	40358842	40381231	22390	1	Lhx6-201	1020	Lhx6-201;Lhx6-202	Lhx6;Lhx6	0;0	TRUE	FALSE	FALSE	FALSE	FALSE	FALSE	TRUE	FALSE	FALSE	Intron	3	9	ENSMOCG00000003881	4	conserved gene and region	NA	NA	NA	NA	NA	NA
283	Blood_F	cg07258946	-0.0732381917682856	0.00224799347975258	0.254217587683346	1	101986724	Nav1	Nav1_Exon	6	26015698	26015747	50	-	26015698	26015699	CGGCCGTCTCTGCCAGGTGTCGCAGGCGGGATGTCATATTCACCAGGCTC	Exon (Nav1-201/Nav1, exon 15 of 30)	5	25994644	26165860	171217	2	Nav1-201	150113	Nav1-201;Nav1-202;Nav1-203	Nav1;Nav1;Nav1	0;0;0	TRUE	FALSE	FALSE	FALSE	FALSE	TRUE	FALSE	FALSE	FALSE	Exon	11	12	ENSMOCG00000020147	6	mapped to different genes	NA	NA	NA	NA	NA	NA
284	Blood_F	cg18010822	-0.0263236334823361	0.00224994741285761	0.254217587683346	1	101980670	Pou4f2	Pou4f2_Exon	4	1174145	1174194	50	-	1174193	1174194	GGGCTGTCAAAATGTGCCTTTAAGCGGTGATTATGCAGAAATACGCACCG	Promoter (<=1kb)	3	1171142	1174714	3573	2	Pou4f2-201	520	Pou4f2-201	Pou4f2	0	TRUE	FALSE	TRUE	FALSE	FALSE	TRUE	TRUE	FALSE	FALSE	Exon	7	23	ENSMOCG00000014811	4	conserved gene and region	4	1174169	1174434	266	*	266
285	Blood_F	cg17873303	-0.0326168839235007	0.00228439743993846	0.25511337830234	1	101991571	Prkg2	Prkg2_Exon	LG1	49270107	49270156	50	+	49270155	49270156	AAGCAGGCCTCCAGAAGCATGTATACATACTTATTGTCCTTGAAAGTACG	Exon (Prkg2-201/Prkg2, exon 13 of 19)	352	49233451	49332168	98718	2	Prkg2-201	62012	Prkg2-201	Prkg2	0	TRUE	FALSE	FALSE	FALSE	FALSE	TRUE	FALSE	FALSE	FALSE	Exon	1	1	ENSMOCG00000018972	LG1	conserved gene and region	NA	NA	NA	NA	NA	NA
286	Blood_F	cg08757011	-0.0291837552601462	0.00228643468658534	0.25511337830234	1	102002379	Irx1	Irx1_Intergenic_upstream	19	50844306	50844355	50	+	50844306	50844307	CGAGGAAATCATGTTGGTCTGATTGCAATTTTGTTTTCCAATTGAAAGTA	Distal Intergenic	13	50725465	50730467	5003	2	Irx1-201	-113839	NA	NA	NA	FALSE	TRUE	FALSE	FALSE	FALSE	FALSE	FALSE	FALSE	TRUE	Intergenic_upstream	4	12	ENSMOCG00000001127	19	mapped to different genes	NA	NA	NA	NA	NA	NA
287	Blood_F	cg03401071	-0.0210640281191558	0.00231273722176984	0.25511337830234	1	102002268	Hs3st3a1	Hs3st3a1_Intron	7	34228488	34228537	50	+	34228536	34228537	GATATATCTCCCTTGACATTTAATTATACTTACTCCAAACACATTAAGCG	Intron (Hs3st3a1-201/Hs3st3a1, intron 1 of 1)	6	34195976	34293073	97098	2	Hs3st3a1-201	64536	Hs3st3a1-201	Hs3st3a1	0	TRUE	FALSE	FALSE	FALSE	FALSE	FALSE	TRUE	FALSE	FALSE	Intron	1	2	ENSMOCG00000013823	7	conserved gene and region	NA	NA	NA	NA	NA	NA
288	Blood_F	cg19959922	-0.0187015015115427	0.0023198056858876	0.25511337830234	1	102000393	Ebf1	Ebf1_Intron	JH996460.1	1328797	1328846	50	-	1328797	1328798	CGATGACGGCAGAAACCTAAAAAATCAATAGGCCCTGTCAGTCAGGGGCC	Intron (Ebf1-201/Ebf1, intron 6 of 15)	116	1063749	1461107	397359	2	Ebf1-201	132261	Ebf1-201	Ebf1	0	TRUE	FALSE	FALSE	FALSE	FALSE	FALSE	TRUE	FALSE	FALSE	Intron	62	80	ENSMOCG00000003946	JH996460.1	conserved gene and region	JH996460.1	1328729	1328804	76	*	76
289	Blood_F	cg02714730	-0.0323404832312199	0.00233358620157966	0.25511337830234	1	101991981	Pbx3	Pbx3_Exon	4	42745067	42745116	50	+	42745115	42745116	CATGAACATGCAGAGTCTGAATGGGGATTCTTACCAAGGGTCCCAAGTCG	Exon (Pbx3-201/Pbx3, exon 7 of 9)	3	42562211	42749000	186790	1	Pbx3-201	182856	Pbx3-201;Pbx3-202	Pbx3;Pbx3	0;0	TRUE	FALSE	FALSE	FALSE	FALSE	TRUE	TRUE	FALSE	FALSE	Exon	7	69	ENSMOCG00000016562	4	conserved gene but different region	NA	NA	NA	NA	NA	NA
290	Blood_F	cg12046643	-0.0132571884319233	0.00233756531555663	0.25511337830234	1	101981714	Tnrc6a	Tnrc6a_Exon	JH996541.1	956436	956485	50	+	956436	956437	CGGTCGGGAAAGGCCCTGGTTCTCGGCCTCAGATTTCCAAAGAGTCTTCC	Exon (Tnrc6a-201/Tnrc6a, exon 12 of 24)	197	888494	968566	80073	1	Tnrc6a-201	67942	Tnrc6a-201	Tnrc6a	0	TRUE	FALSE	FALSE	FALSE	FALSE	TRUE	FALSE	FALSE	FALSE	Exon	23	32	ENSMOCG00000000152	JH996541.1	conserved gene but different region	NA	NA	NA	NA	NA	NA
291	Blood_F	cg12876617	-0.0858806219473301	0.00236665781813271	0.256346409985111	1	101994288	Mblac2	Mblac2_Intron	19	17668369	17668418	50	-	17668417	17668418	ATATCATCTTTGAGTTCTCAAAACAACATCATTAAAACATGAGAAATTCG	Intron (NA, intron 3 of 2)	13	17631617	17653240	21624	2	Mblac2-201	-15178	NA	NA	NA	TRUE	FALSE	FALSE	FALSE	FALSE	FALSE	TRUE	FALSE	FALSE	Intron	1	1	ENSMOCG00000011064	19	mapped to different genes	NA	NA	NA	NA	NA	NA
292	Blood_F	cg03182466	-0.0481850278553159	0.00238437217887645	0.256425152524456	1	101989012	Naa11	Naa11_Intergenic_downstream	LG1	47732183	47732232	50	+	47732231	47732232	GAGCAGACAGCTGGCAAGCTCTGTCCCAATATGCTTCCCTGAAAGAGGCG	Distal Intergenic	352	47825724	47826371	648	2	Naa11-201	94139	NA	NA	NA	FALSE	TRUE	FALSE	FALSE	FALSE	FALSE	FALSE	FALSE	TRUE	Intergenic_downstream	5	7	ENSMOCG00000003829	LG1	mapped to different genes	NA	NA	NA	NA	NA	NA
293	Blood_F	cg18743610	-0.0436931085148473	0.00238711635004238	0.256425152524456	1	101988203	Zeb2	Zeb2_Intron	4	59136861	59136910	50	-	59136909	59136910	TGTTCTGCAGCAGGGCCTGTGTGAGAAAACAGCCTTTGCTTTCTCCTACG	Intron (Zeb2-201/Zeb2, intron 2 of 9)	3	59089082	59217173	128092	2	Zeb2-201	80263	Zeb2-201	Zeb2	0	TRUE	FALSE	FALSE	FALSE	FALSE	FALSE	TRUE	FALSE	FALSE	Intron	100	201	ENSMOCG00000016943	4	conserved gene and region	NA	NA	NA	NA	NA	NA
294	Blood_F	cg24620208	-0.0296297397761576	0.00239408461852973	0.256425152524456	1	101986087	Zfp362	Zfp362_Exon	10	55816263	55816312	50	+	55816263	55816264	CGTAGAAGAGGGAACACTTGAGCTGGGTCTTGAAGGATGAGTAGAAGTTC	Promoter (<=1kb)	8	55816299	55835250	18952	1	Zfp362-201	0	Zfp362-201;Zfp362-202	Zfp362;Zfp362	0;0	TRUE	FALSE	TRUE	FALSE	FALSE	TRUE	FALSE	FALSE	FALSE	Exon	5	6	ENSMOCG00000015546	10	conserved gene but different region	NA	NA	NA	NA	NA	NA
295	Blood_F	cg25338102	-0.0163943203711604	0.00241118560947204	0.257015815764688	1	101993875	Tshz3	Tshz3_Intron	JH996462.1	1519436	1519485	50	+	1519484	1519485	GATAATGCAGTGTCTGTCATCGGGAGCCCAGCAAATTGCTAGCTCTCACG	Intron (Tshz3-201/Tshz3, intron 1 of 1)	118	1485168	1559726	74559	2	Tshz3-201	40241	Tshz3-201	Tshz3	0	TRUE	FALSE	FALSE	FALSE	FALSE	FALSE	TRUE	FALSE	FALSE	Intron	18	69	ENSMOCG00000012794	JH996462.1	conserved gene and region	NA	NA	NA	NA	NA	NA
296	Blood_F	cg00426154	-0.0225432848936687	0.00241744016632758	0.257015815764688	1	101994910	Mycbp2	Mycbp2_Exon	JH996432.1	9855399	9855448	50	+	9855399	9855400	CGTTTATGCTTTAGCTGTGCTGGATGGGATCTGAGTCTGGCTAGAGCCTG	Exon (Mycbp2-201/Mycbp2, exon 18 of 83)	88	9701375	9932650	231276	2	Mycbp2-201	77202	Mycbp2-201;Mycbp2-202	Mycbp2;Mycbp2	0;0	TRUE	FALSE	FALSE	FALSE	FALSE	TRUE	FALSE	FALSE	FALSE	Exon	4	6	ENSMOCG00000005187	JH996432.1	conserved gene and region	NA	NA	NA	NA	NA	NA
297	Blood_F	cg20530055	-0.170609123587218	0.00243132256073017	0.257541417719697	1	101985170	Efna5	Efna5_Exon	LG4	26275181	26275230	50	+	26275181	26275182	CGTCATATCACTGAACTGGATAATGAAACCGTGATGGAAATTGTCAAGAG	Exon (NA, exon 3 of 3)	357	26773445	27053283	279839	1	Efna5-201	-498215	NA	NA	NA	TRUE	FALSE	FALSE	FALSE	FALSE	TRUE	FALSE	FALSE	FALSE	Exon	9	32	ENSMOCG00000018750	LG4	mapped to different genes	NA	NA	NA	NA	NA	NA
298	Blood_F	cg10681713	-0.0286168659076839	0.00244969391344876	0.257794209759906	1	101979420	Thap1	Thap1_Intergenic_downstream	LG7_11	3983657	3983706	50	+	3983705	3983706	GCCCCTGAGTGCTTATTCATCAACGTTTTCAAAAGCAAAATCACTCTTCG	Distal Intergenic	359	3750105	3754398	4294	1	Thap1-201	233552	NA	NA	NA	FALSE	TRUE	FALSE	FALSE	FALSE	FALSE	FALSE	FALSE	TRUE	Intergenic_downstream	31	31	ENSMOCG00000011649	LG7_11	mapped to different genes	NA	NA	NA	NA	NA	NA
299	Blood_F	cg17206952	-0.0262933834543179	0.00245160396620207	0.257794209759906	1	101997195	Eml5	Eml5_Exon	1	34846967	34847016	50	+	34847015	34847016	TCCCTGAGATCAATCACAGTAATTGGTTTAAAAGTTAAATCCCAAAGACG	Exon (Eml5-201/Eml5, exon 6 of 44)	1	34760542	34879188	118647	2	Eml5-201	32172	Eml5-201;Eml5-202	Eml5;Eml5	0;0	TRUE	FALSE	FALSE	FALSE	FALSE	TRUE	FALSE	FALSE	FALSE	Exon	2	2	ENSMOCG00000015579	1	conserved gene and region	NA	NA	NA	NA	NA	NA
300	Blood_F	cg14073144	-0.00959500890618009	0.0024711402736724	0.258903612963815	1	NA	Hmces	Hmces_Exon	JH996431.1	2147191	2147240	50	+	2147239	2147240	TTCAAAGAAAGTGATCCTTCCAAGCTGCAGTTCAATACTACCAACTGTCG	Exon (Hmces-201/Hmces, exon 2 of 5)	87	2142725	2164608	21884	1	Hmces-201	4466	Hmces-201	Hmces	0	TRUE	FALSE	FALSE	FALSE	FALSE	TRUE	FALSE	FALSE	FALSE	Exon	1	1	ENSMOCG00000016378	JH996431.1	conserved gene and region	NA	NA	NA	NA	NA	NA
301	Blood_F	cg09443851	-0.0347814972687007	0.002490104366333	0.259105280069198	1	101990671	Fign	Fign_Intron	4	75121393	75121442	50	-	75121441	75121442	TACAGCTTTAACATCACAGAGGGAAATCGCCCATCTGGCAATCCCATTCG	Intron (Fign-201/Fign, intron 1 of 1)	3	75002948	75122870	119923	2	Fign-201	1428	Fign-201	Fign	0	TRUE	FALSE	FALSE	FALSE	FALSE	FALSE	TRUE	FALSE	FALSE	Intron	22	105	ENSMOCG00000007472	4	conserved gene and region	NA	NA	NA	NA	NA	NA
302	Blood_F	cg24625193	-0.027758526368172	0.00249105104050978	0.259105280069198	1	101988513	Irx3	Irx3_Intergenic_upstream	JH996484.1	1193305	1193354	50	-	1193353	1193354	CCAGACAGCGATGGCCTGGAGAATTAAATTTCACATCTGCTTTCATGGCG	Distal Intergenic	140	1411867	1415027	3161	1	Irx3-201	-218562	NA	NA	NA	FALSE	TRUE	FALSE	FALSE	FALSE	FALSE	FALSE	FALSE	TRUE	Intergenic_upstream	27	32	ENSMOCG00000001570	JH996484.1	mapped to different genes	NA	NA	NA	NA	NA	NA
303	Blood_F	cg13379618	-0.0274614644137473	0.00254154899271608	0.263406868986099	1	101982475	Prkcb	Prkcb_Exon	JH996541.1	317473	317522	50	-	317473	317474	CGGATGAAACTGACCGATTTTAACTTCCTAATGGTGCTGGGGAAAGGCAG	Exon (Prkcb-202/Prkcb, exon 9 of 17)	197	60699	406642	345944	1	Prkcb-201	256774	Prkcb-201;Prkcb-202	Prkcb;Prkcb	0;0	TRUE	FALSE	FALSE	FALSE	FALSE	TRUE	FALSE	FALSE	FALSE	Exon	6	7	ENSMOCG00000019203	JH996541.1	conserved gene and region	NA	NA	NA	NA	NA	NA
304	Blood_F	cg17990937	-0.0292407142389916	0.00255417572319868	0.263766705866667	1	101986483	Adgrl3	Adgrl3_Exon	LG1	38567270	38567319	50	-	38567318	38567319	GACCGCCGGTTCCCCAAGCAATGTATTATAGGGATTGTTAGTACCATGCG	Exon (Adgrl3-201/Adgrl3, exon 24 of 25)	352	38559497	39004981	445485	2	Adgrl3-201	437662	Adgrl3-201;Adgrl3-202;Adgrl3-203;Adgrl3-204;Adgrl3-205;Adgrl3-206;Adgrl3-207;Adgrl3-208;Adgrl3-209	Adgrl3;Adgrl3;Adgrl3;Adgrl3;Adgrl3;Adgrl3;Adgrl3;Adgrl3;Adgrl3	0;0;0;0;0;0;0;0;0	TRUE	FALSE	FALSE	FALSE	FALSE	TRUE	TRUE	FALSE	FALSE	Exon	13	14	ENSMOCG00000006667	LG1	conserved gene and region	NA	NA	NA	NA	NA	NA
305	Blood_F	cg26679498	-0.0460191167176788	0.00258320242843687	0.265735333934166	1	101991784	Adcy5	Adcy5_Exon	2	44561076	44561125	50	+	44561076	44561077	CGCCAAGCAGGAGGATATGATGTTCCATAAGATTTACATCCAGAAACATG	Exon (Adcy5-201/Adcy5, exon 3 of 21)	2	44465497	44613096	147600	1	Adcy5-201	95579	Adcy5-201	Adcy5	0	TRUE	FALSE	FALSE	FALSE	FALSE	TRUE	FALSE	FALSE	FALSE	Exon	3	4	ENSMOCG00000018853	2	conserved gene but different region	NA	NA	NA	NA	NA	NA
306	Blood_F	cg18166255	-0.103380606343003	0.00259168502136265	0.265735333934166	1	101981285	Tle4	Tle4_Intron	8	44772402	44772451	50	+	44772450	44772451	TCAATAATGCTGAAATAATTGGGCACTCTGTGCACGTTTAGTGATGCTCG	Intron (Tle4-201/Tle4, intron 5 of 18)	7	44709077	44846098	137022	2	Tle4-201	73647	Tle4-201	Tle4	0	TRUE	FALSE	FALSE	FALSE	FALSE	FALSE	TRUE	FALSE	FALSE	Intron	10	48	ENSMOCG00000011846	8	conserved gene and region	NA	NA	NA	NA	NA	NA
307	Blood_F	cg00992842	-0.0738171525341481	0.0026328120937038	0.26671689291198	1	101981757	Glcci1	Glcci1_Exon	LG10	4908683	4908732	50	+	4908731	4908732	CCCAAGTATGCTTCATCTCCCAAACCAAACAACAGCTACATGTTCAAACG	Exon (Glcci1-201/Glcci1, exon 7 of 8)	353	4844928	4911515	66588	1	Glcci1-201	63755	Glcci1-201	Glcci1	0	TRUE	FALSE	FALSE	FALSE	FALSE	TRUE	FALSE	FALSE	FALSE	Exon	4	6	ENSMOCG00000011098	LG10	conserved gene and region	NA	NA	NA	NA	NA	NA
308	Blood_F	cg20764264	-0.0128285265810611	0.002656679731906	0.26671689291198	1	101989487	Pkn2	Pkn2_Intergenic_upstream	21	37260510	37260559	50	+	37260510	37260511	CGGTGTGTCTACTTGAATATTCAAAAAGTCATCAGCTAGTCTAATTTGTT	Distal Intergenic	14	36648556	36743039	94484	2	Pkn2-202	-517471	NA	NA	NA	FALSE	TRUE	FALSE	FALSE	FALSE	FALSE	FALSE	FALSE	TRUE	Intergenic_upstream	28	32	ENSMOCG00000002664	21	mapped to different genes	NA	NA	NA	NA	NA	NA
309	Blood_F	cg04557908	-0.0813102774444711	0.0026586400383256	0.26671689291198	1	101999127	Faap20	Faap20_Intergenic_upstream	JH996468.1	2607637	2607686	50	+	2607685	2607686	TTTTGGGTTTGCTATTTTTACCCACCCTGAGCCTTCCGGTCTCCATGGCG	Distal Intergenic	124	2622468	2627123	4656	1	Faap20-201	-14782	NA	NA	NA	FALSE	TRUE	FALSE	FALSE	FALSE	FALSE	FALSE	FALSE	TRUE	Intergenic_upstream	3	3	ENSMOCG00000008887	JH996468.1	mapped to different genes	NA	NA	NA	NA	NA	NA
310	Blood_F	cg16670181	-0.0493005330786876	0.00267124172293511	0.26671689291198	1	NA	Pax9	Pax9_Exon	1	56942662	56942711	50	+	56942662	56942663	CGTTCACGAACACTCCTCCCAGCTGGTTCACCTCCCCGAAGGCTGGCTCT	Promoter (<=1kb)	1	56927999	56943634	15636	2	Pax9-201	923	Pax9-201;Pax9-202	Pax9;Pax9	0;0	TRUE	FALSE	TRUE	FALSE	FALSE	TRUE	TRUE	FALSE	FALSE	Exon	2	6	ENSMOCG00000008657	1	conserved gene but different region	1	56942011	56942792	782	*	782
311	Blood_F	cg00658920	-0.0220344285807993	0.00268365226435913	0.26671689291198	1	101996222	9930021J03Rik	9930021J03Rik_fiveUTR	8	58906818	58906867	50	+	58906866	58906867	TCCCTTCTCATCCTCCAATCCATAATAGCCTCTAGATGTAACTGCTATCG	Promoter (<=1kb)	7	58853314	58906889	53576	2	9930021J03Rik-201	22	9930021J03Rik-201;9930021J03Rik-202;9930021J03Rik-203	9930021J03Rik;9930021J03Rik;9930021J03Rik	0;0;0	TRUE	FALSE	TRUE	TRUE	FALSE	TRUE	TRUE	FALSE	FALSE	fiveUTR	2	3	ENSMOCG00000020946	8	conserved gene but different region	NA	NA	NA	NA	NA	NA
312	Blood_F	cg07731972	-0.0390261115111216	0.00268542284505968	0.26671689291198	1	101985770	Rims2	Rims2_Exon	JH996449.1	5103410	5103459	50	-	5103410	5103411	CGATAAGGCAGGTGAAGGAGGGGCAGATCTTCCAGTCATTAATGAAGGCA	Exon (Rims2-201/Rims2, exon 19 of 28)	105	4948357	5338481	390125	2	Rims2-201	235022	Rims2-201;Rims2-202	Rims2;Rims2	0;0	TRUE	FALSE	FALSE	FALSE	FALSE	TRUE	TRUE	FALSE	FALSE	Exon	16	17	ENSMOCG00000001988	JH996449.1	conserved gene and region	NA	NA	NA	NA	NA	NA
313	Blood_F	cg09721112	-0.015908529598099	0.00270007765069195	0.26671689291198	1	101996526	Polr3b	Polr3b_Intron	24	35664996	35665045	50	+	35665044	35665045	TCCTGCACATTTAGCTCCTTGGATACAATCCTCTGACGTTACTGCTGACG	Intron (Polr3b-201/Polr3b, intron 19 of 27)	16	35603715	35703778	100064	1	Polr3b-201	61281	Polr3b-201;Polr3b-202	Polr3b;Polr3b	0;0	TRUE	FALSE	FALSE	FALSE	FALSE	FALSE	TRUE	FALSE	FALSE	Intron	5	5	ENSMOCG00000022129	24	conserved gene and region	NA	NA	NA	NA	NA	NA
314	Blood_F	cg09684469	-0.0114531384529815	0.00271708231364428	0.26671689291198	1	101985100	Uncx	Uncx_Promoter	JH996446.1	1852483	1852532	50	-	1852531	1852532	GAATTTTCTGCAACAGCAGATGGTCAGCTAGAAGCAGATAATAGTTAACG	Promoter (6-7kb)	102	1859156	1863300	4145	1	Uncx-201	-6673	NA	NA	NA	FALSE	TRUE	TRUE	FALSE	FALSE	FALSE	FALSE	FALSE	FALSE	Promoter	27	88	ENSMOCG00000003910	JH996446.1	conserved gene and region	NA	NA	NA	NA	NA	NA
315	Blood_F	cg18008113	-0.0321480139301472	0.00271900180842227	0.26671689291198	1	101979741	Pkhd1	Pkhd1_Intergenic_downstream	JH996482.1	1546728	1546777	50	-	1546728	1546729	CGGGTGACAGTGGTAATCTGTGTGGGTTTTTCATATTGGCTTTGCCAGCG	Distal Intergenic	138	1615597	2045652	430056	2	Pkhd1-201	498924	NA	NA	NA	FALSE	TRUE	FALSE	FALSE	FALSE	FALSE	FALSE	FALSE	TRUE	Intergenic_downstream	5	23	ENSMOCG00000020192	JH996482.1	mapped to different genes	NA	NA	NA	NA	NA	NA
316	Blood_F	cg26225511	-0.0421738940280757	0.00272481988864031	0.26671689291198	1	101991549	Arid2	Arid2_Exon	15	8781113	8781162	50	-	8781113	8781114	CGCAAGTAATACTGTTTTAAAGCAAAGGCAGCGTTAGAACAACTTCTGGG	Exon (NA, exon 3 of 3)	9	8664757	8710243	45487	2	Arid2-202	-70919	NA	NA	NA	TRUE	FALSE	FALSE	FALSE	FALSE	TRUE	FALSE	FALSE	FALSE	Exon	7	9	ENSMOCG00000019972	15	conserved gene and region	NA	NA	NA	NA	NA	NA
317	Blood_F	cg14241460	-0.0434863044432829	0.00272491775114471	0.26671689291198	1	102000529	Nol4	Nol4_Promoter	18	13647446	13647495	50	+	13647446	13647447	CGGGCAGAATTGTCCCATTTAGGGATCCCGGGGGCAGTGCGCATGCTGCA	Promoter (1-2kb)	12	13283853	13645685	361833	2	Nol4-202	-1761	Nol4-201;Nol4-202;Nol4-203	Nol4;Nol4;Nol4	0;0;0	FALSE	TRUE	TRUE	FALSE	FALSE	FALSE	FALSE	FALSE	FALSE	Promoter	5	21	ENSMOCG00000021386	18	conserved gene and region	NA	NA	NA	NA	NA	NA
318	Blood_F	cg10635779	-0.028096467449381	0.00273085809416334	0.26671689291198	1	NA	Tbr1	Tbr1_Exon	4	73137661	73137710	50	-	73137709	73137710	GCTCTCCAAGAAATTTCTCAATGTGAGCAGCAGCTACCCACATTCAGGCG	Promoter (<=1kb)	3	73137626	73145453	7828	1	Tbr1-201	35	Psmd14-201;Tbr1-201	Psmd14;Tbr1	0;0	TRUE	FALSE	TRUE	FALSE	FALSE	TRUE	FALSE	FALSE	FALSE	Exon	17	29	ENSMOCG00000012850	4	conserved gene and region	NA	NA	NA	NA	NA	NA
319	Blood_F	cg02065365	-0.0296718870402207	0.00274917372229091	0.267243733871585	1	101979344	Ednra	Ednra_Exon	4	339590	339639	50	-	339638	339639	TGTTCTGGTAAATGATCCTGAGCAGAGTTGCATTCCCCACCATTCCCACG	Promoter (<=1kb)	3	281446	339967	58522	2	Ednra-201	328	Ednra-201	Ednra	0	TRUE	FALSE	TRUE	FALSE	FALSE	TRUE	FALSE	FALSE	FALSE	Exon	1	1	ENSMOCG00000017745	4	conserved gene but different region	NA	NA	NA	NA	NA	NA
320	Blood_F	cg17431477	-0.0322916018244746	0.00275480317089618	0.267243733871585	1	102002049	Lsamp	Lsamp_Intron	2	51174661	51174710	50	+	51174709	51174710	CCACTGTTTGACTGCATGTCTCCGTCAAGGAGACTGTCTTCCTTAGATCG	Intron (Lsamp-202/Lsamp, intron 1 of 2)	2	50800142	52901713	2101572	1	Lsamp-201	374519	Lsamp-201;Lsamp-202	Lsamp;Lsamp	0;0	TRUE	FALSE	FALSE	FALSE	FALSE	FALSE	TRUE	FALSE	FALSE	Intron	21	24	ENSMOCG00000015953	2	mapped to different genes	NA	NA	NA	NA	NA	NA
321	Blood_F	cg06001189	-0.0148102988104759	0.00276833561503807	0.267655321276768	1	NA	gene:ENSMOCG00000010579	gene:ENSMOCG00000010579_Intergenic_downstream	4	61117501	61117550	50	+	61117501	61117502	CGGAGTGCAAAACTGCTGAGAAGATGAACCATGATAATTAGAATTAATGG	Distal Intergenic	3	61940634	61941080	447	2	transcript:ENSMOCT00000013576	823530	NA	NA	NA	FALSE	TRUE	FALSE	FALSE	FALSE	FALSE	FALSE	FALSE	TRUE	Intergenic_downstream	30	31	NA	NA	mapped to different genes	NA	NA	NA	NA	NA	NA
322	Blood_F	cg16657465	-0.0137359442430809	0.00277869219172244	0.267758125176947	1	102002870	Ext1	Ext1_Exon	LG3	1611373	1611422	50	+	1611421	1611422	TATCGGGAAATGCTGCACAATGCCACTTTCTGTCTGGTTCCTCGTGGTCG	Exon (Ext1-201/Ext1, exon 2 of 11)	356	1360459	1648019	287561	1	Ext1-201	250914	Ext1-201	Ext1	0	TRUE	FALSE	FALSE	FALSE	FALSE	TRUE	FALSE	FALSE	FALSE	Exon	14	15	ENSMOCG00000010164	LG3	conserved gene and region	NA	NA	NA	NA	NA	NA
323	Blood_F	cg02681015	-0.019163122560395	0.00279533712757297	0.268464177732108	1	101995421	Prdm16	Prdm16_Exon	JH996468.1	2017521	2017570	50	+	2017569	2017570	ACTTACTTTTGGCTAGCTTCCTCGCCCTCGCCTTGGATCGCATGGTGTCG	Promoter (<=1kb)	124	1704742	2017563	312822	2	Prdm16-201	0	Prdm16-201;Prdm16-202	Prdm16;Prdm16	0;0	TRUE	FALSE	TRUE	FALSE	FALSE	TRUE	TRUE	FALSE	FALSE	Exon	3	31	ENSMOCG00000017346	JH996468.1	conserved gene but different region	JH996468.1	2017449	2017577	129	*	129
324	Blood_F	cg16692317	-0.0489906666590766	0.00281090071946725	0.269062031658772	1	102001207	Pax3	Pax3_Promoter	LG4	52835401	52835450	50	+	52835401	52835402	CGGCCAATCGCAGCTCAGGGCTCCTGACCAAGCTTTGGGTAAAAGAACTA	Promoter (<=1kb)	357	52835479	52932166	96688	1	Pax3-201	-29	Pax3-201	Pax3	0	FALSE	TRUE	TRUE	FALSE	FALSE	FALSE	FALSE	FALSE	FALSE	Promoter	3	16	ENSMOCG00000004981	LG4	mapped to different genes	LG4	52835270	52835555	286	*	286
325	Blood_F	cg12483516	-0.0305538134630774	0.00282165088558723	0.269196706342845	1	101985744	Meis2	Meis2_Intron	JH996428.1	22278201	22278250	50	+	22278249	22278250	ATTAACAAAGCTTTTAGGTTTATCAGGCTCGCTGCCTGATGAGCTACCCG	Intron (Meis2-201/Meis2, intron 9 of 12)	84	22128402	22337279	208878	1	Meis2-201	149799	Meis2-201;Meis2-202;Meis2-203;Meis2-204	Meis2;Meis2;Meis2;Meis2	0;0;0;0	TRUE	FALSE	FALSE	FALSE	FALSE	FALSE	TRUE	FALSE	FALSE	Intron	48	110	ENSMOCG00000000773	JH996428.1	conserved gene and region	NA	NA	NA	NA	NA	NA
326	Blood_F	cg12458345	-0.0823150194539382	0.00283282467893937	0.269370774421126	1	101993861	Cpa2	Cpa2_Intron	JH996434.1	7176799	7176848	50	-	7176847	7176848	GAGCAGAGGAAATCAATCCACATCAGATCATTCAAGCATGTGCAACCACG	Intron (Cpa2-201/Cpa2, intron 6 of 10)	90	7168345	7190619	22275	1	Cpa2-201	8454	Cpa2-201	Cpa2	0	TRUE	FALSE	FALSE	FALSE	FALSE	FALSE	TRUE	FALSE	FALSE	Intron	1	1	ENSMOCG00000019742	JH996434.1	conserved gene and region	NA	NA	NA	NA	NA	NA
327	Blood_F	cg07644497	-0.0747829937583941	0.00285451375991443	0.270540297535048	1	101987969	Zc3h3	Zc3h3_Intron	15	10482791	10482840	50	-	10482839	10482840	CCTGCTACTATTAATGTAGTTAATGCTGAGATTATATCTATTTTCTGGCG	Intron (Zc3h3-201/Zc3h3, intron 4 of 11)	9	10443558	10527992	84435	2	Zc3h3-201	45152	Zc3h3-201;Zc3h3-202	Zc3h3;Zc3h3	0;0	TRUE	FALSE	FALSE	FALSE	FALSE	FALSE	TRUE	FALSE	FALSE	Intron	18	18	ENSMOCG00000000733	15	conserved gene and region	NA	NA	NA	NA	NA	NA
328	Blood_F	cg07211487	-0.0192322434613795	0.00286631502483166	0.270768093427704	1	101998502	Elavl2	Elavl2_threeUTR	10	28566039	28566088	50	+	28566087	28566088	ACACAAGGTCTTATTTACATTACACAAAGCTCAGGTGTTAGCCTTGAACG	3' UTR	8	28564859	28698720	133862	2	Elavl2-201	132632	Elavl2-201;Elavl2-202;Elavl2-203;Elavl2-204	Elavl2;Elavl2;Elavl2;Elavl2	0;0;0;0	TRUE	FALSE	FALSE	FALSE	TRUE	TRUE	FALSE	FALSE	FALSE	threeUTR	13	33	ENSMOCG00000016960	10	conserved gene and region	NA	NA	NA	NA	NA	NA
329	Blood_F	cg19257233	-0.0198821074876733	0.00293596323243616	0.274520212969518	1	NA	Zfp423	Zfp423_Intron	JH996445.1	4016605	4016654	50	+	4016605	4016606	CGCAGCGTGGTGCAATTACCCTTAGTCTCAAAAGGATTCTGCCAGGAGCT	Intron (Zfp423-202/Zfp423, intron 1 of 6)	101	3806394	4050096	243703	2	Zfp423-201	33442	Zfp423-201;Zfp423-202;Zfp423-203;Zfp423-204;Zfp423-205	Zfp423;Zfp423;Zfp423;Zfp423;Zfp423	0;0;0;0;0	TRUE	FALSE	FALSE	FALSE	FALSE	FALSE	TRUE	FALSE	FALSE	Intron	42	48	ENSMOCG00000002689	JH996445.1	conserved gene and region	NA	NA	NA	NA	NA	NA
330	Blood_F	cg07201657	-0.0283793813168479	0.00294470589161298	0.274520212969518	1	101990655	Plekha5	Plekha5_Exon	JH996429.1	7016296	7016345	50	+	7016344	7016345	AAAATGAACCTATTATCACCATGGTTCACACAATGATTGAGAACTCGGCG	Exon (Plekha5-201/Plekha5, exon 15 of 32)	85	6881219	7045192	163974	1	Plekha5-201	135077	Plekha5-201;Plekha5-203;Plekha5-204	Plekha5;Plekha5;Plekha5	0;0;0	TRUE	FALSE	FALSE	FALSE	FALSE	TRUE	TRUE	FALSE	FALSE	Exon	2	3	ENSMOCG00000006217	JH996429.1	conserved gene but different region	NA	NA	NA	NA	NA	NA
331	Blood_F	cg21154081	-0.0210388248190921	0.00294910469000179	0.274520212969518	1	101989423	Fgf12	Fgf12_Promoter	2	37784416	37784465	50	+	37784416	37784417	CGCAATCCTACGTGATTGAGGTTTGGATGAGAAATTCTCAGAGGCAGAGC	Promoter (2-3kb)	2	37529319	37782383	253065	2	Fgf12-201	-2033	Fgf12-201	Fgf12	0	FALSE	TRUE	TRUE	FALSE	FALSE	FALSE	FALSE	FALSE	FALSE	Promoter	2	4	ENSMOCG00000012507	2	conserved gene but different region	NA	NA	NA	NA	NA	NA
332	Blood_F	cg19897940	-0.00849494880805191	0.00294985671066595	0.274520212969518	1	101980857	Fli1	Fli1_Promoter	5	26746339	26746388	50	-	26746339	26746340	CGCACACAGGATACTTGCTCCTGGGAGATAAGAGCTAGCCGGGAACAATG	Promoter (<=1kb)	4	26624338	26746061	121724	2	Fli1-201	-327	Fli1-201	Fli1	0	FALSE	TRUE	TRUE	FALSE	FALSE	FALSE	FALSE	FALSE	FALSE	Promoter	6	15	ENSMOCG00000000967	5	mapped to different genes	NA	NA	NA	NA	NA	NA
333	Blood_F	cg09074860	-0.0544846344884657	0.00297562823892703	0.274520212969518	1	101979714	Mab21l2	Mab21l2_Promoter	1	126237351	126237400	50	+	126237351	126237352	CGTTAGGTTGTCCTGAAAGCATCAGGCAGTCACAGCCCCTTTCATGTAAG	Promoter (9-10kb)	1	126226574	126227653	1080	2	Mab21l2-201	-9698	NA	NA	NA	TRUE	FALSE	TRUE	FALSE	FALSE	FALSE	TRUE	FALSE	FALSE	Promoter	3	18	ENSMOCG00000008360	1	mapped to different genes	NA	NA	NA	NA	NA	NA
334	Blood_F	cg19669355	-0.0267634400533129	0.00297954398323963	0.274520212969518	1	101986605	BC052040	BC052040_Intergenic_upstream	JH996428.1	22737163	22737212	50	-	22737163	22737164	CGGCATCAAAACTAGTTTGTAATTAATTGCAGCTTTTTAGAAAGGAATGC	Distal Intergenic	84	22412192	22629999	217808	2	BC052040-201	-107213	NA	NA	NA	FALSE	TRUE	FALSE	FALSE	FALSE	FALSE	FALSE	FALSE	TRUE	Intergenic_upstream	12	50	ENSMOCG00000018908	JH996428.1	conserved gene but different region	NA	NA	NA	NA	NA	NA
335	Blood_F	cg01703108	-0.0337002232846816	0.00299198381947825	0.274520212969518	1	101984800	Epha3	Epha3_Exon	2	86594272	86594321	50	+	86594272	86594273	CGGGCAGACAAAGACCCTCCATCCATGGCTTGTACCCGTGAGTAGTTTTG	Exon (Epha3-201/Epha3, exon 4 of 17)	2	86392591	86693727	301137	1	Epha3-201	201681	Epha3-201	Epha3	0	TRUE	FALSE	FALSE	FALSE	FALSE	TRUE	TRUE	FALSE	FALSE	Exon	2	10	ENSMOCG00000001171	2	conserved gene and region	NA	NA	NA	NA	NA	NA
336	Blood_F	cg25653550	-0.0209093891137923	0.00299262993753703	0.274520212969518	1	101997259	Grk5	Grk5_Exon	8	88376429	88376478	50	-	88376429	88376430	CGCAAAGGGAAAAGCAAGAAGTGGAAAGAAATCCTGAAGTTCCCTCACAT	Exon (Grk5-201/Grk5, exon 2 of 16)	7	88290184	88492310	202127	1	Grk5-201	86245	Grk5-201;Grk5-202	Grk5;Grk5	0;0	TRUE	FALSE	FALSE	FALSE	FALSE	TRUE	FALSE	FALSE	FALSE	Exon	1	2	ENSMOCG00000001669	8	conserved gene and region	NA	NA	NA	NA	NA	NA
337	Blood_F	cg05367476	-0.00763025929982512	0.00300263128045605	0.274520212969518	1	101987188	Arhgap15	Arhgap15_Intron	4	58132668	58132717	50	+	58132668	58132669	CGGAAGGTAATTTAATAACCTTTTGCATGTACCTGGGGAATGCCTCTCCA	Intron (Arhgap15-202/Arhgap15, intron 6 of 13)	3	57910906	58517980	607075	1	Arhgap15-201	221762	Arhgap15-201;Arhgap15-202	Arhgap15;Arhgap15	0;0	TRUE	FALSE	FALSE	FALSE	FALSE	FALSE	TRUE	FALSE	FALSE	Intron	73	76	ENSMOCG00000022212	4	conserved gene and region	NA	NA	NA	NA	NA	NA
338	Blood_F	cg06482098	-0.201766351486698	0.0030108422635835	0.274520212969518	1	101991659	Ctnnd2	Ctnnd2_Exon	19	45341966	45342015	50	+	45341966	45341967	CGCCTGGCCAAGTCCTACAGCACCAGCTCGCCCATCAACATCGTCGTGTC	Exon (Ctnnd2-201/Ctnnd2, exon 7 of 24)	13	44908015	45662712	754698	1	Ctnnd2-201	433951	Ctnnd2-201;Ctnnd2-202	Ctnnd2;Ctnnd2	0;0	TRUE	FALSE	FALSE	FALSE	FALSE	TRUE	FALSE	FALSE	FALSE	Exon	9	10	ENSMOCG00000011727	19	conserved gene and region	19	45341530	45342158	629	*	629
339	Blood_F	cg22434010	-0.021798329055581	0.00302480177339441	0.274922992728832	1	101981952	Magi1	Magi1_Promoter	JH996431.1	8340823	8340872	50	-	8340823	8340824	CGCGGCCCCTTTAAGCAGATACAAAGGCTCGGCTTGTTTTGTTACAGTTC	Promoter (<=1kb)	87	7725137	8340339	615203	2	Magi1-201	-533	Magi1-201;Magi1-202	Magi1;Magi1	0;0	FALSE	TRUE	TRUE	FALSE	FALSE	FALSE	FALSE	FALSE	FALSE	Promoter	4	18	ENSMOCG00000021420	JH996431.1	conserved gene but different region	JH996431.1	8340401	8341513	1113	*	1113
340	Blood_F	cg04040316	-0.0989886944526644	0.003045790543059	0.274970541264642	1	NA	gene:ENSMOCG00000002887	gene:ENSMOCG00000002887_Intron	7	61643013	61643062	50	-	61643013	61643014	CGCAAATGCTTTTTGTGGCTTGGCACCTCATTTGGGGCGTGGGTTTAGTT	Intron (NA, intron 12 of 2)	6	61514060	61514407	348	2	transcript:ENSMOCT00000003876	-128655	NA	NA	NA	TRUE	FALSE	FALSE	FALSE	FALSE	FALSE	TRUE	FALSE	FALSE	Intron	4	4	NA	NA	mapped to different genes	NA	NA	NA	NA	NA	NA
341	Blood_F	cg25294091	-0.142333827500937	0.00306222769195577	0.274970541264642	1	101990676	Pknox2	Pknox2_Intron	5	30583294	30583343	50	-	30583294	30583295	CGTGGAGATCATTAACGAGACTTATTTTTAAATTGTAATTGCAAAATGTA	Intron (Pknox2-201/Pknox2, intron 1 of 10)	4	30491399	30585324	93926	2	Pknox2-201	1981	Pknox2-201	Pknox2	0	TRUE	FALSE	FALSE	FALSE	FALSE	FALSE	TRUE	FALSE	FALSE	Intron	16	36	ENSMOCG00000018820	5	conserved gene and region	NA	NA	NA	NA	NA	NA
342	Blood_F	cg11167152	-0.105517558104657	0.0030638872609294	0.274970541264642	1	102002222	Dhx35	Dhx35_Intergenic_downstream	LG8	19354337	19354386	50	-	19354337	19354338	CGGGCCTCTCGGCAACACGCCGCTAACCTAATTTGCTAATTGCTGCTTTC	Distal Intergenic	360	19463812	19499420	35609	2	Dhx35-203	145083	NA	NA	NA	FALSE	TRUE	FALSE	FALSE	FALSE	FALSE	FALSE	FALSE	TRUE	Intergenic_downstream	18	18	ENSMOCG00000007520	LG8	mapped to different genes	LG8	19354324	19354358	35	*	35
343	Blood_F	cg02574621	-0.0214641760314976	0.00307304297817627	0.274970541264642	1	101994256	Rora	Rora_Exon	5	70303196	70303245	50	-	70303244	70303245	TCATGGGCAAGGCTGTGCAAGGAAGCGCTCTGTACCATGCCTGCCCTGCG	Exon (NA, exon 1 of 3)	4	70121307	70855467	734161	2	Rora-202	552222	Rora-202	Rora	0	TRUE	FALSE	FALSE	FALSE	FALSE	TRUE	TRUE	FALSE	FALSE	Exon	6	18	ENSMOCG00000016886	5	conserved gene and region	NA	NA	NA	NA	NA	NA
344	Blood_F	cg13714451	-0.021890870635048	0.00308978043556747	0.275011911535465	1	101980290	Eif4a2	Eif4a2_Intron	2	32782926	32782975	50	-	32782926	32782927	CGTTGACGTAATTTAGGACGTGGAATCATAAGCGAAACAGCACACTGTTT	Intron (Eif4a2-201/Eif4a2, intron 10 of 10)	2	32777669	32784476	6808	1	Eif4a2-201	5257	Eif4a2-201;Eif4a2-202	Eif4a2;Eif4a2	0;4932	TRUE	FALSE	FALSE	FALSE	FALSE	FALSE	TRUE	TRUE	FALSE	Intron	6	6	ENSMOCG00000021828	2	conserved gene but different region	2	32782886	32782992	107	*	107
345	Blood_F	cg13956569	-0.0178860387312457	0.00310214047095051	0.275011911535465	1	101986724	Nav1	Nav1_Exon	6	26021069	26021118	50	+	26021069	26021070	CGAATCATTCCCTTGGGTCTCTCGGCCAGGGACAGGGTGCTCCCCATTTG	Exon (Nav1-202/Nav1, exon 10 of 29)	5	25994644	26165860	171217	2	Nav1-201	144742	Nav1-201;Nav1-202;Nav1-203	Nav1;Nav1;Nav1	0;0;0	TRUE	FALSE	FALSE	FALSE	FALSE	TRUE	TRUE	FALSE	FALSE	Exon	11	12	ENSMOCG00000020147	6	mapped to different genes	6	26020994	26021195	202	*	202
346	Blood_F	cg13224508	-0.0914765389853326	0.00317724400298846	0.28080599452179	1	101987435	Cnot6l	Cnot6l_Exon	LG1	46601890	46601939	50	+	46601938	46601939	GCACAACCATCTACATGCTTTCTCTCCTGCTCAGACATGATTTTGGCACG	Exon (Cnot6l-201/Cnot6l, exon 8 of 12)	352	46587028	46657321	70294	2	Cnot6l-201	55382	Cnot6l-201;Cnot6l-202	Cnot6l;Cnot6l	0;0	TRUE	FALSE	FALSE	FALSE	FALSE	TRUE	FALSE	FALSE	FALSE	Exon	13	14	ENSMOCG00000009451	LG1	conserved gene but different region	NA	NA	NA	NA	NA	NA
347	Blood_F	cg08033716	-0.0173942863342011	0.00319636268524568	0.281347474632588	1	101988078	Atoh1	Atoh1_Intergenic_upstream	LG3	22380489	22380538	50	-	22380537	22380538	GTTAGATAAGGCATCCAAAACATCAATGGAGAAGCCCTGGTATTTCTTCG	Distal Intergenic	356	22002113	22003168	1056	2	Atoh1-201	-377370	NA	NA	NA	FALSE	TRUE	FALSE	FALSE	FALSE	FALSE	FALSE	FALSE	TRUE	Intergenic_upstream	1	12	ENSMOCG00000007284	LG3	mapped to different genes	NA	NA	NA	NA	NA	NA
348	Blood_F	cg12732110	-0.0212460236361467	0.00321266552665977	0.281347474632588	1	101993875	Tshz3	Tshz3_Intergenic_upstream	JH996462.1	1753784	1753833	50	+	1753832	1753833	AATCAATGACTCTAGTGTGTGTGTCATTAGCCTGAGAGATGCAGGCAGCG	Distal Intergenic	118	1485168	1559726	74559	2	Tshz3-201	-194058	NA	NA	NA	FALSE	TRUE	FALSE	FALSE	FALSE	FALSE	FALSE	FALSE	TRUE	Intergenic_upstream	22	69	ENSMOCG00000012794	JH996462.1	mapped to different genes	NA	NA	NA	NA	NA	NA
349	Blood_F	cg21622884	-0.0290148099275045	0.00323578379764205	0.282513341750493	1	101988086	Sim1	Sim1_Intergenic_downstream	LG9	18512420	18512469	50	-	18512420	18512421	CGTGCATTCAATTTGAAGAACATCAATCGCCATAATGTGATCTTTTTATC	Distal Intergenic	361	18690982	18763615	72634	2	Sim1-201	251195	NA	NA	NA	FALSE	TRUE	FALSE	FALSE	FALSE	FALSE	FALSE	FALSE	TRUE	Intergenic_downstream	12	19	ENSMOCG00000017754	LG9	conserved gene and region	NA	NA	NA	NA	NA	NA
350	Blood_F	cg21885075	-0.010390744723582	0.00327583000586926	0.282760582272971	1	101983111	Gria4	Gria4_Exon	5	14691	14740	50	-	14739	14740	CTTGTTCATTCAGTTTTAAAACTGCGAGGTTAACAGCATTTCTTGAAACG	Exon (Gria4-202/Gria4, exon 14 of 16)	4	2527	386842	384316	2	Gria4-201	372102	Gria4-201;Gria4-202	Gria4;Gria4	0;0	TRUE	FALSE	FALSE	FALSE	FALSE	TRUE	TRUE	FALSE	FALSE	Exon	15	17	ENSMOCG00000011931	5	conserved gene but different region	NA	NA	NA	NA	NA	NA
351	Blood_F	cg03802507	-0.128172553410994	0.00330527583284428	0.282760582272971	1	101995078	Vps13d	Vps13d_Intron	10	85427216	85427265	50	-	85427216	85427217	CGACAGTTGAACCATATCATTAAGGCGTGTAATACAGCTCGAGTCTTGTA	Intron (Vps13d-201/Vps13d, intron 66 of 68)	8	85231574	85451956	220383	1	Vps13d-201	195642	Vps13d-201;Vps13d-202	Vps13d;Vps13d	0;0	TRUE	FALSE	FALSE	FALSE	FALSE	FALSE	TRUE	FALSE	FALSE	Intron	9	10	ENSMOCG00000021798	10	conserved gene and region	NA	NA	NA	NA	NA	NA
352	Blood_F	cg09002189	-0.0291891536306235	0.00330705792544374	0.282760582272971	1	101996792	Ccdc68	Ccdc68_Intron	18	54680843	54680892	50	-	54680891	54680892	GTCAGATATAATGGATTGTCCTGGAAGCAGATTTTTGCTTTGAGCACTCG	Intron (NA, intron 4 of 2)	12	55098250	55120970	22721	1	Ccdc68-201	-417407	NA	NA	NA	TRUE	FALSE	FALSE	FALSE	FALSE	FALSE	TRUE	FALSE	FALSE	Intron	46	61	ENSMOCG00000021806	18	mapped to different genes	NA	NA	NA	NA	NA	NA
353	Blood_F	cg03168366	-0.0998767242447637	0.00331054699239696	0.282760582272971	1	101988774	Xbp1	Xbp1_Exon	JH996436.1	12648070	12648119	50	-	12648070	12648071	CGGGTCTGCTGAGTCCGCAGCACTCAGACTACGTGCACCTCTGCAGCAGG	Exon (Xbp1-201/Xbp1, exon 4 of 5)	92	12645247	12649665	4419	1	Xbp1-201	2823	Ccdc117-201;Xbp1-201	Ccdc117;Xbp1	17587;0	TRUE	FALSE	FALSE	FALSE	FALSE	TRUE	FALSE	FALSE	FALSE	Exon	2	2	ENSMOCG00000016607	JH996436.1	conserved gene and region	NA	NA	NA	NA	NA	NA
354	Blood_F	cg16739697	-0.0155216477975875	0.00331564999524581	0.282760582272971	1	101988153	Fzd4	Fzd4_Exon	22	10572157	10572206	50	-	10572205	10572206	TTATGTGCCAATGTGCACAGAGAAGATCAACATCCCCATTGGCCCATGCG	Exon (Fzd4-201/Fzd4, exon 2 of 2)	15	10569466	10574490	5025	1	Fzd4-201	2691	Fzd4-201	Fzd4	0	TRUE	FALSE	FALSE	FALSE	FALSE	TRUE	FALSE	FALSE	FALSE	Exon	2	4	ENSMOCG00000003180	22	mapped to different genes	NA	NA	NA	NA	NA	NA
355	Blood_F	cg17532928	-0.138493069900145	0.00331866275896072	0.282760582272971	1	101980926	Rad54b	Rad54b_Intron	LG5	61003904	61003953	50	-	61003904	61003905	CGTCAGCTTAAGCTGGAGGAATTTTAATAAACCCTCCCCTGTAGGCGTGG	Intron (Rad54b-201/Rad54b, intron 3 of 14)	358	60984625	61048359	63735	1	Rad54b-201	19279	Rad54b-201;Rad54b-202;Fsbp-201	Rad54b;Rad54b;Fsbp	0;0;0	TRUE	FALSE	FALSE	FALSE	FALSE	FALSE	TRUE	FALSE	FALSE	Intron	2	3	ENSMOCG00000020035	LG5	conserved gene and region	NA	NA	NA	NA	NA	NA
356	Blood_F	cg23940242	-0.0410136645270444	0.00332696365733443	0.282760582272971	1	101990671	Fign	Fign_Promoter	4	75122950	75122999	50	+	75122998	75122999	TTTTCCTCTCAGCTATCAAATGTCACTGCCTTGAAACGTGGGCCCTTTCG	Promoter (<=1kb)	3	75002948	75122870	119923	2	Fign-201	-80	Fign-201	Fign	0	FALSE	TRUE	TRUE	FALSE	FALSE	FALSE	FALSE	FALSE	FALSE	Promoter	16	105	ENSMOCG00000007472	4	conserved gene but different region	NA	NA	NA	NA	NA	NA
357	Blood_F	cg08092444	-0.0160825767637122	0.00333413661900966	0.282760582272971	1	101982217	Ogt	Ogt_Intron	X	22252969	22253018	50	+	22253017	22253018	TCAATCAGATTACTCATCTAGTCAACCGTTCACAGGGGTTCATTCGCACG	Intron (Ogt-201/Ogt, intron 4 of 21)	18	22221213	22267294	46082	2	Ogt-201	14276	Ogt-201;Ogt-202	Ogt;Ogt	0;0	TRUE	FALSE	FALSE	FALSE	FALSE	FALSE	TRUE	FALSE	FALSE	Intron	23	32	ENSMOCG00000013563	X	conserved gene but different region	X	22252995	22253068	74	*	74
358	Blood_F	cg01092932	-0.0374251845060243	0.00333817672500589	0.282760582272971	1	NA	Ptprc	Ptprc_Exon	6	28750032	28750081	50	-	28750032	28750033	CGGTGGGTTGAACTGTGTGGACAAGCTCACTGAACAATGAATGCAACTGT	Exon (Mir181b-1-201/Mir181b-1-201, exon 1 of 1)	5	28885880	28947779	61900	2	Ptprc-204	197747	NA	NA	NA	TRUE	FALSE	FALSE	FALSE	FALSE	TRUE	FALSE	FALSE	FALSE	Exon	5	5	ENSMOCG00000012670	6	mapped to different genes	NA	NA	NA	NA	NA	NA
359	Blood_F	cg16571746	-0.0295257920879058	0.0033555300533047	0.282760582272971	1	101983245	Nfib	Nfib_Promoter	10	20301356	20301405	50	+	20301404	20301405	TTATTATTTAATTACACAATCATCGCTTTACTCCTCCTCCTGCAAACGCG	Promoter (1-2kb)	8	20091904	20300319	208416	2	Nfib-203	-1037	Nfib-201;Nfib-202;Nfib-203;Nfib-204	Nfib;Nfib;Nfib;Nfib	0;0;0;0	FALSE	TRUE	TRUE	FALSE	FALSE	FALSE	FALSE	FALSE	FALSE	Promoter	7	63	ENSMOCG00000021986	10	conserved gene but different region	10	20301379	20301519	141	*	141
360	Blood_F	cg11019214	-0.158037240503324	0.00335912946696449	0.282760582272971	1	102000529	Nol4	Nol4_Exon	18	13645577	13645626	50	+	13645577	13645578	CGATCCGTTCGTATTTTTTACGGGTCACCGTCTTGGTCTTGCCTGAGTCC	Promoter (<=1kb)	12	13283853	13645685	361833	2	Nol4-201	59	Nol4-201;Nol4-202;Nol4-203	Nol4;Nol4;Nol4	0;0;0	TRUE	FALSE	TRUE	FALSE	FALSE	TRUE	FALSE	FALSE	FALSE	Exon	15	21	ENSMOCG00000021386	18	conserved gene and region	18	13645369	13645820	452	*	452
361	Blood_F	cg00650240	-0.0422283652429229	0.00336619740801156	0.282760582272971	1	101997992	Paxbp1	Paxbp1_Intergenic_downstream	2	73537112	73537161	50	+	73537160	73537161	TTCCAGCCATCTAATCGGGTAATTTATTTTTTCAACCATCACATAAATCG	Distal Intergenic	2	73215455	73244511	29057	1	Paxbp1-202	321657	NA	NA	NA	FALSE	TRUE	FALSE	FALSE	FALSE	FALSE	FALSE	FALSE	TRUE	Intergenic_downstream	20	33	ENSMOCG00000010187	2	mapped to different genes	NA	NA	NA	NA	NA	NA
362	Blood_F	cg02040024	-0.0652298810515498	0.00338029089790701	0.28301529992905	1	101996317	Egr3	Egr3_Exon	17	16012423	16012472	50	+	16012471	16012472	CTTCCAGCCAGCCCCCGGCAACAAGACCGTGACCTACTTGGGAAAGTTCG	Exon (Egr3-201/Egr3, exon 2 of 2)	11	16010663	16016027	5365	1	Egr3-201	1760	Egr3-201	Egr3	0	TRUE	FALSE	FALSE	FALSE	FALSE	TRUE	FALSE	FALSE	FALSE	Exon	4	27	ENSMOCG00000014744	17	conserved gene but different region	17	16011128	16012478	1351	*	1351
363	Blood_F	cg05357987	-0.0100482574359393	0.0034011477798711	0.28301529992905	1	101990850	Foxp1	Foxp1_Intron	JH996431.1	13224685	13224734	50	+	13224685	13224686	CGAGTGGTTAAGAACTGTGAAATGAGTCTGATAGGATTTTTTTATATTCA	Intron (Foxp1-201/Foxp1, intron 6 of 16)	87	13146695	13396936	250242	2	Foxp1-201	172202	Foxp1-201;Foxp1-202	Foxp1;Foxp1	0;0	TRUE	FALSE	FALSE	FALSE	FALSE	FALSE	TRUE	FALSE	FALSE	Intron	46	78	ENSMOCG00000013376	JH996431.1	mapped to different genes	NA	NA	NA	NA	NA	NA
364	Blood_F	cg19939065	-0.0277867301298655	0.00340315828671182	0.28301529992905	1	102002049	Lsamp	Lsamp_Exon	2	52275103	52275152	50	-	52275103	52275104	CGGACAACATCACCGTGAGGCAGGGGGACACAGCCATCCTCAGGTAGGGC	Exon (Lsamp-201/Lsamp, exon 3 of 9)	2	50800142	52901713	2101572	1	Lsamp-201	1474961	Lsamp-201;Lsamp-203	Lsamp;Lsamp	0;0	TRUE	FALSE	FALSE	FALSE	FALSE	TRUE	TRUE	FALSE	FALSE	Exon	3	24	ENSMOCG00000015953	2	conserved gene and region	NA	NA	NA	NA	NA	NA
365	Blood_F	cg22264225	-0.024633328855271	0.003408521070227	0.28301529992905	1	101992512	Foxp4	Foxp4_Intron	LG2	2558097	2558146	50	+	2558145	2558146	TTCTCCAGAAATTAATTTGATGCCTCATGTTATCAATTAATTGAATCTCG	Intron (Foxp4-201/Foxp4, intron 1 of 16)	355	2551778	2605530	53753	1	Foxp4-201	6319	Foxp4-201	Foxp4	0	TRUE	FALSE	FALSE	FALSE	FALSE	FALSE	TRUE	FALSE	FALSE	Intron	24	36	ENSMOCG00000021065	LG2	conserved gene and region	NA	NA	NA	NA	NA	NA
366	Blood_F	cg19150413	-0.0299318313222469	0.00344210724769514	0.284222899211494	1	101987714	Pnisr	Pnisr_Exon	LG5	22087800	22087849	50	+	22087800	22087801	CGGCATCGAATCCGGCAAAAACAGGAAGCTTTTTGGAGAAAAGAAAAAGA	Exon (Pnisr-201/Pnisr, exon 10 of 12)	358	22063925	22092250	28326	1	Pnisr-201	23875	Pnisr-201	Pnisr	0	TRUE	FALSE	FALSE	FALSE	FALSE	TRUE	FALSE	FALSE	FALSE	Exon	9	9	ENSMOCG00000010290	LG5	conserved gene but different region	NA	NA	NA	NA	NA	NA
367	Blood_F	cg25072946	-0.0512705983049149	0.00344527775288243	0.284222899211494	1	101990898	Mark2	Mark2_threeUTR	8	41973064	41973113	50	-	41973112	41973113	AACAGCAGAGAAATAAATTAAGGGATGCAGTGGCCACCACCAGCCAAGCG	3' UTR	7	41972576	42039446	66871	2	Mark2-201	66333	Rcor2-201;Mark2-201;Mark2-202;Mark2-203;Mark2-204;Mark2-205;Mark2-206	Rcor2;Mark2;Mark2;Mark2;Mark2;Mark2;Mark2	0;0;0;0;0;0;0	TRUE	FALSE	FALSE	FALSE	TRUE	TRUE	FALSE	FALSE	FALSE	threeUTR	2	10	ENSMOCG00000015697	8	conserved gene and region	NA	NA	NA	NA	NA	NA
368	Blood_F	cg23212048	-0.0363332485759498	0.00345265912550406	0.284222899211494	1	101988705	Spata5	Spata5_Intron	JH996508.1	685880	685929	50	-	685928	685929	AATAATGTATAAATCAAATACTGGGCCTAAGCCCAGACAGCTGAACATCG	Intron (Spata5-201/Spata5, intron 15 of 15)	164	663314	829495	166182	2	Spata5-201	143566	Spata5-201	Spata5	0	TRUE	FALSE	FALSE	FALSE	FALSE	FALSE	TRUE	FALSE	FALSE	Intron	1	1	ENSMOCG00000004564	JH996508.1	conserved gene and region	NA	NA	NA	NA	NA	NA
369	Blood_F	cg18232282	-0.0271155667246479	0.00347496466810184	0.28524410831154	1	101988660	Ascc3	Ascc3_Intron	LG9	18838604	18838653	50	-	18838652	18838653	GAAGCTCAGCTGCTGTCTAACAAACTTAATTAATCAAAAAGTCATTTCCG	Intron (Ascc3-201/Ascc3, intron 36 of 41)	361	18814626	19112303	297678	2	Ascc3-201	273650	Ascc3-201	Ascc3	0	TRUE	FALSE	FALSE	FALSE	FALSE	FALSE	TRUE	FALSE	FALSE	Intron	6	6	ENSMOCG00000004549	LG9	conserved gene and region	NA	NA	NA	NA	NA	NA
370	Blood_F	cg21454760	-0.0403840507451245	0.00350344478457525	0.285791147372123	1	102002090	Arid1a	Arid1a_Exon	10	51107579	51107628	50	-	51107627	51107628	GACAGCATCATGCATCCTTCCATGAACCAATCAAGCATTGCCCAAGATCG	Exon (Arid1a-201/Arid1a, exon 6 of 20)	8	51048287	51123798	75512	1	Arid1a-201	59292	Arid1a-201	Arid1a	0	TRUE	FALSE	FALSE	FALSE	FALSE	TRUE	FALSE	FALSE	FALSE	Exon	15	29	ENSMOCG00000015143	10	conserved gene and region	NA	NA	NA	NA	NA	NA
371	Blood_F	cg07657515	-0.0131821599831983	0.0035308603464523	0.285791147372123	1	101987813	Lmo3	Lmo3_Intergenic_downstream	JH996429.1	4691859	4691908	50	+	4691907	4691908	CTCCGACTTCTGAACATTTTTCCCCAATTATTTTTGTAAAGTATTGATCG	Distal Intergenic	85	4735185	4795123	59939	2	Lmo3-202	103215	NA	NA	NA	FALSE	TRUE	FALSE	FALSE	FALSE	FALSE	FALSE	FALSE	TRUE	Intergenic_downstream	4	47	ENSMOCG00000020939	JH996429.1	mapped to different genes	NA	NA	NA	NA	NA	NA
372	Blood_F	cg06946661	-0.0481343002691801	0.0035486615232962	0.285791147372123	1	101985327	Nfia	Nfia_Intron	10	65553241	65553290	50	+	65553241	65553242	CGGTAAATCAGATGTTGAAGAAAGTACCAGCTTAACTTCACTTTGCTTTA	Intron (Nfia-202/Nfia, intron 2 of 10)	8	65487551	65821367	333817	1	Nfia-201	65690	Nfia-201;Nfia-202;Nfia-203;Nfia-204;Nfia-205	Nfia;Nfia;Nfia;Nfia;Nfia	0;0;0;0;0	TRUE	FALSE	FALSE	FALSE	FALSE	FALSE	TRUE	FALSE	FALSE	Intron	22	61	ENSMOCG00000007715	10	conserved gene and region	NA	NA	NA	NA	NA	NA
373	Blood_F	cg02061994	-0.0593106603878688	0.00355362143899572	0.285791147372123	1	101999471	Itpr1	Itpr1_Exon	JH996431.1	22372937	22372986	50	-	22372937	22372938	CGGGACCTGGACTTTGCCAATGATGCCAGCAAGGTGCTGGGCTCCATTGC	Exon (Itpr1-201/Itpr1, exon 13 of 60)	87	22228584	22544623	316040	1	Itpr1-201	144353	Itpr1-201;Itpr1-202	Itpr1;Itpr1	0;0	TRUE	FALSE	FALSE	FALSE	FALSE	TRUE	FALSE	FALSE	FALSE	Exon	4	5	ENSMOCG00000002247	JH996431.1	conserved gene and region	NA	NA	NA	NA	NA	NA
374	Blood_F	cg16994401	-0.0212573953184439	0.00356109846366473	0.285791147372123	1	101987485	Nog	Nog_Intergenic_downstream	7	65525887	65525936	50	-	65525887	65525888	CGCCATGCGAAGGGCACTGGAATATAAATAGCAGGTTAACATTATTAGCA	Distal Intergenic	6	65526268	65526966	699	2	Nog-201	1079	Nog-201	Nog	0	FALSE	TRUE	FALSE	FALSE	FALSE	FALSE	FALSE	FALSE	TRUE	Intergenic_downstream	22	39	ENSMOCG00000003140	7	conserved gene but different region	NA	NA	NA	NA	NA	NA
375	Blood_F	cg24199060	-0.0697806947962343	0.00357399015657301	0.285791147372123	1	101993428	Btrc	Btrc_Intron	8	73087697	73087746	50	+	73087697	73087698	CGTTTTGCGGAGTGCAGTATGGTGCAGTCTTTTAGTGCAGGAATTTTAAG	Intron (Btrc-201/Btrc, intron 4 of 14)	7	72957929	73139833	181905	1	Btrc-201	129768	Btrc-201;Btrc-202	Btrc;Btrc	0;0	TRUE	FALSE	FALSE	FALSE	FALSE	FALSE	TRUE	FALSE	FALSE	Intron	48	81	ENSMOCG00000002451	8	conserved gene and region	8	73087614	73087705	92	*	92
376	Blood_F	cg19067187	-0.053490721375143	0.00360378654638327	0.285791147372123	1	101994683	Isl1	Isl1_Intergenic_downstream	19	61891367	61891416	50	+	61891415	61891416	TGTCAAGTAATTAGCCAACCTAATTAAATTTTTGTAGCACTAATCAAACG	Distal Intergenic	13	62053503	62063164	9662	2	Isl1-201	171748	NA	NA	NA	FALSE	TRUE	FALSE	FALSE	FALSE	FALSE	FALSE	FALSE	TRUE	Intergenic_downstream	9	26	ENSMOCG00000004124	19	conserved gene but different region	NA	NA	NA	NA	NA	NA
377	Blood_F	cg26395444	-0.0105177312135294	0.00360576653872599	0.285791147372123	1	101979830	Bbs4	Bbs4_Intergenic_upstream	JH996479.1	2255225	2255274	50	-	2255273	2255274	TTAAACATTATGCAAACACGTGCCACGCTTGCTTTGTCCATGCATATGCG	Distal Intergenic	135	2198104	2238842	40739	2	Bbs4-201	-16432	Arih1-201	Arih1	0	FALSE	TRUE	FALSE	FALSE	FALSE	FALSE	FALSE	FALSE	TRUE	Intergenic_upstream	2	2	ENSMOCG00000020388	JH996479.1	mapped to different genes	NA	NA	NA	NA	NA	NA
378	Blood_F	cg01187271	-0.115760260233684	0.00361336624038685	0.285791147372123	1	101983040	Rnf220	Rnf220_Promoter	JH996499.1	864332	864381	50	+	864380	864381	CCTTATAGACATCATTGCTAAATTACCAGATTATGTATCTCACATTAACG	Promoter (1-2kb)	155	639111	862763	223653	2	Rnf220-201	-1569	Rnf220-201	Rnf220	0	FALSE	TRUE	TRUE	FALSE	FALSE	FALSE	FALSE	FALSE	FALSE	Promoter	9	154	ENSMOCG00000001456	JH996499.1	conserved gene but different region	NA	NA	NA	NA	NA	NA
379	Blood_F	cg12338698	-0.107123610065296	0.00365066209626839	0.285791147372123	1	101986372	A3galt2	A3galt2_Exon	10	55872647	55872696	50	+	55872647	55872648	CGTCAGGATTTGGGGTTTCACAATGGCCTGTGGTGGTTTATTCTCACCAT	Exon (NA, exon 10 of 3)	8	55843257	55856148	12892	2	A3galt2-201	-16499	NA	NA	NA	TRUE	FALSE	FALSE	FALSE	FALSE	TRUE	FALSE	FALSE	FALSE	Exon	8	15	ENSMOCG00000015855	10	mapped to different genes	NA	NA	NA	NA	NA	NA
380	Blood_F	cg24026497	-0.0255802037701895	0.00365489834293857	0.285791147372123	1	NA	Col22a1	Col22a1_Intergenic_downstream	15	32828057	32828106	50	-	32828105	32828106	TGCATTTTATTACACTTATATTCTTCCCCTGACAATTATCGAACTTTACG	Distal Intergenic	9	31863111	32088770	225660	1	Col22a1-201	964995	NA	NA	NA	FALSE	TRUE	FALSE	FALSE	FALSE	FALSE	FALSE	FALSE	TRUE	Intergenic_downstream	3	3	ENSMOCG00000018105	15	mapped to different genes	NA	NA	NA	NA	NA	NA
381	Blood_F	cg04742492	-0.0115840759826817	0.00366852660517469	0.285791147372123	1	101991181	Asic1	Asic1_Promoter	15	5001178	5001227	50	+	5001178	5001179	CGCCCAGCTTGTAATGCAGCCCGCCATATCACAGGCAGAAGGGGAGATTA	Promoter (5-6kb)	9	4962867	4995288	32422	2	Asic1-201	-5890	NA	NA	NA	FALSE	TRUE	TRUE	FALSE	FALSE	FALSE	FALSE	FALSE	FALSE	Promoter	3	7	ENSMOCG00000015709	15	conserved gene and region	NA	NA	NA	NA	NA	NA
382	Blood_F	cg25048905	-0.0184183759946421	0.00368571818836653	0.285791147372123	1	101994870	Lysmd3	Lysmd3_Exon	19	17825821	17825870	50	-	17825869	17825870	GTAGAGGAACCTGAGTTTAACTCAGTGAAGGTAAACCTGCCAATAATTCG	Exon (NA, exon 31 of 3)	13	17697425	17705335	7911	2	Lysmd3-201	-120535	NA	NA	NA	TRUE	FALSE	FALSE	FALSE	FALSE	TRUE	FALSE	FALSE	FALSE	Exon	5	5	ENSMOCG00000020333	19	mapped to different genes	NA	NA	NA	NA	NA	NA
383	Blood_F	cg26959509	-0.0704373014694894	0.00368866348221053	0.285791147372123	1	101983734	Zfp217	Zfp217_Intergenic_downstream	LG8	8620116	8620165	50	-	8620116	8620117	CGAAACAGGGAAGATTGCCAGGCACAACTTTCTCTAGACAATGTGTGACA	Distal Intergenic	360	8456372	8464747	8376	1	Zfp217-201	163793	NA	NA	NA	FALSE	TRUE	FALSE	FALSE	FALSE	FALSE	FALSE	FALSE	TRUE	Intergenic_downstream	32	35	ENSMOCG00000018704	LG8	mapped to different genes	NA	NA	NA	NA	NA	NA
384	Blood_F	cg12997720	-0.0347734109568986	0.00368893832182194	0.285791147372123	1	101997893	Hoxa11	Hoxa11_Exon	JH996441.1	6110925	6110974	50	+	6110925	6110926	CGAGTGACGATCTGTTGCTTCCCCTGAGGTGGCTACAAAGAAAGGAAGCC	Promoter (<=1kb)	97	6111151	6114803	3653	1	Hoxa11-201	-177	Hoxa11-201	Hoxa11	0	TRUE	FALSE	TRUE	FALSE	FALSE	TRUE	FALSE	FALSE	FALSE	Exon	11	19	ENSMOCG00000004073	JH996441.1	mapped to different genes	JH996441.1	6110842	6110933	92	*	92
385	Blood_F	cg04433882	-0.0201834503118227	0.0036945421260878	0.285791147372123	1	101988851	Rergl	Rergl_Intergenic_downstream	JH996429.1	5729140	5729189	50	-	5729140	5729141	CGACAAAGGTCGGAATGGATTCATTGATCAGCTAGACCGAGCATATGACA	Distal Intergenic	85	5899628	5908234	8607	2	Rergl-201	179094	NA	NA	NA	FALSE	TRUE	FALSE	FALSE	FALSE	FALSE	FALSE	FALSE	TRUE	Intergenic_downstream	7	7	ENSMOCG00000018845	JH996429.1	mapped to different genes	NA	NA	NA	NA	NA	NA
386	Blood_F	cg04589802	-0.0430164126028888	0.00370608136453829	0.285791147372123	1	101984342	4933402J07Rik	4933402J07Rik_Intergenic_downstream	JH996445.1	3804337	3804386	50	+	3804385	3804386	AAACCCCCCGCTGTATTTTTAATGGGGGCAGTGACTAATTTAGCCCTACG	Downstream (2-3kb)	101	3708445	3732731	24287	1	4933402J07Rik-201	95892	Zfp423-201;Zfp423-202	Zfp423;Zfp423	0;0	FALSE	TRUE	FALSE	FALSE	FALSE	FALSE	FALSE	FALSE	FALSE	Intergenic_downstream	11	11	ENSMOCG00000020575	JH996445.1	mapped to different genes	NA	NA	NA	NA	NA	NA
387	Blood_F	cg10811460	-0.101244091478842	0.00370890713059992	0.285791147372123	1	101991591	Mbnl1	Mbnl1_Intron	1	108870530	108870579	50	-	108870578	108870579	CTGGCCCTTCATCTGCATCGATTGGTGTTGAAGGTCCTTGGTATGTTTCG	Intron (Mbnl1-201/Mbnl1, intron 8 of 9)	1	108733288	108876809	143522	1	Mbnl1-201	137242	Mbnl1-201;Mbnl1-202;Mbnl1-203;Mbnl1-204;Mbnl1-205;Mbnl1-206	Mbnl1;Mbnl1;Mbnl1;Mbnl1;Mbnl1;Mbnl1	0;0;0;0;0;0	TRUE	FALSE	FALSE	FALSE	FALSE	FALSE	TRUE	FALSE	FALSE	Intron	12	38	ENSMOCG00000016746	1	conserved gene but different region	NA	NA	NA	NA	NA	NA
388	Blood_F	cg04758190	-0.0247174521751256	0.00371347129104408	0.285791147372123	1	101998013	Fgf11	Fgf11_Exon	7	28975472	28975521	50	+	28975520	28975521	AAGGCATCGTCACCAAACTGTTCTGCCGCCAGGGTTTCTACCTCCAGGCG	Exon (Fgf11-201/Fgf11, exon 2 of 5)	6	28972526	28978065	5540	1	Fgf11-201	2946	Chrnb1-201;Fgf11-201;Tmem102-201	Chrnb1;Fgf11;Tmem102	-3872;0;5849	TRUE	FALSE	FALSE	FALSE	FALSE	TRUE	FALSE	FALSE	FALSE	Exon	4	4	ENSMOCG00000021518	7	conserved gene but different region	NA	NA	NA	NA	NA	NA
389	Blood_F	cg13166264	-0.103617481164888	0.00371968902764633	0.285791147372123	1	101999471	Itpr1	Itpr1_Intron	JH996431.1	22477499	22477548	50	+	22477547	22477548	TCTGAAACTAGAGATTTTCATCTGTCTTTTATTCTTACCACTTTCTCACG	Intron (Itpr1-201/Itpr1, intron 45 of 59)	87	22228584	22544623	316040	1	Itpr1-201	248915	Itpr1-201;Itpr1-202	Itpr1;Itpr1	0;0	TRUE	FALSE	FALSE	FALSE	FALSE	FALSE	TRUE	FALSE	FALSE	Intron	1	5	ENSMOCG00000002247	JH996431.1	conserved gene and region	NA	NA	NA	NA	NA	NA
390	Blood_F	cg10885769	-0.132061762244016	0.00378459362691059	0.289315776077507	1	102002147	Wwp2	Wwp2_Exon	4	20238595	20238644	50	+	20238595	20238596	CGGTATCCTGTCCGTGGTTCTACCCTGTGGTAGAACAGCATGACGTAACC	Exon (Mir140-201/Mir140-201, exon 1 of 1)	3	20233059	20355853	122795	2	Wwp2-201	117209	Wwp2-201;Wwp2-202	Wwp2;Wwp2	0;0	TRUE	FALSE	FALSE	FALSE	FALSE	TRUE	TRUE	FALSE	FALSE	Exon	3	6	ENSMOCG00000019211	4	conserved gene and region	NA	NA	NA	NA	NA	NA
391	Blood_F	cg13710341	-0.0674434021016613	0.00379180680618098	0.289315776077507	1	101993766	Urb1	Urb1_Exon	2	98271459	98271508	50	+	98271459	98271460	CGGGCCTGCCACCTCCTGGTCAATAGCCGTGTTTTTGGACCTGACCTTTG	Exon (NA, exon 3 of 3)	2	98149975	98213479	63505	2	Urb1-201	-57980	NA	NA	NA	TRUE	FALSE	FALSE	FALSE	FALSE	TRUE	FALSE	FALSE	FALSE	Exon	2	2	ENSMOCG00000012613	2	mapped to different genes	NA	NA	NA	NA	NA	NA
392	Blood_F	cg16139529	-0.056626162789341	0.00379568802434046	0.289315776077507	1	NA	Tnrc6b	Tnrc6b_Exon	15	12998713	12998762	50	-	12998713	12998714	CGTTGGTAAAGGAGTTGTCAGAGGCACTGTAGGGCCAGGCACCAGGTGAA	Exon (Tnrc6b-201/Tnrc6b, exon 19 of 24)	9	12990599	13153221	162623	2	Tnrc6b-201	154459	Tnrc6b-201;Tnrc6b-202	Tnrc6b;Tnrc6b	0;0	TRUE	FALSE	FALSE	FALSE	FALSE	TRUE	FALSE	FALSE	FALSE	Exon	18	21	ENSMOCG00000020334	15	conserved gene and region	NA	NA	NA	NA	NA	NA
393	Blood_F	cg05916870	-0.0362764209893565	0.00381828845548081	0.290118266180705	1	101993757	Chd4	Chd4_Promoter	JH996431.1	37979419	37979468	50	-	37979419	37979420	CGTAACCAGTAAAACAGGCGGCCAGCTATTATGGGATGGCTGCTCCCAGC	Promoter (6-7kb)	87	37986204	38023026	36823	1	Chd4-201	-6785	NA	NA	NA	FALSE	TRUE	TRUE	FALSE	FALSE	FALSE	FALSE	FALSE	FALSE	Promoter	6	17	ENSMOCG00000020624	JH996431.1	conserved gene and region	NA	NA	NA	NA	NA	NA
394	Blood_F	cg14724374	-0.0288114228198359	0.00382635503084367	0.290118266180705	1	NA	Foxp2	Foxp2_Intron	LG10	10332980	10333029	50	+	10332980	10332981	CGGTAAGAGGCTCATTAGGGGACATTAGGGACTGGAGCTAACCAGAATTC	Intron (Foxp2-202/Foxp2, intron 7 of 15)	353	10134623	10372174	237552	1	Foxp2-202	198357	Foxp2-202	Foxp2	0	TRUE	FALSE	FALSE	FALSE	FALSE	FALSE	TRUE	FALSE	FALSE	Intron	37	63	ENSMOCG00000018674	LG10	conserved gene and region	NA	NA	NA	NA	NA	NA
395	Blood_F	cg12321152	-0.0680949238719185	0.00384892537035632	0.2901520587889	1	101996537	Cnot9	Cnot9_Exon	LG4	56493069	56493118	50	-	56493117	56493118	TCGGTGACCTGGCCCTCTTGCAGGTTCTTCACCAGTTGTGCAAGCCAGCG	Exon (Cnot9-201/Cnot9, exon 8 of 8)	357	56492462	56511887	19426	2	Cnot9-201	18769	Cnot9-201	Cnot9	0	TRUE	FALSE	FALSE	FALSE	FALSE	TRUE	FALSE	FALSE	FALSE	Exon	4	4	ENSMOCG00000014736	LG4	conserved gene but different region	NA	NA	NA	NA	NA	NA
396	Blood_F	cg19121679	-0.0179688196865711	0.00384936029620703	0.2901520587889	1	101981359	Ercc6	Ercc6_Intron	6	60055439	60055488	50	-	60055439	60055440	CGGGCGGTTTCAAATTAAAAGCTTGTAAAATATGTAACCTCTCCTAGTTT	Intron (Ercc6-201/Ercc6, intron 8 of 20)	5	60030417	60098193	67777	2	Ercc6-201	42705	Ercc6-201	Ercc6	0	TRUE	FALSE	FALSE	FALSE	FALSE	FALSE	TRUE	FALSE	FALSE	Intron	2	2	ENSMOCG00000018891	6	conserved gene and region	NA	NA	NA	NA	NA	NA
397	Blood_F	cg19877816	-0.00859105396353736	0.00386957676133361	0.2901520587889	1	101991908	Rbfox1	Rbfox1_Intron	7	8033352	8033401	50	-	8033400	8033401	CCAGCTTTCGTGTGCCTTGACTTTTATGTACTTACAGCAGGTAAGGCGCG	Intron (Rbfox1-201/Rbfox1, intron 1 of 12)	6	7804942	8412572	607631	1	Rbfox1-201	228410	Rbfox1-201	Rbfox1	0	TRUE	FALSE	FALSE	FALSE	FALSE	FALSE	TRUE	FALSE	FALSE	Intron	22	34	ENSMOCG00000020932	7	conserved gene but different region	7	8033398	8033505	108	*	108
398	Blood_F	cg07866534	-0.0209074180195911	0.00389647686116805	0.2901520587889	1	101989521	Lrmda	Lrmda_Intron	JH996451.1	3569285	3569334	50	-	3569285	3569286	CGTAATAGTTTGCAGTTATAGCTATAGTGAGAACAGCAGGCAAGACTATA	Intron (Lrmda-203/Lrmda, intron 2 of 5)	107	3283588	4298703	1015116	1	Lrmda-201	285697	Lrmda-201;Lrmda-202;Lrmda-203	Lrmda;Lrmda;Lrmda	0;0;0	TRUE	FALSE	FALSE	FALSE	FALSE	FALSE	TRUE	FALSE	FALSE	Intron	152	152	ENSMOCG00000007433	JH996451.1	conserved gene and region	NA	NA	NA	NA	NA	NA
399	Blood_F	cg26948312	-0.0165460637696903	0.00391291734785347	0.2901520587889	1	101990671	Fign	Fign_Intron	4	75096256	75096305	50	-	75096256	75096257	CGGGCAACTGATGAAATCTGTGGCCAAGGCGAAATAGCAATCTCTAAGCC	Intron (Fign-201/Fign, intron 1 of 1)	3	75002948	75122870	119923	2	Fign-201	26565	Fign-201	Fign	0	TRUE	FALSE	FALSE	FALSE	FALSE	FALSE	TRUE	FALSE	FALSE	Intron	22	105	ENSMOCG00000007472	4	conserved gene and region	NA	NA	NA	NA	NA	NA
400	Blood_F	cg12896132	-0.0219228539047386	0.00394037231092353	0.2901520587889	1	101987219	Ccdc171	Ccdc171_Intergenic_downstream	10	21628434	21628483	50	-	21628434	21628435	CGAGATGTCGGGGAGCTGACAAGATGCCCCAGTGACATTTCAGCTAGAAA	Downstream (<1kb)	8	21277006	21627517	350512	1	Ccdc171-201	351477	Ccdc171-201	Ccdc171	0	FALSE	TRUE	FALSE	FALSE	FALSE	FALSE	FALSE	FALSE	FALSE	Intergenic_downstream	4	14	ENSMOCG00000016262	10	conserved gene but different region	NA	NA	NA	NA	NA	NA
401	Blood_F	cg26148010	-0.0222434342921645	0.00394142202575198	0.2901520587889	1	101997776	Vrk1	Vrk1_Intergenic_downstream	1	42287358	42287407	50	+	42287406	42287407	TCGCTTCGCTCTCGTAGGTTTGCAAACAAATTCCACAGCACATTCAACCG	Distal Intergenic	1	41356256	41412528	56273	1	Vrk1-201	931102	NA	NA	NA	FALSE	TRUE	FALSE	FALSE	FALSE	FALSE	FALSE	FALSE	TRUE	Intergenic_downstream	52	59	ENSMOCG00000020450	1	mapped to different genes	NA	NA	NA	NA	NA	NA
402	Blood_F	cg11682341	-0.0165276706835171	0.00395026362589536	0.2901520587889	1	NA	Taf4b	Taf4b_Intron	18	8835060	8835109	50	-	8835060	8835061	CGGTGCTGGGATTTAGTTTTAAATGGAAAATGCCTCTGGCTTTTAATTTT	Intron (Taf4b-201/Taf4b, intron 13 of 14)	12	8759716	8876557	116842	1	Taf4b-201	75344	Taf4b-201	Taf4b	0	TRUE	FALSE	FALSE	FALSE	FALSE	FALSE	TRUE	FALSE	FALSE	Intron	2	3	ENSMOCG00000000743	18	conserved gene and region	NA	NA	NA	NA	NA	NA
403	Blood_F	cg17771970	-0.184030446324845	0.0039722414569761	0.2901520587889	1	101981658	Trps1	Trps1_Exon	LG3	3605744	3605793	50	+	3605792	3605793	CAATTGCCTGACCACAAAGACCTCTCTCTGGCGAAAGAATGCAAATGGCG	Exon (Trps1-201/Trps1, exon 4 of 5)	356	3377958	3609814	231857	1	Trps1-201	227786	Trps1-201;Trps1-202;Trps1-203;Trps1-204	Trps1;Trps1;Trps1;Trps1	0;0;0;0	TRUE	FALSE	FALSE	FALSE	FALSE	TRUE	FALSE	FALSE	FALSE	Exon	10	36	ENSMOCG00000004602	LG3	conserved gene and region	NA	NA	NA	NA	NA	NA
404	Blood_F	cg19379020	-0.0843080767690888	0.00397435639169004	0.2901520587889	1	101984969	Inpp4a	Inpp4a_Exon	LG2	22561438	22561487	50	+	22561438	22561439	CGAAGAGAAAATACAATGAAGAATGTTGGAAGTCGCAAATATGCATTTAA	Exon (Inpp4a-202/Inpp4a, exon 24 of 24)	355	22511082	22561560	50479	1	Inpp4a-202	50356	Inpp4a-205;Inpp4a-202;Inpp4a-203;Inpp4a-204;Inpp4a-201	Inpp4a;Inpp4a;Inpp4a;Inpp4a;Inpp4a	0;0;0;0;0	TRUE	FALSE	FALSE	FALSE	FALSE	TRUE	FALSE	FALSE	FALSE	Exon	9	9	ENSMOCG00000013144	LG2	conserved gene and region	NA	NA	NA	NA	NA	NA
405	Blood_F	cg10437271	-0.0783862138818626	0.00398087108875201	0.2901520587889	1	101997021	Hsfy2	Hsfy2_Exon	JH996438.1	2429981	2430030	50	-	2430029	2430030	GCCGGTGGGAACTTTGTCTCCGAGTCGGAGCAGCATGGAGCGGCGGAGCG	Exon (NA, exon 1 of 3)	94	2700816	2702054	1239	1	Hsfy2-201	-270835	NA	NA	NA	TRUE	FALSE	FALSE	FALSE	FALSE	TRUE	FALSE	FALSE	FALSE	Exon	6	34	ENSMOCG00000013974	JH996438.1	mapped to different genes	JH996438.1	2429942	2430217	276	*	276
406	Blood_F	cg11692953	-0.0782342771362778	0.00399115192501942	0.2901520587889	1	101993428	Btrc	Btrc_Intron	8	73087461	73087510	50	-	73087509	73087510	ACTGCTAACGCTCAGAGATCGGCAGGAGTCCTACTTGCCTAATCTTACCG	Intron (Btrc-201/Btrc, intron 4 of 14)	7	72957929	73139833	181905	1	Btrc-201	129532	Btrc-201;Btrc-202	Btrc;Btrc	0;0	TRUE	FALSE	FALSE	FALSE	FALSE	FALSE	TRUE	FALSE	FALSE	Intron	48	81	ENSMOCG00000002451	8	conserved gene and region	NA	NA	NA	NA	NA	NA
407	Blood_F	cg07013496	-0.0293287968239376	0.00399179085225657	0.2901520587889	1	101991847	Sall3	Sall3_Intergenic_upstream	18	64653687	64653736	50	-	64653687	64653688	CGATTATGATGACTCTCTGTGGTATTTGTGATGAGCTGGGGAATGTTCTG	Distal Intergenic	12	64310643	64330725	20083	2	Sall3-201	-323011	NA	NA	NA	FALSE	TRUE	FALSE	FALSE	FALSE	FALSE	FALSE	FALSE	TRUE	Intergenic_upstream	22	27	ENSMOCG00000013205	18	mapped to different genes	NA	NA	NA	NA	NA	NA
408	Blood_F	cg17473329	-0.0284311541225273	0.00400086063008514	0.2901520587889	1	102002726	Eomes	Eomes_Exon	5	90525965	90526014	50	-	90525965	90525966	CGAAGAGGTGGCCAACCCTCCCCAGCGGTGGCTTGTCACGCCTGTCCAGC	Exon (Eomes-201/Eomes, exon 6 of 6)	4	90520831	90527478	6648	1	Eomes-201	5134	Eomes-201	Eomes	0	TRUE	FALSE	FALSE	FALSE	FALSE	TRUE	FALSE	FALSE	FALSE	Exon	5	8	ENSMOCG00000020156	5	conserved gene and region	5	90525846	90526004	159	*	159
409	Blood_F	cg20460303	-0.0111875921434819	0.00400877649436612	0.2901520587889	1	101991220	Gli3	Gli3_Intron	JH996432.1	23001261	23001310	50	-	23001261	23001262	CGGCACTGATGGAAATTCTTTAGGTGGCATTCTGGATGAACCAAGCTTTC	Intron (Gli3-201/Gli3, intron 7 of 14)	88	22810208	23070127	259920	1	Gli3-201	191053	Gli3-201	Gli3	0	TRUE	FALSE	FALSE	FALSE	FALSE	FALSE	TRUE	FALSE	FALSE	Intron	18	20	ENSMOCG00000018186	JH996432.1	conserved gene and region	NA	NA	NA	NA	NA	NA
410	Blood_F	cg26051847	-0.0451692656566313	0.00405963110235434	0.2901520587889	1	101994698	Adgrb3	Adgrb3_Exon	LG2	13061397	13061446	50	-	13061397	13061398	CGTATGGGATGCATCGGTAAGCACAGTTTTACATCCCTGGGTGGACCACG	Exon (Adgrb3-202/Adgrb3, exon 16 of 29)	355	12912138	13610246	698109	2	Adgrb3-202	548800	Adgrb3-202;Adgrb3-201	Adgrb3;Adgrb3	0;0	TRUE	FALSE	FALSE	FALSE	FALSE	TRUE	FALSE	FALSE	FALSE	Exon	19	21	ENSMOCG00000012455	LG2	conserved gene but different region	NA	NA	NA	NA	NA	NA
411	Blood_F	cg11040602	-0.0254944920590388	0.00406527910173825	0.2901520587889	1	102002222	Dhx35	Dhx35_Intergenic_downstream	LG8	19268030	19268079	50	+	19268030	19268031	CGAATGTGGCTAAATGCTTAAAGGGCTTGTTACATTAACTAACTCTGTCA	Distal Intergenic	360	19440414	19499420	59007	2	Dhx35-201	231341	NA	NA	NA	FALSE	TRUE	FALSE	FALSE	FALSE	FALSE	FALSE	FALSE	TRUE	Intergenic_downstream	18	18	ENSMOCG00000007520	LG8	mapped to different genes	NA	NA	NA	NA	NA	NA
412	Blood_F	cg09207552	-0.046392812369677	0.00406986859457809	0.2901520587889	1	NA	Npas3	Npas3_Intron	1	59557932	59557981	50	-	59557980	59557981	AAGGTCAGACACCAGCTGATTGGTGATAGAATTATCAAATTAACCAATCG	Intron (Npas3-201/Npas3, intron 4 of 11)	1	59269117	60083586	814470	2	Npas3-201	525605	Npas3-201	Npas3	0	TRUE	FALSE	FALSE	FALSE	FALSE	FALSE	TRUE	FALSE	FALSE	Intron	84	99	ENSMOCG00000019190	1	conserved gene and region	NA	NA	NA	NA	NA	NA
413	Blood_F	cg19112767	-0.0581939666249566	0.00407266636799385	0.2901520587889	1	101983917	Msmp	Msmp_fiveUTR	LG5	38825232	38825281	50	+	38825232	38825233	CGGAGGGAGGCATTTCCTGGGGATGGTTAATCCTGTGCCCCAGCCAAACC	5' UTR	358	38823730	38826528	2799	2	Msmp-201	1247	Rgp1-201;Msmp-201	Rgp1;Msmp	0;0	TRUE	FALSE	FALSE	TRUE	FALSE	TRUE	FALSE	FALSE	FALSE	fiveUTR	1	1	ENSMOCG00000008995	LG5	conserved gene but different region	NA	NA	NA	NA	NA	NA
414	Blood_F	cg04317929	-0.0581700875124523	0.0040944708118801	0.2901520587889	1	101981206	Nxph4	Nxph4_Intergenic_upstream	24	9028416	9028465	50	+	9028464	9028465	CTTCTATGCACTGACCGGCAGGCTCAGGACAGGTCTGTTCGTCAGAGCCG	Distal Intergenic	16	8974211	8982888	8678	2	Nxph4-201	-45528	NA	NA	NA	FALSE	TRUE	FALSE	FALSE	FALSE	FALSE	FALSE	FALSE	TRUE	Intergenic_upstream	3	7	ENSMOCG00000020468	24	mapped to different genes	NA	NA	NA	NA	NA	NA
415	Blood_F	cg10239342	-0.0236054196142663	0.00411142088476485	0.2901520587889	1	101984213	Unc5d	Unc5d_Exon	LG7_11	5721678	5721727	50	-	5721678	5721679	CGCTGACCTTGACGGACTGTTTTGAAGTTGAAGGTCTGGAAGCCACCTGT	Exon (Unc5d-203/Unc5d, exon 9 of 17)	359	5657758	6173614	515857	2	Unc5d-201	451887	Unc5d-201;Unc5d-202;Unc5d-203	Unc5d;Unc5d;Unc5d	0;0;0	TRUE	FALSE	FALSE	FALSE	FALSE	TRUE	TRUE	FALSE	FALSE	Exon	9	11	ENSMOCG00000014254	LG7_11	conserved gene but different region	NA	NA	NA	NA	NA	NA
416	Blood_F	cg24038545	-0.0716682987448266	0.00411151209635819	0.2901520587889	1	101985094	Trp63	Trp63_Intergenic_upstream	2	35260065	35260114	50	-	35260113	35260114	GTTCTGGCATCCCAGTAAAGCTTTGCTTCCCATGGCAACTCCAGCCTACG	Distal Intergenic	2	35337328	35525230	187903	1	Trp63-201	-77263	NA	NA	NA	FALSE	TRUE	FALSE	FALSE	FALSE	FALSE	FALSE	FALSE	TRUE	Intergenic_upstream	1	8	ENSMOCG00000015252	2	conserved gene and region	NA	NA	NA	NA	NA	NA
417	Blood_F	cg24897861	-0.0759180717054531	0.00413379051235927	0.2901520587889	1	101998191	Ntm	Ntm_Intron	5	23850055	23850104	50	-	23850055	23850056	CGTGGAAAGATTATTCTGACTAACGAGGTTCTGGGCCACTAATTCATTAC	Intron (Ntm-203/Ntm, intron 1 of 7)	4	23165646	24144522	978877	2	Ntm-203	294418	Ntm-203	Ntm	0	TRUE	FALSE	FALSE	FALSE	FALSE	FALSE	TRUE	FALSE	FALSE	Intron	25	34	ENSMOCG00000015273	5	conserved gene and region	NA	NA	NA	NA	NA	NA
418	Blood_F	cg22509731	-0.0150818911452217	0.004141719295256	0.2901520587889	1	101986316	Jagn1	Jagn1_Exon	JH996431.1	27382381	27382430	50	+	27382429	27382430	CATTAGCTACCTGGTGCTCTCCATGATCAGCATGGGACTCTTTTCCATCG	Exon (Jagn1-201/Jagn1, exon 2 of 2)	87	27378815	27383141	4327	1	Jagn1-201	3566	Jagn1-201	Jagn1	0	TRUE	FALSE	FALSE	FALSE	FALSE	TRUE	FALSE	FALSE	FALSE	Exon	1	1	ENSMOCG00000000482	JH996431.1	conserved gene but different region	NA	NA	NA	NA	NA	NA
419	Blood_F	cg06166628	-0.0281540883083246	0.00415881580611377	0.2901520587889	1	NA	Lrba	Lrba_Intron	1	126210718	126210767	50	-	126210718	126210719	CGACTGCATCCTGGCTGATATTTGATAATAATTTTAACAGATAAATGTAG	Intron (Lrba-201/Lrba, intron 36 of 39)	1	125950911	126222687	271777	1	Lrba-201	259807	Lrba-201	Lrba	0	TRUE	FALSE	FALSE	FALSE	FALSE	FALSE	TRUE	FALSE	FALSE	Intron	11	21	ENSMOCG00000006642	1	mapped to different genes	NA	NA	NA	NA	NA	NA
420	Blood_F	cg19841792	-0.0950269350599003	0.00416176524392695	0.2901520587889	1	101980306	Ahcyl1	Ahcyl1_Promoter	JH996455.1	829681	829730	50	+	829681	829682	CGGGCCCCATTGCATCACCCTTGGAGTCTCTGCTCCTGGCTTTGCAGCCA	Promoter (6-7kb)	111	787302	822793	35492	2	Ahcyl1-201	-6888	NA	NA	NA	FALSE	TRUE	TRUE	FALSE	FALSE	FALSE	FALSE	FALSE	FALSE	Promoter	1	4	ENSMOCG00000016681	JH996455.1	conserved gene and region	NA	NA	NA	NA	NA	NA
421	Blood_F	cg26794640	-0.037099944100037	0.00416544251498648	0.2901520587889	1	102001418	Nrarp	Nrarp_Promoter	4	52226105	52226154	50	-	52226105	52226106	CGTGGGAAAGAGGAGAGTGTTTCTTCCCAGCAGCCCAGACACCTGGTAGA	Promoter (3-4kb)	3	52222647	52222991	345	2	Nrarp-201	-3163	Nrarp-201	Nrarp	0	FALSE	TRUE	TRUE	FALSE	FALSE	FALSE	FALSE	FALSE	FALSE	Promoter	1	2	ENSMOCG00000003107	4	conserved gene and region	NA	NA	NA	NA	NA	NA
422	Blood_F	cg27457480	-0.0133739724248763	0.00416662308478608	0.2901520587889	1	101990136	Mrtfa	Mrtfa_Intergenic_upstream	15	12800721	12800770	50	-	12800769	12800770	CACGAAAGCCAAAGTGGATTTCTCCAGTGTGGTGTGCCTGCCCCCTTCCG	Distal Intergenic	9	12814462	12911471	97010	1	Mrtfa-201	-13741	NA	NA	NA	FALSE	TRUE	FALSE	FALSE	FALSE	FALSE	FALSE	FALSE	TRUE	Intergenic_upstream	1	1	ENSMOCG00000021144	15	conserved gene but different region	NA	NA	NA	NA	NA	NA
423	Blood_F	cg04975338	-0.0246144019708958	0.00417394885873537	0.2901520587889	1	101980001	Qtrt2	Qtrt2_Exon	2	54654682	54654731	50	-	54654682	54654683	CGTCTTACCATGGAGATGAGACATAAGCAGGTGGGAGGGAAAAACAAAAT	Exon (NA, exon 4 of 3)	2	54612737	54638002	25266	2	Qtrt2-201	-16729	NA	NA	NA	TRUE	FALSE	FALSE	FALSE	FALSE	TRUE	TRUE	FALSE	FALSE	Exon	1	1	ENSMOCG00000020315	2	mapped to different genes	NA	NA	NA	NA	NA	NA
424	Blood_F	cg08888591	-0.167642701168762	0.00417433634222839	0.2901520587889	1	101984969	Inpp4a	Inpp4a_Exon	LG2	22561494	22561543	50	+	22561542	22561543	GCAGCTGAAGGCTTTCCCCAAGCATTACAGGCCTCCCGAAGGGACTTACG	Exon (Inpp4a-202/Inpp4a, exon 24 of 24)	355	22511082	22561560	50479	1	Inpp4a-202	50412	Inpp4a-205;Inpp4a-202;Inpp4a-203;Inpp4a-204;Inpp4a-201	Inpp4a;Inpp4a;Inpp4a;Inpp4a;Inpp4a	0;0;0;0;0	TRUE	FALSE	FALSE	FALSE	FALSE	TRUE	FALSE	FALSE	FALSE	Exon	9	9	ENSMOCG00000013144	LG2	conserved gene and region	NA	NA	NA	NA	NA	NA
425	Blood_F	cg21062691	-0.0283151017948545	0.00418020513529896	0.2901520587889	1	101996707	Fam122b	Fam122b_Intergenic_downstream	X	11157251	11157300	50	-	11157299	11157300	GCAATGTGGACTGGCCTCCAAGTCCCTTAATCACCTATTTCATCATCTCG	Distal Intergenic	18	11188199	11209733	21535	2	Fam122b-202	52482	NA	NA	NA	FALSE	TRUE	FALSE	FALSE	FALSE	FALSE	FALSE	FALSE	TRUE	Intergenic_downstream	1	2	ENSMOCG00000012360	X	mapped to different genes	NA	NA	NA	NA	NA	NA
426	Blood_F	cg02933937	-0.0177642646031659	0.00418751669113528	0.2901520587889	1	102001246	Satb1	Satb1_Intergenic_downstream	JH996470.1	910152	910201	50	-	910152	910153	CGAAACACACCTGTACTTTTTATGTAATTTATTGACTGGTTATAGATGCT	Distal Intergenic	126	1174952	1245233	70282	2	Satb1-201	335081	NA	NA	NA	FALSE	TRUE	FALSE	FALSE	FALSE	FALSE	FALSE	FALSE	TRUE	Intergenic_downstream	13	57	ENSMOCG00000019384	JH996470.1	mapped to different genes	NA	NA	NA	NA	NA	NA
427	Blood_F	cg17291767	-0.0179881013239367	0.00418933973539437	0.2901520587889	1	101997756	Mrps10	Mrps10_Exon	LG2	3165200	3165249	50	+	3165248	3165249	CTTGGGCGGGAGAAGCTTGACAGGGACAGACACGGGCATGACCATAGGCG	Exon (NA, exon 4 of 3)	355	3108608	3118556	9949	2	Mrps10-201	-46644	NA	NA	NA	TRUE	FALSE	FALSE	FALSE	FALSE	TRUE	FALSE	FALSE	FALSE	Exon	2	2	ENSMOCG00000012423	LG2	mapped to different genes	LG2	3165232	3165351	120	*	120
428	Blood_F	cg09619923	-0.0317950753546665	0.00431215335648836	0.296323907019024	1	101989681	Dpyd	Dpyd_Intergenic_upstream	21	15500237	15500286	50	-	15500285	15500286	GAAAGAGTTCAAATATGACAAACATTCTTAGCTGTCCCTTCTGGGACACG	Distal Intergenic	14	15716765	16480464	763700	1	Dpyd-201	-216528	NA	NA	NA	FALSE	TRUE	FALSE	FALSE	FALSE	FALSE	FALSE	FALSE	TRUE	Intergenic_upstream	8	29	ENSMOCG00000019630	21	mapped to different genes	NA	NA	NA	NA	NA	NA
429	Blood_F	cg19455189	-0.0220650335361683	0.00432987522056813	0.296323907019024	1	101988750	Itm2c	Itm2c_Exon	LG4	66103816	66103865	50	-	66103864	66103865	ACGAAGGTGTTCTCGAAGTGGCGGATGGCATTGCAGTTCTTGGCCCCACG	Exon (Itm2c-201/Itm2c, exon 6 of 6)	357	66102767	66117336	14570	2	Itm2c-201	13471	Itm2c-201;Itm2c-202	Itm2c;Itm2c	0;0	TRUE	FALSE	FALSE	FALSE	FALSE	TRUE	FALSE	FALSE	FALSE	Exon	2	2	ENSMOCG00000017316	LG4	conserved gene and region	NA	NA	NA	NA	NA	NA
430	Blood_F	cg15735049	-0.0152287038047098	0.00437888907089769	0.298327826538048	1	101990143	Ppp2r2b	Ppp2r2b_Exon	18	30793911	30793960	50	+	30793959	30793960	TCGGGTTCATGGCTCTGGAATGTGCTGTAAACATTGTATTCACCCCTACG	Exon (Ppp2r2b-203/Ppp2r2b, exon 3 of 9)	12	30702797	31101422	398626	2	Ppp2r2b-201	307462	Ppp2r2b-201;Ppp2r2b-202;Ppp2r2b-203	Ppp2r2b;Ppp2r2b;Ppp2r2b	0;0;0	TRUE	FALSE	FALSE	FALSE	FALSE	TRUE	FALSE	FALSE	FALSE	Exon	11	15	ENSMOCG00000011221	18	conserved gene but different region	NA	NA	NA	NA	NA	NA
431	Blood_F	cg08477187	-0.00816178535721647	0.00438593479990587	0.298327826538048	1	101996281	Jam3	Jam3_Exon	5	21281356	21281405	50	-	21281356	21281357	CGTCATTGGAAGCAATGCAGTAGTACTGCCCAGAGTCGTCCTTGTGAACA	Exon (Jam3-201/Jam3, exon 6 of 9)	4	21278778	21332360	53583	2	Jam3-201	50955	Jam3-201	Jam3	0	TRUE	FALSE	FALSE	FALSE	FALSE	TRUE	FALSE	FALSE	FALSE	Exon	1	1	ENSMOCG00000000897	5	conserved gene and region	NA	NA	NA	NA	NA	NA
432	Blood_F	cg00286320	-0.0182786042166537	0.00439021929932433	0.298327826538048	1	101983040	Rnf220	Rnf220_Intron	JH996499.1	680011	680060	50	+	680059	680060	GGACTGACAACAATTTTTAGCTGAGAGATTCTTCACCAAAATGCCAGGCG	Intron (Rnf220-201/Rnf220, intron 1 of 13)	155	639111	862763	223653	2	Rnf220-201	182703	Rnf220-201	Rnf220	0	TRUE	FALSE	FALSE	FALSE	FALSE	FALSE	TRUE	FALSE	FALSE	Intron	139	154	ENSMOCG00000001456	JH996499.1	conserved gene and region	JH996499.1	680059	680181	123	*	123
433	Blood_F	cg15512297	-0.0500776512576233	0.00443354331148585	0.300237803963058	1	101985293	Zfp804a	Zfp804a_Exon	4	90442138	90442187	50	-	90442138	90442139	CGGCGGCTGCCCCATGGAGTGTTACTACATTGTCATCAGCTCCACGCATC	Promoter (<=1kb)	3	90442151	90632160	190010	1	Zfp804a-201	0	Zfp804a-201	Zfp804a	0	TRUE	FALSE	TRUE	FALSE	FALSE	TRUE	FALSE	FALSE	FALSE	Exon	8	9	ENSMOCG00000015465	4	conserved gene but different region	4	90442058	90442142	85	*	85
434	Blood_F	cg18737166	-0.0128782529066628	0.00443956529929327	0.300237803963058	1	101988570	Cdkn2aip	Cdkn2aip_Exon	LG7_11	20900274	20900323	50	+	20900322	20900323	TAAACTCCTATGTATGTTCACATCTATGATCTGCTAACCATTGCTACTCG	Promoter (<=1kb)	359	20898036	20901088	3053	2	Cdkn2aip-201	765	Cdkn2aip-201	Cdkn2aip	0	TRUE	FALSE	TRUE	FALSE	FALSE	TRUE	TRUE	FALSE	FALSE	Exon	1	2	ENSMOCG00000016713	LG7_11	conserved gene and region	NA	NA	NA	NA	NA	NA
435	Blood_F	cg02042055	-0.0695882333406626	0.00444958844551665	0.300237803963058	1	101989673	Cacng2	Cacng2_Exon	15	15787746	15787795	50	+	15787794	15787795	GCTGTTTGATCGAGGTGTTCAAATGCTTTTAACCACCGTTGGTGCTTTCG	Promoter (<=1kb)	9	15787741	15914098	126358	1	Cacng2-201	5	Cacng2-201	Cacng2	0	TRUE	FALSE	TRUE	FALSE	FALSE	TRUE	FALSE	FALSE	FALSE	Exon	5	6	ENSMOCG00000007863	15	conserved gene and region	NA	NA	NA	NA	NA	NA
436	Blood_F	cg08939198	-0.0174867785752053	0.00450202303371328	0.301083291991379	1	101991591	Mbnl1	Mbnl1_Intron	1	108868803	108868852	50	+	108868803	108868804	CGCTGTGATTGCATGTCACTCGCTGGTGATGATGTCCTGTCACATGGCTT	Intron (Mbnl1-201/Mbnl1, intron 7 of 9)	1	108733288	108876809	143522	1	Mbnl1-201	135515	Mbnl1-201;Mbnl1-202;Mbnl1-203;Mbnl1-204;Mbnl1-205;Mbnl1-206	Mbnl1;Mbnl1;Mbnl1;Mbnl1;Mbnl1;Mbnl1	0;0;0;0;0;0	TRUE	FALSE	FALSE	FALSE	FALSE	FALSE	TRUE	FALSE	FALSE	Intron	12	38	ENSMOCG00000016746	1	conserved gene and region	NA	NA	NA	NA	NA	NA
437	Blood_F	cg06191395	-0.0338618360670957	0.00451885820421193	0.301083291991379	1	101992226	1700122O11Rik	1700122O11Rik_Intergenic_downstream	LG2	2440233	2440282	50	-	2440281	2440282	CAGCGAAATATCATTATCACTTCTTGAGCTCCAGCCAAAATCCCCTCGCG	Distal Intergenic	355	2428312	2429815	1504	1	1700122O11Rik-201	11970	NA	NA	NA	FALSE	TRUE	FALSE	FALSE	FALSE	FALSE	FALSE	FALSE	TRUE	Intergenic_downstream	9	17	ENSMOCG00000014775	LG2	mapped to different genes	NA	NA	NA	NA	NA	NA
438	Blood_F	cg16990312	-0.0140947390528351	0.00451904367785112	0.301083291991379	1	102002612	Nsg1	Nsg1_Exon	JH996435.1	4035312	4035361	50	+	4035360	4035361	GTGGTTTATGACTGTGTAAAATTTCTCCCGGGCACTGGAGTCTTGCTCCG	Exon (Nsg1-201/Nsg1, exon 5 of 5)	91	4033759	4057889	24131	2	Nsg1-201	22528	Nsg1-201;Nsg1-202;Stx18-201;Stx18-202	Nsg1;Nsg1;Stx18;Stx18	0;0;105406;105302	TRUE	FALSE	FALSE	FALSE	FALSE	TRUE	FALSE	FALSE	FALSE	Exon	1	1	ENSMOCG00000001080	JH996435.1	conserved gene and region	NA	NA	NA	NA	NA	NA
439	Blood_F	cg11339701	-0.0231484436554186	0.00452748158116701	0.301083291991379	1	101999560	Clnk	Clnk_Intergenic_upstream	JH996435.1	5016076	5016125	50	-	5016124	5016125	AAAGACTTTTTGTTTTACCTCATCCTCTTGTTTTATGATGAATTTGTGCG	Distal Intergenic	91	4687674	4838600	150927	2	Clnk-201	-177525	NA	NA	NA	FALSE	TRUE	FALSE	FALSE	FALSE	FALSE	FALSE	FALSE	TRUE	Intergenic_upstream	1	1	ENSMOCG00000007834	JH996435.1	conserved gene and region	NA	NA	NA	NA	NA	NA
440	Blood_F	cg04370307	-0.0572487966317076	0.00453526824671173	0.301083291991379	1	102000119	Rara	Rara_Intergenic_upstream	JH996461.1	1479529	1479578	50	+	1479577	1479578	AACAGACAGCAGCTGCCCACAGTGTGGAAACAAACTGTAAAGCAGTCACG	Downstream (1-2kb)	117	1428127	1465699	37573	2	Rara-202	-13830	Cdc6-201	Cdc6	0	FALSE	TRUE	FALSE	FALSE	FALSE	FALSE	FALSE	FALSE	FALSE	Intergenic_upstream	2	15	ENSMOCG00000016096	JH996461.1	mapped to different genes	NA	NA	NA	NA	NA	NA
441	Blood_F	cg26447839	-0.0639683953609583	0.00458444628185525	0.303648428213364	1	101981419	Arglu1	Arglu1_Exon	JH996437.1	8952783	8952832	50	-	8952783	8952784	CGTCAACAAAAAGAAGAACAAAAAATTATCCTGGGCAAGGGGAAGTCCAG	Exon (Arglu1-201/Arglu1, exon 4 of 4)	93	8931382	8953522	22141	1	Arglu1-201	21401	Arglu1-201	Arglu1	0	TRUE	FALSE	FALSE	FALSE	FALSE	TRUE	FALSE	FALSE	FALSE	Exon	5	7	ENSMOCG00000011203	JH996437.1	conserved gene and region	NA	NA	NA	NA	NA	NA
442	Blood_F	cg11445774	-0.0793310546387367	0.00459565380482888	0.303692608772316	1	102002689	Rasal2	Rasal2_Intron	JH996427.1	6264810	6264859	50	+	6264810	6264811	CGACAATAATGGAATCTGTAACTGACTGCCAACAGCAACATTAAGGATAT	Intron (Rasal2-201/Rasal2, intron 3 of 17)	83	6151621	6429873	278253	2	Rasal2-201	165014	Rasal2-201	Rasal2	0	TRUE	FALSE	FALSE	FALSE	FALSE	FALSE	TRUE	FALSE	FALSE	Intron	3	10	ENSMOCG00000020510	JH996427.1	conserved gene and region	NA	NA	NA	NA	NA	NA
443	Blood_F	cg06876600	-0.0259531563401388	0.00460762156759306	0.303786710767714	1	101979600	Haao	Haao_Intergenic_upstream	LG3	32422947	32422996	50	-	32422947	32422948	CGAGTGACACATTAGTTACAGATGCAGGGCCTGTCAGAACATTGAGGAAA	Distal Intergenic	356	32462652	32477796	15145	1	Haao-201	-39705	NA	NA	NA	FALSE	TRUE	FALSE	FALSE	FALSE	FALSE	FALSE	FALSE	TRUE	Intergenic_upstream	8	8	ENSMOCG00000015453	LG3	conserved gene and region	NA	NA	NA	NA	NA	NA
444	Blood_F	cg07042258	-0.0548494043183258	0.00463978246926889	0.304796466801862	1	101982983	Nr2f2	Nr2f2_Intergenic_downstream	22	23453900	23453949	50	+	23453900	23453901	CGCACTCATGTGTAAGCTAATAACGTGAACAGAGGGAAAATGAAGAGACT	Distal Intergenic	15	22948826	22955786	6961	1	Nr2f2-202	505074	NA	NA	NA	FALSE	TRUE	FALSE	FALSE	FALSE	FALSE	FALSE	FALSE	TRUE	Intergenic_downstream	59	122	ENSMOCG00000017767	22	mapped to different genes	NA	NA	NA	NA	NA	NA
445	Blood_F	cg07849666	-0.0232273596866958	0.00465439747497102	0.304796466801862	1	101987656	Gtdc1	Gtdc1_Intergenic_downstream	4	58680568	58680617	50	+	58680568	58680569	CGCCACAGGTTTGTGGCAGATGGCTCTGTGTCAGCTATGACAAGCAGCCA	Downstream (<1kb)	3	58680733	58930429	249697	2	Gtdc1-201	249812	Gtdc1-201	Gtdc1	0	FALSE	TRUE	FALSE	FALSE	FALSE	FALSE	FALSE	FALSE	FALSE	Intergenic_downstream	20	48	ENSMOCG00000022059	4	mapped to different genes	NA	NA	NA	NA	NA	NA
446	Blood_F	cg02011410	-0.0434933586843505	0.00467204183193595	0.304796466801862	1	102000007	Prkd1	Prkd1_Intergenic_downstream	1	68572783	68572832	50	+	68572831	68572832	TGAAACCAGCAGGACTCATTACTTACAAAACAATGTTTAGAGTCCTTTCG	Distal Intergenic	1	68166948	68456718	289771	1	Prkd1-201	405835	NA	NA	NA	FALSE	TRUE	FALSE	FALSE	FALSE	FALSE	FALSE	FALSE	TRUE	Intergenic_downstream	29	38	ENSMOCG00000021339	1	conserved gene but different region	NA	NA	NA	NA	NA	NA
447	Blood_F	cg06911307	-0.0211114631751202	0.00468184055316353	0.304796466801862	1	101998918	Etnk1	Etnk1_Intergenic_downstream	JH996429.1	10039819	10039868	50	+	10039819	10039820	CGAGGCAAGCAAGGTTTAATATGTATCTAAATAATTAAGCTAATTGTGTA	Distal Intergenic	85	9593811	9661990	68180	1	Etnk1-202	446008	NA	NA	NA	FALSE	TRUE	FALSE	FALSE	FALSE	FALSE	FALSE	FALSE	TRUE	Intergenic_downstream	11	16	ENSMOCG00000015568	JH996429.1	mapped to different genes	NA	NA	NA	NA	NA	NA
448	Blood_F	cg05094213	-0.019848346525738	0.00469973437770655	0.304796466801862	1	101982345	Wwox	Wwox_Intron	4	23452618	23452667	50	+	23452618	23452619	CGAAAGGGCCGCTCTGACAGCTGCATAATTAAATACTGGAGTGTCAGCGA	Intron (Wwox-201/Wwox, intron 8 of 9)	3	22615187	23495552	880366	1	Wwox-201	837431	Wwox-201	Wwox	0	TRUE	FALSE	FALSE	FALSE	FALSE	FALSE	TRUE	FALSE	FALSE	Intron	32	32	ENSMOCG00000013122	4	conserved gene and region	NA	NA	NA	NA	NA	NA
449	Blood_F	cg24148424	-0.0243200416487745	0.00470050705553164	0.304796466801862	1	101992689	Ccnh	Ccnh_Intergenic_upstream	19	14744211	14744260	50	+	14744211	14744212	CGTCATTGATGTGGGTTGGAATGGTACGGTTGGTTGCCATGGATATGGTT	Distal Intergenic	13	14422919	14443273	20355	2	Ccnh-201	-300938	NA	NA	NA	FALSE	TRUE	FALSE	FALSE	FALSE	FALSE	FALSE	FALSE	TRUE	Intergenic_upstream	4	4	ENSMOCG00000005334	19	mapped to different genes	NA	NA	NA	NA	NA	NA
450	Blood_F	cg00519918	-0.0100156160295152	0.00470756725415898	0.304796466801862	1	NA	Hmbox1	Hmbox1_Intergenic_downstream	17	13530728	13530777	50	+	13530776	13530777	ATGAGCCAAAAGTGCAAAAAGCTCTATATAATGAACTAACCTGCCACTCG	Distal Intergenic	11	13435261	13519925	84665	1	Hmbox1-201	95467	NA	NA	NA	FALSE	TRUE	FALSE	FALSE	FALSE	FALSE	FALSE	FALSE	TRUE	Intergenic_downstream	3	8	ENSMOCG00000012742	17	conserved gene but different region	NA	NA	NA	NA	NA	NA
451	Blood_F	cg02610586	-0.039426129782755	0.004750358713147	0.30497624535359	1	101993386	S100a1	S100a1_Exon	JH996446.1	4452613	4452662	50	+	4452613	4452614	CGTGCCTGGATGTTACTCTTACCCAGGCGCTGCTTTAAGCTCTTCTGGAA	Exon (NA, exon 3 of 3)	102	4460489	4464727	4239	2	S100a1-201	12065	NA	NA	NA	TRUE	FALSE	FALSE	FALSE	FALSE	TRUE	TRUE	FALSE	FALSE	Exon	6	10	ENSMOCG00000004155	JH996446.1	mapped to different genes	NA	NA	NA	NA	NA	NA
452	Blood_F	cg01213047	-0.0127056580964485	0.00475156983959704	0.30497624535359	1	101993345	P4ha1	P4ha1_Exon	LG2	32275457	32275506	50	-	32275457	32275458	CGAAATGCTGTGCCGTGGGGAGGGTATCAAAATGGTAAAGTGGAAAAGCC	Exon (P4ha1-201/P4ha1, exon 7 of 15)	355	32244242	32301222	56981	1	P4ha1-201	31215	P4ha1-201;P4ha1-202;P4ha1-203	P4ha1;P4ha1;P4ha1	0;0;0	TRUE	FALSE	FALSE	FALSE	FALSE	TRUE	TRUE	FALSE	FALSE	Exon	2	2	ENSMOCG00000017531	LG2	conserved gene and region	NA	NA	NA	NA	NA	NA
453	Blood_F	cg06232035	-0.0321926778636856	0.00477396435010584	0.30497624535359	1	101985963	Ubtf	Ubtf_Exon	JH996474.1	2365013	2365062	50	-	2365013	2365014	CGAAGGAGGTGAAGGACTCCCTGGGGAAGCAGTGGTCTCAGCTCTCGGAC	Exon (Ubtf-201/Ubtf, exon 8 of 21)	130	2356967	2370112	13146	1	Ubtf-201	8046	Ubtf-201;Ubtf-202;Ubtf-204;Ubtf-203	Ubtf;Ubtf;Ubtf;Ubtf	0;0;0;0	TRUE	FALSE	FALSE	FALSE	FALSE	TRUE	TRUE	FALSE	FALSE	Exon	6	7	ENSMOCG00000019457	JH996474.1	conserved gene and region	NA	NA	NA	NA	NA	NA
454	Blood_F	cg02268652	-0.0635066956828424	0.00479304981560035	0.30497624535359	1	101993428	Btrc	Btrc_Intron	8	73087617	73087666	50	-	73087665	73087666	CGGCAAGAGTCCGCATAAATCTGCCCGAATGGTGGGGGCTGGAGCATTCG	Intron (Btrc-201/Btrc, intron 4 of 14)	7	72957929	73139833	181905	1	Btrc-201	129688	Btrc-201;Btrc-202	Btrc;Btrc	0;0	TRUE	FALSE	FALSE	FALSE	FALSE	FALSE	TRUE	FALSE	FALSE	Intron	48	81	ENSMOCG00000002451	8	conserved gene and region	NA	NA	NA	NA	NA	NA
455	Blood_F	cg24322955	-0.0882793088810217	0.00481156103795527	0.30497624535359	1	102001140	Zbtb7b	Zbtb7b_Promoter	JH996446.1	3281039	3281088	50	+	3281039	3281040	CGCTGGCCTGCTGCCCCTCACCAGCTCCCGGCCCGGTTGGCACCTACCCA	Promoter (<=1kb)	102	3271999	3280510	8512	2	Zbtb7b-201	-529	Zbtb7b-201	Zbtb7b	0	FALSE	TRUE	TRUE	FALSE	FALSE	FALSE	FALSE	FALSE	FALSE	Promoter	7	11	ENSMOCG00000013329	JH996446.1	conserved gene but different region	NA	NA	NA	NA	NA	NA
456	Blood_F	cg20646588	-0.13559345396102	0.00482544101273959	0.30497624535359	1	101985744	Meis2	Meis2_Intron	JH996428.1	22191328	22191377	50	-	22191328	22191329	CGTATGAATTTTAAGAAAGTAGGGGTCCTGCAATGCCTTGCCAGAAGAGT	Intron (Meis2-201/Meis2, intron 7 of 12)	84	22128402	22337279	208878	1	Meis2-201	62926	Meis2-201;Meis2-202;Meis2-203;Meis2-204	Meis2;Meis2;Meis2;Meis2	0;0;0;0	TRUE	FALSE	FALSE	FALSE	FALSE	FALSE	TRUE	FALSE	FALSE	Intron	48	110	ENSMOCG00000000773	JH996428.1	conserved gene and region	NA	NA	NA	NA	NA	NA
457	Blood_F	cg23669055	-0.0326546881309938	0.00483930963492882	0.30497624535359	1	101992326	Jmjd1c	Jmjd1c_Exon	LG2	38997967	38998016	50	-	38998015	38998016	GGATTACTTAGTCACATTCCTGTCAGACCTTCCAGTGCAGAGCCTCATCG	Exon (Jmjd1c-201/Jmjd1c, exon 9 of 26)	355	38898353	39032154	133802	1	Jmjd1c-201	99614	Jmjd1c-201;Jmjd1c-202	Jmjd1c;Jmjd1c	0;0	TRUE	FALSE	FALSE	FALSE	FALSE	TRUE	FALSE	FALSE	FALSE	Exon	2	9	ENSMOCG00000003347	LG2	conserved gene and region	NA	NA	NA	NA	NA	NA
458	Blood_F	cg20109907	-0.0779689881560813	0.00483969968560583	0.30497624535359	1	101993988	Srr	Srr_Intron	7	24139981	24140030	50	+	24139981	24139982	CGTAATCAGGAAGCAGCTGCAAAATTAAGGAATCCCTCATGACATCATAA	Intron (NA, intron 2 of 2)	6	24260993	24266681	5689	1	Srr-202	-120963	NA	NA	NA	TRUE	FALSE	FALSE	FALSE	FALSE	FALSE	TRUE	FALSE	FALSE	Intron	12	14	ENSMOCG00000014208	7	mapped to different genes	NA	NA	NA	NA	NA	NA
459	Blood_F	cg25238025	-0.0243853743781564	0.00484098254492248	0.30497624535359	1	101992512	Foxp4	Foxp4_Intron	LG2	2594938	2594987	50	-	2594938	2594939	CGCTTCGTCAGAGGTTTACTTAATTAGTTCATTTGCAATTAGATCTCTCT	Intron (Foxp4-201/Foxp4, intron 8 of 16)	355	2551778	2605530	53753	1	Foxp4-201	43160	Foxp4-201	Foxp4	0	TRUE	FALSE	FALSE	FALSE	FALSE	FALSE	TRUE	FALSE	FALSE	Intron	24	36	ENSMOCG00000021065	LG2	conserved gene and region	NA	NA	NA	NA	NA	NA
460	Blood_F	cg24296072	-0.146967552444997	0.00485662054291508	0.30497624535359	1	101986691	Cntnap2	Cntnap2_Exon	LG12	292652	292701	50	+	292652	292653	CGGGTGATGTTGACACTGTGGGGCTGTCCATTGGCCATGTTCCTGTGGTC	Exon (Cntnap2-201/Cntnap2, exon 20 of 24)	354	113525	2248044	2134520	2	Cntnap2-201	1955343	Cntnap2-201	Cntnap2	0	TRUE	FALSE	FALSE	FALSE	FALSE	TRUE	FALSE	FALSE	FALSE	Exon	3	3	ENSMOCG00000018229	LG12	conserved gene and region	NA	NA	NA	NA	NA	NA
461	Blood_F	cg05451655	-0.0418705034468747	0.00486911956346839	0.30497624535359	1	101995929	Ints2	Ints2_Exon	7	62420557	62420606	50	-	62420605	62420606	ACTATTGAATACTTGAGTCCAGCGATCCCCATCAAAGCACAGTACAGACG	Exon (Ints2-201/Ints2, exon 8 of 25)	6	62378069	62432332	54264	2	Ints2-201	11726	Ints2-201;Ints2-202	Ints2;Ints2	0;0	TRUE	FALSE	FALSE	FALSE	FALSE	TRUE	TRUE	FALSE	FALSE	Exon	3	5	ENSMOCG00000022017	7	conserved gene but different region	NA	NA	NA	NA	NA	NA
462	Blood_F	cg23392153	-0.0360606449690668	0.00490081480709531	0.306295610026095	1	101982147	Sp8	Sp8_Intergenic_upstream	1	53202029	53202078	50	-	53202029	53202030	CGTGTGCTTACAGATACCTGTCAAATGTCTGTCATCTTAGCTATCGCTGA	Distal Intergenic	1	53421168	53423833	2666	1	Sp8-201	-219139	NA	NA	NA	FALSE	TRUE	FALSE	FALSE	FALSE	FALSE	FALSE	FALSE	TRUE	Intergenic_upstream	22	51	ENSMOCG00000004492	1	mapped to different genes	NA	NA	NA	NA	NA	NA
463	Blood_F	cg05934247	-0.0310455578374843	0.00494862372419785	0.308614170436338	1	101999460	Runx1t1	Runx1t1_Exon	LG5	62742807	62742856	50	+	62742807	62742808	CGTCAAGAAGAAATGATTGATCACAGACTAACAGACAGAGAATGGGCAGA	Exon (Runx1t1-201/Runx1t1, exon 8 of 12)	358	62623031	62771812	148782	1	Runx1t1-201	119776	Runx1t1-201;Runx1t1-202;Runx1t1-203	Runx1t1;Runx1t1;Runx1t1	0;0;0	TRUE	FALSE	FALSE	FALSE	FALSE	TRUE	FALSE	FALSE	FALSE	Exon	8	46	ENSMOCG00000017694	LG5	conserved gene but different region	NA	NA	NA	NA	NA	NA
464	Blood_F	cg22024235	-0.0356264000902929	0.00495984396780057	0.3086458410373	1	NA	Col22a1	Col22a1_Intergenic_downstream	15	32828075	32828124	50	-	32828123	32828124	TATTCTTCCCCTGACAATTATCGAACTTTACGAATCTCAACCTCATTACG	Distal Intergenic	9	31863111	32088770	225660	1	Col22a1-201	965013	NA	NA	NA	FALSE	TRUE	FALSE	FALSE	FALSE	FALSE	FALSE	FALSE	TRUE	Intergenic_downstream	3	3	ENSMOCG00000018105	15	mapped to different genes	NA	NA	NA	NA	NA	NA
465	Blood_F	cg07387307	-0.0329730256287793	0.00499045742046129	0.308761818371368	1	101991108	Hapln1	Hapln1_Promoter	19	10925473	10925522	50	+	10925473	10925474	CGCCTTGAGTAACCAAGGGTTTTGGAGAGGAAATGGCTTCATATTTCAAT	Promoter (<=1kb)	13	10858208	10924711	66504	2	Hapln1-201	-762	Hapln1-201	Hapln1	-762	FALSE	TRUE	TRUE	FALSE	FALSE	FALSE	FALSE	FALSE	FALSE	Promoter	1	7	ENSMOCG00000018799	19	conserved gene and region	NA	NA	NA	NA	NA	NA
466	Brain_F	cg07588430	0.109620320961056	9.86222581174187e-05	0.693288370684786	1	101992512	Foxp4	Foxp4_Intron	LG2	2599821	2599870	50	-	2599821	2599822	CGCCTCCCTCGTGGATTAGCAAGCGAGTCGGAAAAATACACAGGATTTAA	Intron (Foxp4-201/Foxp4, intron 13 of 16)	355	2551778	2605530	53753	1	Foxp4-201	48043	Foxp4-201	Foxp4	0	TRUE	FALSE	FALSE	FALSE	FALSE	FALSE	TRUE	FALSE	FALSE	Intron	24	36	ENSMOCG00000021065	LG2	conserved gene and region	LG2	2599570	2599850	281	*	281
467	Brain_F	cg10958641	0.0642803819769654	9.93942469487234e-05	0.693288370684786	1	101997755	Zfp326	Zfp326_Intergenic_downstream	LG1	55377330	55377379	50	+	55377378	55377379	CATCAAAAAGCCTTATCATACCCTGATGGTTTAAATCTTTAAACAGAGCG	Distal Intergenic	352	55285268	55320922	35655	1	Zfp326-202	92062	NA	NA	NA	FALSE	TRUE	FALSE	FALSE	FALSE	FALSE	FALSE	FALSE	TRUE	Intergenic_downstream	7	18	ENSMOCG00000002827	LG1	conserved gene and region	LG1	55377353	55377529	177	*	177
468	Brain_F	cg11939852	0.0498846755911493	0.000121495187020253	0.693288370684786	1	101997755	Zfp326	Zfp326_Intergenic_downstream	LG1	55377355	55377404	50	-	55377403	55377404	ATGGTTTAAATCTTTAAACAGAGCGTAACAGCCGGAGTACATCCAGACCG	Distal Intergenic	352	55285268	55320922	35655	1	Zfp326-202	92136	NA	NA	NA	FALSE	TRUE	FALSE	FALSE	FALSE	FALSE	FALSE	FALSE	TRUE	Intergenic_downstream	7	18	ENSMOCG00000002827	LG1	conserved gene and region	LG1	55377353	55377529	177	*	177
469	Brain_F	cg23539011	0.0507622823139007	0.000134039347024635	0.693288370684786	1	101997755	Zfp326	Zfp326_Intergenic_downstream	LG1	55377339	55377388	50	+	55377387	55377388	GCCTTATCATACCCTGATGGTTTAAATCTTTAAACAGAGCGTAACAGCCG	Distal Intergenic	352	55285268	55320922	35655	1	Zfp326-202	92071	NA	NA	NA	FALSE	TRUE	FALSE	FALSE	FALSE	FALSE	FALSE	FALSE	TRUE	Intergenic_downstream	7	18	ENSMOCG00000002827	LG1	conserved gene and region	NA	NA	NA	NA	NA	NA
470	Brain_F	cg17876356	0.0882720172639929	0.000145290054051244	0.693288370684786	1	101987188	Arhgap15	Arhgap15_Intron	4	57945996	57946045	50	-	57945996	57945997	CGTGTCAGTTTTCAAAGAGCATATTAAAAACTGATAAGCAGAACCATCTC	Intron (Arhgap15-202/Arhgap15, intron 2 of 13)	3	57910906	58517980	607075	1	Arhgap15-201	35090	Arhgap15-201;Arhgap15-202	Arhgap15;Arhgap15	0;0	TRUE	FALSE	FALSE	FALSE	FALSE	FALSE	TRUE	FALSE	FALSE	Intron	73	76	ENSMOCG00000022212	4	conserved gene and region	NA	NA	NA	NA	NA	NA
471	Brain_F	cg24769153	0.0543459372178517	0.000153484830316525	0.693288370684786	1	101980586	Cadm1	Cadm1_Intergenic_downstream	5	41948952	41949001	50	+	41948952	41948953	CGGTATGAACCAGCCAAGCGCTGTGAAGAGCTAATCTGTGCAGAGCTAAT	Distal Intergenic	4	41584768	41919685	334918	1	Cadm1-201	364184	NA	NA	NA	FALSE	TRUE	FALSE	FALSE	FALSE	FALSE	FALSE	FALSE	TRUE	Intergenic_downstream	8	95	ENSMOCG00000012493	5	conserved gene and region	NA	NA	NA	NA	NA	NA
472	Brain_F	cg18961523	0.0218038247942869	0.000168437407843728	0.693288370684786	1	102002297	Phf2	Phf2_Intergenic_upstream	16	52439663	52439712	50	-	52439711	52439712	TAAACAGGACTCCGTAAACATACTGACGAACTGGCCTATAGAGCAGAGCG	Distal Intergenic	10	52325247	52358266	33020	2	Phf2-201	-81446	NA	NA	NA	FALSE	TRUE	FALSE	FALSE	FALSE	FALSE	FALSE	FALSE	TRUE	Intergenic_upstream	5	9	ENSMOCG00000005906	16	mapped to different genes	NA	NA	NA	NA	NA	NA
473	Brain_F	cg07165689	0.0642238880333291	0.00029585177181357	0.877559550891852	1	101993685	Foxb1	Foxb1_Intergenic_downstream	5	69772288	69772337	50	-	69772288	69772289	CGCCCATGTGTGCATGAAATTAGAATGTCAACATTTGATTCATGCTGCCA	Distal Intergenic	4	69730058	69732007	1950	1	Foxb1-201	42279	NA	NA	NA	FALSE	TRUE	FALSE	FALSE	FALSE	FALSE	FALSE	FALSE	TRUE	Intergenic_downstream	8	30	ENSMOCG00000003704	5	conserved gene but different region	NA	NA	NA	NA	NA	NA
474	Brain_F	cg07733153	0.0382616076198302	0.000436733646218154	0.877559550891852	1	101983852	Zfpm2	Zfpm2_Intergenic_upstream	JH996449.1	4275727	4275776	50	+	4275775	4275776	ATGCAGAGAACATGGAAATTCTGCTTATCATCGGCTAGCAAAGGAGCCCG	Distal Intergenic	105	3747208	4161260	414053	2	Zfpm2-201	-114467	NA	NA	NA	FALSE	TRUE	FALSE	FALSE	FALSE	FALSE	FALSE	FALSE	TRUE	Intergenic_upstream	21	62	ENSMOCG00000013738	JH996449.1	conserved gene but different region	NA	NA	NA	NA	NA	NA
475	Brain_F	cg20577330	0.0248255217233996	0.000451077081269107	0.877559550891852	1	101999697	Sf1	Sf1_Exon	8	41159561	41159610	50	-	41159561	41159562	CGACTACCACCACGAGCGCTGGCACAGGGTCCATCCCGCCATGGCAACAG	Exon (Sf1-201/Sf1, exon 13 of 14)	7	41146775	41161090	14316	1	Sf1-201	12786	Sf1-201;Sf1-202	Sf1;Sf1	0;0	TRUE	FALSE	FALSE	FALSE	FALSE	TRUE	TRUE	FALSE	FALSE	Exon	14	27	ENSMOCG00000022038	8	conserved gene and region	8	41159421	41159626	206	*	206
476	Brain_F	cg07041869	0.0361680223154407	0.0004574198114154	0.877559550891852	1	101990067	Tox	Tox_Intron	LG5	57644401	57644450	50	+	57644449	57644450	ATTATTGCAAAATGATATTTATTTCCACAATCTTCACAGCTGTGAGCACG	Intron (Tox-201/Tox, intron 1 of 8)	358	57457031	57743186	286156	2	Tox-201	98736	Tox-201	Tox	0	TRUE	FALSE	FALSE	FALSE	FALSE	FALSE	TRUE	FALSE	FALSE	Intron	12	16	ENSMOCG00000013368	LG5	conserved gene and region	NA	NA	NA	NA	NA	NA
477	Brain_F	cg01587716	0.0262406545873917	0.000613163546385564	0.877559550891852	1	101981842	Ccdc90b	Ccdc90b_Intergenic_upstream	22	7706840	7706889	50	+	7706888	7706889	CATCAGTGCAGTATGAATGCATACCTCACCAAGCAACACAGCTGCAGCCG	Distal Intergenic	15	8486954	8500155	13202	1	Ccdc90b-201	-780065	NA	NA	NA	FALSE	TRUE	FALSE	FALSE	FALSE	FALSE	FALSE	FALSE	TRUE	Intergenic_upstream	3	15	ENSMOCG00000020349	22	mapped to different genes	NA	NA	NA	NA	NA	NA
478	Brain_F	cg08097199	0.020052544988587	0.000634183363319469	0.877559550891852	1	102002622	Nr1d1	Nr1d1_Exon	JH996461.1	1636710	1636759	50	+	1636710	1636711	CGGCCCTTGGAGACTTCCCGCTTCACCAAGCTGCTGCTCAAGCTGCCGGA	Exon (Nr1d1-201/Nr1d1, exon 8 of 8)	117	1629737	1637119	7383	1	Nr1d1-201	6973	Nr1d1-201;Nr1d1-202;Thra-201;Thra-202	Nr1d1;Nr1d1;Thra;Thra	0;0;0;0	TRUE	FALSE	FALSE	FALSE	FALSE	TRUE	FALSE	FALSE	FALSE	Exon	3	9	ENSMOCG00000002380	JH996461.1	mapped to different genes	JH996461.1	1636610	1636898	289	*	289
479	Brain_F	cg08466931	0.0180942255363216	0.00077220315077324	0.877559550891852	1	101981902	Scn4a	Scn4a_Exon	7	59064868	59064917	50	-	59064868	59064869	CGCAGCACCCGGAAGGTCCTCAGGGCTGAGATGTTGCCCAAGTCCACAAA	Exon (Scn4a-201/Scn4a, exon 5 of 25)	6	59035301	59066462	31162	2	Scn4a-201	1545	Scn4a-201;Scn4a-202	Scn4a;Scn4a	0;0	TRUE	FALSE	FALSE	FALSE	FALSE	TRUE	FALSE	FALSE	FALSE	Exon	2	2	ENSMOCG00000019442	7	conserved gene and region	NA	NA	NA	NA	NA	NA
480	Brain_F	cg08154652	0.02297784497263	0.00081379431091299	0.877559550891852	1	101999124	Skap1	Skap1_Intron	JH996461.1	3650925	3650974	50	+	3650925	3650926	CGGGTACTAATGATCTGTTTACTGCTGTTTATGCTCTGTGTGTGTCAGGG	Intron (Skap1-201/Skap1, intron 10 of 12)	117	3635019	3930360	295342	2	Skap1-201	279386	Skap1-201;Skap1-202	Skap1;Skap1	0;0	TRUE	FALSE	FALSE	FALSE	FALSE	FALSE	TRUE	FALSE	FALSE	Intron	40	45	ENSMOCG00000018431	JH996461.1	conserved gene and region	NA	NA	NA	NA	NA	NA
481	Brain_F	cg23567910	0.0211645385630789	0.000816901125158284	0.877559550891852	1	101993589	Zfp536	Zfp536_Intergenic_upstream	JH996462.1	507477	507526	50	+	507525	507526	CGTTTTTCTCGAAGTTTAATTACCGTATGCTAATTTCCTTGCCTACTACG	Distal Intergenic	118	713018	803090	90073	1	Zfp536-201	-205492	NA	NA	NA	FALSE	TRUE	FALSE	FALSE	FALSE	FALSE	FALSE	FALSE	TRUE	Intergenic_upstream	58	103	ENSMOCG00000011684	JH996462.1	conserved gene but different region	NA	NA	NA	NA	NA	NA
482	Brain_F	cg19615432	0.128462534747222	0.000824057732776967	0.877559550891852	1	NA	Mms22l	Mms22l_Intergenic_upstream	LG5	23533585	23533634	50	-	23533633	23533634	ACCATCTGTGAGCCTGTCTTTCAGGCCATCAAACTCTCCCATCCATTACG	Distal Intergenic	358	24191896	24269521	77626	1	Mms22l-201	-658311	NA	NA	NA	FALSE	TRUE	FALSE	FALSE	FALSE	FALSE	FALSE	FALSE	TRUE	Intergenic_upstream	47	49	ENSMOCG00000016665	LG5	mapped to different genes	NA	NA	NA	NA	NA	NA
483	Brain_F	cg20408638	0.0262600962313707	0.00100624900221574	0.877559550891852	1	101992234	Tnks	Tnks_Intron	LG7_11	10700344	10700393	50	+	10700344	10700345	CGTGACGTTAGCCAGCTTGTGAAGGCAGCATCACCAGTGCCTTGGAGACG	Intron (Tnks-201/Tnks, intron 3 of 26)	359	10634176	10792708	158533	2	Tnks-201	92315	Tnks-201;Tnks-202	Tnks;Tnks	0;0	TRUE	FALSE	FALSE	FALSE	FALSE	FALSE	TRUE	FALSE	FALSE	Intron	4	6	ENSMOCG00000022402	LG7_11	conserved gene but different region	NA	NA	NA	NA	NA	NA
484	Brain_F	cg09289224	0.0166012924859078	0.0010867678534294	0.877559550891852	1	101999753	Slc44a2	Slc44a2_Intron	5	15469131	15469180	50	-	15469179	15469180	AGGACCTGGAAAGGAATGACGGCTCTCAGGAGCGACCCTACTTCATGTCG	Intron (Slc44a2-201/Slc44a2, intron 21 of 21)	4	15451766	15470772	19007	1	Slc44a2-201	17365	Slc44a2-201	Slc44a2	0	TRUE	FALSE	FALSE	FALSE	FALSE	FALSE	TRUE	FALSE	FALSE	Intron	3	3	ENSMOCG00000014267	5	conserved gene but different region	NA	NA	NA	NA	NA	NA
485	Brain_F	cg25654577	0.0653729804379221	0.00112376460462499	0.877559550891852	1	101993685	Foxb1	Foxb1_Intergenic_upstream	5	69651626	69651675	50	+	69651674	69651675	CAAATATTCTTTCAAGCCCAGTTATCAAAATTGTGTCCTTTGATACCACG	Distal Intergenic	4	69730058	69732007	1950	1	Foxb1-201	-78383	NA	NA	NA	FALSE	TRUE	FALSE	FALSE	FALSE	FALSE	FALSE	FALSE	TRUE	Intergenic_upstream	6	30	ENSMOCG00000003704	5	conserved gene and region	NA	NA	NA	NA	NA	NA
486	Brain_F	cg09908110	0.0472113740302511	0.00112658513668371	0.877559550891852	1	101989272	Macrod1	Macrod1_Intron	8	41824857	41824906	50	+	41824857	41824858	CGCCAGATTACTCCAAATGCATTTATTACAGGGGTTAGAAGCGGGGGACT	Intron (Macrod1-201/Macrod1, intron 3 of 9)	7	41739156	41881084	141929	1	Macrod1-201	85701	Macrod1-201	Macrod1	0	TRUE	FALSE	FALSE	FALSE	FALSE	FALSE	TRUE	FALSE	FALSE	Intron	11	11	ENSMOCG00000011709	8	conserved gene and region	NA	NA	NA	NA	NA	NA
487	Brain_F	cg23434234	0.0305110101434321	0.00114114269557064	0.877559550891852	1	NA	Foxp2	Foxp2_Promoter	LG10	10123919	10123968	50	-	10123919	10123920	CGTTTGGGTGCCTCTCTGTGCCGTGCTGTGTAGAGCAGATGTTTATTTTG	Promoter (<=1kb)	353	10123121	10217619	94499	1	Foxp2-201	798	Foxp2-201	Foxp2	0	TRUE	FALSE	TRUE	FALSE	FALSE	FALSE	TRUE	FALSE	FALSE	Promoter	3	63	ENSMOCG00000018674	LG10	conserved gene but different region	NA	NA	NA	NA	NA	NA
488	Brain_F	cg13205819	0.0116069456077835	0.00115781967400488	0.877559550891852	1	101984569	Hoxc4	Hoxc4_Intron	15	1244107	1244156	50	-	1244107	1244108	CGCCCGTTCTTCTAGGGAAGCCGGTCATAAAGCCAGTTCAGTTTATTTAA	Intron (Hoxc4-201/Hoxc4, intron 1 of 3)	9	1217914	1255720	37807	2	Hoxc4-201	11564	Hoxc4-201;Hoxc5-201;Hoxc6-201	Hoxc4;Hoxc5;Hoxc6	0;0;0	TRUE	FALSE	FALSE	FALSE	FALSE	FALSE	TRUE	FALSE	FALSE	Intron	54	170	ENSMOCG00000014873	15	conserved gene and region	15	1244050	1244129	80	*	80
489	Brain_F	cg22527990	0.0189546191992263	0.00117025024964373	0.877559550891852	1	102001892	Syt7	Syt7_Exon	JH996486.1	751455	751504	50	-	751503	751504	TGCCAATATCCCTGACCTGCAAAACCCAGGAACCCAGCAGAACCAGAACG	Exon (Syt7-201/Syt7, exon 5 of 11)	142	711815	770533	58719	1	Syt7-201	39640	Syt7-201;Syt7-202;Syt7-203	Syt7;Syt7;Syt7	0;0;0	TRUE	FALSE	FALSE	FALSE	FALSE	TRUE	TRUE	FALSE	FALSE	Exon	7	10	ENSMOCG00000000989	JH996486.1	conserved gene but different region	JH996486.1	751503	751550	48	*	48
490	Brain_F	cg09623277	0.0440964206819073	0.00120752687455285	0.877559550891852	1	101984030	Zfp64	Zfp64_Intergenic_upstream	LG8	9145312	9145361	50	+	9145360	9145361	CACAATTACAGTCCGGCAATGACTTAATTAATGCTGCTTTTCGTCAGCCG	Distal Intergenic	360	9589894	9622111	32218	1	Zfp64-202	-444533	NA	NA	NA	FALSE	TRUE	FALSE	FALSE	FALSE	FALSE	FALSE	FALSE	TRUE	Intergenic_upstream	18	22	ENSMOCG00000004895	LG8	mapped to different genes	NA	NA	NA	NA	NA	NA
491	Brain_F	cg21471303	0.0169304255254495	0.00127048631547009	0.877559550891852	1	101994317	Arfgef2	Arfgef2_Exon	LG8	11666601	11666650	50	+	11666601	11666602	CGATTCTGAACAGGTCCTGCCACCAGTGCTTTTCAAAGGTGTGGCCATAG	Exon (Arfgef2-201/Arfgef2, exon 30 of 39)	360	11645478	11726755	81278	2	Arfgef2-201	60105	Arfgef2-201;Arfgef2-202	Arfgef2;Arfgef2	0;0	TRUE	FALSE	FALSE	FALSE	FALSE	TRUE	FALSE	FALSE	FALSE	Exon	5	5	ENSMOCG00000019572	LG8	conserved gene and region	NA	NA	NA	NA	NA	NA
492	Brain_F	cg02755684	0.0217976187268369	0.00130883285752255	0.877559550891852	1	101998777	Elavl4	Elavl4_Promoter	10	77599998	77600047	50	-	77600046	77600047	GATGGACTGTACCAGAAGCCAATTCAGCGTTAATAACTACCTACTCCGCG	Promoter (<=1kb)	8	77514486	77600533	86048	2	Elavl4-203	486	Elavl4-201;Elavl4-202;Elavl4-203;Elavl4-204;Elavl4-205;Elavl4-206	Elavl4;Elavl4;Elavl4;Elavl4;Elavl4;Elavl4	0;0;0;0;0;0	TRUE	FALSE	TRUE	FALSE	FALSE	FALSE	TRUE	FALSE	FALSE	Promoter	1	34	ENSMOCG00000010309	10	conserved gene but different region	NA	NA	NA	NA	NA	NA
493	Brain_F	cg16300531	0.0138592943552162	0.00138378372777779	0.877559550891852	1	101984044	Ksr2	Ksr2_Exon	2	7450454	7450503	50	-	7450502	7450503	AAGCGAGGAGCAGCAGCCTCTGAGTTTGCAAAAAGCCTTACAGCAGTGCG	Promoter (<=1kb)	2	7450431	7797141	346711	1	Ksr2-201	23	Ksr2-201	Ksr2	0	TRUE	FALSE	TRUE	FALSE	FALSE	TRUE	FALSE	FALSE	FALSE	Exon	3	3	ENSMOCG00000016878	2	conserved gene but different region	NA	NA	NA	NA	NA	NA
494	Brain_F	cg19692957	0.0207442556281783	0.00142187220351689	0.877559550891852	1	101980670	Pou4f2	Pou4f2_Intergenic_downstream	4	1158559	1158608	50	-	1158607	1158608	AATTACTCGCTTTATTACTTTAGCCTGGAGGAATCCTGTAAAAAACAACG	Distal Intergenic	3	1171142	1174714	3573	2	Pou4f2-201	16155	NA	NA	NA	FALSE	TRUE	FALSE	FALSE	FALSE	FALSE	FALSE	FALSE	TRUE	Intergenic_downstream	8	23	ENSMOCG00000014811	4	conserved gene and region	NA	NA	NA	NA	NA	NA
495	Brain_F	cg01986981	0.0205583611873503	0.00142605268856466	0.877559550891852	1	NA	Antxr2	Antxr2_Intron	LG1	48291592	48291641	50	-	48291640	48291641	CCTGCTGTCCCCTGTCACTCCCTGGAAACTTGGCGGCAGATGTTGCAGCG	Intron (Antxr2-201/Antxr2, intron 16 of 16)	352	48246706	48370060	123355	2	Antxr2-201	78419	Antxr2-201;Antxr2-202	Antxr2;Antxr2	0;0	TRUE	FALSE	FALSE	FALSE	FALSE	FALSE	TRUE	FALSE	FALSE	Intron	3	4	ENSMOCG00000022157	LG1	conserved gene and region	NA	NA	NA	NA	NA	NA
496	Brain_F	cg24856637	0.0288646432834367	0.00145054277498903	0.877559550891852	1	101986035	Insm1	Insm1_Intergenic_downstream	JH996433.1	2559073	2559122	50	-	2559121	2559122	AAAGGTAAAGCCAGACTCCAGCAGTTCACAAGCCATAATAAAGCTAATCG	Distal Intergenic	89	2559598	2561151	1554	2	Insm1-201	2078	Insm1-201	Insm1	0	FALSE	TRUE	FALSE	FALSE	FALSE	FALSE	FALSE	FALSE	TRUE	Intergenic_downstream	2	12	ENSMOCG00000010418	JH996433.1	conserved gene but different region	NA	NA	NA	NA	NA	NA
497	Brain_F	cg22102759	0.0288209199507013	0.00146779615527293	0.877559550891852	1	102002384	Mid1	Mid1_Exon	X	39755492	39755541	50	-	39755540	39755541	TAACCTTCAATTTGTCATAGCGCTCACTCAAAGCTGCCACCTGATGATCG	Exon (Mid1-201/Mid1, exon 2 of 10)	18	39647888	39768138	120251	2	Mid1-201	12597	Mid1-201	Mid1	0	TRUE	FALSE	FALSE	FALSE	FALSE	TRUE	TRUE	FALSE	FALSE	Exon	7	7	ENSMOCG00000001681	X	conserved gene and region	NA	NA	NA	NA	NA	NA
498	Brain_F	cg03701585	0.0519546932565377	0.0015455649036455	0.877559550891852	1	101995558	Unc5a	Unc5a_Intron	16	55884564	55884613	50	-	55884564	55884565	CGTGACAGAGGCCCTGGAGAAGTGAGCTATGCCCCTTATTGGTCACAGTA	Intron (Unc5a-201/Unc5a, intron 1 of 15)	10	55845848	55902126	56279	1	Unc5a-201	38716	Unc5a-201;Unc5a-202;Unc5a-203	Unc5a;Unc5a;Unc5a	0;0;0	TRUE	FALSE	FALSE	FALSE	FALSE	FALSE	TRUE	FALSE	FALSE	Intron	2	12	ENSMOCG00000020151	16	conserved gene and region	NA	NA	NA	NA	NA	NA
499	Brain_F	cg04398985	0.0475879077394255	0.00166331488044945	0.877559550891852	1	101988203	Zeb2	Zeb2_Exon	4	59104159	59104208	50	+	59104159	59104160	CGGTACTTGATGTGCTCCTTCAGTGATGTCAAGCGCTTGTAGCCCCGGTC	Exon (Zeb2-201/Zeb2, exon 6 of 10)	3	59089082	59217173	128092	2	Zeb2-201	112965	Zeb2-201	Zeb2	0	TRUE	FALSE	FALSE	FALSE	FALSE	TRUE	FALSE	FALSE	FALSE	Exon	20	201	ENSMOCG00000016943	4	conserved gene but different region	4	59104154	59104209	56	*	56
500	Brain_F	cg23683971	0.0249525097211154	0.00174149352121398	0.877559550891852	1	101999950	Fezf2	Fezf2_Intergenic_downstream	6	44644330	44644379	50	+	44644378	44644379	AAAAAAACGAGGACGCTCTCCTTTCAGGAAATGGAATTCTAATGTACGCG	Downstream (1-2kb)	5	44646029	44649803	3775	2	Fezf2-201	5424	Fezf2-201	Fezf2	0	FALSE	TRUE	FALSE	FALSE	FALSE	FALSE	FALSE	FALSE	FALSE	Intergenic_downstream	25	50	ENSMOCG00000008456	6	mapped to different genes	NA	NA	NA	NA	NA	NA
501	Brain_F	cg09302482	0.0163348204794716	0.00189844845651487	0.877559550891852	1	101996443	Gdf5	Gdf5_fiveUTR	LG8	22263153	22263202	50	+	22263201	22263202	TGGCTTTCTCCTTTCAAGAACGAGTTATTTTCAGCTGCTGACTGGAGACG	Promoter (<=1kb)	360	22263113	22267131	4019	1	Gdf5-201	40	Gdf5-201;Gm15557-201	Gdf5;Gm15557	0;0	TRUE	FALSE	TRUE	TRUE	FALSE	TRUE	FALSE	FALSE	FALSE	fiveUTR	2	5	ENSMOCG00000013925	LG8	conserved gene and region	NA	NA	NA	NA	NA	NA
502	Brain_F	cg05260482	0.0392646721099613	0.00191575877399776	0.877559550891852	1	101993032	Kcnj12	Kcnj12_Intron	7	37630962	37631011	50	-	37630962	37630963	CGCCAGCTGCTGGCAGCGATTTATTTTTGCTTTAAGTGCTGGAGAATTGC	Intron (Kcnj12-201/Kcnj12, intron 1 of 1)	6	37590804	37637343	46540	2	Kcnj12-201	6332	Kcnj12-201	Kcnj12	0	TRUE	FALSE	FALSE	FALSE	FALSE	FALSE	TRUE	FALSE	FALSE	Intron	1	1	ENSMOCG00000015789	7	conserved gene and region	NA	NA	NA	NA	NA	NA
503	Brain_F	cg21498575	0.00702858202702204	0.00192280317200237	0.877559550891852	1	101982798	Gria3	Gria3_Intron	X	6917065	6917114	50	-	6917065	6917066	CGTAATCCACAAGCACATTTGTTGGCTGTAAAGGTGTACAACAGCAATTT	Intron (Gria3-201/Gria3, intron 2 of 15)	18	6635500	6922460	286961	2	Gria3-201	5346	Gria3-201;Gria3-202;Gria3-203	Gria3;Gria3;Gria3	0;0;0	TRUE	FALSE	FALSE	FALSE	FALSE	FALSE	TRUE	FALSE	FALSE	Intron	10	25	ENSMOCG00000002499	X	conserved gene and region	X	6916923	6917079	157	*	157
504	Brain_F	cg15287882	0.0189763523328752	0.00192829313462965	0.877559550891852	1	101993538	Mef2c	Mef2c_Intergenic_downstream	19	15754152	15754201	50	-	15754152	15754153	CGGAACAAGAGACACTAGTTTTGTCTGACGGTGTGAGAAAGTCGTGAAGG	Distal Intergenic	13	15812261	15901271	89011	2	Mef2c-206	147119	NA	NA	NA	FALSE	TRUE	FALSE	FALSE	FALSE	FALSE	FALSE	FALSE	TRUE	Intergenic_downstream	50	108	ENSMOCG00000010324	19	mapped to different genes	NA	NA	NA	NA	NA	NA
505	Brain_F	cg21057587	0.0207083936706459	0.00213168838359971	0.877559550891852	1	101996824	Vsx2	Vsx2_Promoter	1	22392751	22392800	50	+	22392751	22392752	CGCTCCTGGCCCCGGTGATTGGCTGCTCAGCTCTGACCCCACTTGGGCTG	Promoter (<=1kb)	1	22392841	22415750	22910	1	Vsx2-201	-41	Vsx2-201	Vsx2	0	FALSE	TRUE	TRUE	FALSE	FALSE	FALSE	FALSE	FALSE	FALSE	Promoter	3	23	ENSMOCG00000020119	1	conserved gene and region	NA	NA	NA	NA	NA	NA
506	Brain_F	cg08476599	0.0428700378611223	0.00224711774779011	0.877559550891852	1	101989272	Macrod1	Macrod1_Intron	8	41824849	41824898	50	-	41824849	41824850	CGCGTGATCGCCAGATTACTCCAAATGCATTTATTACAGGGGTTAGAAGC	Intron (Macrod1-201/Macrod1, intron 3 of 9)	7	41739156	41881084	141929	1	Macrod1-201	85693	Macrod1-201	Macrod1	0	TRUE	FALSE	FALSE	FALSE	FALSE	FALSE	TRUE	FALSE	FALSE	Intron	11	11	ENSMOCG00000011709	8	conserved gene and region	NA	NA	NA	NA	NA	NA
507	Brain_F	cg19346563	0.037342730760398	0.00227764463454417	0.877559550891852	1	NA	Pja1	Pja1_Intergenic_downstream	X	24576311	24576360	50	-	24576359	24576360	AACCCAGGTGCAGGCCCAGAGCCCAGCCAGGAGTAAACTGAGCCTCAGCG	Distal Intergenic	18	24515176	24517190	2015	1	Pja1-201	61184	NA	NA	NA	FALSE	TRUE	FALSE	FALSE	FALSE	FALSE	FALSE	FALSE	TRUE	Intergenic_downstream	13	17	ENSMOCG00000013022	X	conserved gene and region	NA	NA	NA	NA	NA	NA
508	Brain_F	cg11257011	0.0156430015550588	0.00233333373730664	0.877559550891852	1	101992512	Foxp4	Foxp4_Intron	LG2	2599769	2599818	50	-	2599817	2599818	CGTGATTAGGCCCTTTGTAATTATCGCTCCAAGAGATTCCACTCCAGCCG	Intron (Foxp4-201/Foxp4, intron 13 of 16)	355	2551778	2605530	53753	1	Foxp4-201	47991	Foxp4-201	Foxp4	0	TRUE	FALSE	FALSE	FALSE	FALSE	FALSE	TRUE	FALSE	FALSE	Intron	24	36	ENSMOCG00000021065	LG2	conserved gene and region	NA	NA	NA	NA	NA	NA
509	Brain_F	cg02765821	0.0477806712828349	0.00234101841658402	0.877559550891852	1	102002609	Fermt1	Fermt1_Intergenic_upstream	JH996433.1	14688830	14688879	50	+	14688830	14688831	CGGTGATTATGAATGACTAAACAGTCTTGCATATATTTCTGGAATACTTG	Distal Intergenic	89	14809376	14842592	33217	1	Fermt1-201	-120497	NA	NA	NA	FALSE	TRUE	FALSE	FALSE	FALSE	FALSE	FALSE	FALSE	TRUE	Intergenic_upstream	1	1	ENSMOCG00000018139	JH996433.1	conserved gene and region	NA	NA	NA	NA	NA	NA
510	Brain_F	cg27501041	0.0437848517987452	0.00238789448560064	0.877559550891852	1	102001511	Nabp1	Nabp1_Intergenic_upstream	JH996438.1	7563832	7563881	50	-	7563880	7563881	CTAAAACTGCCACATATTGTAAACCTCACCAAGGAAGTGAATCCATCACG	Distal Intergenic	94	7460417	7466466	6050	2	Nabp1-201	-97415	NA	NA	NA	FALSE	TRUE	FALSE	FALSE	FALSE	FALSE	FALSE	FALSE	TRUE	Intergenic_upstream	1	2	ENSMOCG00000021580	JH996438.1	conserved gene and region	NA	NA	NA	NA	NA	NA
511	Brain_F	cg04796803	0.0401413940918168	0.00247084366226893	0.877559550891852	1	101989272	Macrod1	Macrod1_Intron	8	41824851	41824900	50	+	41824851	41824852	CGTGATCGCCAGATTACTCCAAATGCATTTATTACAGGGGTTAGAAGCGG	Intron (Macrod1-201/Macrod1, intron 3 of 9)	7	41739156	41881084	141929	1	Macrod1-201	85695	Macrod1-201	Macrod1	0	TRUE	FALSE	FALSE	FALSE	FALSE	FALSE	TRUE	FALSE	FALSE	Intron	11	11	ENSMOCG00000011709	8	conserved gene and region	NA	NA	NA	NA	NA	NA
512	Brain_F	cg11060954	0.0292496325871395	0.00247645584924097	0.877559550891852	1	101999610	Six3	Six3_Intergenic_upstream	16	8459066	8459115	50	-	8459066	8459067	CGGGGAAATTGAAGCAGACAGCCTTTGTCTAAACACTTCTTTTGCCCAGA	Distal Intergenic	10	8588891	8599403	10513	1	Six3-201	-129825	NA	NA	NA	FALSE	TRUE	FALSE	FALSE	FALSE	FALSE	FALSE	FALSE	TRUE	Intergenic_upstream	24	49	ENSMOCG00000003464	16	mapped to different genes	NA	NA	NA	NA	NA	NA
513	Brain_F	cg19458995	0.00925138979981139	0.00250429504604919	0.877559550891852	1	102000692	Nprl3	Nprl3_Intron	7	1630554	1630603	50	+	1630554	1630555	CGGTTGGAGGACATGGCTCGCTGAAATGGGAACAGGACCATCAAGACCAA	Intron (Nprl3-201/Nprl3, intron 2 of 12)	6	1599545	1641155	41611	2	Nprl3-201	10552	Nprl3-201;Nprl3-202	Nprl3;Nprl3	0;0	TRUE	FALSE	FALSE	FALSE	FALSE	FALSE	TRUE	FALSE	FALSE	Intron	1	2	ENSMOCG00000019243	7	conserved gene but different region	NA	NA	NA	NA	NA	NA
514	Brain_F	cg24023187	0.00542507944143522	0.00250722824210338	0.877559550891852	1	101993142	Lbx1	Lbx1_Intergenic_downstream	8	72824068	72824117	50	-	72824116	72824117	TGCAGATTTACTTCGCTCATTGCCACATAACTCATCCCTAAAAGCCGGCG	Distal Intergenic	7	72832928	72835604	2677	2	Lbx1-201	11536	NA	NA	NA	FALSE	TRUE	FALSE	FALSE	FALSE	FALSE	FALSE	FALSE	TRUE	Intergenic_downstream	33	66	ENSMOCG00000018337	8	mapped to different genes	8	72824064	72824183	120	*	120
515	Brain_F	cg03578696	0.0214786583138847	0.00261861165275917	0.877559550891852	1	101985670	Fam199x	Fam199x_Exon	JH996447.1	5798703	5798752	50	-	5798703	5798704	CGACTCATGTTGGCACTGGAGTTTGAAGCAGAGTTTCCAACACTGGACCC	Exon (Fam199x-201/Fam199x, exon 5 of 6)	103	5797146	5824220	27075	2	Fam199x-201	25468	Fam199x-201	Fam199x	0	TRUE	FALSE	FALSE	FALSE	FALSE	TRUE	FALSE	FALSE	FALSE	Exon	4	5	ENSMOCG00000000063	JH996447.1	conserved gene and region	NA	NA	NA	NA	NA	NA
516	Brain_F	cg01201498	0.127007474990706	0.00279723952551296	0.877559550891852	1	102001114	Fam214b	Fam214b_Exon	LG5	38273257	38273306	50	+	38273257	38273258	CGCCCCCCCTGCTGGGCTGTAGCCCATGAGCAGGCCACCCTGGAGGGCCC	Exon (Fam214b-201/Fam214b, exon 3 of 9)	358	38269386	38276951	7566	2	Fam214b-201	3645	Stoml2-201;Fam214b-201	Stoml2;Fam214b	0;0	TRUE	FALSE	FALSE	FALSE	FALSE	TRUE	FALSE	FALSE	FALSE	Exon	4	5	ENSMOCG00000017170	LG5	conserved gene but different region	NA	NA	NA	NA	NA	NA
517	Brain_F	cg04641706	0.0665315618888807	0.00283995492388124	0.877559550891852	1	101995518	Ldb3	Ldb3_Intergenic_downstream	6	58107089	58107138	50	-	58107137	58107138	GGCTTTTCCTGATGGCCTCATAAGCAACAAGCACTATTGTTCAGTTTCCG	Distal Intergenic	5	58034949	58090946	55998	1	Ldb3-204	72189	NA	NA	NA	FALSE	TRUE	FALSE	FALSE	FALSE	FALSE	FALSE	FALSE	TRUE	Intergenic_downstream	1	6	ENSMOCG00000014189	6	mapped to different genes	NA	NA	NA	NA	NA	NA
518	Brain_F	cg06824013	0.039572255606425	0.00285263265165473	0.877559550891852	1	101980684	Onecut1	Onecut1_Intergenic_upstream	5	64734850	64734899	50	-	64734898	64734899	AATTGTCCCAGTTACAATCGAAAGGTTCGATCTCCAGGAGCTGCCTGACG	Distal Intergenic	4	64692031	64721513	29483	2	Onecut1-201	-13386	NA	NA	NA	FALSE	TRUE	FALSE	FALSE	FALSE	FALSE	FALSE	FALSE	TRUE	Intergenic_upstream	16	35	ENSMOCG00000002613	5	conserved gene but different region	5	64734868	64734981	114	*	114
519	Brain_F	cg12131127	0.00909186848411562	0.00287222646022875	0.877559550891852	1	101986613	Bzw2	Bzw2_Exon	1	79000721	79000770	50	+	79000721	79000722	CGCATAGATGATGGTGACAAGACCAAGATGACCAACCACTGTGTGTTTTC	Exon (Bzw2-201/Bzw2, exon 4 of 12)	1	78975792	79024528	48737	1	Bzw2-201	24929	Bzw2-201	Bzw2	0	TRUE	FALSE	FALSE	FALSE	FALSE	TRUE	FALSE	FALSE	FALSE	Exon	2	3	ENSMOCG00000020705	1	conserved gene but different region	NA	NA	NA	NA	NA	NA
520	Brain_F	cg24805210	0.0164089958358806	0.00290181142006005	0.877559550891852	1	101990598	Cdh24	Cdh24_Promoter	JH996510.1	1315231	1315280	50	+	1315231	1315232	CGGGGGTGGGGGCCGGTGAAAGTGATTTGATGTGCAGAATATTATTTATT	Promoter (9-10kb)	166	1324953	1334153	9201	1	Cdh24-201	-9673	NA	NA	NA	TRUE	FALSE	TRUE	FALSE	FALSE	FALSE	TRUE	FALSE	FALSE	Promoter	12	18	ENSMOCG00000012608	JH996510.1	mapped to different genes	NA	NA	NA	NA	NA	NA
521	Brain_F	cg07071008	0.0281971166253191	0.00298449168264412	0.877559550891852	1	NA	Mms22l	Mms22l_Intergenic_upstream	LG5	23494958	23495007	50	-	23495006	23495007	AAATAGGCAATAATCTGCATCCCCTAGTGCTGGATAGTGGATTGGCCACG	Distal Intergenic	358	24191896	24269521	77626	1	Mms22l-201	-696938	NA	NA	NA	FALSE	TRUE	FALSE	FALSE	FALSE	FALSE	FALSE	FALSE	TRUE	Intergenic_upstream	47	49	ENSMOCG00000016665	LG5	mapped to different genes	NA	NA	NA	NA	NA	NA
522	Brain_F	cg10657277	0.0340975106577436	0.00305760047150453	0.877559550891852	1	102002534	Adra1b	Adra1b_Exon	JH996460.1	2234605	2234654	50	-	2234605	2234606	CGGCCACAACACATCAGCACCTGCCCACTGGGGAGAGTTGAAAAATGCCA	Promoter (<=1kb)	116	2233857	2292095	58239	1	Adra1b-201	748	Adra1b-201	Adra1b	0	TRUE	FALSE	TRUE	FALSE	FALSE	TRUE	FALSE	FALSE	FALSE	Exon	4	5	ENSMOCG00000008511	JH996460.1	mapped to different genes	NA	NA	NA	NA	NA	NA
523	Brain_F	cg22134358	0.0213623349756191	0.00308714355594143	0.877559550891852	1	102001246	Satb1	Satb1_Intergenic_downstream	JH996470.1	910205	910254	50	+	910205	910206	CGAGAGAGGAAAAAATTAGCGCAGCTTTAATTACTCATGCTGCTGGTTAA	Distal Intergenic	126	1174952	1245233	70282	2	Satb1-201	334979	NA	NA	NA	FALSE	TRUE	FALSE	FALSE	FALSE	FALSE	FALSE	FALSE	TRUE	Intergenic_downstream	13	57	ENSMOCG00000019384	JH996470.1	mapped to different genes	NA	NA	NA	NA	NA	NA
524	Brain_F	cg14572301	0.059088275449091	0.00309724219404129	0.877559550891852	1	101996328	Tmem28	Tmem28_Exon	X	24171386	24171435	50	-	24171386	24171387	CGGTTCGAAAAGTCTCTGCAAAGATTGCAATTTGGTGCAAGCTGCGTCCA	Promoter (<=1kb)	18	24147232	24171872	24641	2	Tmem28-201	437	Tmem28-201	Tmem28	0	TRUE	FALSE	TRUE	FALSE	FALSE	TRUE	FALSE	FALSE	FALSE	Exon	5	8	ENSMOCG00000015548	X	conserved gene and region	X	24171225	24171387	163	*	163
525	Brain_F	cg23160268	0.0212454092415218	0.00316687520463773	0.877559550891852	1	101992234	Tnks	Tnks_Intron	LG7_11	10700359	10700408	50	+	10700407	10700408	CTTGTGAAGGCAGCATCACCAGTGCCTTGGAGACGGGCAGCAAATTGACG	Intron (Tnks-201/Tnks, intron 3 of 26)	359	10634176	10792708	158533	2	Tnks-201	92300	Tnks-201;Tnks-202	Tnks;Tnks	0;0	TRUE	FALSE	FALSE	FALSE	FALSE	FALSE	TRUE	FALSE	FALSE	Intron	4	6	ENSMOCG00000022402	LG7_11	conserved gene but different region	NA	NA	NA	NA	NA	NA
526	Brain_F	cg14331586	0.00915951772639931	0.00321044343439314	0.877559550891852	1	NA	Dach2	Dach2_Intron	JH996443.1	2662370	2662419	50	-	2662370	2662371	CGCCACTTTAAAAGCTTCAATCTCTTTGACATTGCTGGCAGTGTATGGGA	Intron (Dach2-201/Dach2, intron 1 of 12)	99	2095988	2668425	572438	2	Dach2-201	6006	Dach2-201;Dach2-202	Dach2;Dach2	0;0	TRUE	FALSE	FALSE	FALSE	FALSE	FALSE	TRUE	FALSE	FALSE	Intron	4	4	ENSMOCG00000011776	JH996443.1	conserved gene and region	NA	NA	NA	NA	NA	NA
527	Brain_F	cg07584850	0.0296227062019446	0.00342485190004627	0.877559550891852	1	101995930	Dmbx1	Dmbx1_Intergenic_upstream	JH996540.1	306514	306563	50	+	306514	306515	CGCTCGGCCGCCGCTCCCCGAGGGGCCGCCAGATTGTTCCCTTCATAATT	Distal Intergenic	196	260664	267144	6481	2	Dmbx1-201	-39370	NA	NA	NA	FALSE	TRUE	FALSE	FALSE	FALSE	FALSE	FALSE	FALSE	TRUE	Intergenic_upstream	28	47	ENSMOCG00000003287	JH996540.1	mapped to different genes	JH996540.1	306102	306541	440	*	440
528	Brain_F	cg21148362	0.031826023627215	0.00346197367296901	0.877559550891852	1	101999950	Fezf2	Fezf2_Intergenic_downstream	6	44644328	44644377	50	-	44644376	44644377	ACAAAAAAACGAGGACGCTCTCCTTTCAGGAAATGGAATTCTAATGTACG	Distal Intergenic	5	44646029	44649803	3775	2	Fezf2-201	5475	Fezf2-201	Fezf2	0	FALSE	TRUE	FALSE	FALSE	FALSE	FALSE	FALSE	FALSE	TRUE	Intergenic_downstream	25	50	ENSMOCG00000008456	6	mapped to different genes	NA	NA	NA	NA	NA	NA
529	Brain_F	cg02476543	0.0253475397909281	0.00347169739204741	0.877559550891852	1	102001135	Copb2	Copb2_Exon	JH996442.1	8452594	8452643	50	+	8452594	8452595	CGGGAGGAACCTGCCATGTCCATGGATGCCAATGGAAAGATAATTTGGGC	Exon (Copb2-201/Copb2, exon 9 of 22)	98	8440368	8464247	23880	1	Copb2-201	12226	Copb2-201;Copb2-202	Copb2;Copb2	0;0	TRUE	FALSE	FALSE	FALSE	FALSE	TRUE	FALSE	FALSE	FALSE	Exon	1	1	ENSMOCG00000014780	JH996442.1	conserved gene and region	NA	NA	NA	NA	NA	NA
530	Brain_F	cg03103218	0.0409264302946261	0.00353057602810909	0.877559550891852	1	101989272	Macrod1	Macrod1_Intron	8	41824898	41824947	50	+	41824898	41824899	CGGGGGACTTATTTACTGGCAAATCCATACTCATTACAAGACTCAGCCTA	Intron (Macrod1-201/Macrod1, intron 3 of 9)	7	41739156	41881084	141929	1	Macrod1-201	85742	Macrod1-201	Macrod1	0	TRUE	FALSE	FALSE	FALSE	FALSE	FALSE	TRUE	FALSE	FALSE	Intron	11	11	ENSMOCG00000011709	8	conserved gene and region	NA	NA	NA	NA	NA	NA
531	Brain_F	cg17541971	0.0291716450794279	0.00359495364890422	0.877559550891852	1	101992231	Zfhx4	Zfhx4_Exon	LG5	9400008	9400057	50	+	9400008	9400009	CGAATTTGGACAAGTCCACATTGTTAGGGACATCTTTGGACACACAGGAG	Exon (Zfhx4-201/Zfhx4, exon 2 of 11)	358	9234700	9423001	188302	2	Zfhx4-201	22944	Zfhx4-201;Zfhx4-202	Zfhx4;Zfhx4	0;0	TRUE	FALSE	FALSE	FALSE	FALSE	TRUE	FALSE	FALSE	FALSE	Exon	17	89	ENSMOCG00000021103	LG5	conserved gene and region	NA	NA	NA	NA	NA	NA
532	Brain_F	cg00061093	0.00937237045981087	0.00362240806214324	0.877559550891852	1	101987598	Hmx2	Hmx2_Intron	8	24327915	24327964	50	+	24327963	24327964	GTATTTCCTTATTTTAAAGTTTGGACGCGCCATATATCATAATCCACTCG	Intron (Hmx2-201/Hmx2, intron 1 of 2)	7	24326084	24333507	7424	1	Hmx2-201	1831	Hmx2-201	Hmx2	0	TRUE	FALSE	FALSE	FALSE	FALSE	FALSE	TRUE	FALSE	FALSE	Intron	9	10	ENSMOCG00000019525	8	conserved gene but different region	NA	NA	NA	NA	NA	NA
533	Brain_F	cg11694514	0.00597841410246253	0.00363596590013315	0.877559550891852	1	101979060	Nsmf	Nsmf_Exon	4	52364129	52364178	50	-	52364129	52364130	CGGTTCTCAGGGTGACTCTGGGACAGGTACTCTCCAAACGCTCGGGCTGC	Promoter (<=1kb)	3	52357309	52364587	7279	2	Nsmf-201	409	Nsmf-201;Nsmf-202;Nsmf-203;Nsmf-204;Nsmf-205;Nsmf-206;Nsmf-207	Nsmf;Nsmf;Nsmf;Nsmf;Nsmf;Nsmf;Nsmf	0;0;0;0;0;0;0	TRUE	FALSE	TRUE	FALSE	FALSE	TRUE	FALSE	FALSE	FALSE	Exon	2	2	ENSMOCG00000013648	4	conserved gene and region	NA	NA	NA	NA	NA	NA
534	Brain_F	cg15291358	0.107980249635452	0.00365046794469959	0.877559550891852	1	101980683	Il1rapl1	Il1rapl1_Intergenic_upstream	JH996466.1	1641757	1641806	50	+	1641757	1641758	CGGCTGGCTGCTGGTGGGAGGGTATATTTATACAGTGCCTTTCATTTGGA	Distal Intergenic	122	403173	1444939	1041767	2	Il1rapl1-201	-196818	NA	NA	NA	FALSE	TRUE	FALSE	FALSE	FALSE	FALSE	FALSE	FALSE	TRUE	Intergenic_upstream	13	19	ENSMOCG00000003030	JH996466.1	conserved gene but different region	NA	NA	NA	NA	NA	NA
535	Brain_F	cg18380508	0.0328431899283033	0.00375410870125549	0.877559550891852	1	101999651	Usp25	Usp25_Intergenic_downstream	2	73760857	73760906	50	+	73760905	73760906	ATTTGAAAAGAAGTCTGTCTGATTTTGCCATTGTGCCTTTTCACTCATCG	Distal Intergenic	2	74077514	74157589	80076	2	Usp25-202	396683	NA	NA	NA	FALSE	TRUE	FALSE	FALSE	FALSE	FALSE	FALSE	FALSE	TRUE	Intergenic_downstream	10	12	ENSMOCG00000011288	2	mapped to different genes	NA	NA	NA	NA	NA	NA
536	Brain_F	cg25266356	0.0205319575388451	0.00377404077534691	0.877559550891852	1	101995190	Lama4	Lama4_Intergenic_upstream	LG9	24562184	24562233	50	-	24562232	24562233	TTAACAGCTTTAATGACCACAGCAATTGATGGTTAAATCAATTTGTGCCG	Distal Intergenic	361	24813267	24959178	145912	1	Lama4-201	-251083	NA	NA	NA	FALSE	TRUE	FALSE	FALSE	FALSE	FALSE	FALSE	FALSE	TRUE	Intergenic_upstream	3	3	ENSMOCG00000007325	LG9	mapped to different genes	NA	NA	NA	NA	NA	NA
537	Brain_F	cg26494183	0.00690476534346606	0.00384304206070755	0.877559550891852	1	102002047	Msx1	Msx1_Promoter	JH996435.1	3707106	3707155	50	+	3707154	3707155	AATCAGGCGTAACGAACCACTTTGCTGCTGACGAATAACAAAGGCGCACG	Promoter (4-5kb)	91	3698748	3702843	4096	2	Msx1-201	-4263	Msx1-201	Msx1	0	FALSE	TRUE	TRUE	FALSE	FALSE	FALSE	FALSE	FALSE	FALSE	Promoter	6	12	ENSMOCG00000015741	JH996435.1	conserved gene and region	NA	NA	NA	NA	NA	NA
538	Brain_F	cg23863626	0.0250529016227851	0.00386520928925965	0.877559550891852	1	101988256	Psd2	Psd2_Intergenic_upstream	18	24459648	24459697	50	-	24459648	24459649	CGGAAAGAAGTTTCCCCACTGAGTTAATCTGCAGTGGCTGGAGGTGACCT	Distal Intergenic	12	24491241	24543363	52123	1	Psd2-201	-31593	NA	NA	NA	FALSE	TRUE	FALSE	FALSE	FALSE	FALSE	FALSE	FALSE	TRUE	Intergenic_upstream	25	29	ENSMOCG00000007157	18	mapped to different genes	18	24459468	24459649	182	*	182
539	Brain_F	cg04050843	0.00705486384882648	0.00386913091632455	0.877559550891852	1	101986252	Kcnh4	Kcnh4_Exon	JH996474.1	286198	286247	50	-	286198	286199	CGATGGTGTCCAGGAAGGTGTTTTGCGGGGCCAGCAACCCCTTCATGACC	Promoter (<=1kb)	130	265149	286580	21432	2	Kcnh4-201	333	Hcrt-201;Hcrt-202;Kcnh4-201	Hcrt;Hcrt;Kcnh4	3659;3747;0	TRUE	FALSE	TRUE	FALSE	FALSE	TRUE	FALSE	FALSE	FALSE	Exon	2	2	ENSMOCG00000005108	JH996474.1	conserved gene and region	NA	NA	NA	NA	NA	NA
540	Brain_F	cg02677957	0.0166740626129903	0.00396145180714453	0.877559550891852	1	101997144	Hnrnpab	Hnrnpab_Exon	7	47196376	47196425	50	-	47196424	47196425	GTGCCCTGCTCCCCCCACAGGTCAGAGTCAGAGTTGGAATCAGGGCTACG	Exon (Hnrnpab-201/Hnrnpab, exon 7 of 8)	6	47190921	47197430	6510	1	Hnrnpab-201	5455	Hnrnpab-201;Hnrnpab-202;Phykpl-201;Phykpl-202	Hnrnpab;Hnrnpab;Phykpl;Phykpl	0;0;17295;17295	TRUE	FALSE	FALSE	FALSE	FALSE	TRUE	TRUE	FALSE	FALSE	Exon	4	4	ENSMOCG00000014470	7	conserved gene and region	7	47196424	47196530	107	*	107
541	Brain_F	cg21349273	0.0241359071020195	0.00396966904233786	0.877559550891852	1	101999346	Slc6a7	Slc6a7_Exon	18	46824678	46824727	50	+	46824726	46824727	AGGAACACGATGACCCAGGCCAGCAGCAGGCAGAGGCAGAGGTTCCAGCG	Exon (Slc6a7-201/Slc6a7, exon 5 of 14)	12	46815871	46832943	17073	2	Slc6a7-201	8216	Slc6a7-201;Slc6a7-202	Slc6a7;Slc6a7	0;0	TRUE	FALSE	FALSE	FALSE	FALSE	TRUE	FALSE	FALSE	FALSE	Exon	2	2	ENSMOCG00000021402	18	conserved gene and region	NA	NA	NA	NA	NA	NA
542	Brain_F	cg19990005	0.0300892904603545	0.00407248544730547	0.877559550891852	1	101999213	Hoxa3	Hoxa3_Promoter	JH996441.1	6143644	6143693	50	-	6143692	6143693	TACAACTTTGCAATACAACTTTATGAGTTGTTCGGCCCTTCCATTGGCCG	Promoter (<=1kb)	97	6144032	6187874	43843	1	Hoxa3-201	-388	Hoxa7-201;Hoxa3-201;Hoxa6-201	Hoxa7;Hoxa3;Hoxa6	0;0;0	FALSE	TRUE	TRUE	FALSE	FALSE	FALSE	FALSE	FALSE	FALSE	Promoter	6	88	ENSMOCG00000004227	JH996441.1	mapped to different genes	NA	NA	NA	NA	NA	NA
543	Brain_F	cg23118730	0.0143281854567572	0.00413749709874769	0.877559550891852	1	101996824	Vsx2	Vsx2_Promoter	1	22392763	22392812	50	+	22392763	22392764	CGGTGATTGGCTGCTCAGCTCTGACCCCACTTGGGCTGCCGCCTGGTTGG	Promoter (<=1kb)	1	22392841	22415750	22910	1	Vsx2-201	-29	Vsx2-201	Vsx2	0	FALSE	TRUE	TRUE	FALSE	FALSE	FALSE	FALSE	FALSE	FALSE	Promoter	3	23	ENSMOCG00000020119	1	conserved gene and region	NA	NA	NA	NA	NA	NA
544	Brain_F	cg21800177	0.00744940384444838	0.00424952977462725	0.877559550891852	1	101982147	Sp8	Sp8_Intergenic_upstream	1	53213983	53214032	50	-	53213983	53213984	CGTCAGTCAATTATCTTCACAAATGCCTCTTGTGCTAATGAGCACTCACA	Distal Intergenic	1	53421168	53423833	2666	1	Sp8-201	-207185	NA	NA	NA	FALSE	TRUE	FALSE	FALSE	FALSE	FALSE	FALSE	FALSE	TRUE	Intergenic_upstream	22	51	ENSMOCG00000004492	1	mapped to different genes	1	53213937	53213987	51	*	51
545	Brain_F	cg05297127	0.014653297799052	0.00425932530370407	0.877559550891852	1	101991592	Ing4	Ing4_Exon	JH996431.1	37939650	37939699	50	+	37939650	37939651	CGGCTGGACACAGACCTGGCCCGTTTTGAGGCTGATCTCAAGGAGAAACA	Exon (Ing4-201/Ing4, exon 4 of 8)	87	37932363	37941658	9296	1	Ing4-201	7287	Ing4-201;Acrbp-201;Acrbp-202;Acrbp-203	Ing4;Acrbp;Acrbp;Acrbp	0;-2724;-2788;-2788	TRUE	FALSE	FALSE	FALSE	FALSE	TRUE	FALSE	FALSE	FALSE	Exon	5	5	ENSMOCG00000010335	JH996431.1	conserved gene but different region	NA	NA	NA	NA	NA	NA
546	Brain_F	cg24316913	0.00944896543249315	0.00428994574805702	0.877559550891852	1	101990464	Dnah6	Dnah6_Exon	JH996430.1	10791849	10791898	50	+	10791849	10791850	CGAGCAGCTGTGAATGATACTTCAGAAGACCATAAATGGATCATCAGTGA	Exon (Dnah6-202/Dnah6, exon 32 of 75)	86	10715369	10901972	186604	1	Dnah6-202	76480	Dnah6-202;Dnah6-201	Dnah6;Dnah6	0;0	TRUE	FALSE	FALSE	FALSE	FALSE	TRUE	FALSE	FALSE	FALSE	Exon	2	2	ENSMOCG00000002417	JH996430.1	conserved gene and region	NA	NA	NA	NA	NA	NA
547	Brain_F	cg03403280	0.024706965835927	0.00439168245580799	0.877559550891852	1	101990275	Dlgap4	Dlgap4_threeUTR	LG8	21442594	21442643	50	+	21442594	21442595	CGATGTGGGCAGCGTTATTGCCGACCAGGAATTTGTCCCTGGACTTCCCC	3' UTR	360	21440247	21588986	148740	2	Dlgap4-201	146343	Dlgap4-201;Dlgap4-202;Dlgap4-203;Dlgap4-204;Dlgap4-205	Dlgap4;Dlgap4;Dlgap4;Dlgap4;Dlgap4	0;0;0;0;0	TRUE	FALSE	FALSE	FALSE	TRUE	TRUE	TRUE	FALSE	FALSE	threeUTR	5	19	ENSMOCG00000021531	LG8	mapped to different genes	NA	NA	NA	NA	NA	NA
548	Brain_F	cg15041810	0.0428948759340856	0.00441845384816496	0.877559550891852	1	101995225	Zfp281	Zfp281_Exon	6	27321561	27321610	50	+	27321609	27321610	AGTTAGCTAGCCAGATAGATCCTCAGAAAGACATAGAGCCTAGAACAACG	Exon (Zfp281-201/Zfp281, exon 2 of 2)	5	27318775	27326358	7584	1	Zfp281-201	2786	Zfp281-201	Zfp281	0	TRUE	FALSE	FALSE	FALSE	FALSE	TRUE	FALSE	FALSE	FALSE	Exon	2	8	ENSMOCG00000011619	6	conserved gene and region	NA	NA	NA	NA	NA	NA
549	Brain_F	cg25584627	0.0270268308033429	0.0044413083460909	0.877559550891852	1	101982272	Gpatch8	Gpatch8_Intron	JH996474.1	2132673	2132722	50	+	2132673	2132674	CGACCATTAGTGATTGGACAGTTTCTTACTTTGTGTTACATTTAACTGTT	Intron (Gpatch8-201/Gpatch8, intron 2 of 7)	130	2112442	2186259	73818	1	Gpatch8-201	20231	Gpatch8-201	Gpatch8	0	TRUE	FALSE	FALSE	FALSE	FALSE	FALSE	TRUE	FALSE	FALSE	Intron	3	4	ENSMOCG00000001658	JH996474.1	conserved gene but different region	NA	NA	NA	NA	NA	NA
550	Brain_F	cg16696711	0.0050293105922249	0.00446734194438845	0.877559550891852	1	101985273	Plag1	Plag1_Promoter	LG5	55864964	55865013	50	+	55865012	55865013	CATTTTGGTTGTTTATGATACTGACAACAAGCTGTCCCTGCTCTGTGCCG	Promoter (<=1kb)	358	55826696	55865889	39194	2	Plag1-201	876	Plag1-201;Chchd7-201;Chchd7-202;Chchd7-203	Plag1;Chchd7;Chchd7;Chchd7	0;-1396;-3727;-3727	TRUE	FALSE	TRUE	FALSE	FALSE	FALSE	TRUE	FALSE	FALSE	Promoter	8	22	ENSMOCG00000015674	LG5	conserved gene and region	LG5	55865007	55865104	98	*	98
551	Brain_F	cg02458378	0.0284152009137343	0.00446834857727188	0.877559550891852	1	101996293	Ddr1	Ddr1_Exon	JH996517.1	734111	734160	50	-	734111	734112	CGAGGCCCGGGCCCCCCCACACCCGCCTGGGCCAAACCCACCAACACCCA	Exon (Ddr1-201/Ddr1, exon 13 of 19)	173	720573	739272	18700	1	Ddr1-201	13538	Ddr1-201	Ddr1	0	TRUE	FALSE	FALSE	FALSE	FALSE	TRUE	FALSE	FALSE	FALSE	Exon	4	4	ENSMOCG00000022533	JH996517.1	conserved gene and region	JH996517.1	734024	734158	135	*	135
552	Brain_F	cg20242875	0.0059384441188515	0.00451333751589812	0.877559550891852	1	101992984	Phox2b	Phox2b_Exon	LG1	23948475	23948524	50	-	23948523	23948524	GTACGGACTGCTCTGGTGGTCCCTGAGGGTGCCCAGGCTGCAGGATCCCG	Promoter (<=1kb)	352	23944288	23949067	4780	2	Phox2b-201	543	Phox2b-201	Phox2b	0	TRUE	FALSE	TRUE	FALSE	FALSE	TRUE	FALSE	FALSE	FALSE	Exon	7	29	ENSMOCG00000021271	LG1	conserved gene and region	LG1	23948421	23948572	152	*	152
553	Brain_F	cg01382164	0.0456109895066503	0.00466463011870677	0.877559550891852	1	101996293	Ddr1	Ddr1_Exon	JH996517.1	734118	734167	50	+	734118	734119	CGGGCCCCCCCACACCCGCCTGGGCCAAACCCACCAACACCCAGGGTAAG	Exon (Ddr1-201/Ddr1, exon 13 of 19)	173	720573	739272	18700	1	Ddr1-201	13545	Ddr1-201	Ddr1	0	TRUE	FALSE	FALSE	FALSE	FALSE	TRUE	TRUE	FALSE	FALSE	Exon	4	4	ENSMOCG00000022533	JH996517.1	conserved gene and region	JH996517.1	734024	734158	135	*	135
554	Brain_F	cg24226527	0.019569290692991	0.00481469210041237	0.877559550891852	1	101999950	Fezf2	Fezf2_Intergenic_downstream	6	44644390	44644439	50	+	44644438	44644439	TGAATCGGAGGTACTAAAAATACCCCCGCGACAGCCTGAGGAAGCTGTCG	Downstream (1-2kb)	5	44646029	44649803	3775	2	Fezf2-201	5364	Fezf2-201	Fezf2	0	FALSE	TRUE	FALSE	FALSE	FALSE	FALSE	FALSE	FALSE	FALSE	Intergenic_downstream	25	50	ENSMOCG00000008456	6	mapped to different genes	NA	NA	NA	NA	NA	NA
555	Brain_F	cg22406308	0.0974154167548229	0.00490232931835533	0.877559550891852	1	101988203	Zeb2	Zeb2_Intron	4	59136724	59136773	50	+	59136724	59136725	CGGCCTGGTGCGTCCTCTCAGCCTCGACACGCGTCAAGTAAAAGAAAGGT	Intron (Zeb2-201/Zeb2, intron 2 of 9)	3	59089082	59217173	128092	2	Zeb2-201	80400	Zeb2-201	Zeb2	0	TRUE	FALSE	FALSE	FALSE	FALSE	FALSE	TRUE	FALSE	FALSE	Intron	100	201	ENSMOCG00000016943	4	conserved gene and region	NA	NA	NA	NA	NA	NA
556	Brain_F	cg14444486	-0.0294084192414	0.000958914989002566	0.877559550891852	1	101986659	Tm2d1	Tm2d1_Intergenic_downstream	10	65823701	65823750	50	+	65823701	65823702	CGTGCGCAGGAAGGGCTCCTCTTAGAGAAGCAGTCAAACTGTGAAGCACT	Distal Intergenic	8	66055352	66090095	34744	2	Tm2d1-201	266345	Nfia-201;Nfia-202;Nfia-203;Nfia-204;Nfia-205	Nfia;Nfia;Nfia;Nfia;Nfia	0;0;0;0;0	FALSE	TRUE	FALSE	FALSE	FALSE	FALSE	FALSE	FALSE	TRUE	Intergenic_downstream	10	10	ENSMOCG00000007667	10	mapped to different genes	NA	NA	NA	NA	NA	NA
557	Brain_F	cg16197696	-0.067922938882048	0.00104281782903422	0.877559550891852	1	101989932	Taf10	Taf10_Exon	JH996503.1	1821728	1821777	50	-	1821728	1821729	CGGCTTCTTCACATTGATGCCATACTCGCTGAGGGCAGGGGTCAAGTCCT	Exon (Taf10-201/Taf10, exon 5 of 5)	159	1821608	1822923	1316	2	Taf10-201	1146	Ilk-201;Taf10-201;Tpp1-201	Ilk;Taf10;Tpp1	0;0;8737	TRUE	FALSE	FALSE	FALSE	FALSE	TRUE	FALSE	TRUE	FALSE	Exon	1	1	ENSMOCG00000011482	JH996503.1	mapped to different genes	NA	NA	NA	NA	NA	NA
558	Brain_F	cg07889799	-0.12376206334889	0.00117520121165168	0.877559550891852	1	101989275	Foxd3	Foxd3_Intergenic_upstream	10	67314884	67314933	50	-	67314884	67314885	CGTGAAAAATGAAATATCTTGAATGTCAGTAACAGAGATGGAATTAACAA	Distal Intergenic	8	67348310	67349775	1466	1	Foxd3-201	-33426	NA	NA	NA	FALSE	TRUE	FALSE	FALSE	FALSE	FALSE	FALSE	FALSE	TRUE	Intergenic_upstream	8	27	ENSMOCG00000003755	10	mapped to different genes	NA	NA	NA	NA	NA	NA
559	Brain_F	cg04258655	-0.0245313710684091	0.00126566578998118	0.877559550891852	1	101979167	Ccne1	Ccne1_Intergenic_upstream	JH996462.1	157415	157464	50	+	157463	157464	GAAGTTTCCATAAAAACAGATGTAAGGTAATCAAAGACTTCCCAGCCCCG	Distal Intergenic	118	181738	191992	10255	1	Ccne1-201	-24274	NA	NA	NA	FALSE	TRUE	FALSE	FALSE	FALSE	FALSE	FALSE	FALSE	TRUE	Intergenic_upstream	1	1	ENSMOCG00000008837	JH996462.1	conserved gene but different region	NA	NA	NA	NA	NA	NA
560	Brain_F	cg04960033	-0.0248318665516309	0.0017652779232412	0.877559550891852	1	101985862	Ap2m1	Ap2m1_Exon	JH996473.1	1741761	1741810	50	+	1741809	1741810	TTTGAACCGAAGCTGAACTACAGCGACCATGATGTCATCAAATGGGTGCG	Exon (Ap2m1-201/Ap2m1, exon 10 of 10)	129	1735592	1741850	6259	1	Ap2m1-201	6169	Ap2m1-201;Abcf3-201	Ap2m1;Abcf3	0;-3770	TRUE	FALSE	FALSE	FALSE	FALSE	TRUE	FALSE	FALSE	FALSE	Exon	1	1	ENSMOCG00000014484	JH996473.1	conserved gene and region	NA	NA	NA	NA	NA	NA
561	Brain_F	cg17373854	-0.0154042811529574	0.00181273224446808	0.877559550891852	1	101988752	Fbxl4	Fbxl4_Intergenic_upstream	LG5	22335273	22335322	50	+	22335273	22335274	CGCCAGGATTTAACAAGCCTAATCCCTAGGAGAGGTGATAAAAATTCATT	Distal Intergenic	358	22524658	22601271	76614	1	Fbxl4-201	-189336	NA	NA	NA	FALSE	TRUE	FALSE	FALSE	FALSE	FALSE	FALSE	FALSE	TRUE	Intergenic_upstream	7	9	ENSMOCG00000018220	LG5	mapped to different genes	NA	NA	NA	NA	NA	NA
562	Brain_F	cg14991183	-0.00549322540086468	0.00190797381189399	0.877559550891852	1	101996580	Phf12	Phf12_Exon	7	21116304	21116353	50	+	21116304	21116305	CGTCCGTCTTGGGGGGAGCCAGCAGAGCTTGGATTTGCTGCACACACATA	Exon (Phf12-201/Phf12, exon 2 of 15)	6	21068185	21117600	49416	2	Phf12-201	1247	Phf12-201	Phf12	0	TRUE	FALSE	FALSE	FALSE	FALSE	TRUE	TRUE	FALSE	FALSE	Exon	20	27	ENSMOCG00000009540	7	conserved gene but different region	7	21116178	21116309	132	*	132
563	Brain_F	cg10487127	-0.00605467602944751	0.0019685038876792	0.877559550891852	1	101997168	Stmnd1	Stmnd1_Intergenic_upstream	16	49686565	49686614	50	-	49686613	49686614	CTCCACGGGGCTTGTTTTGGATCCCCCTGCAGTGAAACAGGTCCTGTACG	Distal Intergenic	10	49972144	49985137	12994	1	Stmnd1-201	-285579	NA	NA	NA	FALSE	TRUE	FALSE	FALSE	FALSE	FALSE	FALSE	FALSE	TRUE	Intergenic_upstream	6	6	ENSMOCG00000013495	16	mapped to different genes	NA	NA	NA	NA	NA	NA
564	Brain_F	cg06347432	-0.0452712306227716	0.00202609832134371	0.877559550891852	1	101981027	Srf	Srf_Exon	LG2	3917779	3917828	50	-	3917827	3917828	CCAGATGGCTGTGATAGGGCAGCAGGCCGGGAGCAGCAGCAACCTCACCG	Exon (Srf-201/Srf, exon 7 of 7)	355	3911094	3918335	7242	1	Srf-201	6685	Cul9-201;Srf-201	Cul9;Srf	0;0	TRUE	FALSE	FALSE	FALSE	FALSE	TRUE	TRUE	FALSE	FALSE	Exon	8	9	ENSMOCG00000018008	LG2	conserved gene and region	NA	NA	NA	NA	NA	NA
565	Brain_F	cg04946555	-0.0282353702857711	0.00207346103285484	0.877559550891852	1	101989167	Dyrk1b	Dyrk1b_Exon	JH996533.1	967352	967401	50	+	967352	967353	CGCCCAGCACCTCCTGCAGCCGCCGTGTCCCGGGGCCCTGGTAATCCTGG	Exon (Dyrk1b-202/Dyrk1b, exon 9 of 11)	189	964333	972844	8512	2	Dyrk1b-202	5443	Dyrk1b-202;Dyrk1b-201	Dyrk1b;Dyrk1b	0;0	TRUE	FALSE	FALSE	FALSE	FALSE	TRUE	TRUE	FALSE	FALSE	Exon	5	6	ENSMOCG00000020729	JH996533.1	conserved gene and region	JH996533.1	967103	967383	281	*	281
566	Brain_F	cg18033417	-0.0140404444091985	0.00234402498607855	0.877559550891852	1	101985069	Pde6d	Pde6d_Exon	LG4	65411959	65412008	50	-	65411959	65411960	CGAGTTTGGCTTTGTGATCCCTAACTCCACAAATACCTGGCAGTCCTTGA	Exon (Pde6d-201/Pde6d, exon 4 of 5)	357	65361055	65415597	54543	1	Pde6d-201	50904	Pde6d-201	Pde6d	0	TRUE	FALSE	FALSE	FALSE	FALSE	TRUE	FALSE	FALSE	FALSE	Exon	2	2	ENSMOCG00000003337	LG4	conserved gene and region	NA	NA	NA	NA	NA	NA
567	Brain_F	cg15352113	-0.0185942815919323	0.00258710955921442	0.877559550891852	1	101979741	Pkhd1	Pkhd1_Intron	JH996482.1	1702693	1702742	50	+	1702693	1702694	CGTTTCATTTCACAGGTCATTATTGCATTAAGAAGTAAATCGACCAAGTC	Intron (Pkhd1-201/Pkhd1, intron 59 of 65)	138	1615597	2045652	430056	2	Pkhd1-201	342910	Pkhd1-201	Pkhd1	0	TRUE	FALSE	FALSE	FALSE	FALSE	FALSE	TRUE	FALSE	FALSE	Intron	18	23	ENSMOCG00000020192	JH996482.1	conserved gene and region	NA	NA	NA	NA	NA	NA
568	Brain_F	cg20994225	-0.0687097130145666	0.0026251775245848	0.877559550891852	1	101981844	Acss3	Acss3_Exon	24	18713486	18713535	50	-	18713486	18713487	CGCTTATTTCCGTGTGCTTGCAGAGCATGGAGTAGCTGCCTTGTTTACAG	Exon (Acss3-201/Acss3, exon 8 of 16)	16	18618679	18766048	147370	1	Acss3-201	94807	Acss3-201	Acss3	0	TRUE	FALSE	FALSE	FALSE	FALSE	TRUE	FALSE	FALSE	FALSE	Exon	3	3	ENSMOCG00000012086	24	conserved gene and region	NA	NA	NA	NA	NA	NA
569	Brain_F	cg24266105	-0.0233058442835533	0.00315372227474519	0.877559550891852	1	101984025	Fbxo30	Fbxo30_Intergenic_upstream	LG4	15398890	15398939	50	+	15398938	15398939	GCTCTGGAACAGAGCATTGAGTTCATTAGGGACTCTCTGATTTCCATTCG	Distal Intergenic	357	15201184	15207948	6765	2	Fbxo30-201	-190942	NA	NA	NA	FALSE	TRUE	FALSE	FALSE	FALSE	FALSE	FALSE	FALSE	TRUE	Intergenic_upstream	2	4	ENSMOCG00000020343	LG4	mapped to different genes	NA	NA	NA	NA	NA	NA
570	Brain_F	cg08474766	-0.0157737839480848	0.00319890149925278	0.877559550891852	1	101988170	Clta	Clta_Exon	LG5	39188321	39188370	50	+	39188369	39188370	GACTTTAACCCCAAGTCTAGCAAGCAGGCCAAAGATGTCTCCCGCATGCG	Exon (Clta-204/Clta, exon 5 of 5)	358	39169574	39188676	19103	1	Clta-201	18747	Clta-201;Clta-202;Clta-203;Clta-204;Gne-201;Gne-202;Gne-203	Clta;Clta;Clta;Clta;Gne;Gne;Gne	0;0;0;0;37550;51691;31661	TRUE	FALSE	FALSE	FALSE	FALSE	TRUE	FALSE	FALSE	FALSE	Exon	6	6	ENSMOCG00000018642	LG5	conserved gene but different region	NA	NA	NA	NA	NA	NA
571	Brain_F	cg18526971	-0.00717526972340391	0.00329601241807889	0.877559550891852	1	101996609	Nr2f1	Nr2f1_Exon	19	21079947	21079996	50	+	21079947	21079948	CGCCTCAAGAAGTGCCTCAAAGTGGGCATGAGGCGGGAAGGTGAATATTT	Promoter (<=1kb)	13	21079449	21088790	9342	1	Nr2f1-201	498	Nr2f1-201;Nr2f1-202	Nr2f1;Nr2f1	0;0	TRUE	FALSE	TRUE	FALSE	FALSE	TRUE	TRUE	FALSE	FALSE	Exon	15	97	ENSMOCG00000013379	19	mapped to different genes	19	21079557	21079981	425	*	425
572	Brain_F	cg21166414	-0.0300629698778274	0.00355725560798777	0.877559550891852	1	101990238	Slf2	Slf2_Intergenic_upstream	8	72455752	72455801	50	+	72455800	72455801	ATTGGTCATTTAATGCTTAAGTGCACGCTAGACAGCCCTGTCATCGCCCG	Distal Intergenic	7	72536774	72586935	50162	1	Slf2-201	-80973	NA	NA	NA	FALSE	TRUE	FALSE	FALSE	FALSE	FALSE	FALSE	FALSE	TRUE	Intergenic_upstream	35	37	ENSMOCG00000019122	8	conserved gene and region	8	72455777	72455814	38	*	38
573	Brain_F	cg12383724	-0.012840925021189	0.00365597898265856	0.877559550891852	1	101989167	Dyrk1b	Dyrk1b_fiveUTR	JH996533.1	971588	971637	50	+	971636	971637	GAGAAGGGACCATGGCCCGGTGGGACGGCCATGGTGGGCTCAGAGGGCCG	5' UTR	189	964333	972844	8512	2	Dyrk1b-202	1207	Dyrk1b-202;Dyrk1b-201;Fbl-201;Fbl-202	Dyrk1b;Dyrk1b;Fbl;Fbl	0;0;11234;7246	TRUE	FALSE	FALSE	TRUE	FALSE	TRUE	FALSE	FALSE	FALSE	fiveUTR	1	6	ENSMOCG00000020729	JH996533.1	conserved gene and region	JH996533.1	971578	971713	136	*	136
574	Brain_F	cg19488207	-0.0360006548271341	0.00375138420932371	0.877559550891852	1	101987694	Tmtc4	Tmtc4_Intergenic_upstream	17	34632954	34633003	50	-	34633002	34633003	GTAATTCTGCTAATGTACTGATTAATTTATGTTATTCTCTTCCACTCACG	Distal Intergenic	11	34506808	34557682	50875	2	Tmtc4-201	-75321	NA	NA	NA	FALSE	TRUE	FALSE	FALSE	FALSE	FALSE	FALSE	FALSE	TRUE	Intergenic_upstream	1	1	ENSMOCG00000020795	17	mapped to different genes	NA	NA	NA	NA	NA	NA
575	Brain_F	cg09783883	-0.00298734775926044	0.00382035697893185	0.877559550891852	1	NA	Agbl4	Agbl4_Exon	10	78552760	78552809	50	-	78552760	78552761	CGTCCTATTACCCCGCTCCTGCGCCTGTCATGGACAAGTATATCCTAGAC	Exon (Bend5-201/Bend5, exon 4 of 6)	8	77684814	78747072	1062259	1	Agbl4-201	867946	Agbl4-201;Bend5-201	Agbl4;Bend5	0;0	TRUE	FALSE	FALSE	FALSE	FALSE	TRUE	TRUE	FALSE	FALSE	Exon	10	18	ENSMOCG00000016733	10	mapped to different genes	10	78552674	78552782	109	*	109
576	Brain_F	cg27052254	-0.0275433861928275	0.00390724655347557	0.877559550891852	1	101989352	Rbl2	Rbl2_Intergenic_upstream	JH996484.1	2532288	2532337	50	+	2532336	2532337	TGTGAAGACATCTGCACCTTCTTGCCAGCCAAAAATAACATATGGAAACG	Distal Intergenic	140	2076721	2130216	53496	2	Rbl2-201	-402072	NA	NA	NA	FALSE	TRUE	FALSE	FALSE	FALSE	FALSE	FALSE	FALSE	TRUE	Intergenic_upstream	3	12	ENSMOCG00000002758	JH996484.1	mapped to different genes	NA	NA	NA	NA	NA	NA
577	Brain_F	cg10324939	-0.0276980693124533	0.0040209640009943	0.877559550891852	1	101980635	Rbbp8	Rbbp8_Intergenic_upstream	18	5270177	5270226	50	-	5270225	5270226	GGTCGTGGTAATTTACATCCTCTCTGTGTACATTAACTTATCTGCAGCCG	Distal Intergenic	12	5633448	5718539	85092	1	Rbbp8-201	-363271	NA	NA	NA	FALSE	TRUE	FALSE	FALSE	FALSE	FALSE	FALSE	FALSE	TRUE	Intergenic_upstream	3	3	ENSMOCG00000021766	18	mapped to different genes	NA	NA	NA	NA	NA	NA
578	Brain_F	cg17872229	-0.0190253240228479	0.00424833945131312	0.877559550891852	1	101984363	Jmjd6	Jmjd6_Exon	7	79913932	79913981	50	-	79913932	79913933	CGTGCTGTATCTGTTCTGTGGATAAACAGAGGAGCTAAGTCTCCAGGGCA	Exon (Gm27401-201/Gm27401-201, exon 1 of 1)	6	79911148	79918093	6946	2	Jmjd6-201	4112	Jmjd6-201;Mettl23-201	Jmjd6;Mettl23	0;-4195	TRUE	FALSE	FALSE	FALSE	FALSE	TRUE	TRUE	FALSE	FALSE	Exon	2	2	ENSMOCG00000015284	7	conserved gene and region	NA	NA	NA	NA	NA	NA
579	Brain_F	cg14518255	-0.0166937544043142	0.00435997078286502	0.877559550891852	1	101981534	Baz2a	Baz2a_threeUTR	JH996529.1	916513	916562	50	+	916513	916514	CGTCACTGCGGGTCCGCACACAGTACAGAGTGTTTCTTGGTTTCACACAT	3' UTR	185	916408	956170	39763	2	Baz2a-201	39608	Baz2a-201;Baz2a-202	Baz2a;Baz2a	0;0	TRUE	FALSE	FALSE	FALSE	TRUE	TRUE	FALSE	FALSE	FALSE	threeUTR	3	7	ENSMOCG00000012655	JH996529.1	conserved gene and region	NA	NA	NA	NA	NA	NA
580	Brain_F	cg09252031	-0.00400639263690344	0.00452156559966212	0.877559550891852	1	101984030	Zfp64	Zfp64_Intergenic_upstream	LG8	9359524	9359573	50	-	9359524	9359525	CGCAATGGGCAATAATTAGGAAGATATCAAATAAACCTTTAATGGATATT	Distal Intergenic	360	9589894	9648630	58737	1	Zfp64-201	-230370	NA	NA	NA	FALSE	TRUE	FALSE	FALSE	FALSE	FALSE	FALSE	FALSE	TRUE	Intergenic_upstream	18	22	ENSMOCG00000004895	LG8	mapped to different genes	NA	NA	NA	NA	NA	NA
581	Brain_F	cg00552731	-0.0181878174214799	0.00461154582652893	0.877559550891852	1	101997330	Dysf	Dysf_Intergenic_downstream	JH996492.1	657218	657267	50	+	657266	657267	GCCAAAGATTATTCAGTTATCAGGAATGTGTGTTTAAGTGGCCGTCTCCG	Distal Intergenic	148	428490	622517	194028	1	Dysf-206	228728	NA	NA	NA	FALSE	TRUE	FALSE	FALSE	FALSE	FALSE	FALSE	FALSE	TRUE	Intergenic_downstream	2	11	ENSMOCG00000018685	JH996492.1	conserved gene and region	NA	NA	NA	NA	NA	NA
582	Brain_F	cg21384965	-0.00485520554868113	0.00478664894212024	0.877559550891852	1	101999336	Ece1	Ece1_Intergenic_downstream	10	46884698	46884747	50	-	46884746	46884747	GCTGTGCCTGATTTCAGAGCCGGTTTCTGCGGTAAACTCATGGCAAAGCG	Distal Intergenic	8	46910438	46955764	45327	2	Ece1-202	71066	NA	NA	NA	FALSE	TRUE	FALSE	FALSE	FALSE	FALSE	FALSE	FALSE	TRUE	Intergenic_downstream	4	4	ENSMOCG00000019867	10	mapped to different genes	10	46884507	46884816	310	*	310
583	Brain_F	cg04734735	-0.0185310494925176	0.00492129176153328	0.877559550891852	1	101995907	Hoxd8	Hoxd8_Exon	4	84214302	84214351	50	+	84214350	84214351	CGAGCTGGTACAATATCCTGACTGTAAATCGTCCAGTGGTAATATTGGCG	Promoter (<=1kb)	3	84213843	84216232	2390	1	Hoxd8-201	459	Hoxd8-201	Hoxd8	0	TRUE	FALSE	TRUE	FALSE	FALSE	TRUE	FALSE	FALSE	FALSE	Exon	9	10	ENSMOCG00000022746	4	mapped to different genes	NA	NA	NA	NA	NA	NA
584	Brain_F	cg26757598	-0.0238460557974346	0.00499563191527018	0.877559550891852	1	101999136	Nova2	Nova2_Intron	JH996504.1	242383	242432	50	+	242431	242432	GGACCCGGCCAGCCAGACCGATAAGGGGGTTCCAGTTACTGTGGCAACCG	Intron (Nova2-201/Nova2, intron 2 of 3)	160	219962	253161	33200	1	Nova2-201	22421	Nova2-201	Nova2	0	TRUE	FALSE	FALSE	FALSE	FALSE	FALSE	TRUE	FALSE	FALSE	Intron	1	3	ENSMOCG00000018489	JH996504.1	conserved gene and region	NA	NA	NA	NA	NA	NA
585	Ear_F	cg03167448	0.0450950639006726	1.53618507131051e-06	0.0291963603837841	1	101979200	Zeb1	Zeb1_Exon	16	18717635	18717684	50	-	18717683	18717684	AGTTGCTCCCTGTGCAGTTACACCTTTGCATACAGAACCCAACTTGAACG	Exon (Zeb1-201/Zeb1, exon 4 of 8)	10	18568168	18730374	162207	1	Zeb1-201	149467	Zeb1-201;Zeb1-202	Zeb1;Zeb1	0;0	TRUE	FALSE	FALSE	FALSE	FALSE	TRUE	FALSE	FALSE	FALSE	Exon	4	6	ENSMOCG00000013432	16	conserved gene but different region	NA	NA	NA	NA	NA	NA
586	Ear_F	cg13612893	0.045793406378597	2.0266805764115e-06	0.0291963603837841	1	101979708	Srsf5	Srsf5_Intron	1	18789774	18789823	50	-	18789774	18789775	CGTTGATAACGTGATCTGATCCCTAAGTTGAGACCTGTCTTCCTGTAACG	Intron (Srsf5-201/Srsf5, intron 5 of 7)	1	18786730	18791965	5236	1	Srsf5-201	3044	Srsf5-201	Srsf5	0	TRUE	FALSE	FALSE	FALSE	FALSE	FALSE	TRUE	FALSE	FALSE	Intron	10	10	ENSMOCG00000013134	1	conserved gene but different region	NA	NA	NA	NA	NA	NA
587	Ear_F	cg17469509	0.0547690719073826	8.19990367052528e-06	0.0787518748517248	1	101994686	Cxxc4	Cxxc4_Intergenic_downstream	21	29164376	29164425	50	-	29164424	29164425	TTGAAAAGCAGCACAGGGCCAGGCAGATCTATTAGAAATTCCCATCCACG	Distal Intergenic	14	29113573	29131681	18109	1	Cxxc4-201	50852	NA	NA	NA	FALSE	TRUE	FALSE	FALSE	FALSE	FALSE	FALSE	FALSE	TRUE	Intergenic_downstream	8	29	ENSMOCG00000003388	21	conserved gene and region	NA	NA	NA	NA	NA	NA
588	Ear_F	cg15353626	0.0347253493526943	1.4741915453128e-05	0.101328250197305	1	101987042	Dmrt3	Dmrt3_Intron	8	55013735	55013784	50	+	55013735	55013736	CGAATCTGATAGCAATAACTTTCGGAGAAGGTCAGGCTCAAGTGAAATGT	Intron (Dmrt3-201/Dmrt3, intron 1 of 1)	7	55008951	55021499	12549	1	Dmrt3-201	4784	Dmrt3-201	Dmrt3	0	TRUE	FALSE	FALSE	FALSE	FALSE	FALSE	TRUE	FALSE	FALSE	Intron	2	14	ENSMOCG00000015270	8	conserved gene and region	NA	NA	NA	NA	NA	NA
589	Ear_F	cg11223267	0.0794939652513206	1.75843832773333e-05	0.101328250197305	1	101985138	Arhgef10l	Arhgef10l_Intergenic_downstream	10	44436141	44436190	50	+	44436141	44436142	CGATTAATTTTTAATGGCTTGGTTTATTGCATGTTTGAATGGTTTATTGA	Distal Intergenic	8	44284966	44371999	87034	1	Arhgef10l-201	151175	NA	NA	NA	FALSE	TRUE	FALSE	FALSE	FALSE	FALSE	FALSE	FALSE	TRUE	Intergenic_downstream	2	4	ENSMOCG00000015980	10	mapped to different genes	NA	NA	NA	NA	NA	NA
590	Ear_F	cg27647846	0.0948197426757519	2.69797314669498e-05	0.129556670504293	1	102000376	Podxl	Podxl_Intergenic_upstream	JH996434.1	8607312	8607361	50	+	8607312	8607313	CGGCACAGCCTTGCATTAATTTAGAGCTAATTGTCAGGTAATGAATTCGA	Distal Intergenic	90	8182061	8221537	39477	2	Podxl-201	-385775	NA	NA	NA	FALSE	TRUE	FALSE	FALSE	FALSE	FALSE	FALSE	FALSE	TRUE	Intergenic_upstream	4	5	ENSMOCG00000020551	JH996434.1	mapped to different genes	NA	NA	NA	NA	NA	NA
591	Ear_F	cg20205799	0.0580518311061093	3.86124667146175e-05	0.158928912997366	1	101983040	Rnf220	Rnf220_Intron	JH996499.1	749679	749728	50	-	749679	749680	CGAGGGGCCTGGACTGTTTGCTCTGCCATTTCATATCATGCTAACAAGCT	Intron (Rnf220-201/Rnf220, intron 1 of 13)	155	639111	862763	223653	2	Rnf220-201	113035	Rnf220-201	Rnf220	0	TRUE	FALSE	FALSE	FALSE	FALSE	FALSE	TRUE	FALSE	FALSE	Intron	139	154	ENSMOCG00000001456	JH996499.1	conserved gene and region	NA	NA	NA	NA	NA	NA
592	Ear_F	cg08585518	0.0312090615769076	5.47007816231137e-05	0.197004865015644	1	101991281	Rsf1	Rsf1_Exon	22	2511868	2511917	50	-	2511916	2511917	GTACAGGATCAATTTGTGCTTTCAGGAGTGCAAGAGTCTCAGCCAACTCG	Exon (Rsf1-201/Rsf1, exon 5 of 17)	15	2477215	2578813	101599	2	Rsf1-201	66896	Rsf1-201	Rsf1	0	TRUE	FALSE	FALSE	FALSE	FALSE	TRUE	FALSE	FALSE	FALSE	Exon	2	6	ENSMOCG00000018606	22	conserved gene and region	NA	NA	NA	NA	NA	NA
593	Ear_F	cg18861731	0.0631554233393666	6.73107920137978e-05	0.197223120272973	1	101982815	Slc38a6	Slc38a6_Intergenic_downstream	1	11397804	11397853	50	+	11397852	11397853	CAAATTTAAGGCTCATTTACACATGATGTCACACACGCATTGTCAGCGCG	Distal Intergenic	1	11320263	11344783	24521	1	Slc38a6-202	77541	NA	NA	NA	FALSE	TRUE	FALSE	FALSE	FALSE	FALSE	FALSE	FALSE	TRUE	Intergenic_downstream	6	6	ENSMOCG00000012994	1	conserved gene but different region	NA	NA	NA	NA	NA	NA
594	Ear_F	cg24985672	0.0871181223287627	6.84517285412234e-05	0.197223120272973	1	101987663	Iqch	Iqch_Intron	5	76189384	76189433	50	+	76189384	76189385	CGCCATTTGTTTTAAGTTTTTATCCAGTTCTTGTCATCTGGAATCAGAGA	Intron (Iqch-201/Iqch, intron 5 of 21)	4	76145358	76350820	205463	1	Iqch-201	44026	Iqch-201;Iqch-202;Iqch-203;Iqch-204;Iqch-205	Iqch;Iqch;Iqch;Iqch;Iqch	0;0;0;0;0	TRUE	FALSE	FALSE	FALSE	FALSE	FALSE	TRUE	FALSE	FALSE	Intron	19	22	ENSMOCG00000016873	5	mapped to different genes	NA	NA	NA	NA	NA	NA
595	Ear_F	cg27306452	0.0653848420841367	7.79677310663434e-05	0.199304732785874	1	101993589	Zfp536	Zfp536_Intergenic_upstream	JH996462.1	632661	632710	50	-	632661	632662	CGTGGGGCATTAATACATTATCATATGCGGGGTGGTCTGTGCCCTGTGGA	Distal Intergenic	118	713018	803090	90073	1	Zfp536-201	-80357	NA	NA	NA	FALSE	TRUE	FALSE	FALSE	FALSE	FALSE	FALSE	FALSE	TRUE	Intergenic_upstream	58	103	ENSMOCG00000011684	JH996462.1	conserved gene but different region	NA	NA	NA	NA	NA	NA
596	Ear_F	cg02476543	0.0521125099172916	8.67706009807622e-05	0.199304732785874	1	102001135	Copb2	Copb2_Exon	JH996442.1	8452594	8452643	50	+	8452594	8452595	CGGGAGGAACCTGCCATGTCCATGGATGCCAATGGAAAGATAATTTGGGC	Exon (Copb2-201/Copb2, exon 9 of 22)	98	8440368	8464247	23880	1	Copb2-201	12226	Copb2-201;Copb2-202	Copb2;Copb2	0;0	TRUE	FALSE	FALSE	FALSE	FALSE	TRUE	FALSE	FALSE	FALSE	Exon	1	1	ENSMOCG00000014780	JH996442.1	conserved gene and region	NA	NA	NA	NA	NA	NA
597	Ear_F	cg17633063	0.0488030346900696	9.75193034498183e-05	0.199304732785874	1	101998531	Ptprt	Ptprt_Intron	LG8	16065126	16065175	50	-	16065126	16065127	CGTGCCCTGCCATTATTTTTGCTTACTGAATTAGATGTAATGGTGTGAAG	Intron (Ptprt-201/Ptprt, intron 1 of 30)	360	15791522	16870792	1079271	1	Ptprt-201	273604	Ptprt-201;Ptprt-202;Ptprt-203	Ptprt;Ptprt;Ptprt	0;0;0	TRUE	FALSE	FALSE	FALSE	FALSE	FALSE	TRUE	FALSE	FALSE	Intron	4	4	ENSMOCG00000003318	LG8	conserved gene and region	NA	NA	NA	NA	NA	NA
598	Ear_F	cg14936776	0.0645863757524802	0.000101378713181881	0.199304732785874	1	101990899	Mki67	Mki67_Intergenic_upstream	8	29035599	29035648	50	+	29035599	29035600	CGCCTCATTTTATCAAATGGTACCCGGCTTGGTAATGGCCTCCCCAGATA	Distal Intergenic	7	28475512	28501032	25521	2	Mki67-201	-534567	NA	NA	NA	FALSE	TRUE	FALSE	FALSE	FALSE	FALSE	FALSE	FALSE	TRUE	Intergenic_upstream	29	29	ENSMOCG00000003924	8	mapped to different genes	NA	NA	NA	NA	NA	NA
599	Ear_F	cg13367787	0.0404133473573589	0.000112809565787718	0.199304732785874	1	101993538	Mef2c	Mef2c_Intergenic_upstream	19	15997916	15997965	50	-	15997964	15997965	TCCTTGTGCACATGTAAAAGAGCAATGTGATTAAGGCAAGCTTGTCCACG	Distal Intergenic	13	15807813	15954523	146711	2	Mef2c-201	-43442	NA	NA	NA	FALSE	TRUE	FALSE	FALSE	FALSE	FALSE	FALSE	FALSE	TRUE	Intergenic_upstream	25	108	ENSMOCG00000010324	19	mapped to different genes	NA	NA	NA	NA	NA	NA
600	Ear_F	cg02496796	0.0443000544404881	0.000119244285829121	0.199304732785874	1	101994686	Cxxc4	Cxxc4_Intergenic_downstream	21	29164425	29164474	50	-	29164473	29164474	GCGCCTCATACATATTGATTTCTGACACCAAGCAGCAGTGAAAGCCCCCG	Distal Intergenic	14	29113573	29131681	18109	1	Cxxc4-201	50901	NA	NA	NA	FALSE	TRUE	FALSE	FALSE	FALSE	FALSE	FALSE	FALSE	TRUE	Intergenic_downstream	8	29	ENSMOCG00000003388	21	conserved gene and region	NA	NA	NA	NA	NA	NA
601	Ear_F	cg18205518	0.105504784593212	0.000131305186310086	0.199304732785874	1	101990850	Foxp1	Foxp1_Intergenic_upstream	JH996431.1	13432980	13433029	50	-	13433028	13433029	AAATTGCTAGCTATTTATGTATACGCTCAAATAAATTAGCCATTTCATCG	Distal Intergenic	87	13146695	13396936	250242	2	Foxp1-201	-36093	NA	NA	NA	FALSE	TRUE	FALSE	FALSE	FALSE	FALSE	FALSE	FALSE	TRUE	Intergenic_upstream	18	78	ENSMOCG00000013376	JH996431.1	mapped to different genes	NA	NA	NA	NA	NA	NA
602	Ear_F	cg01063908	0.038726779863163	0.000132178964126627	0.199304732785874	1	101990067	Tox	Tox_Intergenic_upstream	LG5	58146313	58146362	50	-	58146361	58146362	TATTATCACTGTTGCTATGGCAACCTGGTTGCAATGGCAATATCTCCACG	Distal Intergenic	358	57457031	57743186	286156	2	Tox-201	-403176	NA	NA	NA	FALSE	TRUE	FALSE	FALSE	FALSE	FALSE	FALSE	FALSE	TRUE	Intergenic_upstream	2	16	ENSMOCG00000013368	LG5	mapped to different genes	NA	NA	NA	NA	NA	NA
603	Ear_F	cg12204071	0.027848452805827	0.00013280337284968	0.199304732785874	1	101998218	Ebf3	Ebf3_Intron	8	30064127	30064176	50	-	30064175	30064176	CTTCCCAGATTCTATCACTTCTTTATCTCCTGACAAATACCTCACTATCG	Intron (Ebf3-201/Ebf3, intron 6 of 15)	7	30019074	30135847	116774	2	Ebf3-201	71671	Ebf3-201	Ebf3	0	TRUE	FALSE	FALSE	FALSE	FALSE	FALSE	TRUE	FALSE	FALSE	Intron	64	86	ENSMOCG00000022464	8	conserved gene and region	NA	NA	NA	NA	NA	NA
604	Ear_F	cg06561262	0.0269997709557512	0.000139940421499882	0.199304732785874	1	101997203	Naa25	Naa25_Intron	2	16290736	16290785	50	-	16290736	16290737	CGGACGGACACAAGAAAATTAAAAAGATTACTTGTGATCCTGCAGGTTTC	Intron (Naa25-201/Naa25, intron 15 of 23)	2	16271414	16327199	55786	2	Naa25-201	36414	Naa25-201	Naa25	0	TRUE	FALSE	FALSE	FALSE	FALSE	FALSE	TRUE	FALSE	FALSE	Intron	9	14	ENSMOCG00000017243	2	conserved gene and region	NA	NA	NA	NA	NA	NA
605	Ear_F	cg09568551	0.0495356526677924	0.000153343522463781	0.199304732785874	1	106143856	Foxg1	Foxg1_Intergenic_downstream	1	68789185	68789234	50	-	68789233	68789234	GAGCTGATACAAGCGTCAGATTCTATACAAATCTCCCTGGAGCATAAGCG	Distal Intergenic	1	69209016	69210455	1440	2	Foxg1-201	421270	NA	NA	NA	FALSE	TRUE	FALSE	FALSE	FALSE	FALSE	FALSE	FALSE	TRUE	Intergenic_downstream	27	55	ENSMOCG00000008016	1	mapped to different genes	NA	NA	NA	NA	NA	NA
606	Ear_F	cg16540608	0.0543315461518692	0.000161299163916606	0.199304732785874	1	101994686	Cxxc4	Cxxc4_Intergenic_downstream	21	29164457	29164506	50	-	29164505	29164506	CAGCAGTGAAAGCCCCCGTGGGAATAATATATTTAGCAGGGTTCGCTGCG	Distal Intergenic	14	29113573	29131681	18109	1	Cxxc4-201	50933	NA	NA	NA	FALSE	TRUE	FALSE	FALSE	FALSE	FALSE	FALSE	FALSE	TRUE	Intergenic_downstream	8	29	ENSMOCG00000003388	21	conserved gene and region	NA	NA	NA	NA	NA	NA
607	Ear_F	cg13889636	0.0267736704444879	0.000162177053488635	0.199304732785874	1	101982579	Plekha7	Plekha7_Intron	8	7908467	7908516	50	+	7908515	7908516	TCCTGGGCCGACAGCCCCGTGCTGACTTCTTCAGCACTTTGTAAAGCACG	Intron (Plekha7-201/Plekha7, intron 12 of 25)	7	7885504	8072189	186686	2	Plekha7-201	163673	Plekha7-201	Plekha7	0	TRUE	FALSE	FALSE	FALSE	FALSE	FALSE	TRUE	FALSE	FALSE	Intron	4	4	ENSMOCG00000017575	8	conserved gene but different region	8	7908339	7908576	238	*	238
608	Ear_F	cg07588430	0.161317827037266	0.000166018103111931	0.199304732785874	1	101992512	Foxp4	Foxp4_Intron	LG2	2599821	2599870	50	-	2599821	2599822	CGCCTCCCTCGTGGATTAGCAAGCGAGTCGGAAAAATACACAGGATTTAA	Intron (Foxp4-201/Foxp4, intron 13 of 16)	355	2551778	2605530	53753	1	Foxp4-201	48043	Foxp4-201	Foxp4	0	TRUE	FALSE	FALSE	FALSE	FALSE	FALSE	TRUE	FALSE	FALSE	Intron	24	36	ENSMOCG00000021065	LG2	conserved gene and region	LG2	2599570	2599850	281	*	281
609	Ear_F	cg05587638	0.0357697725437923	0.0001762366011456	0.203109158088281	1	101982720	Esrrb	Esrrb_Intergenic_upstream	1	24156408	24156457	50	+	24156456	24156457	CCTGCCATCTATCTCTGAGATTATCTTCCTGATTGAAAACTACTCATCCG	Distal Intergenic	1	24245179	24342811	97633	1	Esrrb-201	-88722	NA	NA	NA	FALSE	TRUE	FALSE	FALSE	FALSE	FALSE	FALSE	FALSE	TRUE	Intergenic_upstream	12	17	ENSMOCG00000022915	1	conserved gene and region	NA	NA	NA	NA	NA	NA
610	Ear_F	cg08989499	0.033675791319126	0.000192420642566345	0.208533488281529	1	101982147	Sp8	Sp8_Intergenic_upstream	1	53202025	53202074	50	+	53202073	53202074	GGGCCGTGTGCTTACAGATACCTGTCAAATGTCTGTCATCTTAGCTATCG	Distal Intergenic	1	53421168	53423833	2666	1	Sp8-201	-219094	NA	NA	NA	FALSE	TRUE	FALSE	FALSE	FALSE	FALSE	FALSE	FALSE	TRUE	Intergenic_upstream	22	51	ENSMOCG00000004492	1	mapped to different genes	NA	NA	NA	NA	NA	NA
611	Ear_F	cg06946028	0.037734073835688	0.000195418720796935	0.208533488281529	1	101998589	Dkk1	Dkk1_Intergenic_upstream	8	59684190	59684239	50	+	59684238	59684239	CCACTGTAGTTACTGGAGCAGCATCGATCAAAGGCATCATGGTGACCCCG	Downstream (<1kb)	7	59669867	59672508	2642	2	Dkk1-201	-11682	Prkg1-201;Prkg1-202	Prkg1;Prkg1	0;0	FALSE	TRUE	FALSE	FALSE	FALSE	FALSE	FALSE	FALSE	FALSE	Intergenic_upstream	3	5	ENSMOCG00000003507	8	mapped to different genes	NA	NA	NA	NA	NA	NA
612	Ear_F	cg11451100	0.0566686474410154	0.000203383456651505	0.209281576894399	1	101983040	Rnf220	Rnf220_Intron	JH996499.1	679208	679257	50	-	679208	679209	CGTGGGTTTTACTGCACTAACGACATGGCCTGCCCAGGTTTAATGACAAA	Intron (Rnf220-201/Rnf220, intron 1 of 13)	155	639111	862763	223653	2	Rnf220-201	183506	Rnf220-201	Rnf220	0	TRUE	FALSE	FALSE	FALSE	FALSE	FALSE	TRUE	FALSE	FALSE	Intron	139	154	ENSMOCG00000001456	JH996499.1	conserved gene and region	NA	NA	NA	NA	NA	NA
613	Ear_F	cg00756693	0.048509470676429	0.00024241260364868	0.211361964943855	1	102001708	Cdc73	Cdc73_Exon	6	34086793	34086842	50	-	34086793	34086794	CGTTTGCACTTGGAAGATGTATATGTAGGGATCTGTCTTGCCAAGTTGAG	Exon (B3galt2-201/B3galt2, exon 2 of 2)	5	34022994	34141896	118903	2	Cdc73-201	55054	Cdc73-201;B3galt2-201	Cdc73;B3galt2	0;0	TRUE	FALSE	FALSE	FALSE	FALSE	TRUE	TRUE	FALSE	FALSE	Exon	4	5	ENSMOCG00000014165	6	conserved gene and region	NA	NA	NA	NA	NA	NA
614	Ear_F	cg12712768	0.0363313514794285	0.000247847893046951	0.211361964943855	1	101994435	Hnf1a	Hnf1a_Promoter	2	4818912	4818961	50	+	4818960	4818961	TTCTGTTTACATTGGAGCTGGGGAAATTCTCCAAGGTTCATATTTATCCG	Promoter (<=1kb)	2	4801148	4818847	17700	2	Hnf1a-201	-65	Hnf1a-201	Hnf1a	-65	FALSE	TRUE	TRUE	FALSE	FALSE	FALSE	FALSE	FALSE	FALSE	Promoter	1	1	ENSMOCG00000003129	2	conserved gene and region	NA	NA	NA	NA	NA	NA
615	Ear_F	cg22033643	0.0306162168713993	0.000248179969422855	0.211361964943855	1	101999291	Snap25	Snap25_Exon	JH996433.1	11189047	11189096	50	-	11189047	11189048	CGAGCAGGCTGGCTGGCCACCACTCCGTCCTGATTATTGCCCCAGGCTTT	Exon (Snap25-202/Snap25, exon 6 of 8)	89	11179133	11255649	76517	2	Snap25-201	66553	Snap25-201;Snap25-202	Snap25;Snap25	0;0	TRUE	FALSE	FALSE	FALSE	FALSE	TRUE	FALSE	FALSE	FALSE	Exon	5	9	ENSMOCG00000006400	JH996433.1	mapped to different genes	NA	NA	NA	NA	NA	NA
616	Ear_F	cg04051488	0.0213585610847933	0.00025127985996669	0.211361964943855	1	101985819	Socs6	Socs6_Intergenic_downstream	18	16493429	16493478	50	+	16493429	16493430	CGTTAACTCACCAGCTCGTTAGCCCTCTGCTCGTTAACTACTTAGCTCTG	Distal Intergenic	12	15869085	15870725	1641	1	Socs6-201	624344	NA	NA	NA	FALSE	TRUE	FALSE	FALSE	FALSE	FALSE	FALSE	FALSE	TRUE	Intergenic_downstream	24	24	ENSMOCG00000010853	18	mapped to different genes	NA	NA	NA	NA	NA	NA
617	Ear_F	cg18454322	0.0795594231497982	0.000252292868424204	0.211361964943855	1	101994686	Cxxc4	Cxxc4_Intergenic_downstream	21	29164426	29164475	50	+	29164426	29164427	CGCCTCATACATATTGATTTCTGACACCAAGCAGCAGTGAAAGCCCCCGT	Distal Intergenic	14	29113573	29131681	18109	1	Cxxc4-201	50853	NA	NA	NA	FALSE	TRUE	FALSE	FALSE	FALSE	FALSE	FALSE	FALSE	TRUE	Intergenic_downstream	8	29	ENSMOCG00000003388	21	conserved gene and region	NA	NA	NA	NA	NA	NA
618	Ear_F	cg11950309	0.0530749412796571	0.000253773203799206	0.211361964943855	1	101989522	Msl2	Msl2_Exon	JH996454.1	3254090	3254139	50	+	3254138	3254139	AGCTTCATCCAAACTTTTATCATCATGTGTACTGGCAGCTAAAAACGTCG	Exon (Msl2-201/Msl2, exon 2 of 2)	110	3251466	3280317	28852	2	Msl2-201	26178	Msl2-201	Msl2	0	TRUE	FALSE	FALSE	FALSE	FALSE	TRUE	FALSE	FALSE	FALSE	Exon	14	20	ENSMOCG00000018459	JH996454.1	conserved gene and region	NA	NA	NA	NA	NA	NA
619	Ear_F	cg14002474	0.0457339652993852	0.000256756517181553	0.211361964943855	1	101994686	Cxxc4	Cxxc4_Intergenic_downstream	21	29164280	29164329	50	+	29164328	29164329	CAGCAACATTTAGGTTCCACCTTAACAGTGCACCTTAAAAGATTATCTCG	Distal Intergenic	14	29113573	29131681	18109	1	Cxxc4-201	50707	NA	NA	NA	FALSE	TRUE	FALSE	FALSE	FALSE	FALSE	FALSE	FALSE	TRUE	Intergenic_downstream	8	29	ENSMOCG00000003388	21	conserved gene and region	NA	NA	NA	NA	NA	NA
620	Ear_F	cg03768031	0.0442349103930842	0.000264323398511875	0.211546826609004	1	101994161	Zfp507	Zfp507_Intergenic_upstream	JH996462.1	2145806	2145855	50	-	2145806	2145807	CGTATACAATTATTTTAACTGTCACAGGCTGGCAATTGTAATTGACATGA	Distal Intergenic	118	2485582	2509556	23975	1	Zfp507-201	-339776	NA	NA	NA	FALSE	TRUE	FALSE	FALSE	FALSE	FALSE	FALSE	FALSE	TRUE	Intergenic_upstream	30	30	ENSMOCG00000017422	JH996462.1	mapped to different genes	NA	NA	NA	NA	NA	NA
621	Ear_F	cg02266179	0.0598926289665685	0.000277558897119458	0.212077797651152	1	101996402	Faah	Faah_Intergenic_downstream	JH996540.1	315825	315874	50	+	315825	315826	CGAGCTGGTGATGAATATGTGTCACTTTACACGGCGCACACTCGGGGGCC	Distal Intergenic	196	339869	359324	19456	2	Faah-202	43450	NA	NA	NA	FALSE	TRUE	FALSE	FALSE	FALSE	FALSE	FALSE	FALSE	TRUE	Intergenic_downstream	19	19	ENSMOCG00000015993	JH996540.1	mapped to different genes	JH996540.1	315723	315882	160	*	160
622	Ear_F	cg20273254	0.0543365664736549	0.00028976472386541	0.212077797651152	1	101996062	Agap1	Agap1_Intron	LG4	61978130	61978179	50	-	61978130	61978131	CGGTAGCTTGTTATGCGTGTTCTGAGTAGCATTTAATTAATTCAATTGCT	Intron (Agap1-203/Agap1, intron 16 of 17)	357	61934735	62234059	299325	2	Agap1-203	255880	Agap1-203;Agap1-202;Agap1-201	Agap1;Agap1;Agap1	0;0;0	TRUE	FALSE	FALSE	FALSE	FALSE	FALSE	TRUE	FALSE	FALSE	Intron	27	28	ENSMOCG00000017793	LG4	conserved gene and region	NA	NA	NA	NA	NA	NA
623	Ear_F	cg21608448	0.0566689383176345	0.000291103154717668	0.212077797651152	1	101989522	Msl2	Msl2_Exon	JH996454.1	3254370	3254419	50	+	3254370	3254371	CGGCATGTAAGAACACTTGGATTTTGAGTAGCACGCCCACATTTACACCC	Exon (Msl2-201/Msl2, exon 2 of 2)	110	3251466	3280317	28852	2	Msl2-201	25898	Msl2-201	Msl2	0	TRUE	FALSE	FALSE	FALSE	FALSE	TRUE	FALSE	FALSE	FALSE	Exon	14	20	ENSMOCG00000018459	JH996454.1	conserved gene and region	NA	NA	NA	NA	NA	NA
624	Ear_F	cg15444935	0.0315555443777945	0.000296572924246444	0.212077797651152	1	101998210	Pou2f1	Pou2f1_threeUTR	JH996500.1	1268026	1268075	50	-	1268074	1268075	AGTGACCTTGAGGAGCTTGAGCAGTTTGCCAAGACCTTCAAACAAAGACG	3' UTR	156	1157452	1297975	140524	1	Pou2f1-201	110574	Pou2f1-201;Pou2f1-202;Pou2f1-203;Pou2f1-204;Pou2f1-205	Pou2f1;Pou2f1;Pou2f1;Pou2f1;Pou2f1	0;0;0;0;0	TRUE	FALSE	FALSE	FALSE	TRUE	TRUE	FALSE	FALSE	FALSE	threeUTR	5	18	ENSMOCG00000004319	JH996500.1	conserved gene and region	NA	NA	NA	NA	NA	NA
625	Ear_F	cg07458047	0.0462192510289966	0.0003017905630882	0.212077797651152	1	102002939	Zswim6	Zswim6_Intergenic_upstream	19	54200037	54200086	50	-	54200085	54200086	AATATGTCCTTGTTTCCACAGCTGCAGGTCACTGAGGTAATCTTGCAACG	Distal Intergenic	13	54131277	54155381	24105	2	Zswim6-201	-44705	NA	NA	NA	FALSE	TRUE	FALSE	FALSE	FALSE	FALSE	FALSE	FALSE	TRUE	Intergenic_upstream	10	32	ENSMOCG00000016911	19	conserved gene but different region	NA	NA	NA	NA	NA	NA
626	Ear_F	cg01943561	0.0390668578491252	0.000312561495261333	0.214261043143846	1	101984030	Zfp64	Zfp64_Intergenic_upstream	LG8	9168877	9168926	50	+	9168877	9168878	CGTATTTATTAGCTGATACCCATTATTATTTTGAGCAAGGTATAATTCAG	Distal Intergenic	360	9589894	9622111	32218	1	Zfp64-202	-420968	NA	NA	NA	FALSE	TRUE	FALSE	FALSE	FALSE	FALSE	FALSE	FALSE	TRUE	Intergenic_upstream	18	22	ENSMOCG00000004895	LG8	mapped to different genes	NA	NA	NA	NA	NA	NA
627	Ear_F	cg10591258	0.0642752431985752	0.000332563692316286	0.214261043143846	1	101998012	Pbx1	Pbx1_Intergenic_upstream	JH996505.1	1221350	1221399	50	+	1221350	1221351	CGTTTGCATAATTAGATTGCTTTGAATTGCTGTCATTATTGGCTCTTTAG	Distal Intergenic	161	499537	753606	254070	2	Pbx1-203	-467744	NA	NA	NA	FALSE	TRUE	FALSE	FALSE	FALSE	FALSE	FALSE	FALSE	TRUE	Intergenic_upstream	17	88	ENSMOCG00000007625	JH996505.1	conserved gene and region	NA	NA	NA	NA	NA	NA
628	Ear_F	cg25654577	0.11007071020742	0.000336738309973654	0.214261043143846	1	101993685	Foxb1	Foxb1_Intergenic_upstream	5	69651626	69651675	50	+	69651674	69651675	CAAATATTCTTTCAAGCCCAGTTATCAAAATTGTGTCCTTTGATACCACG	Distal Intergenic	4	69730058	69732007	1950	1	Foxb1-201	-78383	NA	NA	NA	FALSE	TRUE	FALSE	FALSE	FALSE	FALSE	FALSE	FALSE	TRUE	Intergenic_upstream	6	30	ENSMOCG00000003704	5	conserved gene and region	NA	NA	NA	NA	NA	NA
629	Ear_F	cg20904945	0.0480809078839621	0.000354434508139429	0.214261043143846	1	101996232	Mc2r	Mc2r_Intergenic_upstream	18	53747154	53747203	50	-	53747202	53747203	AGTGACTGTTTCTAACCTTTCTAACCTGTATTTTACTCCCCAAGACCACG	Distal Intergenic	12	53611627	53612520	894	2	Mc2r-201	-134683	NA	NA	NA	FALSE	TRUE	FALSE	FALSE	FALSE	FALSE	FALSE	FALSE	TRUE	Intergenic_upstream	19	19	ENSMOCG00000002000	18	mapped to different genes	NA	NA	NA	NA	NA	NA
630	Ear_F	cg22959254	0.0241794862132366	0.000399235188614747	0.214261043143846	1	NA	Smarcc2	Smarcc2_Exon	JH996529.1	543886	543935	50	+	543934	543935	TGCCCTGAACAGCTGCCACAATGGCAGGGCTTTGGGCTGCGGCGGATCCG	Exon (Smarcc2-203/Smarcc2, exon 25 of 26)	185	543241	571103	27863	2	Smarcc2-201	27168	Smarcc2-201;Smarcc2-202;Smarcc2-203;Smarcc2-204	Smarcc2;Smarcc2;Smarcc2;Smarcc2	0;0;0;0	TRUE	FALSE	FALSE	FALSE	FALSE	TRUE	TRUE	FALSE	FALSE	Exon	9	12	ENSMOCG00000005516	JH996529.1	conserved gene and region	NA	NA	NA	NA	NA	NA
631	Ear_F	cg01967702	0.0300190453537441	0.000401528737447846	0.214261043143846	1	101989521	Lrmda	Lrmda_Intron	JH996451.1	3429334	3429383	50	-	3429382	3429383	TCAGTGGGAGCTGTCAATGTGTCAAGCTGTCAGCCTGCTGCGAGGGGACG	Intron (Lrmda-203/Lrmda, intron 2 of 5)	107	3283588	4298703	1015116	1	Lrmda-201	145746	Lrmda-201;Lrmda-202;Lrmda-203	Lrmda;Lrmda;Lrmda	0;0;0	TRUE	FALSE	FALSE	FALSE	FALSE	FALSE	TRUE	FALSE	FALSE	Intron	152	152	ENSMOCG00000007433	JH996451.1	conserved gene and region	NA	NA	NA	NA	NA	NA
632	Ear_F	cg19455778	0.0325149425606531	0.000407249978440116	0.214261043143846	1	101982878	Skor2	Skor2_Intergenic_upstream	18	60755905	60755954	50	-	60755905	60755906	CGGGACCTGCAGGGATGCCTGACTTGATTCTGGGTGATTACAATTTATCC	Distal Intergenic	12	60826872	60861775	34904	1	Skor2-201	-70967	NA	NA	NA	FALSE	TRUE	FALSE	FALSE	FALSE	FALSE	FALSE	FALSE	TRUE	Intergenic_upstream	21	24	ENSMOCG00000018264	18	mapped to different genes	NA	NA	NA	NA	NA	NA
633	Ear_F	cg13793530	0.100242365227393	0.000410950654352202	0.214261043143846	1	101979952	Ssbp3	Ssbp3_Intron	10	74355658	74355707	50	-	74355706	74355707	AATAACACTAAAGCCAACAGCTTGCATCTCTCCAGCAGTACCAAAGGACG	Intron (Ssbp3-201/Ssbp3, intron 4 of 17)	8	74260088	74402385	142298	1	Ssbp3-201	95570	Ssbp3-201;Ssbp3-202;Ssbp3-203;Ssbp3-204	Ssbp3;Ssbp3;Ssbp3;Ssbp3	0;0;0;0	TRUE	FALSE	FALSE	FALSE	FALSE	FALSE	TRUE	FALSE	FALSE	Intron	10	18	ENSMOCG00000012660	10	conserved gene and region	NA	NA	NA	NA	NA	NA
634	Ear_F	cg10631255	0.0402616602269546	0.000423391850401159	0.214261043143846	1	101982807	Pard3b	Pard3b_Intron	LG4	46703521	46703570	50	-	46703569	46703570	ATTAGCACCAAATTGCATCTGACAGGGGAATCAGAAACCTGTCAAACACG	Intron (Pard3b-201/Pard3b, intron 2 of 22)	357	46023816	47052669	1028854	2	Pard3b-201	349099	Pard3b-201;Pard3b-202;Pard3b-203	Pard3b;Pard3b;Pard3b	0;0;0	TRUE	FALSE	FALSE	FALSE	FALSE	FALSE	TRUE	FALSE	FALSE	Intron	4	6	ENSMOCG00000021107	LG4	conserved gene and region	NA	NA	NA	NA	NA	NA
635	Ear_F	cg23447988	0.0638560460123703	0.000423747210256339	0.214261043143846	1	101979420	Thap1	Thap1_Intergenic_downstream	LG7_11	4067642	4067691	50	-	4067642	4067643	CGCTGATTAATTGACAGGTTAAAAAGATTGATTCCACATGTCAGAGCTGT	Distal Intergenic	359	3750105	3754398	4294	1	Thap1-201	317586	NA	NA	NA	FALSE	TRUE	FALSE	FALSE	FALSE	FALSE	FALSE	FALSE	TRUE	Intergenic_downstream	31	31	ENSMOCG00000011649	LG7_11	mapped to different genes	NA	NA	NA	NA	NA	NA
636	Ear_F	cg09405070	0.0437243867167019	0.000424995536269645	0.214261043143846	1	101983040	Rnf220	Rnf220_Intron	JH996499.1	679975	680024	50	-	679975	679976	CGCTGCCTCAGCCCTTGCACTGATAACGAGGAAATGGGACTGACAACAAT	Intron (Rnf220-201/Rnf220, intron 1 of 13)	155	639111	862763	223653	2	Rnf220-201	182739	Rnf220-201	Rnf220	0	TRUE	FALSE	FALSE	FALSE	FALSE	FALSE	TRUE	FALSE	FALSE	Intron	139	154	ENSMOCG00000001456	JH996499.1	conserved gene and region	JH996499.1	679907	680002	96	*	96
637	Ear_F	cg25824158	0.0426968605439226	0.000426402904218458	0.214261043143846	1	101995419	Camk2g	Camk2g_Exon	JH996451.1	1913518	1913567	50	+	1913518	1913519	CGGGGGCGGAGCTCTGCCTGCCAACTGAGGGGATACAGTCTCTCAGTGCA	Exon (Camk2g-205/Camk2g, exon 13 of 19)	107	1889955	1948310	58356	2	Camk2g-201	34743	Camk2g-201;Camk2g-202;Camk2g-203;Camk2g-204;Camk2g-205	Camk2g;Camk2g;Camk2g;Camk2g;Camk2g	0;0;0;0;0	TRUE	FALSE	FALSE	FALSE	FALSE	TRUE	TRUE	FALSE	FALSE	Exon	10	16	ENSMOCG00000008124	JH996451.1	conserved gene and region	JH996451.1	1913452	1913525	74	*	74
638	Ear_F	cg08228781	0.0332229967473091	0.000440306748495489	0.214261043143846	1	102001892	Syt7	Syt7_Exon	JH996486.1	762827	762876	50	+	762827	762828	CGTGAACATCATCAAAGCCCGGAACCTCAAAGCCATGGACATCGGGGGCA	Exon (Syt7-201/Syt7, exon 9 of 11)	142	711815	770533	58719	1	Syt7-201	51012	Syt7-201;Syt7-202;Syt7-203	Syt7;Syt7;Syt7	0;0;0	TRUE	FALSE	FALSE	FALSE	FALSE	TRUE	FALSE	FALSE	FALSE	Exon	7	10	ENSMOCG00000000989	JH996486.1	conserved gene but different region	NA	NA	NA	NA	NA	NA
639	Ear_F	cg02794451	0.0589705002594876	0.000446090192983745	0.214261043143846	1	101983299	Ankrd26	Ankrd26_Intergenic_upstream	JH996431.1	32735058	32735107	50	-	32735058	32735059	CGAGAACAGTGAGGCACTTCTGAAACGAACCCATTAGGAACATTGAAACA	Distal Intergenic	87	32628388	32700442	72055	2	Ankrd26-201	-34665	Cacna1c-201;Cacna1c-202;Cacna1c-203;Cacna1c-204;Cacna1c-205;Cacna1c-206;Cacna1c-207	Cacna1c;Cacna1c;Cacna1c;Cacna1c;Cacna1c;Cacna1c;Cacna1c	0;0;0;0;0;0;0	FALSE	TRUE	FALSE	FALSE	FALSE	FALSE	FALSE	FALSE	TRUE	Intergenic_upstream	2	2	ENSMOCG00000013447	JH996431.1	mapped to different genes	JH996431.1	32734915	32735224	310	*	310
640	Ear_F	cg12402286	0.0540955965552416	0.000451994687730836	0.214261043143846	1	101990843	Mpped2	Mpped2_Intergenic_upstream	JH996428.1	1750694	1750743	50	+	1750694	1750695	CGTTGCCATCTGGACCAGATTGCTGCTAAATCAAATCAGATAAACGTTAC	Distal Intergenic	84	1967036	2147341	180306	1	Mpped2-201	-216293	NA	NA	NA	FALSE	TRUE	FALSE	FALSE	FALSE	FALSE	FALSE	FALSE	TRUE	Intergenic_upstream	13	33	ENSMOCG00000002797	JH996428.1	mapped to different genes	NA	NA	NA	NA	NA	NA
641	Ear_F	cg06336711	0.0502177512960687	0.000453635382610676	0.214261043143846	1	NA	Mms22l	Mms22l_Intergenic_upstream	LG5	23854447	23854496	50	-	23854447	23854448	CGCCTCGTGAGCTCCTTGACACAAAAGGAAAGGGTATTAAAGATCTAAAG	Distal Intergenic	358	24191896	24269521	77626	1	Mms22l-201	-337449	NA	NA	NA	FALSE	TRUE	FALSE	FALSE	FALSE	FALSE	FALSE	FALSE	TRUE	Intergenic_upstream	47	49	ENSMOCG00000016665	LG5	mapped to different genes	NA	NA	NA	NA	NA	NA
642	Ear_F	cg08625202	0.0338856083632925	0.000459989694789181	0.214261043143846	1	101986967	Tsga10	Tsga10_Exon	LG2	22914734	22914783	50	-	22914734	22914735	CGATTGGCCACCAGCAAAGCTTCTAGATTCTGCATGGAGATTCTCTCATT	Exon (Tsga10-201/Tsga10, exon 17 of 20)	355	22908381	23001051	92671	2	Tsga10-201	86268	Tsga10-201;Tsga10-202	Tsga10;Tsga10	0;0	TRUE	FALSE	FALSE	FALSE	FALSE	TRUE	FALSE	FALSE	FALSE	Exon	2	2	ENSMOCG00000010193	LG2	conserved gene and region	NA	NA	NA	NA	NA	NA
643	Ear_F	cg14980485	0.0653921921826282	0.000486167076368596	0.214261043143846	1	101983199	Rbms1	Rbms1_Intergenic_upstream	4	72587762	72587811	50	+	72587810	72587811	TGAGATAATGTACATAAAGCAGAGACCCTGCCATCTGACTAATTAACTCG	Distal Intergenic	3	72142862	72355948	213087	2	Rbms1-202	-231814	NA	NA	NA	FALSE	TRUE	FALSE	FALSE	FALSE	FALSE	FALSE	FALSE	TRUE	Intergenic_upstream	3	7	ENSMOCG00000022617	4	conserved gene and region	NA	NA	NA	NA	NA	NA
644	Ear_F	cg03447235	0.0391918769934029	0.000487753857549669	0.214261043143846	1	101983145	Hnrnpr	Hnrnpr_Exon	10	48486828	48486877	50	-	48486876	48486877	ACTGCATAGCCATCATCATAGCCGTAGTAGGGATCTTCATAGCCTCCACG	Exon (Hnrnpr-201/Hnrnpr, exon 11 of 11)	8	48485766	48520970	35205	2	Hnrnpr-201	34093	Hnrnpr-201	Hnrnpr	0	TRUE	FALSE	FALSE	FALSE	FALSE	TRUE	FALSE	FALSE	FALSE	Exon	8	11	ENSMOCG00000013434	10	conserved gene and region	NA	NA	NA	NA	NA	NA
645	Ear_F	cg17722256	0.0503957413322601	0.000487818044747136	0.214261043143846	1	101998218	Ebf3	Ebf3_Intergenic_downstream	8	29979781	29979830	50	-	29979781	29979782	CGCTATGCAATAATGGGTCAAAAATTCATTCAAGTTTTACTGCTGTTCCG	Distal Intergenic	7	30019074	30135847	116774	2	Ebf3-201	156066	NA	NA	NA	FALSE	TRUE	FALSE	FALSE	FALSE	FALSE	FALSE	FALSE	TRUE	Intergenic_downstream	4	86	ENSMOCG00000022464	8	conserved gene but different region	NA	NA	NA	NA	NA	NA
646	Ear_F	cg02429698	0.0362252645678294	0.00049151305570357	0.214261043143846	1	101980683	Il1rapl1	Il1rapl1_Intergenic_upstream	JH996466.1	1641698	1641747	50	-	1641746	1641747	AATGCCCCAAATGAAACACTGTGTACATAAGCGATGCAAATGCATCCCCG	Distal Intergenic	122	403173	1444939	1041767	2	Il1rapl1-201	-196808	NA	NA	NA	FALSE	TRUE	FALSE	FALSE	FALSE	FALSE	FALSE	FALSE	TRUE	Intergenic_upstream	13	19	ENSMOCG00000003030	JH996466.1	conserved gene but different region	NA	NA	NA	NA	NA	NA
647	Ear_F	cg00716372	0.0284440900605851	0.000493058612233431	0.214261043143846	1	101999744	Stk35	Stk35_Exon	JH996433.1	17918599	17918648	50	-	17918647	17918648	AACATATCTTTCAAGAGCTGCTTGATCCCCTCAGACATGGAAGTCCTGCG	Exon (Stk35-201/Stk35, exon 3 of 4)	89	17902248	17929117	26870	2	Stk35-201	10469	Stk35-201;Stk35-202	Stk35;Stk35	0;0	TRUE	FALSE	FALSE	FALSE	FALSE	TRUE	TRUE	FALSE	FALSE	Exon	5	5	ENSMOCG00000005935	JH996433.1	conserved gene and region	NA	NA	NA	NA	NA	NA
648	Ear_F	cg24860713	0.0760268243653393	0.000502855191538932	0.214261043143846	1	101982295	Apba1	Apba1_Exon	8	53363685	53363734	50	-	53363685	53363686	CGCGCTGCCCAACCACCTGCACTTCCACTCGCTGGAGCACGAGGAAGCCA	Promoter (<=1kb)	7	53363254	53430559	67306	1	Apba1-201	431	Apba1-201	Apba1	0	TRUE	FALSE	TRUE	FALSE	FALSE	TRUE	FALSE	FALSE	FALSE	Exon	5	5	ENSMOCG00000009892	8	conserved gene and region	8	53363372	53364430	1059	*	1059
649	Ear_F	cg21284548	0.050737531500774	0.000512016892147162	0.214261043143846	1	101986701	Zfp148	Zfp148_Exon	2	42772840	42772889	50	+	42772888	42772889	AGCAGGCTTTGGACAGAACTAGCCAAAATGATGCCTATTTGAATAGCCCG	Exon (Zfp148-201/Zfp148, exon 6 of 6)	2	42713055	42774510	61456	1	Zfp148-201	59785	Zfp148-201	Zfp148	0	TRUE	FALSE	FALSE	FALSE	FALSE	TRUE	FALSE	FALSE	FALSE	Exon	6	6	ENSMOCG00000003866	2	conserved gene and region	NA	NA	NA	NA	NA	NA
650	Ear_F	cg16889929	0.0257151281612191	0.000519343188426369	0.214261043143846	1	101997144	Hnrnpab	Hnrnpab_Exon	7	47196433	47196482	50	+	47196481	47196482	CTGGAACCAGGGCTACGGCTACCAGCAGGGCTACGGGCCTGGCTATGGCG	Exon (Hnrnpab-201/Hnrnpab, exon 7 of 8)	6	47190921	47197430	6510	1	Hnrnpab-201	5512	Hnrnpab-201;Hnrnpab-202;Phykpl-201;Phykpl-202	Hnrnpab;Hnrnpab;Phykpl;Phykpl	0;0;17238;17238	TRUE	FALSE	FALSE	FALSE	FALSE	TRUE	TRUE	FALSE	FALSE	Exon	4	4	ENSMOCG00000014470	7	conserved gene and region	7	47196424	47196530	107	*	107
651	Ear_F	cg27147919	0.0904456024469811	0.000529751595276966	0.214261043143846	1	101988207	Treh	Treh_threeUTR	5	38620914	38620963	50	-	38620962	38620963	CTGCTCCTGTAACTGTTCCCGCACTGACTCGGGGCAGTTATCGAGCTGCG	3' UTR	4	38584907	38598388	13482	1	Treh-201	36056	NA	NA	NA	TRUE	FALSE	FALSE	FALSE	TRUE	TRUE	TRUE	FALSE	FALSE	threeUTR	4	4	ENSMOCG00000013089	5	mapped to different genes	5	38620933	38621059	127	*	127
652	Ear_F	cg24537475	0.0509078482953629	0.000536659748561729	0.214261043143846	1	102000336	Ddx17	Ddx17_Intron	15	14402786	14402835	50	+	14402786	14402787	CGACCCTAGCCGGAGACTCAAGCTGCCCCCTGTGATAAGTGCCTTCTCGT	Intron (Ddx17-201/Ddx17, intron 10 of 11)	9	14387113	14406342	19230	1	Ddx17-201	15673	Ddx17-201	Ddx17	0	TRUE	FALSE	FALSE	FALSE	FALSE	FALSE	TRUE	FALSE	FALSE	Intron	12	16	ENSMOCG00000010769	15	conserved gene but different region	NA	NA	NA	NA	NA	NA
653	Ear_F	cg04321805	0.0725121983757227	0.00054673089090638	0.214261043143846	1	101998952	Nuf2	Nuf2_Intergenic_downstream	JH996505.1	1679338	1679387	50	+	1679386	1679387	GGGATATCAATCTTCCCTCTGTCAGGCCATGCCTGGTATAAAGTTTTTCG	Distal Intergenic	161	1799560	1823434	23875	2	Nuf2-201	144047	NA	NA	NA	FALSE	TRUE	FALSE	FALSE	FALSE	FALSE	FALSE	FALSE	TRUE	Intergenic_downstream	13	13	ENSMOCG00000015225	JH996505.1	conserved gene and region	NA	NA	NA	NA	NA	NA
654	Ear_F	cg08628938	0.0332958281021693	0.000549663218757419	0.214261043143846	1	NA	Sfpq	Sfpq_Intron	10	57553419	57553468	50	-	57553419	57553420	CGATCCACAGGTACCGGGAACATAGAAAGGAAAAAAGGGTAATTTGAAAA	Intron (Sfpq-201/Sfpq, intron 8 of 8)	8	57553168	57560944	7777	2	Sfpq-201	7476	Sfpq-201	Sfpq	0	TRUE	FALSE	FALSE	FALSE	FALSE	FALSE	TRUE	FALSE	FALSE	Intron	4	11	ENSMOCG00000019075	10	conserved gene and region	NA	NA	NA	NA	NA	NA
655	Ear_F	cg11805717	0.0434295274365459	0.000556665714738478	0.214261043143846	1	101993197	Zbtb43	Zbtb43_Intergenic_upstream	4	43452319	43452368	50	+	43452367	43452368	TATTGTACTTATAAAATATACATGGCCCTTTATTGAATTGCCTGCTGTCG	Distal Intergenic	3	43499547	43520305	20759	1	Zbtb43-201	-47179	NA	NA	NA	FALSE	TRUE	FALSE	FALSE	FALSE	FALSE	FALSE	FALSE	TRUE	Intergenic_upstream	4	6	ENSMOCG00000020167	4	conserved gene and region	NA	NA	NA	NA	NA	NA
656	Ear_F	cg26980821	0.074995064438182	0.000557739075239082	0.214261043143846	1	101980946	Ascc2	Ascc2_Exon	JH996436.1	11707867	11707916	50	-	11707867	11707868	CGCCCCCTAAAGACAACATTCCCGCCCTAGTGGAGGAGTACCTGGAACGC	Exon (Ascc2-201/Ascc2, exon 3 of 20)	92	11699545	11742704	43160	1	Ascc2-201	8322	Ascc2-201;Ascc2-202	Ascc2;Ascc2	0;0	TRUE	FALSE	FALSE	FALSE	FALSE	TRUE	FALSE	FALSE	FALSE	Exon	9	9	ENSMOCG00000008028	JH996436.1	conserved gene but different region	JH996436.1	11707796	11707965	170	*	170
657	Ear_F	cg23712728	0.0592718435999903	0.000567265577729279	0.214286133350873	1	101985100	Uncx	Uncx_Intergenic_downstream	JH996446.1	1894596	1894645	50	+	1894644	1894645	TCCACTAAAATCAACACAATAATTGAAATATTTTCAAGCTGATTACACCG	Distal Intergenic	102	1859156	1863300	4145	1	Uncx-201	35440	NA	NA	NA	FALSE	TRUE	FALSE	FALSE	FALSE	FALSE	FALSE	FALSE	TRUE	Intergenic_downstream	59	88	ENSMOCG00000003910	JH996446.1	conserved gene but different region	NA	NA	NA	NA	NA	NA
658	Ear_F	cg22423529	0.0329756772422254	0.000572679170762779	0.214286133350873	1	101989662	Lmo1	Lmo1_Intergenic_upstream	8	456801	456850	50	-	456801	456802	CGTGACAGCTCCCACTTAGCCTGAAGAGACATGAAAGAGGCAACAGATGC	Distal Intergenic	7	402255	438076	35822	2	Lmo1-202	-18774	NA	NA	NA	FALSE	TRUE	FALSE	FALSE	FALSE	FALSE	FALSE	FALSE	TRUE	Intergenic_upstream	38	65	ENSMOCG00000013683	8	conserved gene and region	NA	NA	NA	NA	NA	NA
659	Ear_F	cg26773629	0.0435901129772944	0.000590895275637804	0.218267624124056	1	101999651	Usp25	Usp25_Intergenic_downstream	2	73760909	73760958	50	-	73760909	73760910	CGAATGAATATCGAACCTTCTGTCGTTGCATGTGTGAAATAGATAGCTTA	Distal Intergenic	2	74077514	74157589	80076	2	Usp25-202	396680	NA	NA	NA	FALSE	TRUE	FALSE	FALSE	FALSE	FALSE	FALSE	FALSE	TRUE	Intergenic_downstream	10	12	ENSMOCG00000011288	2	mapped to different genes	NA	NA	NA	NA	NA	NA
660	Ear_F	cg20236179	0.143840397768811	0.000612137295933693	0.219986026560671	1	101982079	Fosb	Fosb_Exon	JH996504.1	617759	617808	50	-	617807	617808	CAAGCCACTGGAGGTCCTGGCTGGTTGTGATCGCGGTGACCGTGGGCACG	Exon (Fosb-201/Fosb, exon 2 of 4)	160	613132	620466	7335	2	Fosb-201	2658	Fosb-201;Fosb-202;Fosb-203	Fosb;Fosb;Fosb	0;0;0	TRUE	FALSE	FALSE	FALSE	FALSE	TRUE	FALSE	FALSE	FALSE	Exon	7	13	ENSMOCG00000001596	JH996504.1	mapped to different genes	JH996504.1	617799	617957	159	*	159
661	Ear_F	cg04953417	0.0487585138624148	0.000639743055781335	0.219986026560671	1	101989012	Naa11	Naa11_Intergenic_upstream	LG1	47852333	47852382	50	+	47852333	47852334	CGGCTGTCACTGGTTTCACTGACATCTGTCCCCACAGTGAGACAAGCTGC	Distal Intergenic	352	47825724	47826371	648	2	Naa11-201	-25962	NA	NA	NA	FALSE	TRUE	FALSE	FALSE	FALSE	FALSE	FALSE	FALSE	TRUE	Intergenic_upstream	2	7	ENSMOCG00000003829	LG1	mapped to different genes	NA	NA	NA	NA	NA	NA
662	Ear_F	cg14443857	0.0656670756278332	0.00064379149607857	0.219986026560671	1	101979598	Specc1l	Specc1l_Exon	LG2	45413031	45413080	50	+	45413079	45413080	GCTAGTAGCTTGCAGGAAGATCTGGCTCATACCCGAAATGATGCCAATCG	Exon (Specc1l-201/Specc1l, exon 4 of 16)	355	45377954	45477904	99951	1	Specc1l-201	35077	Specc1l-201;Specc1l-202	Specc1l;Specc1l	0;0	TRUE	FALSE	FALSE	FALSE	FALSE	TRUE	FALSE	FALSE	FALSE	Exon	1	1	ENSMOCG00000005316	LG2	conserved gene and region	NA	NA	NA	NA	NA	NA
663	Ear_F	cg23257821	0.0711845412098008	0.000669124435842983	0.219986026560671	1	101982815	Slc38a6	Slc38a6_Intergenic_downstream	1	11397802	11397851	50	-	11397850	11397851	TTCAAATTTAAGGCTCATTTACACATGATGTCACACACGCATTGTCAGCG	Distal Intergenic	1	11320263	11344783	24521	1	Slc38a6-202	77588	NA	NA	NA	FALSE	TRUE	FALSE	FALSE	FALSE	FALSE	FALSE	FALSE	TRUE	Intergenic_downstream	6	6	ENSMOCG00000012994	1	conserved gene but different region	NA	NA	NA	NA	NA	NA
664	Ear_F	cg08816243	0.0470594800164082	0.000672733000217422	0.219986026560671	1	101987188	Arhgap15	Arhgap15_Intron	4	58380703	58380752	50	-	58380751	58380752	TTAGTGTCTTGTAATTGTTTCATTAAAACCAGTTGTTCCATTTCTCCTCG	Intron (Arhgap15-202/Arhgap15, intron 11 of 13)	3	57910906	58517980	607075	1	Arhgap15-201	469797	Arhgap15-201;Arhgap15-202	Arhgap15;Arhgap15	0;0	TRUE	FALSE	FALSE	FALSE	FALSE	FALSE	TRUE	FALSE	FALSE	Intron	73	76	ENSMOCG00000022212	4	conserved gene and region	NA	NA	NA	NA	NA	NA
665	Ear_F	cg05621473	0.0401688847915613	0.000697403207562523	0.219986026560671	1	101987485	Nog	Nog_Intergenic_downstream	7	65525716	65525765	50	-	65525764	65525765	TCTATATTTACAATAACTGTAAAATAACATTGAACTCTATAGCTTCTTCG	Distal Intergenic	6	65526268	65526966	699	2	Nog-201	1250	Nog-201	Nog	0	FALSE	TRUE	FALSE	FALSE	FALSE	FALSE	FALSE	FALSE	TRUE	Intergenic_downstream	22	39	ENSMOCG00000003140	7	conserved gene but different region	NA	NA	NA	NA	NA	NA
666	Ear_F	cg07475226	0.0179353785759294	0.000700707316434145	0.219986026560671	1	101979794	Lrfn5	Lrfn5_Intergenic_upstream	1	491	540	50	-	539	540	AAAAGCTAAATGTCTTCACTGAAGCTTTGCATCTCTCTGTAAAAATGACG	Distal Intergenic	1	1838988	1859670	20683	1	Lrfn5-201	-1838497	NA	NA	NA	FALSE	TRUE	FALSE	FALSE	FALSE	FALSE	FALSE	FALSE	TRUE	Intergenic_upstream	2	5	ENSMOCG00000021045	1	mapped to different genes	NA	NA	NA	NA	NA	NA
667	Ear_F	cg10865970	0.0381197576323134	0.000706321978960502	0.219986026560671	1	101996792	Ccdc68	Ccdc68_Intergenic_upstream	18	54861019	54861068	50	+	54861019	54861020	CGTTCTGTAGCAATAAATGTGCCATTTTTATAAACTGTTTCTGACACTTG	Distal Intergenic	12	55098250	55120970	22721	1	Ccdc68-201	-237182	NA	NA	NA	FALSE	TRUE	FALSE	FALSE	FALSE	FALSE	FALSE	FALSE	TRUE	Intergenic_upstream	13	61	ENSMOCG00000021806	18	mapped to different genes	NA	NA	NA	NA	NA	NA
668	Ear_F	cg00614320	0.0430838198297011	0.000708193559000255	0.219986026560671	1	101998237	2210408I21Rik	2210408I21Rik_Intron	19	21725222	21725271	50	+	21725222	21725223	CGGCTAACCCATATTAAGGTCACAATCCATCATGTCTTGCTTGGAAAGCC	Intron (2210408I21Rik-201/2210408I21Rik, intron 18 of 18)	13	21633933	22016326	382394	2	2210408I21Rik-201	291055	2210408I21Rik-201	2210408I21Rik	0	TRUE	FALSE	FALSE	FALSE	FALSE	FALSE	TRUE	FALSE	FALSE	Intron	20	21	ENSMOCG00000000720	19	mapped to different genes	NA	NA	NA	NA	NA	NA
669	Ear_F	cg26608196	0.0346790606705899	0.000715126633417503	0.219986026560671	1	NA	4931429L15Rik	4931429L15Rik_Intergenic_upstream	5	40490017	40490066	50	-	40490017	40490018	CGTTGGCTCTTCTATGACAACCTTATCAGGTTGGCAATTTCAGATCTGCA	Distal Intergenic	4	40290089	40295490	5402	2	4931429L15Rik-201	-194576	NA	NA	NA	FALSE	TRUE	FALSE	FALSE	FALSE	FALSE	FALSE	FALSE	TRUE	Intergenic_upstream	50	50	ENSMOCG00000016196	5	mapped to different genes	NA	NA	NA	NA	NA	NA
670	Ear_F	cg26112867	0.0466144929496047	0.000719041001370351	0.219986026560671	1	101981574	Rbm10	Rbm10_Exon	X	58707953	58708002	50	-	58708001	58708002	CGAAGGCGAAGCCCCGGCTCTGACCTGGAGACAGCATTCAGATACAGACG	Exon (Rbm10-202/Rbm10, exon 5 of 23)	18	58697252	58724128	26877	2	Rbm10-201	16126	Rbm10-201;Rbm10-202;Rbm10-203	Rbm10;Rbm10;Rbm10	0;0;0	TRUE	FALSE	FALSE	FALSE	FALSE	TRUE	TRUE	FALSE	FALSE	Exon	12	17	ENSMOCG00000022485	X	conserved gene but different region	NA	NA	NA	NA	NA	NA
671	Ear_F	cg07182005	0.0410997968377651	0.000721127764923573	0.219986026560671	1	101998237	2210408I21Rik	2210408I21Rik_Intron	19	21797584	21797633	50	-	21797584	21797585	CGCTGTATTCTTGTAAAGTGGGAGAAAATAAGTGTCATTTAATGAATAGT	Intron (2210408I21Rik-201/2210408I21Rik, intron 18 of 18)	13	21633933	22016326	382394	2	2210408I21Rik-201	218693	2210408I21Rik-201	2210408I21Rik	0	TRUE	FALSE	FALSE	FALSE	FALSE	FALSE	TRUE	FALSE	FALSE	Intron	20	21	ENSMOCG00000000720	19	mapped to different genes	NA	NA	NA	NA	NA	NA
672	Ear_F	cg05366606	0.0646786972322598	0.000743025343742828	0.219986026560671	1	101988203	Zeb2	Zeb2_Intron	4	59103950	59103999	50	-	59103998	59103999	TTCAAAATGCCATGAAAAATTAATAATGATTGCCAATCAAAGCAATATCG	Intron (Zeb2-201/Zeb2, intron 6 of 9)	3	59089082	59217173	128092	2	Zeb2-201	113174	Zeb2-201	Zeb2	0	TRUE	FALSE	FALSE	FALSE	FALSE	FALSE	TRUE	FALSE	FALSE	Intron	100	201	ENSMOCG00000016943	4	conserved gene and region	NA	NA	NA	NA	NA	NA
673	Ear_F	cg19902443	0.0710728470003611	0.000753938391797781	0.219986026560671	1	101997984	Btbd3	Btbd3_Exon	JH996433.1	9805751	9805800	50	+	9805751	9805752	CGTTGAGTCCCACCTGGTGGCCCAACCACAAAATGTACATCTGCCATCAA	Exon (Btbd3-201/Btbd3, exon 2 of 4)	89	9798208	9807078	8871	2	Btbd3-201	1278	Btbd3-201;Btbd3-202	Btbd3;Btbd3	0;0	TRUE	FALSE	FALSE	FALSE	FALSE	TRUE	FALSE	FALSE	FALSE	Exon	4	5	ENSMOCG00000016317	JH996433.1	conserved gene and region	NA	NA	NA	NA	NA	NA
674	Ear_F	cg25337341	0.0552754445904078	0.000754486376866207	0.219986026560671	1	NA	4931429L15Rik	4931429L15Rik_Intergenic_upstream	5	40728425	40728474	50	+	40728473	40728474	GCTTCTTTCCCTGAAGAATATCTCTAATCGCCCCGCCTGATTGGGTCTCG	Distal Intergenic	4	40290089	40295490	5402	2	4931429L15Rik-201	-432935	NA	NA	NA	FALSE	TRUE	FALSE	FALSE	FALSE	FALSE	FALSE	FALSE	TRUE	Intergenic_upstream	50	50	ENSMOCG00000016196	5	mapped to different genes	NA	NA	NA	NA	NA	NA
675	Ear_F	cg16072358	0.0640887831893703	0.000755772765825647	0.219986026560671	1	101996402	Faah	Faah_Intergenic_downstream	JH996540.1	315820	315869	50	+	315820	315821	CGCCACGAGCTGGTGATGAATATGTGTCACTTTACACGGCGCACACTCGG	Distal Intergenic	196	339869	359324	19456	2	Faah-202	43455	NA	NA	NA	FALSE	TRUE	FALSE	FALSE	FALSE	FALSE	FALSE	FALSE	TRUE	Intergenic_downstream	19	19	ENSMOCG00000015993	JH996540.1	mapped to different genes	JH996540.1	315723	315882	160	*	160
676	Ear_F	cg07300217	0.0262807404484934	0.000757696593123452	0.219986026560671	1	101995371	Ebf2	Ebf2_Intron	17	11114827	11114876	50	-	11114875	11114876	TATAAACACACGTCTTTCAGCTCTTCTGTGTATTCTTCCCAGGCAGAACG	Intron (Ebf2-201/Ebf2, intron 6 of 15)	11	10973831	11169717	195887	2	Ebf2-201	54841	Ebf2-201	Ebf2	0	TRUE	FALSE	FALSE	FALSE	FALSE	FALSE	TRUE	FALSE	FALSE	Intron	21	22	ENSMOCG00000007295	17	conserved gene and region	NA	NA	NA	NA	NA	NA
677	Ear_F	cg09629925	0.0478293201276274	0.000763669942075549	0.219986026560671	1	102001486	Ccn3	Ccn3_Intergenic_downstream	LG3	296064	296113	50	+	296112	296113	ATTCCACTTTCCCCACTGGACAGGAGGGGCTGGCTGAGGTCATTATGACG	Distal Intergenic	356	308805	315191	6387	2	Ccn3-201	19078	NA	NA	NA	FALSE	TRUE	FALSE	FALSE	FALSE	FALSE	FALSE	FALSE	TRUE	Intergenic_downstream	2	2	ENSMOCG00000015325	LG3	conserved gene but different region	NA	NA	NA	NA	NA	NA
678	Ear_F	cg25474998	0.102817802262244	0.000779622276946311	0.219986026560671	1	101991544	Cep78	Cep78_Intergenic_downstream	8	45527034	45527083	50	-	45527034	45527035	CGCTTCACACACTAATTAGTTGCCTGCTCTCCACTGAGATGTCAGACCCT	Distal Intergenic	7	46066633	46100242	33610	2	Cep78-201	573208	NA	NA	NA	FALSE	TRUE	FALSE	FALSE	FALSE	FALSE	FALSE	FALSE	TRUE	Intergenic_downstream	20	20	ENSMOCG00000020072	8	mapped to different genes	NA	NA	NA	NA	NA	NA
679	Ear_F	cg06620199	0.0347924292943554	0.000835618085089726	0.219986026560671	1	101985744	Meis2	Meis2_Intron	JH996428.1	22302490	22302539	50	-	22302538	22302539	CTTTGTCATTAAACCAATTTCACAGCAGTATTGTTTGTTAATGAGCAGCG	Intron (Meis2-201/Meis2, intron 9 of 12)	84	22128402	22337279	208878	1	Meis2-201	174088	Meis2-201;Meis2-202;Meis2-203;Meis2-204	Meis2;Meis2;Meis2;Meis2	0;0;0;0	TRUE	FALSE	FALSE	FALSE	FALSE	FALSE	TRUE	FALSE	FALSE	Intron	48	110	ENSMOCG00000000773	JH996428.1	conserved gene and region	NA	NA	NA	NA	NA	NA
680	Ear_F	cg06663733	0.0400721397229044	0.000836673813618715	0.219986026560671	1	101990517	Rfx3	Rfx3_Intergenic_upstream	8	57170523	57170572	50	+	57170571	57170572	AAAGAAAACCATGACAACTGTTTGTACCTCTTGCTTTATTATTACATCCG	Distal Intergenic	7	56942717	57103318	160602	2	Rfx3-201	-67205	NA	NA	NA	FALSE	TRUE	FALSE	FALSE	FALSE	FALSE	FALSE	FALSE	TRUE	Intergenic_upstream	8	15	ENSMOCG00000018931	8	conserved gene but different region	NA	NA	NA	NA	NA	NA
681	Ear_F	cg05211702	0.0290707378889651	0.00084136590534827	0.219986026560671	1	102000721	Tmpo	Tmpo_Intergenic_upstream	24	30580730	30580779	50	+	30580730	30580731	CGGTTGGATGATTGATTAAAGGTCATGGCAACGGTATAACTTAATTTCTT	Distal Intergenic	16	30659539	30682938	23400	1	Tmpo-201	-78760	NA	NA	NA	FALSE	TRUE	FALSE	FALSE	FALSE	FALSE	FALSE	FALSE	TRUE	Intergenic_upstream	5	5	ENSMOCG00000003846	24	mapped to different genes	NA	NA	NA	NA	NA	NA
682	Ear_F	cg14235983	0.0641773602181061	0.000850118332721158	0.219986026560671	1	101991666	Klhl29	Klhl29_Intergenic_upstream	LG3	14893359	14893408	50	+	14893359	14893360	CGACACCATATGGCGGCAGAAAAACAGATTCCACCGTGTTCCATTTGTTA	Distal Intergenic	356	13975372	14104834	129463	2	Klhl29-201	-788525	NA	NA	NA	FALSE	TRUE	FALSE	FALSE	FALSE	FALSE	FALSE	FALSE	TRUE	Intergenic_upstream	15	30	ENSMOCG00000007430	LG3	mapped to different genes	NA	NA	NA	NA	NA	NA
683	Ear_F	cg05354872	0.0306836241146634	0.000854069976089633	0.219986026560671	1	101982720	Esrrb	Esrrb_Intergenic_upstream	1	24207258	24207307	50	+	24207306	24207307	GGGGAATATTAATGATTCAATTTTCAACCGGGTTCCACTCCAGGGCCTCG	Distal Intergenic	1	24245179	24342811	97633	1	Esrrb-201	-37872	NA	NA	NA	FALSE	TRUE	FALSE	FALSE	FALSE	FALSE	FALSE	FALSE	TRUE	Intergenic_upstream	12	17	ENSMOCG00000022915	1	conserved gene but different region	NA	NA	NA	NA	NA	NA
684	Ear_F	cg05177534	0.0650774118651273	0.000858101487850655	0.219986026560671	1	101994280	Poll	Poll_Intergenic_downstream	8	73148595	73148644	50	+	73148595	73148596	CGCCTTGTAAATAGACTCTGAGTTTATCCTTTATTAATGAGGCACCGAGT	Distal Intergenic	7	73162733	73170888	8156	2	Poll-201	22244	NA	NA	NA	FALSE	TRUE	FALSE	FALSE	FALSE	FALSE	FALSE	FALSE	TRUE	Intergenic_downstream	14	14	ENSMOCG00000006566	8	mapped to different genes	NA	NA	NA	NA	NA	NA
685	Ear_F	cg16982757	0.0773559295978444	0.00086097471691387	0.219986026560671	1	101990899	Mki67	Mki67_Intergenic_upstream	8	28755010	28755059	50	-	28755058	28755059	TGCCTGTGTTTGTCTTTGGCTCTCAGAAGGACAAAATTCACCATGTGGCG	Distal Intergenic	7	28475512	28501032	25521	2	Mki67-201	-254027	NA	NA	NA	FALSE	TRUE	FALSE	FALSE	FALSE	FALSE	FALSE	FALSE	TRUE	Intergenic_upstream	29	29	ENSMOCG00000003924	8	mapped to different genes	NA	NA	NA	NA	NA	NA
686	Ear_F	cg15044753	0.0945152018018354	0.000867896849112074	0.219986026560671	1	101990067	Tox	Tox_Intron	LG5	57479633	57479682	50	-	57479633	57479634	CGACTGTGTCTCCAATTAGGAACTTAAGGTTCATTTAGTAATTTACATCT	Intron (Tox-201/Tox, intron 5 of 8)	358	57457031	57743186	286156	2	Tox-201	263504	Tox-201;Tox-202	Tox;Tox	0;0	TRUE	FALSE	FALSE	FALSE	FALSE	FALSE	TRUE	FALSE	FALSE	Intron	12	16	ENSMOCG00000013368	LG5	conserved gene and region	NA	NA	NA	NA	NA	NA
687	Ear_F	cg19615432	0.115417719406088	0.000870178361978361	0.219986026560671	1	NA	Mms22l	Mms22l_Intergenic_upstream	LG5	23533585	23533634	50	-	23533633	23533634	ACCATCTGTGAGCCTGTCTTTCAGGCCATCAAACTCTCCCATCCATTACG	Distal Intergenic	358	24191896	24269521	77626	1	Mms22l-201	-658311	NA	NA	NA	FALSE	TRUE	FALSE	FALSE	FALSE	FALSE	FALSE	FALSE	TRUE	Intergenic_upstream	47	49	ENSMOCG00000016665	LG5	mapped to different genes	NA	NA	NA	NA	NA	NA
688	Ear_F	cg12129962	0.0386500004134267	0.00088164826303136	0.219986026560671	1	101988203	Zeb2	Zeb2_Intergenic_upstream	4	59701390	59701439	50	+	59701390	59701391	CGTAAATTCAGAATGTCACCTTTAGGCAGAGGCATTTTTATTATTGTTAG	Distal Intergenic	3	59089082	59217173	128092	2	Zeb2-201	-484217	NA	NA	NA	FALSE	TRUE	FALSE	FALSE	FALSE	FALSE	FALSE	FALSE	TRUE	Intergenic_upstream	60	201	ENSMOCG00000016943	4	mapped to different genes	NA	NA	NA	NA	NA	NA
689	Ear_F	cg09260635	0.00812408080607643	0.000889715378520009	0.219986026560671	1	101982345	Wwox	Wwox_Intron	4	23452617	23452666	50	+	23452665	23452666	TCGAAAGGGCCGCTCTGACAGCTGCATAATTAAATACTGGAGTGTCAGCG	Intron (Wwox-201/Wwox, intron 8 of 9)	3	22615187	23495552	880366	1	Wwox-201	837430	Wwox-201	Wwox	0	TRUE	FALSE	FALSE	FALSE	FALSE	FALSE	TRUE	FALSE	FALSE	Intron	32	32	ENSMOCG00000013122	4	conserved gene and region	NA	NA	NA	NA	NA	NA
690	Ear_F	cg22342081	0.040987689104549	0.000895361197007277	0.219986026560671	1	101985138	Arhgef10l	Arhgef10l_Intergenic_downstream	10	44436137	44436186	50	+	44436137	44436138	CGAGCGATTAATTTTTAATGGCTTGGTTTATTGCATGTTTGAATGGTTTA	Distal Intergenic	8	44284966	44371999	87034	1	Arhgef10l-201	151171	NA	NA	NA	FALSE	TRUE	FALSE	FALSE	FALSE	FALSE	FALSE	FALSE	TRUE	Intergenic_downstream	2	4	ENSMOCG00000015980	10	mapped to different genes	NA	NA	NA	NA	NA	NA
691	Ear_F	cg18954724	0.0580257369060447	0.000898465332171087	0.219986026560671	1	101982295	Apba1	Apba1_Exon	8	53363687	53363736	50	-	53363687	53363688	CGCTGCCCAACCACCTGCACTTCCACTCGCTGGAGCACGAGGAAGCCATG	Promoter (<=1kb)	7	53363254	53430559	67306	1	Apba1-201	433	Apba1-201	Apba1	0	TRUE	FALSE	TRUE	FALSE	FALSE	TRUE	FALSE	FALSE	FALSE	Exon	5	5	ENSMOCG00000009892	8	conserved gene and region	8	53363372	53364430	1059	*	1059
692	Ear_F	cg23490170	0.104180194309468	0.000910188947984726	0.219986026560671	1	101985100	Uncx	Uncx_Intergenic_downstream	JH996446.1	1894743	1894792	50	-	1894743	1894744	CGCTACTCCCGCGATTAAATGTCTCTCAGCCTAACACCTATGGGACCTGG	Distal Intergenic	102	1859156	1863300	4145	1	Uncx-201	35636	NA	NA	NA	FALSE	TRUE	FALSE	FALSE	FALSE	FALSE	FALSE	FALSE	TRUE	Intergenic_downstream	59	88	ENSMOCG00000003910	JH996446.1	conserved gene but different region	NA	NA	NA	NA	NA	NA
693	Ear_F	cg25392359	0.0611406191752189	0.000923075231864869	0.219986026560671	1	101980946	Ascc2	Ascc2_Exon	JH996436.1	11707804	11707853	50	+	11707804	11707805	CGTGGTTTTTGGATCCGTAGCACCCCGAGCAGAAGGCAGACCGGTATTTT	Exon (Ascc2-201/Ascc2, exon 3 of 20)	92	11699545	11742704	43160	1	Ascc2-201	8259	Ascc2-201;Ascc2-202	Ascc2;Ascc2	0;0	TRUE	FALSE	FALSE	FALSE	FALSE	TRUE	TRUE	FALSE	FALSE	Exon	9	9	ENSMOCG00000008028	JH996436.1	conserved gene and region	JH996436.1	11707796	11707965	170	*	170
694	Ear_F	cg18753841	0.0335336639876447	0.000942771778976513	0.219986026560671	1	101990701	Trim66	Trim66_Intron	8	779647	779696	50	-	779695	779696	GTCCTTATCCTGTGACGTCACAGTCAGTTGCCATAGTGACCAATTGTCCG	Intron (Trim66-201/Trim66, intron 1 of 19)	7	739744	792083	52340	2	Trim66-201	12387	Trim66-201	Trim66	0	TRUE	FALSE	FALSE	FALSE	FALSE	FALSE	TRUE	FALSE	FALSE	Intron	3	4	ENSMOCG00000021236	8	conserved gene and region	NA	NA	NA	NA	NA	NA
695	Ear_F	cg09393850	0.0229575754413375	0.000954045029902442	0.219986026560671	1	101998058	Adcyap1r1	Adcyap1r1_Exon	LG3	41705436	41705485	50	+	41705484	41705485	TGCAAGAGTGCTGCTGAGCCCGCTGTGGCTTGCAGTAGCATTTCTGCACG	Exon (Adcyap1r1-201/Adcyap1r1, exon 14 of 17)	356	41694629	41747962	53334	2	Adcyap1r1-201	42477	Adcyap1r1-201;Adcyap1r1-202;Adcyap1r1-203;Adcyap1r1-204;Adcyap1r1-205;Adcyap1r1-206	Adcyap1r1;Adcyap1r1;Adcyap1r1;Adcyap1r1;Adcyap1r1;Adcyap1r1	0;0;0;0;0;0	TRUE	FALSE	FALSE	FALSE	FALSE	TRUE	TRUE	FALSE	FALSE	Exon	2	2	ENSMOCG00000006639	LG3	conserved gene and region	NA	NA	NA	NA	NA	NA
696	Ear_F	cg25280609	0.0991806270613362	0.000954589715068335	0.219986026560671	1	101985819	Socs6	Socs6_Intergenic_downstream	18	17022203	17022252	50	-	17022251	17022252	CACTTGAACAGCAGGTGGGCAGACACTGAAATTTTTCAGGAGACTGAGCG	Distal Intergenic	12	15869085	15870725	1641	1	Socs6-201	1153167	NA	NA	NA	FALSE	TRUE	FALSE	FALSE	FALSE	FALSE	FALSE	FALSE	TRUE	Intergenic_downstream	24	24	ENSMOCG00000010853	18	mapped to different genes	NA	NA	NA	NA	NA	NA
697	Ear_F	cg16797109	0.0280003183968502	0.00095851380158397	0.219986026560671	1	102002931	Ddx23	Ddx23_Exon	15	6115456	6115505	50	-	6115504	6115505	GGCTTCATTGCAGGCATTGACCTCAAGCAGCAGAAGCGAGAGCAGTCACG	Exon (Ddx23-201/Ddx23, exon 8 of 16)	9	6106242	6120896	14655	1	Ddx23-201	9214	Ddx23-201	Ddx23	0	TRUE	FALSE	FALSE	FALSE	FALSE	TRUE	FALSE	FALSE	FALSE	Exon	2	2	ENSMOCG00000018987	15	conserved gene but different region	NA	NA	NA	NA	NA	NA
698	Ear_F	cg11160431	0.0512064783825702	0.00096541071724907	0.219986026560671	1	NA	Zfp423	Zfp423_Intergenic_upstream	JH996445.1	4156663	4156712	50	+	4156711	4156712	TCCAACCCTCAGTAACATTTTCAATTTACTCAATTTATAGCTGCAAGACG	Distal Intergenic	101	3928100	4097928	169829	2	Zfp423-205	-58735	NA	NA	NA	FALSE	TRUE	FALSE	FALSE	FALSE	FALSE	FALSE	FALSE	TRUE	Intergenic_upstream	1	48	ENSMOCG00000002689	JH996445.1	conserved gene and region	NA	NA	NA	NA	NA	NA
699	Ear_F	cg12925692	0.0435553364240803	0.000967984231085753	0.219986026560671	1	101998012	Pbx1	Pbx1_Intergenic_upstream	JH996505.1	849684	849733	50	+	849732	849733	TGTCAAAATCTAAAGATGATGCTTCTGCCAAAACATTTTGGTGACAAACG	Distal Intergenic	161	499537	753606	254070	2	Pbx1-203	-96078	NA	NA	NA	FALSE	TRUE	FALSE	FALSE	FALSE	FALSE	FALSE	FALSE	TRUE	Intergenic_upstream	17	88	ENSMOCG00000007625	JH996505.1	conserved gene and region	NA	NA	NA	NA	NA	NA
700	Ear_F	cg15444277	0.0243373846938823	0.00097121587024318	0.219986026560671	1	101981708	Lhx1	Lhx1_Intergenic_upstream	7	14288141	14288190	50	+	14288141	14288142	CGGCGAGGTCAGGGTGGGGTTAATGTAACTTTTTATTTGCTGATTTTTCA	Distal Intergenic	6	14493414	14499508	6095	1	Lhx1-201	-205224	NA	NA	NA	FALSE	TRUE	FALSE	FALSE	FALSE	FALSE	FALSE	FALSE	TRUE	Intergenic_upstream	60	62	ENSMOCG00000012864	7	mapped to different genes	NA	NA	NA	NA	NA	NA
701	Ear_F	cg04645545	0.0423285850433759	0.000971750738591175	0.219986026560671	1	101995548	Fgf8	Fgf8_Exon	8	73351719	73351768	50	+	73351767	73351768	GCGTTGATGCGCTTGTTGGCCAGGACCTGCACGTGCTTCCCGCTGGTGCG	Exon (Fgf8-201/Fgf8, exon 3 of 5)	7	73347184	73353092	5909	2	Fgf8-201	1324	Fgf8-201;Fgf8-202;Fgf8-203	Fgf8;Fgf8;Fgf8	0;0;0	TRUE	FALSE	FALSE	FALSE	FALSE	TRUE	FALSE	FALSE	FALSE	Exon	7	19	ENSMOCG00000021407	8	conserved gene but different region	8	73351599	73351815	217	*	217
702	Ear_F	cg08178288	0.0503829826326059	0.000984977012372916	0.219986026560671	1	101983212	Rarb	Rarb_Intergenic_upstream	6	48707230	48707279	50	+	48707230	48707231	CGTTAAATTACAATCGTTAATGGCGTAAATACGAAAATAATTACTGCATC	Distal Intergenic	5	48039365	48191921	152557	2	Rarb-201	-515309	NA	NA	NA	FALSE	TRUE	FALSE	FALSE	FALSE	FALSE	FALSE	FALSE	TRUE	Intergenic_upstream	9	20	ENSMOCG00000005835	6	conserved gene but different region	NA	NA	NA	NA	NA	NA
703	Ear_F	cg16658949	0.0493867790646356	0.000986383267809342	0.219986026560671	1	NA	gene:ENSMOCG00000008245	gene:ENSMOCG00000008245_Intergenic_upstream	2	24717672	24717721	50	-	24717672	24717673	CGATTTATCTAGTGTTGTAATGTTCCATTGGTTGCTAGGCAACAGAGTTC	Distal Intergenic	2	23917421	23917699	279	2	transcript:ENSMOCT00000010615	-800022	NA	NA	NA	FALSE	TRUE	FALSE	FALSE	FALSE	FALSE	FALSE	FALSE	TRUE	Intergenic_upstream	5	6	NA	NA	mapped to different genes	NA	NA	NA	NA	NA	NA
704	Ear_F	cg15403104	0.0373141299907298	0.000995133727386604	0.219986026560671	1	101989681	Dpyd	Dpyd_Intron	21	16409257	16409306	50	-	16409257	16409258	CGAACTTGGAATGAATTATTATACAACAAAGAGGCTGCTGTCATGCAGAA	Intron (Dpyd-201/Dpyd, intron 20 of 22)	14	15716765	16480464	763700	1	Dpyd-201	692492	Dpyd-201	Dpyd	0	TRUE	FALSE	FALSE	FALSE	FALSE	FALSE	TRUE	FALSE	FALSE	Intron	12	29	ENSMOCG00000019630	21	mapped to different genes	NA	NA	NA	NA	NA	NA
705	Ear_F	cg25081986	0.0381656490680213	0.00100047123972755	0.219986026560671	1	101982720	Esrrb	Esrrb_Intergenic_upstream	1	24207312	24207361	50	+	24207312	24207313	CGACATGCATTTTTAATCATAACAAAACAGAATGACAAAGGGAGTCATTT	Distal Intergenic	1	24245179	24342811	97633	1	Esrrb-201	-37818	NA	NA	NA	FALSE	TRUE	FALSE	FALSE	FALSE	FALSE	FALSE	FALSE	TRUE	Intergenic_upstream	12	17	ENSMOCG00000022915	1	conserved gene but different region	NA	NA	NA	NA	NA	NA
706	Ear_F	cg22314954	0.0480739878903526	0.00102301516393336	0.219986026560671	1	101998012	Pbx1	Pbx1_Intron	JH996505.1	646837	646886	50	+	646885	646886	TATGCAAATGCGGCCCATTCAAGGATATTTACATATCATTAATTAAAACG	Intron (Pbx1-201/Pbx1, intron 2 of 8)	161	475079	753606	278528	2	Pbx1-201	106720	Pbx1-201;Pbx1-202;Pbx1-203	Pbx1;Pbx1;Pbx1	0;0;0	TRUE	FALSE	FALSE	FALSE	FALSE	FALSE	TRUE	FALSE	FALSE	Intron	50	88	ENSMOCG00000007625	JH996505.1	conserved gene and region	NA	NA	NA	NA	NA	NA
707	Ear_F	cg20159745	0.0627736563844363	0.00103415620649101	0.219986026560671	1	102002045	Auts2	Auts2_Intergenic_upstream	2	25931915	25931964	50	-	25931915	25931916	CGGGCCTGTCAGTCCCACTTTGGAAGTCAGCACATCCTTATACCCATTAG	Distal Intergenic	2	26094136	26132415	38280	1	Auts2-201	-162221	NA	NA	NA	FALSE	TRUE	FALSE	FALSE	FALSE	FALSE	FALSE	FALSE	TRUE	Intergenic_upstream	77	87	ENSMOCG00000019671	2	conserved gene but different region	NA	NA	NA	NA	NA	NA
708	Ear_F	cg18736756	0.0545216814423863	0.0010414633592338	0.219986026560671	1	101990213	Aktip	Aktip_Intergenic_upstream	JH996484.1	2037280	2037329	50	-	2037280	2037281	CGCAATAATACGCAGATGATTTGCTCATTTGGTTTAATAAAATCTTTCTG	Distal Intergenic	140	2066609	2077046	10438	1	Aktip-201	-29329	NA	NA	NA	FALSE	TRUE	FALSE	FALSE	FALSE	FALSE	FALSE	FALSE	TRUE	Intergenic_upstream	6	6	ENSMOCG00000000125	JH996484.1	conserved gene and region	NA	NA	NA	NA	NA	NA
709	Ear_F	cg11609132	0.0597752014631514	0.00106072133772143	0.219986026560671	1	101980684	Onecut1	Onecut1_Intergenic_upstream	5	65035088	65035137	50	+	65035088	65035089	CGAATCAATAATAATTATCTGGCTGCAGCCATGGCGAGCTGTGTAATTCT	Distal Intergenic	4	64692031	64721513	29483	2	Onecut1-201	-313575	NA	NA	NA	FALSE	TRUE	FALSE	FALSE	FALSE	FALSE	FALSE	FALSE	TRUE	Intergenic_upstream	16	35	ENSMOCG00000002613	5	mapped to different genes	NA	NA	NA	NA	NA	NA
710	Ear_F	cg22124077	0.0294658208549209	0.00106241875379913	0.219986026560671	1	101993964	Vrk2	Vrk2_Intergenic_upstream	JH996452.1	2544064	2544113	50	-	2544112	2544113	GGTCAGGCATCGGATCGATACAGCTAAAAGCAGCAGGGACTGTAATGTCG	Distal Intergenic	108	2681637	2784000	102364	1	Vrk2-201	-137573	NA	NA	NA	FALSE	TRUE	FALSE	FALSE	FALSE	FALSE	FALSE	FALSE	TRUE	Intergenic_upstream	35	35	ENSMOCG00000019252	JH996452.1	conserved gene but different region	NA	NA	NA	NA	NA	NA
711	Ear_F	cg15605223	0.0382641732614001	0.00106610567711883	0.219986026560671	1	101984782	Scml4	Scml4_Intergenic_downstream	LG9	28695131	28695180	50	+	28695131	28695132	CGGTTTTCATTTGATCCAAAAATGGATCCAAAGCTCTGGTAATCTCATCC	Distal Intergenic	361	28626943	28666754	39812	1	Scml4-201	68188	NA	NA	NA	FALSE	TRUE	FALSE	FALSE	FALSE	FALSE	FALSE	FALSE	TRUE	Intergenic_downstream	2	4	ENSMOCG00000004057	LG9	mapped to different genes	NA	NA	NA	NA	NA	NA
712	Ear_F	cg21669515	0.0480330057216173	0.00106649666688427	0.219986026560671	1	101987656	Gtdc1	Gtdc1_Intron	4	58908790	58908839	50	+	58908838	58908839	GGAAATGCAAATCATGCAAACCACCCTCATGATGGCTACGTACAGTGGCG	Intron (Gtdc1-201/Gtdc1, intron 1 of 9)	3	58680733	58930429	249697	2	Gtdc1-201	21590	Gtdc1-201;Gtdc1-202	Gtdc1;Gtdc1	0;0	TRUE	FALSE	FALSE	FALSE	FALSE	FALSE	TRUE	FALSE	FALSE	Intron	28	48	ENSMOCG00000022059	4	conserved gene and region	NA	NA	NA	NA	NA	NA
713	Ear_F	cg03596984	0.033886170409127	0.00107616898719982	0.219986026560671	1	101988203	Zeb2	Zeb2_Intergenic_upstream	4	59460480	59460529	50	-	59460480	59460481	CGGCTTTTGTGGTGGACACAATGTCGTGCTTCATGCATCTTGCTCAGAGA	Distal Intergenic	3	59089082	59217173	128092	2	Zeb2-201	-243356	NA	NA	NA	FALSE	TRUE	FALSE	FALSE	FALSE	FALSE	FALSE	FALSE	TRUE	Intergenic_upstream	60	201	ENSMOCG00000016943	4	mapped to different genes	NA	NA	NA	NA	NA	NA
714	Ear_F	cg17805576	0.0391761616720769	0.00108451340509189	0.219986026560671	1	102001153	Mapt	Mapt_Exon	JH996478.1	894689	894738	50	+	894737	894738	TCTTAGCAACGTCCAGTCCAAGTGTGGCTCAAAGGATAATATCAAACACG	Exon (Mapt-201/Mapt, exon 9 of 12)	134	805608	907460	101853	1	Mapt-201	89081	Mapt-201;Mapt-202;Mapt-203	Mapt;Mapt;Mapt	0;0;0	TRUE	FALSE	FALSE	FALSE	FALSE	TRUE	FALSE	FALSE	FALSE	Exon	3	3	ENSMOCG00000007962	JH996478.1	conserved gene and region	NA	NA	NA	NA	NA	NA
715	Ear_F	cg12322817	0.0557884324787627	0.00109392087879913	0.219986026560671	1	101997173	Polg	Polg_Intergenic_upstream	22	15155677	15155726	50	+	15155725	15155726	GGACTGCTTTAAATAGTGCATTTAAACCATGATCTGATTTGCTAAATTCG	Distal Intergenic	15	15203669	15222766	19098	1	Polg-201	-47943	NA	NA	NA	FALSE	TRUE	FALSE	FALSE	FALSE	FALSE	FALSE	FALSE	TRUE	Intergenic_upstream	12	18	ENSMOCG00000010126	22	mapped to different genes	NA	NA	NA	NA	NA	NA
716	Ear_F	cg19438533	0.0252429078460937	0.0011003605911815	0.219986026560671	1	101987188	Arhgap15	Arhgap15_Intron	4	58346620	58346669	50	-	58346668	58346669	TTAACATGTACAGCATCATTTGTCAACAAAGCAACAATGTAAGCAAATCG	Intron (Arhgap15-202/Arhgap15, intron 11 of 13)	3	57910906	58517980	607075	1	Arhgap15-201	435714	Arhgap15-201;Arhgap15-202	Arhgap15;Arhgap15	0;0	TRUE	FALSE	FALSE	FALSE	FALSE	FALSE	TRUE	FALSE	FALSE	Intron	73	76	ENSMOCG00000022212	4	conserved gene and region	NA	NA	NA	NA	NA	NA
717	Ear_F	cg18381438	0.0287372768879502	0.00112297697647262	0.219986026560671	1	101996368	Hoxd3	Hoxd3_Intron	4	84222727	84222776	50	-	84222727	84222728	CGAACAAAGACAGTATTTCACCCTGGGCTGGCAGGCAGCTGTTAGAGGTA	Intron (Hoxd3-201/Hoxd3, intron 1 of 2)	3	84220203	84255960	35758	1	Hoxd3-201	2524	Hoxd3-201	Hoxd3	0	TRUE	FALSE	FALSE	FALSE	FALSE	FALSE	TRUE	FALSE	FALSE	Intron	33	46	ENSMOCG00000022552	4	conserved gene but different region	NA	NA	NA	NA	NA	NA
718	Ear_F	cg13030894	0.0280526043870694	0.00112991585000011	0.219986026560671	1	101979817	Ptgs1	Ptgs1_Intergenic_upstream	4	40248113	40248162	50	+	40248113	40248114	CGTAATGAGCCACTGTAGTGATTAAAAAAGCTCTTGAGCCTTCTGAAAAT	Distal Intergenic	3	40182744	40203721	20978	2	Ptgs1-201	-44392	NA	NA	NA	FALSE	TRUE	FALSE	FALSE	FALSE	FALSE	FALSE	FALSE	TRUE	Intergenic_upstream	5	5	ENSMOCG00000022225	4	conserved gene and region	NA	NA	NA	NA	NA	NA
719	Ear_F	cg14127056	0.0318471120819756	0.00113070044265606	0.219986026560671	1	101992234	Tnks	Tnks_Intron	LG7_11	10700344	10700393	50	-	10700392	10700393	CGTGACGTTAGCCAGCTTGTGAAGGCAGCATCACCAGTGCCTTGGAGACG	Intron (Tnks-201/Tnks, intron 3 of 26)	359	10634176	10792708	158533	2	Tnks-201	92315	Tnks-201;Tnks-202	Tnks;Tnks	0;0	TRUE	FALSE	FALSE	FALSE	FALSE	FALSE	TRUE	FALSE	FALSE	Intron	4	6	ENSMOCG00000022402	LG7_11	conserved gene but different region	NA	NA	NA	NA	NA	NA
720	Ear_F	cg25838771	0.0383452935390873	0.00113353574320441	0.219986026560671	1	NA	gene:ENSMOCG00000008640	gene:ENSMOCG00000008640_Promoter	19	50998171	50998220	50	+	50998171	50998172	CGGGGGAAAATAAACAGTTTGGCATCTCAGTAGATTAATTAATGCGCTTC	Promoter (6-7kb)	13	50991363	50991809	447	2	transcript:ENSMOCT00000011117	-6362	NA	NA	NA	FALSE	TRUE	TRUE	FALSE	FALSE	FALSE	FALSE	FALSE	FALSE	Promoter	4	16	NA	NA	mapped to different genes	NA	NA	NA	NA	NA	NA
721	Ear_F	cg02765821	0.0746409843527253	0.00113828171746414	0.219986026560671	1	102002609	Fermt1	Fermt1_Intergenic_upstream	JH996433.1	14688830	14688879	50	+	14688830	14688831	CGGTGATTATGAATGACTAAACAGTCTTGCATATATTTCTGGAATACTTG	Distal Intergenic	89	14809376	14842592	33217	1	Fermt1-201	-120497	NA	NA	NA	FALSE	TRUE	FALSE	FALSE	FALSE	FALSE	FALSE	FALSE	TRUE	Intergenic_upstream	1	1	ENSMOCG00000018139	JH996433.1	conserved gene and region	NA	NA	NA	NA	NA	NA
722	Ear_F	cg09244589	0.0497633581736743	0.00113911629988945	0.219986026560671	1	101993589	Zfp536	Zfp536_Intron	JH996462.1	767732	767781	50	-	767732	767733	CGAATTACTTTCTAGCAATCTATAGAATGCAAGCCTCAGCAGTGTAACTA	Intron (Zfp536-201/Zfp536, intron 1 of 2)	118	713018	803090	90073	1	Zfp536-201	54714	Zfp536-201	Zfp536	0	TRUE	FALSE	FALSE	FALSE	FALSE	FALSE	TRUE	FALSE	FALSE	Intron	15	103	ENSMOCG00000011684	JH996462.1	conserved gene and region	NA	NA	NA	NA	NA	NA
723	Ear_F	cg23015208	0.0330431421398108	0.0011541728906878	0.219986026560671	1	101995484	Trpm7	Trpm7_Exon	JH996428.1	35293734	35293783	50	-	35293782	35293783	TATTTCATGGCAAGACTTGCAGTAAAACAAGCATGTTGCTTGACCAAGCG	Exon (Trpm7-201/Trpm7, exon 4 of 39)	84	35223539	35314874	91336	2	Trpm7-201	21091	Trpm7-201;Trpm7-202	Trpm7;Trpm7	0;0	TRUE	FALSE	FALSE	FALSE	FALSE	TRUE	FALSE	FALSE	FALSE	Exon	3	4	ENSMOCG00000012810	JH996428.1	conserved gene and region	NA	NA	NA	NA	NA	NA
724	Ear_F	cg25593948	0.0235168996237096	0.00116485602480036	0.219986026560671	1	101999949	Tfap2b	Tfap2b_Exon	JH996482.1	919882	919931	50	-	919930	919931	AGACCAGGCTGCCATCATGCTCTGGAAGCTTGTGGAGAATGTCAAGTACG	Promoter (<=1kb)	138	919615	944848	25234	1	Tfap2b-201	267	Tfap2b-201;Tfap2b-202	Tfap2b;Tfap2b	0;0	TRUE	FALSE	TRUE	FALSE	FALSE	TRUE	FALSE	FALSE	FALSE	Exon	8	54	ENSMOCG00000015002	JH996482.1	conserved gene and region	NA	NA	NA	NA	NA	NA
725	Ear_F	cg21143330	0.0392340535117671	0.00117297840341302	0.219986026560671	1	101982635	Cldn2	Cldn2_Promoter	JH996447.1	2963269	2963318	50	+	2963317	2963318	CATAAACCAGATTAAATATTGACCAGAAGCTTATGAGAAACCAGAAAACG	Promoter (<=1kb)	103	2962378	2963070	693	2	Cldn2-201	-199	Cldn2-201	Cldn2	-199	FALSE	TRUE	TRUE	FALSE	FALSE	FALSE	FALSE	FALSE	FALSE	Promoter	1	1	ENSMOCG00000002260	JH996447.1	mapped to different genes	NA	NA	NA	NA	NA	NA
726	Ear_F	cg27323708	0.0296857476670526	0.00117501848248423	0.219986026560671	1	102001401	Shox2	Shox2_Intergenic_downstream	1	112782304	112782353	50	-	112782304	112782305	CGAGTGAGAAAATGAAGATAGATCCTCTGACACTGTCAGATTAGGGGCAG	Distal Intergenic	1	112910561	112919094	8534	2	Shox2-201	136790	NA	NA	NA	FALSE	TRUE	FALSE	FALSE	FALSE	FALSE	FALSE	FALSE	TRUE	Intergenic_downstream	23	35	ENSMOCG00000018618	1	conserved gene but different region	NA	NA	NA	NA	NA	NA
727	Ear_F	cg07405701	0.0516968141629744	0.00117614802894751	0.219986026560671	1	106143856	Foxg1	Foxg1_Intergenic_downstream	1	68736413	68736462	50	-	68736461	68736462	CCCATCTGTAATGGCTTTAGAAAATTGTTAATGACATAAAGTGACAGTCG	Distal Intergenic	1	69209016	69210455	1440	2	Foxg1-201	474042	NA	NA	NA	FALSE	TRUE	FALSE	FALSE	FALSE	FALSE	FALSE	FALSE	TRUE	Intergenic_downstream	27	55	ENSMOCG00000008016	1	mapped to different genes	NA	NA	NA	NA	NA	NA
728	Ear_F	cg25479597	0.0249147413640618	0.00118132227741675	0.219986026560671	1	101985857	Fbxl20	Fbxl20_Exon	JH996461.1	2298435	2298484	50	-	2298483	2298484	TACTTCGCACCTGTCACTCCACCCCCATCAGTAGGGGGCAGCAGACAGCG	Exon (Fbxl20-201/Fbxl20, exon 15 of 15)	117	2236577	2298512	61936	1	Fbxl20-201	61858	Fbxl20-201	Fbxl20	0	TRUE	FALSE	FALSE	FALSE	FALSE	TRUE	FALSE	FALSE	FALSE	Exon	5	5	ENSMOCG00000018639	JH996461.1	conserved gene and region	NA	NA	NA	NA	NA	NA
729	Ear_F	cg07765418	0.0749170020036275	0.00118345946539303	0.219986026560671	1	101984207	Lemd2	Lemd2_Intergenic_upstream	LG2	53009483	53009532	50	+	53009531	53009532	TAGATGACTCCAACACAAAGTGACTACTAATTACTACAATTAATATCACG	Distal Intergenic	355	53136164	53148607	12444	1	Lemd2-201	-126632	NA	NA	NA	FALSE	TRUE	FALSE	FALSE	FALSE	FALSE	FALSE	FALSE	TRUE	Intergenic_upstream	1	1	ENSMOCG00000020451	LG2	mapped to different genes	NA	NA	NA	NA	NA	NA
730	Ear_F	cg18889401	0.0534205714849951	0.00121586614247239	0.222423601778175	1	101990213	Aktip	Aktip_Intergenic_upstream	JH996484.1	2037255	2037304	50	+	2037255	2037256	CGACACTTGTCAGTGTCAATCAAATCGCAATAATACGCAGATGATTTGCT	Distal Intergenic	140	2066609	2077046	10438	1	Aktip-201	-29305	NA	NA	NA	FALSE	TRUE	FALSE	FALSE	FALSE	FALSE	FALSE	FALSE	TRUE	Intergenic_upstream	6	6	ENSMOCG00000000125	JH996484.1	conserved gene and region	NA	NA	NA	NA	NA	NA
731	Ear_F	cg27643971	0.0516706814138357	0.00122530489315414	0.222423601778175	1	101994221	D630039A03Rik	D630039A03Rik_Exon	LG5	50982812	50982861	50	+	50982860	50982861	CCCTCTCTGCCAGTACACTTCTAAGTTACTGTCTTGCAAGGTGACTTCCG	Exon (NA, exon 3 of 3)	358	51003298	51007032	3735	2	D630039A03Rik-201	24171	NA	NA	NA	TRUE	FALSE	FALSE	FALSE	FALSE	TRUE	TRUE	FALSE	FALSE	Exon	4	4	ENSMOCG00000013462	LG5	mapped to different genes	NA	NA	NA	NA	NA	NA
732	Ear_F	cg19202923	0.0321956912574456	0.00122574673435957	0.222423601778175	1	101987175	Med13l	Med13l_Exon	2	8632093	8632142	50	-	8632093	8632094	CGTGATGTCAAACCAGATTGCAAAGAGTTATGGATATTCTGGTGGGGAGA	Exon (Med13l-201/Med13l, exon 2 of 31)	2	8595204	8838823	243620	1	Med13l-201	36889	Med13l-201;Med13l-202	Med13l;Med13l	0;0	TRUE	FALSE	FALSE	FALSE	FALSE	TRUE	FALSE	FALSE	FALSE	Exon	11	16	ENSMOCG00000019989	2	conserved gene and region	NA	NA	NA	NA	NA	NA
733	Ear_F	cg11508089	0.0423852121584827	0.00122745219640184	0.222423601778175	1	102002488	Pcdh7	Pcdh7_Exon	LG1	15878950	15878999	50	+	15878998	15878999	AGGTATGATAGTGTCAATGAGAAGCTGTCAGACAGCCCAAGCATGGGGCG	Exon (Pcdh7-202/Pcdh7, exon 1 of 2)	352	15876064	15885119	9056	1	Pcdh7-202	2886	Pcdh7-202;Pcdh7-201	Pcdh7;Pcdh7	0;0	TRUE	FALSE	FALSE	FALSE	FALSE	TRUE	FALSE	FALSE	FALSE	Exon	6	14	ENSMOCG00000019554	LG1	conserved gene and region	NA	NA	NA	NA	NA	NA
734	Ear_F	cg14781244	0.0388694171095635	0.00125301431622666	0.225200297584718	1	101996043	Egflam	Egflam_Intergenic_upstream	19	28040964	28041013	50	+	28040964	28040965	CGTGGTGTTTGAGCCCTTGGGGCCTGTGGAGTTTACAAGTATGCTGTCAA	Distal Intergenic	13	27811012	27972368	161357	2	Egflam-202	-68596	NA	NA	NA	FALSE	TRUE	FALSE	FALSE	FALSE	FALSE	FALSE	FALSE	TRUE	Intergenic_upstream	2	2	ENSMOCG00000016024	19	mapped to different genes	NA	NA	NA	NA	NA	NA
735	Ear_F	cg14459284	0.0169041409207995	0.00125840788251908	0.225200297584718	1	101995093	Pum2	Pum2_Exon	LG3	17355998	17356047	50	+	17355998	17355999	CGACCTGAAGACAAGAGCAAAATTGTTTCCGAAATCAGGGGAAAGGTTTT	Exon (Pum2-201/Pum2, exon 19 of 21)	356	17281868	17362204	80337	1	Pum2-201	74130	Pum2-201	Pum2	0	TRUE	FALSE	FALSE	FALSE	FALSE	TRUE	FALSE	FALSE	FALSE	Exon	8	11	ENSMOCG00000013663	LG3	conserved gene and region	NA	NA	NA	NA	NA	NA
736	Ear_F	cg15391310	0.0509768293295601	0.00130358068689295	0.229177365677417	1	101999460	Runx1t1	Runx1t1_Intergenic_upstream	LG5	62578668	62578717	50	-	62578668	62578669	CGTTTATTTGAGACTTTGTTAAATTAGATTATGTAAACACAGGCTGGATA	Distal Intergenic	358	62623031	62771812	148782	1	Runx1t1-201	-44363	NA	NA	NA	FALSE	TRUE	FALSE	FALSE	FALSE	FALSE	FALSE	FALSE	TRUE	Intergenic_upstream	25	46	ENSMOCG00000017694	LG5	conserved gene and region	NA	NA	NA	NA	NA	NA
737	Ear_F	cg08670666	0.0517385675000896	0.00131243843092054	0.229177365677417	1	101995190	Lama4	Lama4_Intergenic_upstream	LG9	24562175	24562224	50	-	24562175	24562176	CGGGGACTTTTAACAGCTTTAATGACCACAGCAATTGATGGTTAAATCAA	Distal Intergenic	361	24813267	24959178	145912	1	Lama4-201	-251092	NA	NA	NA	FALSE	TRUE	FALSE	FALSE	FALSE	FALSE	FALSE	FALSE	TRUE	Intergenic_upstream	3	3	ENSMOCG00000007325	LG9	mapped to different genes	NA	NA	NA	NA	NA	NA
738	Ear_F	cg04564770	0.0451675639629928	0.00131280863253951	0.229177365677417	1	101992099	Rps6kc1	Rps6kc1_Intergenic_downstream	6	76724085	76724134	50	+	76724133	76724134	TAAAAGCAAATAATCAAATACATTCAATTTGAAAAGTTGGCAAACTCGCG	Distal Intergenic	5	76864363	77006530	142168	2	Rps6kc1-201	282396	NA	NA	NA	FALSE	TRUE	FALSE	FALSE	FALSE	FALSE	FALSE	FALSE	TRUE	Intergenic_downstream	17	27	ENSMOCG00000021401	6	conserved gene and region	NA	NA	NA	NA	NA	NA
739	Ear_F	cg24118289	0.0425341584959957	0.00131789608522535	0.229177365677417	1	101998058	Adcyap1r1	Adcyap1r1_Exon	LG3	41705391	41705440	50	+	41705391	41705392	CGGCCACGCACACTTACAGAGTAATGGTGGACAGTTCTGACATCTTGCAA	Exon (Adcyap1r1-201/Adcyap1r1, exon 14 of 17)	356	41694629	41747962	53334	2	Adcyap1r1-201	42522	Adcyap1r1-201;Adcyap1r1-202;Adcyap1r1-203;Adcyap1r1-204;Adcyap1r1-205;Adcyap1r1-206	Adcyap1r1;Adcyap1r1;Adcyap1r1;Adcyap1r1;Adcyap1r1;Adcyap1r1	0;0;0;0;0;0	TRUE	FALSE	FALSE	FALSE	FALSE	TRUE	TRUE	FALSE	FALSE	Exon	2	2	ENSMOCG00000006639	LG3	conserved gene but different region	NA	NA	NA	NA	NA	NA
740	Ear_F	cg13994241	0.0394064834110888	0.00133573478381156	0.229177365677417	1	102000680	Hoxb5	Hoxb5_Intergenic_downstream	JH996461.1	4081333	4081382	50	+	4081381	4081382	ACCTCACGTGACTTTCTCGAGCCAGTGAGGGGTATCTGTCTGACTTCTCG	Downstream (<1kb)	117	4082260	4084991	2732	2	Hoxb5-201	3609	Hoxb5-201	Hoxb5	0	FALSE	TRUE	FALSE	FALSE	FALSE	FALSE	FALSE	FALSE	FALSE	Intergenic_downstream	8	34	ENSMOCG00000014523	JH996461.1	mapped to different genes	NA	NA	NA	NA	NA	NA
741	Ear_F	cg07516103	0.0493925712300585	0.00133852080102291	0.229177365677417	1	101993964	Vrk2	Vrk2_Intergenic_upstream	JH996452.1	2304789	2304838	50	-	2304837	2304838	CTGTTAGCAAATTTATTTTCTTCTCTTAGACGGATGATAAAAATGTCACG	Distal Intergenic	108	2681637	2784000	102364	1	Vrk2-201	-376848	NA	NA	NA	FALSE	TRUE	FALSE	FALSE	FALSE	FALSE	FALSE	FALSE	TRUE	Intergenic_upstream	35	35	ENSMOCG00000019252	JH996452.1	conserved gene and region	NA	NA	NA	NA	NA	NA
742	Ear_F	cg05265858	0.0487907845964186	0.00137120391983363	0.229177365677417	1	101996609	Nr2f1	Nr2f1_Intergenic_upstream	19	20105144	20105193	50	-	20105144	20105145	CGAGTTAGCTCTGATTATGCCTGCTGAGTGAAAAATTTGTATTTGCCGAC	Distal Intergenic	13	21079449	21088790	9342	1	Nr2f1-201	-974305	NA	NA	NA	FALSE	TRUE	FALSE	FALSE	FALSE	FALSE	FALSE	FALSE	TRUE	Intergenic_upstream	44	97	ENSMOCG00000013379	19	mapped to different genes	NA	NA	NA	NA	NA	NA
743	Ear_F	cg10435518	0.0314994133726742	0.00137442174897431	0.229177365677417	1	101983040	Rnf220	Rnf220_Intron	JH996499.1	779924	779973	50	-	779972	779973	GCATGTACCTTAACCCGTTCCTAATAACCATAAAGTTACCATTATTTACG	Intron (Rnf220-201/Rnf220, intron 1 of 13)	155	639111	862763	223653	2	Rnf220-201	82790	Rnf220-201	Rnf220	0	TRUE	FALSE	FALSE	FALSE	FALSE	FALSE	TRUE	FALSE	FALSE	Intron	139	154	ENSMOCG00000001456	JH996499.1	conserved gene and region	NA	NA	NA	NA	NA	NA
744	Ear_F	cg23732608	0.0562540592314827	0.00137683256033201	0.229177365677417	1	101986035	Insm1	Insm1_Exon	JH996433.1	2717906	2717955	50	+	2717954	2717955	GCGTTTATGCCAAGCTTTTCCAGAGGATAGACAATCTGTCGTCGTGGTCG	Exon (NA, exon 15 of 3)	89	2559598	2561151	1554	2	Insm1-201	-156755	NA	NA	NA	TRUE	FALSE	FALSE	FALSE	FALSE	TRUE	FALSE	FALSE	FALSE	Exon	7	12	ENSMOCG00000010418	JH996433.1	mapped to different genes	NA	NA	NA	NA	NA	NA
745	Ear_F	cg21977797	0.0335816471254703	0.00138135867843885	0.229177365677417	1	NA	Brsk2	Brsk2_Exon	8	34706627	34706676	50	-	34706675	34706676	GAGTAACTTCTTTGACGTAATTAAACAACTTTTTTCAGACGAGAAGAACG	Exon (Brsk2-202/Brsk2, exon 19 of 19)	7	34686576	34707114	20539	1	Brsk2-201	20051	Brsk2-201;Brsk2-202;Brsk2-203	Brsk2;Brsk2;Brsk2	0;0;20051	TRUE	FALSE	FALSE	FALSE	FALSE	TRUE	TRUE	FALSE	FALSE	Exon	3	3	ENSMOCG00000007448	8	conserved gene and region	8	34706642	34706821	180	*	180
746	Ear_F	cg15587600	0.0433648564292571	0.0013868457527204	0.229177365677417	1	102001415	Zfhx3	Zfhx3_Intergenic_upstream	4	19608230	19608279	50	+	19608278	19608279	GGCTTATTAACTCAATGTGAAGCCAGATTAAAATCTTTAATTATAAATCG	Distal Intergenic	3	18905322	19060653	155332	2	Zfhx3-202	-547577	NA	NA	NA	FALSE	TRUE	FALSE	FALSE	FALSE	FALSE	FALSE	FALSE	TRUE	Intergenic_upstream	72	158	ENSMOCG00000017998	4	conserved gene but different region	NA	NA	NA	NA	NA	NA
747	Ear_F	cg10136700	0.041082110999259	0.00140981911484561	0.229177365677417	1	101979420	Thap1	Thap1_Intergenic_downstream	LG7_11	3789182	3789231	50	-	3789182	3789183	CGATGATTTGGATTGCTCTGGGCATTAATATTATTAAAACCTGTCACAAG	Distal Intergenic	359	3750105	3754398	4294	1	Thap1-201	39126	NA	NA	NA	FALSE	TRUE	FALSE	FALSE	FALSE	FALSE	FALSE	FALSE	TRUE	Intergenic_downstream	31	31	ENSMOCG00000011649	LG7_11	mapped to different genes	NA	NA	NA	NA	NA	NA
748	Ear_F	cg12833353	0.045436475597652	0.00141126762151235	0.229177365677417	1	NA	Zbtb16	Zbtb16_Intron	5	42855748	42855797	50	-	42855796	42855797	GGAAATATAATTTACAGTGTGCAGCCAGGCGGCCCATAGTTTCAATCTCG	Intron (Zbtb16-201/Zbtb16, intron 3 of 5)	4	42834091	43017640	183550	2	Zbtb16-201	161843	Zbtb16-201	Zbtb16	0	TRUE	FALSE	FALSE	FALSE	FALSE	FALSE	TRUE	FALSE	FALSE	Intron	30	34	ENSMOCG00000001402	5	conserved gene and region	NA	NA	NA	NA	NA	NA
749	Ear_F	cg13004181	0.0513997725458009	0.00142447354415035	0.229177365677417	1	101990671	Fign	Fign_Intergenic_downstream	4	74987612	74987661	50	-	74987612	74987613	CGGTGTTCACACTTCTGCCGTGTCCATCAGAAGCGATTACTGTGTAATTA	Distal Intergenic	3	75002948	75006207	3260	2	Fign-202	18595	NA	NA	NA	FALSE	TRUE	FALSE	FALSE	FALSE	FALSE	FALSE	FALSE	TRUE	Intergenic_downstream	34	105	ENSMOCG00000007472	4	conserved gene but different region	NA	NA	NA	NA	NA	NA
750	Ear_F	cg04132830	0.0168481590464917	0.00142535486442337	0.229177365677417	1	101999724	Nhsl1	Nhsl1_Intron	LG4	8589439	8589488	50	+	8589487	8589488	TTGTCAGGGACTCCTGTAATAGTCTTTCTCCTTTTGACTTTCTTCGGTCG	Intron (Nhsl1-201/Nhsl1, intron 4 of 8)	357	8570644	8703447	132804	2	Nhsl1-201	113959	Nhsl1-201;Nhsl1-202	Nhsl1;Nhsl1	0;0	TRUE	FALSE	FALSE	FALSE	FALSE	FALSE	TRUE	FALSE	FALSE	Intron	5	5	ENSMOCG00000021012	LG4	conserved gene but different region	NA	NA	NA	NA	NA	NA
751	Ear_F	cg27482084	0.0460384159095487	0.00143641862019415	0.229177365677417	1	101996376	Cdk5rap3	Cdk5rap3_Intergenic_downstream	JH996461.1	3495588	3495637	50	-	3495588	3495589	CGTAATGACTTTCCATCAAAATGAAAAGTGGAGTGACACCACTCATTATT	Downstream (<1kb)	117	3484980	3494990	10011	1	Cdk5rap3-201	10657	Cdk5rap3-201	Cdk5rap3	10608	FALSE	TRUE	FALSE	FALSE	FALSE	FALSE	FALSE	FALSE	FALSE	Intergenic_downstream	5	5	ENSMOCG00000019534	JH996461.1	conserved gene but different region	NA	NA	NA	NA	NA	NA
752	Ear_F	cg03001345	0.0395889705418097	0.00144428750967946	0.229177365677417	1	NA	4931429L15Rik	4931429L15Rik_Intergenic_upstream	5	40728410	40728459	50	+	40728458	40728459	TCCTGCAGCTGTCAGGCTTCTTTCCCTGAAGAATATCTCTAATCGCCCCG	Distal Intergenic	4	40290089	40295490	5402	2	4931429L15Rik-201	-432920	NA	NA	NA	FALSE	TRUE	FALSE	FALSE	FALSE	FALSE	FALSE	FALSE	TRUE	Intergenic_upstream	50	50	ENSMOCG00000016196	5	mapped to different genes	NA	NA	NA	NA	NA	NA
753	Ear_F	cg25908356	0.0436113849699143	0.0014607309269421	0.229177365677417	1	102002034	Epha4	Epha4_Intergenic_downstream	LG4	53837999	53838048	50	+	53837999	53838000	CGTTCACAGGTAAGCTGATACTTTGAGATTCTCGGAGATTAGTGTTCTAT	Distal Intergenic	357	53573148	53717819	144672	1	Epha4-201	264851	NA	NA	NA	FALSE	TRUE	FALSE	FALSE	FALSE	FALSE	FALSE	FALSE	TRUE	Intergenic_downstream	4	10	ENSMOCG00000005438	LG4	conserved gene and region	NA	NA	NA	NA	NA	NA
754	Ear_F	cg18720302	0.052388479758434	0.00146273515281493	0.229177365677417	1	101979698	Zfp703	Zfp703_Intergenic_upstream	LG7_11	4128014	4128063	50	+	4128062	4128063	ATTATGGGGGAAGCATCTGTCAGTCCTAATTAAGAATTAACTACAGATCG	Distal Intergenic	359	4489821	4494145	4325	1	Zfp703-201	-361758	NA	NA	NA	FALSE	TRUE	FALSE	FALSE	FALSE	FALSE	FALSE	FALSE	TRUE	Intergenic_upstream	63	69	ENSMOCG00000013821	LG7_11	mapped to different genes	NA	NA	NA	NA	NA	NA
755	Ear_F	cg11375458	0.0374069742685751	0.00146753553050037	0.229177365677417	1	101996368	Hoxd3	Hoxd3_Intron	4	84222733	84222782	50	-	84222781	84222782	AAGACAGTATTTCACCCTGGGCTGGCAGGCAGCTGTTAGAGGTATTTACG	Intron (Hoxd3-201/Hoxd3, intron 1 of 2)	3	84220203	84255960	35758	1	Hoxd3-201	2530	Hoxd3-201	Hoxd3	0	TRUE	FALSE	FALSE	FALSE	FALSE	FALSE	TRUE	FALSE	FALSE	Intron	33	46	ENSMOCG00000022552	4	conserved gene but different region	NA	NA	NA	NA	NA	NA
756	Ear_F	cg11791324	0.033998368634351	0.00146865863498698	0.229177365677417	1	101985366	Gpr85	Gpr85_Exon	LG10	9010386	9010435	50	-	9010386	9010387	CGCCTCAGCTCCCTGTTTGAGAAAATGCAGACAAAAGGATTGATTCCTGC	Exon (Gpr85-201/Gpr85, exon 2 of 2)	353	9008999	9013209	4211	2	Gpr85-201	2774	Gpr85-201	Gpr85	0	TRUE	FALSE	FALSE	FALSE	FALSE	TRUE	FALSE	FALSE	FALSE	Exon	2	3	ENSMOCG00000007052	LG10	conserved gene and region	NA	NA	NA	NA	NA	NA
757	Ear_F	cg18305324	0.0562266995686457	0.00147153313377489	0.229177365677417	1	101991818	Prrc2a	Prrc2a_Exon	JH996517.1	1078396	1078445	50	-	1078396	1078397	CGGGGCCGACTGCCAAGGGAAAGGATGGAAAGAAGTATTCCTCGCTCAAC	Promoter (<=1kb)	173	1078383	1092390	14008	1	Prrc2a-201	13	Prrc2a-201;Prrc2a-202	Prrc2a;Prrc2a	0;0	TRUE	FALSE	TRUE	FALSE	FALSE	TRUE	FALSE	FALSE	FALSE	Exon	14	14	ENSMOCG00000000351	JH996517.1	conserved gene and region	JH996517.1	1078379	1078506	128	*	128
758	Ear_F	cg27564075	0.0411244905197586	0.00148495452228199	0.230024245677359	1	102001082	Sox10	Sox10_Promoter	15	14786370	14786419	50	+	14786418	14786419	GCCGTTCACCTGTATTTCGAACAAAGACAGCTCACTGTTTCAAGGCCCCG	Promoter (1-2kb)	9	14787849	14796934	9086	1	Sox10-201	-1430	Sox10-201	Sox10	-1430	FALSE	TRUE	TRUE	FALSE	FALSE	FALSE	FALSE	FALSE	FALSE	Promoter	5	6	ENSMOCG00000021747	15	mapped to different genes	15	14786289	14786492	204	*	204
759	Ear_F	cg22155118	0.0781877086970129	0.00149966853875946	0.230976977908444	1	102000385	Pmfbp1	Pmfbp1_Intergenic_upstream	4	18624588	18624637	50	-	18624636	18624637	CAAGCGGCTGGCGTCTGTACCCTGTGGGAAAAGTTAACTGTAATTCTTCG	Distal Intergenic	3	18347753	18396491	48739	2	Pmfbp1-201	-228146	NA	NA	NA	FALSE	TRUE	FALSE	FALSE	FALSE	FALSE	FALSE	FALSE	TRUE	Intergenic_upstream	30	31	ENSMOCG00000008708	4	mapped to different genes	4	18624636	18624848	213	*	213
760	Ear_F	cg22763089	0.0303574048043098	0.00150950896954191	0.230976977908444	1	101998851	Esrrg	Esrrg_Intron	6	74277033	74277082	50	-	74277081	74277082	TTGATTACATTTGCAAATCAAATCAATCCATCAGACATGATCAGGCCTCG	Intron (Esrrg-201/Esrrg, intron 5 of 6)	5	74105411	74321781	216371	1	Esrrg-201	171622	Esrrg-201	Esrrg	0	TRUE	FALSE	FALSE	FALSE	FALSE	FALSE	TRUE	FALSE	FALSE	Intron	38	61	ENSMOCG00000013956	6	conserved gene and region	NA	NA	NA	NA	NA	NA
761	Ear_F	cg02806036	0.0426679865908561	0.00151595422175416	0.230976977908444	1	101994680	Zfp407	Zfp407_Intron	18	67342917	67342966	50	-	67342965	67342966	ATCCCATTAATTAAGTTAAATTACTTCTGACTGCCAAATATTCTCTGTCG	Intron (Zfp407-201/Zfp407, intron 2 of 7)	12	67031501	67365473	333973	2	Zfp407-201	22507	Zfp407-201	Zfp407	0	TRUE	FALSE	FALSE	FALSE	FALSE	FALSE	TRUE	FALSE	FALSE	Intron	32	33	ENSMOCG00000015024	18	conserved gene and region	NA	NA	NA	NA	NA	NA
762	Ear_F	cg23400593	0.0368978343124956	0.00152343568274076	0.230976977908444	1	101981462	Ctif	Ctif_Intron	18	59638007	59638056	50	+	59638007	59638008	CGAGCCCACACAGTGTTTGTTCGGAAGCGAATGCATTCCTGTCCTATTGT	Intron (Ctif-201/Ctif, intron 9 of 10)	12	59632766	59819767	187002	2	Ctif-201	181711	Ctif-201;Ctif-202	Ctif;Ctif	0;0	TRUE	FALSE	FALSE	FALSE	FALSE	FALSE	TRUE	FALSE	FALSE	Intron	3	5	ENSMOCG00000020507	18	conserved gene and region	NA	NA	NA	NA	NA	NA
763	Ear_F	cg07041869	0.0648139209389236	0.00153154960035821	0.230976977908444	1	101990067	Tox	Tox_Intron	LG5	57644401	57644450	50	+	57644449	57644450	ATTATTGCAAAATGATATTTATTTCCACAATCTTCACAGCTGTGAGCACG	Intron (Tox-201/Tox, intron 1 of 8)	358	57457031	57743186	286156	2	Tox-201	98736	Tox-201	Tox	0	TRUE	FALSE	FALSE	FALSE	FALSE	FALSE	TRUE	FALSE	FALSE	Intron	12	16	ENSMOCG00000013368	LG5	conserved gene and region	NA	NA	NA	NA	NA	NA
764	Ear_F	cg21690886	0.0437714498333872	0.0015610943821328	0.230976977908444	1	101989236	Adk	Adk_Intron	JH996451.1	2610076	2610125	50	+	2610076	2610077	CGATTTGTTACCACAGCTTCAAGTAGCTGTTACAGAACAAGCAAGACATC	Intron (Adk-201/Adk, intron 10 of 10)	107	2229500	2622066	392567	1	Adk-201	380576	Adk-201	Adk	0	TRUE	FALSE	FALSE	FALSE	FALSE	FALSE	TRUE	FALSE	FALSE	Intron	9	9	ENSMOCG00000004482	JH996451.1	conserved gene and region	NA	NA	NA	NA	NA	NA
765	Ear_F	cg20400963	0.0339455803023881	0.00156245110820796	0.230976977908444	1	101995421	Prdm16	Prdm16_Intron	JH996468.1	1837316	1837365	50	+	1837364	1837365	GGCACCTCTTTAGTGATTAACCCAAGATTAATGGAGGCCCCCACTGCTCG	Intron (Prdm16-201/Prdm16, intron 3 of 16)	124	1704742	2017563	312822	2	Prdm16-201	180198	Prdm16-201;Prdm16-202	Prdm16;Prdm16	0;0	TRUE	FALSE	FALSE	FALSE	FALSE	FALSE	TRUE	FALSE	FALSE	Intron	25	31	ENSMOCG00000017346	JH996468.1	conserved gene and region	NA	NA	NA	NA	NA	NA
766	Ear_F	cg02404145	0.0752976256986614	0.00156325526489471	0.230976977908444	1	101980946	Ascc2	Ascc2_Exon	JH996436.1	11707819	11707868	50	+	11707819	11707820	CGTAGCACCCCGAGCAGAAGGCAGACCGGTATTTTGTGTTATACAAACCG	Exon (Ascc2-201/Ascc2, exon 3 of 20)	92	11699545	11742704	43160	1	Ascc2-201	8274	Ascc2-201;Ascc2-202	Ascc2;Ascc2	0;0	TRUE	FALSE	FALSE	FALSE	FALSE	TRUE	TRUE	FALSE	FALSE	Exon	9	9	ENSMOCG00000008028	JH996436.1	conserved gene and region	NA	NA	NA	NA	NA	NA
767	Ear_F	cg13025676	0.0377344692808384	0.00157538774243149	0.23158199813743	1	101984072	Pola1	Pola1_Intron	JH996516.1	999621	999670	50	-	999621	999622	CGGTATCTAACAAGGTGTAAATACAATAACAAGCATGTAATTAAGTGAGC	Intron (Pola1-201/Pola1, intron 36 of 36)	172	993814	1311907	318094	2	Pola1-201	312237	Pola1-201;Pola1-202	Pola1;Pola1	0;0	TRUE	FALSE	FALSE	FALSE	FALSE	FALSE	TRUE	FALSE	FALSE	Intron	58	62	ENSMOCG00000018925	JH996516.1	conserved gene and region	NA	NA	NA	NA	NA	NA
768	Ear_F	cg22275760	0.025770081822463	0.00161351074771344	0.232613381745424	1	102001521	Rbm15	Rbm15_Intergenic_downstream	JH996455.1	446873	446922	50	+	446921	446922	CCAAGGCATGTGGAACCAAAGGTCAAATAAGGCACAGATACCAAGTAACG	Downstream (<1kb)	111	447033	455088	8056	2	Rbm15-201	8166	Rbm15-201	Rbm15	0	FALSE	TRUE	FALSE	FALSE	FALSE	FALSE	FALSE	FALSE	FALSE	Intergenic_downstream	4	8	ENSMOCG00000013142	JH996455.1	conserved gene but different region	NA	NA	NA	NA	NA	NA
769	Ear_F	cg10686833	0.0643275595324412	0.00162275437161736	0.232613381745424	1	101991903	Inhbb	Inhbb_Intergenic_downstream	6	11578030	11578079	50	-	11578078	11578079	AGGGCCCGAGACATTTCTTGGAATGGTTTCGTGTTCATCACTGACACTCG	Distal Intergenic	5	11393350	11398924	5575	1	Inhbb-201	184729	NA	NA	NA	FALSE	TRUE	FALSE	FALSE	FALSE	FALSE	FALSE	FALSE	TRUE	Intergenic_downstream	8	10	ENSMOCG00000023014	6	mapped to different genes	NA	NA	NA	NA	NA	NA
770	Ear_F	cg27482461	0.0339484661923946	0.00162962069808613	0.232613381745424	1	101983040	Rnf220	Rnf220_Exon	JH996499.1	862507	862556	50	+	862507	862508	CGATTGGCAAAAGTGCCTGGCACCCCACCTTGCCGATGGTACATAGAGGC	Promoter (<=1kb)	155	639111	862763	223653	2	Rnf220-201	207	Rnf220-201	Rnf220	0	TRUE	FALSE	TRUE	FALSE	FALSE	TRUE	FALSE	FALSE	FALSE	Exon	6	154	ENSMOCG00000001456	JH996499.1	conserved gene and region	NA	NA	NA	NA	NA	NA
771	Ear_F	cg06275769	0.0411220162014983	0.00163491094449665	0.232613381745424	1	101990045	Rmi1	Rmi1_Exon	16	59229900	59229949	50	+	59229948	59229949	CTGCTGTCTGGGACTGAAACACTGGCATTGTACTGCATTGGTCATTGGCG	Promoter (4-5kb)	10	59234733	59244108	9376	1	Rmi1-201	-4784	Rmi1-201	Rmi1	-4784	TRUE	FALSE	TRUE	FALSE	FALSE	TRUE	TRUE	FALSE	FALSE	Exon	5	19	ENSMOCG00000016761	16	mapped to different genes	NA	NA	NA	NA	NA	NA
772	Ear_F	cg20167424	0.0383347509265954	0.0016412639825024	0.232613381745424	1	101981027	Srf	Srf_Exon	LG2	3913381	3913430	50	-	3913381	3913382	CGCTGACAGGGACACAGGTGCTGTTGCTGGTGGCCAGTGAGACAGGCCAT	Exon (Srf-201/Srf, exon 2 of 7)	355	3911094	3918335	7242	1	Srf-201	2287	Srf-201	Srf	0	TRUE	FALSE	FALSE	FALSE	FALSE	TRUE	FALSE	FALSE	FALSE	Exon	8	9	ENSMOCG00000018008	LG2	conserved gene and region	NA	NA	NA	NA	NA	NA
773	Ear_F	cg03685652	0.035942766682551	0.00164226561331734	0.232613381745424	1	101990959	Zdhhc5	Zdhhc5_Exon	4	92227392	92227441	50	+	92227440	92227441	CCTGGTGTTGACTGAATGCCTGAGTCCCCCAAGCCTGGTTCTTCCTCACG	Exon (Zdhhc5-201/Zdhhc5, exon 11 of 12)	3	92225292	92251621	26330	2	Zdhhc5-201	24180	Med19-201;Zdhhc5-201	Med19;Zdhhc5	10194;0	TRUE	FALSE	FALSE	FALSE	FALSE	TRUE	FALSE	FALSE	FALSE	Exon	3	3	ENSMOCG00000005881	4	conserved gene and region	4	92227440	92227606	167	*	167
774	Ear_F	cg09018975	0.0169305031942346	0.00164699187408256	0.232613381745424	1	101984493	Npr2	Npr2_Exon	LG5	38868875	38868924	50	+	38868875	38868876	CGCCTCCATGTTGCCCTTGGCCCCAGCGGGGATCCAGTTACGGCTCGCTC	Exon (Npr2-201/Npr2, exon 9 of 22)	358	38857292	38877139	19848	1	Npr2-201	11583	Npr2-201	Npr2	0	TRUE	FALSE	FALSE	FALSE	FALSE	TRUE	TRUE	FALSE	FALSE	Exon	10	10	ENSMOCG00000015469	LG5	conserved gene but different region	NA	NA	NA	NA	NA	NA
775	Ear_F	cg26786582	0.0307274474641024	0.00166944768342814	0.233070957664872	1	NA	Cux2	Cux2_Intergenic_upstream	2	15715235	15715284	50	+	15715235	15715236	CGATTACCGTTATAACAAACAGTGGTGCACAGAATGTCTGATTATTTTTA	Distal Intergenic	2	15736486	15799202	62717	1	Cux2-201	-21202	NA	NA	NA	FALSE	TRUE	FALSE	FALSE	FALSE	FALSE	FALSE	FALSE	TRUE	Intergenic_upstream	4	12	ENSMOCG00000021745	2	conserved gene but different region	NA	NA	NA	NA	NA	NA
776	Ear_F	cg08676748	0.0461283379530242	0.00167449979996628	0.233070957664872	1	101979613	Dll4	Dll4_Promoter	JH996428.1	27871230	27871279	50	+	27871278	27871279	GGCATCTGTCCCAGGCGGGCGGGAAGCTGCTGCATTAAATTGTAAAATCG	Promoter (3-4kb)	84	27875184	27883271	8088	1	Dll4-202	-3905	Dll4-201;Dll4-202	Dll4;Dll4	0;0	FALSE	TRUE	TRUE	FALSE	FALSE	FALSE	FALSE	FALSE	FALSE	Promoter	8	21	ENSMOCG00000019415	JH996428.1	conserved gene and region	JH996428.1	27871077	27871447	371	*	371
777	Ear_F	cg03488359	0.0383979324393486	0.00170968159608922	0.23431992258519	1	101990454	Fam219a	Fam219a_Exon	LG5	37675933	37675982	50	+	37675981	37675982	ACTTGGAGCGGGGATGGTTTGTAATTCATGGCTACTGACTCACCCTCCCG	Exon (Fam219a-201/Fam219a, exon 2 of 6)	358	37670151	37726488	56338	2	Fam219a-201	50506	Fam219a-201	Fam219a	0	TRUE	FALSE	FALSE	FALSE	FALSE	TRUE	TRUE	FALSE	FALSE	Exon	5	6	ENSMOCG00000000569	LG5	conserved gene and region	NA	NA	NA	NA	NA	NA
778	Ear_F	cg25860812	0.0254922299680966	0.00171821335281041	0.23431992258519	1	101984652	Fam122a	Fam122a_Exon	8	53938858	53938907	50	-	53938906	53938907	GGTCCAAGAACACTTGGTCTAATGCAATTGATGGGGCTCTGGCTTCTCCG	Promoter (<=1kb)	7	53938596	53939456	861	2	Fam122a-201	549	Fam122a-201	Fam122a	0	TRUE	FALSE	TRUE	FALSE	FALSE	TRUE	FALSE	FALSE	FALSE	Exon	3	3	ENSMOCG00000001051	8	conserved gene and region	NA	NA	NA	NA	NA	NA
779	Ear_F	cg09968637	0.0508857185006428	0.00171827071230415	0.23431992258519	1	102000411	Slit3	Slit3_Intron	7	56936149	56936198	50	-	56936197	56936198	TCTGTAGGTTTTACATGACACCTGGAGACCATTTAAAATGTTACTTGGCG	Intron (Slit3-201/Slit3, intron 6 of 35)	6	56490511	57086853	596343	1	Slit3-201	445638	Slit3-201	Slit3	0	TRUE	FALSE	FALSE	FALSE	FALSE	FALSE	TRUE	FALSE	FALSE	Intron	11	21	ENSMOCG00000011712	7	conserved gene and region	NA	NA	NA	NA	NA	NA
780	Ear_F	cg16218119	0.0603338798378433	0.00172928092574335	0.23431992258519	1	102002384	Mid1	Mid1_Exon	X	39755548	39755597	50	-	39755548	39755549	CGCCCAACCAGTTTACACAAGGCACAGATTAACTGGTCATCGGTCACACA	Exon (Mid1-201/Mid1, exon 2 of 10)	18	39647888	39768138	120251	2	Mid1-201	12541	Mid1-201	Mid1	0	TRUE	FALSE	FALSE	FALSE	FALSE	TRUE	FALSE	FALSE	FALSE	Exon	7	7	ENSMOCG00000001681	X	conserved gene and region	NA	NA	NA	NA	NA	NA
781	Ear_F	cg08589688	0.0355441217483664	0.00173254391686182	0.23431992258519	1	101993976	Cacna1d	Cacna1d_Exon	6	66142687	66142736	50	+	66142735	66142736	TGCACCCCCACCTGTAGGATCTCTCTCCCAAAGAAAACGTCAGCAATACG	Exon (Cacna1d-201/Cacna1d, exon 2 of 47)	5	66009577	66445490	435914	1	Cacna1d-201	133110	Cacna1d-201;Cacna1d-202	Cacna1d;Cacna1d	0;0	TRUE	FALSE	FALSE	FALSE	FALSE	TRUE	FALSE	FALSE	FALSE	Exon	18	23	ENSMOCG00000015213	6	conserved gene and region	NA	NA	NA	NA	NA	NA
782	Ear_F	cg16612602	0.0228371589889935	0.00174490044563266	0.23431992258519	1	101994110	Tshz1	Tshz1_Intergenic_downstream	18	66529587	66529636	50	-	66529635	66529636	TCTCCTGACGGCTGATGAGCAGCTTCATGAATATACAAAATAATCCGGCG	Distal Intergenic	12	66843935	66847279	3345	2	Tshz1-201	317692	NA	NA	NA	FALSE	TRUE	FALSE	FALSE	FALSE	FALSE	FALSE	FALSE	TRUE	Intergenic_downstream	16	18	ENSMOCG00000001476	18	mapped to different genes	NA	NA	NA	NA	NA	NA
783	Ear_F	cg24046726	0.0519223026502067	0.00176021640783736	0.23431992258519	1	101979698	Zfp703	Zfp703_Intergenic_upstream	LG7_11	4194512	4194561	50	+	4194560	4194561	AAGGGAAGTCCACATTTGACAGGAAAATTAAGCCTATCAATCACTTAACG	Distal Intergenic	359	4489821	4494145	4325	1	Zfp703-201	-295260	NA	NA	NA	FALSE	TRUE	FALSE	FALSE	FALSE	FALSE	FALSE	FALSE	TRUE	Intergenic_upstream	63	69	ENSMOCG00000013821	LG7_11	mapped to different genes	NA	NA	NA	NA	NA	NA
784	Ear_F	cg21864422	0.0282086741148426	0.00176156594594918	0.23431992258519	1	101997330	Dysf	Dysf_Intron	JH996492.1	516254	516303	50	+	516302	516303	AATATTATATTACTACAGGGTGTGCAGTACGTGACCTGAGACAGGCCCCG	Intron (Dysf-201/Dysf, intron 22 of 54)	148	417563	622529	204967	1	Dysf-201	98691	Dysf-201;Dysf-202;Dysf-203;Dysf-204;Dysf-205;Dysf-206	Dysf;Dysf;Dysf;Dysf;Dysf;Dysf	0;0;0;0;0;0	TRUE	FALSE	FALSE	FALSE	FALSE	FALSE	TRUE	FALSE	FALSE	Intron	9	11	ENSMOCG00000018685	JH996492.1	conserved gene and region	NA	NA	NA	NA	NA	NA
785	Ear_F	cg18866404	0.0879923965691873	0.00176587609734709	0.23431992258519	1	102001800	Nectin1	Nectin1_Exon	5	37669046	37669095	50	+	37669046	37669047	CGCCGGCACACCTTCAAGGGTGACTACAGCACCAAGAAGCACGTGTATGG	Exon (Nectin1-201/Nectin1, exon 6 of 6)	4	37610421	37672561	62141	1	Nectin1-201	58625	Nectin1-201	Nectin1	0	TRUE	FALSE	FALSE	FALSE	FALSE	TRUE	FALSE	FALSE	FALSE	Exon	1	4	ENSMOCG00000005304	5	conserved gene and region	NA	NA	NA	NA	NA	NA
786	Ear_F	cg12084299	0.0307267533838017	0.00177064573355931	0.23431992258519	1	101993589	Zfp536	Zfp536_Intergenic_upstream	JH996462.1	547676	547725	50	-	547676	547677	CGAAGCTGAGTGCAGATGGCAGAGTGGAAGAAATGGATCACTAATTTTAA	Distal Intergenic	118	713018	803090	90073	1	Zfp536-201	-165342	NA	NA	NA	FALSE	TRUE	FALSE	FALSE	FALSE	FALSE	FALSE	FALSE	TRUE	Intergenic_upstream	58	103	ENSMOCG00000011684	JH996462.1	conserved gene but different region	NA	NA	NA	NA	NA	NA
787	Ear_F	cg20668096	0.0222767364112571	0.00178802030343845	0.23431992258519	1	101979714	Mab21l2	Mab21l2_Promoter	1	126231326	126231375	50	-	126231374	126231375	CCACTTCAAGTCTTCAGACCGATTCATCTGTATTCTCTTGTTATAATCCG	Promoter (3-4kb)	1	126226574	126227653	1080	2	Mab21l2-201	-3722	Mab21l2-201	Mab21l2	0	TRUE	FALSE	TRUE	FALSE	FALSE	FALSE	TRUE	FALSE	FALSE	Promoter	3	18	ENSMOCG00000008360	1	mapped to different genes	NA	NA	NA	NA	NA	NA
788	Ear_F	cg21148230	0.0305723813418278	0.00179382952790964	0.23431992258519	1	101983040	Rnf220	Rnf220_Intron	JH996499.1	684829	684878	50	-	684829	684830	CGGCTGAAATTGAATTGATAACTGCATCAACGTGCCAGATAACGCCTAAA	Intron (Rnf220-201/Rnf220, intron 1 of 13)	155	639111	862763	223653	2	Rnf220-201	177885	Rnf220-201	Rnf220	0	TRUE	FALSE	FALSE	FALSE	FALSE	FALSE	TRUE	FALSE	FALSE	Intron	139	154	ENSMOCG00000001456	JH996499.1	conserved gene and region	JH996499.1	684806	684920	115	*	115
789	Ear_F	cg23787595	0.0186101616313629	0.00180270388363423	0.23431992258519	1	101981147	Gad1	Gad1_Exon	4	80427672	80427721	50	+	80427672	80427673	CGCTCCACCAAGGTGCTGGACTTTCATCACCCACACCAGTTGCTGGAAGG	Exon (Gad1-202/Gad1, exon 5 of 7)	3	80415458	80455805	40348	1	Gad1-201	12214	Gad1-201;Gad1-202;Gad1-203	Gad1;Gad1;Gad1	0;0;0	TRUE	FALSE	FALSE	FALSE	FALSE	TRUE	FALSE	FALSE	FALSE	Exon	1	1	ENSMOCG00000007788	4	conserved gene and region	NA	NA	NA	NA	NA	NA
790	Ear_F	cg00700237	0.0334983759348069	0.00180366089102365	0.23431992258519	1	101987225	Atp5g2	Atp5g2_Intergenic_upstream	15	1559783	1559832	50	+	1559783	1559784	CGCGGAGACAAGCAGAAATACACCATCATGAAAATGCTAATGACTCCTTG	Distal Intergenic	9	1578332	1584624	6293	1	Atp5g2-201	-18500	NA	NA	NA	FALSE	TRUE	FALSE	FALSE	FALSE	FALSE	FALSE	FALSE	TRUE	Intergenic_upstream	6	23	ENSMOCG00000012641	15	mapped to different genes	NA	NA	NA	NA	NA	NA
791	Ear_F	cg07239973	0.0625722362855277	0.00180546379334695	0.23431992258519	1	101998456	Plxna4	Plxna4_Intron	JH996434.1	8973745	8973794	50	-	8973745	8973746	CGGGCTGTTTATTTACATCCATTGAAGGATTGAACAATAAATATAGTCTC	Intron (Plxna4-201/Plxna4, intron 2 of 30)	90	8798780	9182607	383828	2	Plxna4-201	208813	Plxna4-201	Plxna4	0	TRUE	FALSE	FALSE	FALSE	FALSE	FALSE	TRUE	FALSE	FALSE	Intron	3	10	ENSMOCG00000020783	JH996434.1	conserved gene and region	NA	NA	NA	NA	NA	NA
792	Ear_F	cg18688640	0.0348861437322107	0.00182682721175036	0.235609893673646	1	NA	Ddx46	Ddx46_Intron	16	56558961	56559010	50	+	56558961	56558962	CGATGCTTCATCTCAGTCTTAGTTTTATGATGTGTTTTGGAGAGGGCTGT	Intron (Ddx46-201/Ddx46, intron 10 of 20)	10	56533130	56579149	46020	1	Ddx46-201	25831	Ddx46-201;Ddx46-202;Ddx46-203	Ddx46;Ddx46;Ddx46	0;0;0	TRUE	FALSE	FALSE	FALSE	FALSE	FALSE	TRUE	FALSE	FALSE	Intron	3	3	ENSMOCG00000012141	16	conserved gene but different region	NA	NA	NA	NA	NA	NA
793	Ear_F	cg23114440	0.0305247030908014	0.00184647004672517	0.235609893673646	1	102001837	Tbca	Tbca_Intergenic_upstream	19	5891371	5891420	50	-	5891371	5891372	CGGCAGATTGATTAGATCCTCTGTTGCAGGGGCAGAGCTGAAGCGAAACA	Distal Intergenic	13	5710300	5764794	54495	2	Tbca-201	-126626	NA	NA	NA	FALSE	TRUE	FALSE	FALSE	FALSE	FALSE	FALSE	FALSE	TRUE	Intergenic_upstream	69	78	ENSMOCG00000005814	19	conserved gene and region	NA	NA	NA	NA	NA	NA
794	Ear_F	cg07933997	0.0266782120693431	0.00185319690623032	0.235609893673646	1	101991332	Phox2a	Phox2a_Intergenic_upstream	JH996471.1	1581968	1582017	50	-	1582016	1582017	TGTATGTGGCGCCTGAGGGAGCTGCACAGTGACACTCTGGATTCCAACCG	Distal Intergenic	127	1635273	1639559	4287	1	Phox2a-201	-53305	NA	NA	NA	FALSE	TRUE	FALSE	FALSE	FALSE	FALSE	FALSE	FALSE	TRUE	Intergenic_upstream	18	20	ENSMOCG00000001587	JH996471.1	mapped to different genes	NA	NA	NA	NA	NA	NA
795	Ear_F	cg21057587	0.0160216524452572	0.00185536070849917	0.235609893673646	1	101996824	Vsx2	Vsx2_Promoter	1	22392751	22392800	50	+	22392751	22392752	CGCTCCTGGCCCCGGTGATTGGCTGCTCAGCTCTGACCCCACTTGGGCTG	Promoter (<=1kb)	1	22392841	22415750	22910	1	Vsx2-201	-41	Vsx2-201	Vsx2	0	FALSE	TRUE	TRUE	FALSE	FALSE	FALSE	FALSE	FALSE	FALSE	Promoter	3	23	ENSMOCG00000020119	1	conserved gene and region	NA	NA	NA	NA	NA	NA
796	Ear_F	cg19450032	0.0293165527938281	0.00186726796312779	0.235609893673646	1	101979593	Fhl1	Fhl1_Exon	X	12619704	12619753	50	+	12619704	12619705	CGTGGATTGCTACAAGAACTTTGTGGCCAAGAAGTGTGCTGGATGCAAGA	Exon (Fhl1-201/Fhl1, exon 5 of 6)	18	12608645	12621138	12494	1	Fhl1-201	11059	Fhl1-201;Fhl1-202;Fhl1-203;Fhl1-204;Fhl1-205	Fhl1;Fhl1;Fhl1;Fhl1;Fhl1	0;0;0;0;0	TRUE	FALSE	FALSE	FALSE	FALSE	TRUE	TRUE	FALSE	FALSE	Exon	8	10	ENSMOCG00000019051	X	conserved gene and region	NA	NA	NA	NA	NA	NA
797	Ear_F	cg26914546	0.0502557995949009	0.00186899189583771	0.235609893673646	1	101984697	Mecom	Mecom_Intergenic_upstream	1	62125276	62125325	50	-	62125324	62125325	ACATTTAAACAAAGTGACACAGATCATCAGCAGATCAACTGGGAATGACG	Distal Intergenic	1	62240646	62417281	176636	1	Mecom-201	-115370	NA	NA	NA	FALSE	TRUE	FALSE	FALSE	FALSE	FALSE	FALSE	FALSE	TRUE	Intergenic_upstream	20	54	ENSMOCG00000021596	1	conserved gene but different region	NA	NA	NA	NA	NA	NA
798	Ear_F	cg24769153	0.0678585900894502	0.00189733192626199	0.236335822272228	1	101980586	Cadm1	Cadm1_Intergenic_downstream	5	41948952	41949001	50	+	41948952	41948953	CGGTATGAACCAGCCAAGCGCTGTGAAGAGCTAATCTGTGCAGAGCTAAT	Distal Intergenic	4	41584768	41919685	334918	1	Cadm1-201	364184	NA	NA	NA	FALSE	TRUE	FALSE	FALSE	FALSE	FALSE	FALSE	FALSE	TRUE	Intergenic_downstream	8	95	ENSMOCG00000012493	5	conserved gene and region	NA	NA	NA	NA	NA	NA
799	Ear_F	cg11735942	0.0595561153157565	0.0019032538155293	0.236335822272228	1	101979741	Pkhd1	Pkhd1_Intron	JH996482.1	1796890	1796939	50	+	1796890	1796891	CGTGAAATTCTTAATTAAGCAATAAATAGAGAGTGGGGTGTCAGCAGATG	Intron (Pkhd1-201/Pkhd1, intron 49 of 65)	138	1615597	2045652	430056	2	Pkhd1-201	248713	Pkhd1-201	Pkhd1	0	TRUE	FALSE	FALSE	FALSE	FALSE	FALSE	TRUE	FALSE	FALSE	Intron	18	23	ENSMOCG00000020192	JH996482.1	conserved gene and region	NA	NA	NA	NA	NA	NA
800	Ear_F	cg13597158	0.0301671205903044	0.00191292018852183	0.236335822272228	1	101984467	Pex14	Pex14_Intron	10	84047275	84047324	50	-	84047275	84047276	CGTGGAAACGAGGAATAAACGGCCACCAGAAAATGAGATGATTAAACAGG	Intron (NA, intron 2 of 2)	8	83882227	83995630	113404	1	Pex14-202	165097	NA	NA	NA	TRUE	FALSE	FALSE	FALSE	FALSE	FALSE	TRUE	FALSE	FALSE	Intron	98	142	ENSMOCG00000012379	10	mapped to different genes	NA	NA	NA	NA	NA	NA
801	Ear_F	cg20980840	0.0673855870336783	0.00193585701614589	0.236335822272228	1	101990045	Rmi1	Rmi1_Exon	16	59229904	59229953	50	+	59229952	59229953	TGTCTGGGACTGAAACACTGGCATTGTACTGCATTGGTCATTGGCGTTCG	Promoter (4-5kb)	10	59234733	59244108	9376	1	Rmi1-201	-4780	Rmi1-201	Rmi1	-4780	TRUE	FALSE	TRUE	FALSE	FALSE	TRUE	TRUE	FALSE	FALSE	Exon	5	19	ENSMOCG00000016761	16	mapped to different genes	NA	NA	NA	NA	NA	NA
802	Ear_F	cg06897681	0.0371333532489617	0.00193607312727937	0.236335822272228	1	101992251	Stxbp5l	Stxbp5l_Exon	2	48072050	48072099	50	-	48072050	48072051	CGTTTTCCAGAACTGCAACTCTGAGAAGTTGGACTTGTGCAGTGTCCATT	Exon (Stxbp5l-201/Stxbp5l, exon 21 of 27)	2	48040325	48284303	243979	2	Stxbp5l-201	212204	Stxbp5l-201;Stxbp5l-202;Stxbp5l-203	Stxbp5l;Stxbp5l;Stxbp5l	0;0;0	TRUE	FALSE	FALSE	FALSE	FALSE	TRUE	TRUE	FALSE	FALSE	Exon	5	5	ENSMOCG00000000855	2	conserved gene and region	NA	NA	NA	NA	NA	NA
803	Ear_F	cg03461661	0.0316933707739357	0.00193831278357134	0.236335822272228	1	101992065	Kcnip4	Kcnip4_Exon	JH996435.1	13551945	13551994	50	-	13551945	13551946	CGTTTTGGCAGCTGAGCAGGGCAAGAGCTTCATGAGCCGCTCTTTAATGC	Exon (Kcnip4-201/Kcnip4, exon 2 of 9)	91	13424046	13626936	202891	2	Kcnip4-205	74942	Kcnip4-205;Kcnip4-204;Kcnip4-203;Kcnip4-201;Kcnip4-202	Kcnip4;Kcnip4;Kcnip4;Kcnip4;Kcnip4	0;0;0;0;0	TRUE	FALSE	FALSE	FALSE	FALSE	TRUE	TRUE	FALSE	FALSE	Exon	6	6	ENSMOCG00000010621	JH996435.1	conserved gene and region	NA	NA	NA	NA	NA	NA
804	Ear_F	cg23758189	0.0303491039319437	0.00194652633642366	0.236335822272228	1	101988285	Elp4	Elp4_Intron	JH996428.1	997636	997685	50	-	997684	997685	ACACACAGCTAGTTTGGCACAAACGATGTACTCTGAGACTATTTCAAACG	Intron (Elp4-201/Elp4, intron 9 of 9)	84	976529	1185204	208676	2	Elp4-201	187519	Elp4-201	Elp4	0	TRUE	FALSE	FALSE	FALSE	FALSE	FALSE	TRUE	FALSE	FALSE	Intron	16	16	ENSMOCG00000009942	JH996428.1	conserved gene and region	NA	NA	NA	NA	NA	NA
805	Ear_F	cg09298449	0.0108191658248397	0.00195014821028122	0.236335822272228	1	101986286	Zic5	Zic5_fiveUTR	17	34136241	34136290	50	-	34136289	34136290	AACACCACATTTGAGCTGCACAGTGGGACCGAGATTTTGGAAATGGCACG	Promoter (<=1kb)	11	34130110	34136420	6311	2	Zic5-201	130	Zic5-201	Zic5	0	TRUE	FALSE	TRUE	TRUE	FALSE	TRUE	FALSE	FALSE	FALSE	fiveUTR	3	27	ENSMOCG00000003890	17	conserved gene and region	NA	NA	NA	NA	NA	NA
806	Ear_F	cg15298624	0.0399478222887191	0.00196258889746959	0.236335822272228	1	101999389	Gpd2	Gpd2_Intergenic_downstream	4	69340901	69340950	50	-	69340901	69340902	CGAGATGGCTGCTCATAATGGCAAATGAAATATGCTGGTATGATAGGTAC	Distal Intergenic	3	69025613	69162022	136410	1	Gpd2-201	315337	NA	NA	NA	FALSE	TRUE	FALSE	FALSE	FALSE	FALSE	FALSE	FALSE	TRUE	Intergenic_downstream	16	22	ENSMOCG00000022538	4	conserved gene but different region	NA	NA	NA	NA	NA	NA
807	Ear_F	cg02144337	0.0306632183869869	0.00201063821375809	0.236335822272228	1	101981919	Xpo7	Xpo7_Exon	17	16590375	16590424	50	-	16590423	16590424	CATAGACCACTGGTTCCTACAGTCTTCAAAGATGATGATGTTCAGCACCG	Exon (Xpo7-201/Xpo7, exon 25 of 27)	11	16586110	16631759	45650	2	Xpo7-201	41335	Xpo7-201;Xpo7-202	Xpo7;Xpo7	0;0	TRUE	FALSE	FALSE	FALSE	FALSE	TRUE	FALSE	FALSE	FALSE	Exon	6	13	ENSMOCG00000002336	17	conserved gene and region	NA	NA	NA	NA	NA	NA
808	Ear_F	cg04901692	0.0108641749008182	0.00201942226022384	0.236335822272228	1	101993294	Fancl	Fancl_Intergenic_upstream	JH996452.1	3465224	3465273	50	-	3465272	3465273	AATGGTTCTCATTAATGCCCTTTAAATGATTGTGTAATGACCCACAATCG	Distal Intergenic	108	2783848	2864148	80301	2	Fancl-201	-601125	NA	NA	NA	FALSE	TRUE	FALSE	FALSE	FALSE	FALSE	FALSE	FALSE	TRUE	Intergenic_upstream	93	93	ENSMOCG00000008787	JH996452.1	mapped to different genes	NA	NA	NA	NA	NA	NA
809	Ear_F	cg21818687	0.0275827950222647	0.00202081766070036	0.236335822272228	1	101989495	Btbd9	Btbd9_Intron	LG2	50098296	50098345	50	-	50098296	50098297	CGACAGTAATAGAGGGGCAGTTGCTGTAGATGTGAAGTTTTTACTGGTAG	Intron (Btbd9-201/Btbd9, intron 8 of 9)	355	49806056	50128602	322547	1	Btbd9-201	292240	Btbd9-201	Btbd9	0	TRUE	FALSE	FALSE	FALSE	FALSE	FALSE	TRUE	FALSE	FALSE	Intron	5	5	ENSMOCG00000015866	LG2	conserved gene and region	NA	NA	NA	NA	NA	NA
810	Ear_F	cg10259955	0.0259593226286811	0.00202997335126144	0.236335822272228	1	101983040	Rnf220	Rnf220_Intron	JH996499.1	760947	760996	50	-	760995	760996	AGCTCAACGAGAGCTCTCTGCTAACCCCGATAAGCCTTGGGCTCTTAGCG	Intron (Rnf220-201/Rnf220, intron 1 of 13)	155	639111	862763	223653	2	Rnf220-201	101767	Rnf220-201	Rnf220	0	TRUE	FALSE	FALSE	FALSE	FALSE	FALSE	TRUE	FALSE	FALSE	Intron	139	154	ENSMOCG00000001456	JH996499.1	conserved gene and region	NA	NA	NA	NA	NA	NA
811	Ear_F	cg11261637	0.0461343019457248	0.00203072074011218	0.236335822272228	1	101998635	Bcl11b	Bcl11b_Intron	1	43334091	43334140	50	-	43334139	43334140	GCAAGCTTGCTTATTTTCTCCATGGGGCGCAACAGTGCCTATGTGTGCCG	Intron (Bcl11b-201/Bcl11b, intron 2 of 2)	1	43296561	43385085	88525	2	Bcl11b-201	50945	Bcl11b-201;Bcl11b-202;Bcl11b-203;Bcl11b-204	Bcl11b;Bcl11b;Bcl11b;Bcl11b	0;0;0;0	TRUE	FALSE	FALSE	FALSE	FALSE	FALSE	TRUE	FALSE	FALSE	Intron	17	55	ENSMOCG00000009839	1	conserved gene and region	NA	NA	NA	NA	NA	NA
812	Ear_F	cg12241489	0.05805742481252	0.00203825578806587	0.236335822272228	1	101993294	Fancl	Fancl_Intergenic_upstream	JH996452.1	3560295	3560344	50	-	3560343	3560344	TAGCAGGCCTGGATGCAATTTTCCGTAACTTTTTATTATTCATAAGATCG	Distal Intergenic	108	2783848	2864148	80301	2	Fancl-201	-696196	NA	NA	NA	FALSE	TRUE	FALSE	FALSE	FALSE	FALSE	FALSE	FALSE	TRUE	Intergenic_upstream	93	93	ENSMOCG00000008787	JH996452.1	mapped to different genes	NA	NA	NA	NA	NA	NA
813	Ear_F	cg25579241	0.0460889565721153	0.00204369510433731	0.236335822272228	1	101983040	Rnf220	Rnf220_Intron	JH996499.1	749803	749852	50	-	749851	749852	AACGTTATATACTGCACAAGTGTTGTTTTCTTGCCAATTATCTGCAGGCG	Intron (Rnf220-201/Rnf220, intron 1 of 13)	155	639111	862763	223653	2	Rnf220-201	112911	Rnf220-201	Rnf220	0	TRUE	FALSE	FALSE	FALSE	FALSE	FALSE	TRUE	FALSE	FALSE	Intron	139	154	ENSMOCG00000001456	JH996499.1	conserved gene and region	NA	NA	NA	NA	NA	NA
814	Ear_F	cg11051128	0.0273603354076031	0.00205505776880304	0.236335822272228	1	101989522	Msl2	Msl2_Exon	JH996454.1	3163122	3163171	50	-	3163122	3163123	CGGTTTAAGAAGCGGCTGAAGTCATTTCAGCAGACACAGGTTTGAAATTT	Exon (NA, exon 1 of 3)	110	3251466	3280317	28852	2	Msl2-201	117195	NA	NA	NA	TRUE	FALSE	FALSE	FALSE	FALSE	TRUE	TRUE	FALSE	FALSE	Exon	14	20	ENSMOCG00000018459	JH996454.1	mapped to different genes	NA	NA	NA	NA	NA	NA
815	Ear_F	cg08285151	0.0306988818704878	0.00206095380104206	0.236335822272228	1	NA	gene:ENSMOCG00000007893	gene:ENSMOCG00000007893_Intergenic_upstream	1	80309548	80309597	50	-	80309548	80309549	CGTGGGTGAGGCAGAAACCACATTATGAGCAAAAGCTTCCAGTATTATTT	Distal Intergenic	1	79894965	79895921	957	2	transcript:ENSMOCT00000010166	-413676	NA	NA	NA	FALSE	TRUE	FALSE	FALSE	FALSE	FALSE	FALSE	FALSE	TRUE	Intergenic_upstream	5	6	NA	NA	mapped to different genes	NA	NA	NA	NA	NA	NA
816	Ear_F	cg21602632	0.0228211777583574	0.00206163532619796	0.236335822272228	1	101989521	Lrmda	Lrmda_Intron	JH996451.1	3937380	3937429	50	+	3937380	3937381	CGGTGGTACAGATGGTCTGTGAATAAAGACATCAAGCTAATAGGCAAGAT	Intron (Lrmda-203/Lrmda, intron 5 of 5)	107	3283588	4298703	1015116	1	Lrmda-201	653792	Lrmda-201;Lrmda-202;Lrmda-203	Lrmda;Lrmda;Lrmda	0;0;0	TRUE	FALSE	FALSE	FALSE	FALSE	FALSE	TRUE	FALSE	FALSE	Intron	152	152	ENSMOCG00000007433	JH996451.1	conserved gene and region	NA	NA	NA	NA	NA	NA
817	Ear_F	cg00847015	0.0467654832637469	0.00206471887625034	0.236335822272228	1	102001232	Skap2	Skap2_Intron	JH996441.1	6494076	6494125	50	-	6494076	6494077	CGTCCTACAAAGGGATGCAATATTTCTTATAAATTGACTAGAATGGTTTC	Intron (Skap2-201/Skap2, intron 11 of 12)	97	6341758	6499871	158114	1	Skap2-201	152318	Skap2-201	Skap2	0	TRUE	FALSE	FALSE	FALSE	FALSE	FALSE	TRUE	FALSE	FALSE	Intron	5	11	ENSMOCG00000017060	JH996441.1	conserved gene and region	NA	NA	NA	NA	NA	NA
818	Ear_F	cg07638422	0.0495123641497588	0.00206778269462033	0.236335822272228	1	101988256	Psd2	Psd2_Intergenic_upstream	18	24459671	24459720	50	+	24459719	24459720	TTAATCTGCAGTGGCTGGAGGTGACCTTCTGGAGACGGCGATTAATCACG	Distal Intergenic	12	24491241	24543363	52123	1	Psd2-201	-31521	NA	NA	NA	FALSE	TRUE	FALSE	FALSE	FALSE	FALSE	FALSE	FALSE	TRUE	Intergenic_upstream	25	29	ENSMOCG00000007157	18	mapped to different genes	18	24459706	24459747	42	*	42
819	Ear_F	cg26560974	0.0302674833032602	0.00207580653773739	0.236335822272228	1	101979388	Utp11	Utp11_Intergenic_downstream	10	60011063	60011112	50	+	60011111	60011112	ACGTCGCCCCTATCTGTCGTCCATCATTATAATAGAGGGTTAATGCACCG	Distal Intergenic	8	59928936	59945392	16457	1	Utp11-201	82127	NA	NA	NA	FALSE	TRUE	FALSE	FALSE	FALSE	FALSE	FALSE	FALSE	TRUE	Intergenic_downstream	85	86	ENSMOCG00000021894	10	mapped to different genes	NA	NA	NA	NA	NA	NA
820	Ear_F	cg03413992	0.0264801527842821	0.00210137925325976	0.236335822272228	1	101978874	Kcnma1	Kcnma1_Exon	JH996451.1	4684513	4684562	50	-	4684513	4684514	CGTCTCATTCTCTTGTAGATGGACATCTTGGCTATAACCGTGTGGTTGGA	Exon (Kcnma1-202/Kcnma1, exon 20 of 30)	107	4557433	5091394	533962	2	Kcnma1-201	406832	Kcnma1-201;Kcnma1-202;Kcnma1-203;Kcnma1-204;Kcnma1-205;Kcnma1-206	Kcnma1;Kcnma1;Kcnma1;Kcnma1;Kcnma1;Kcnma1	0;0;0;0;0;0	TRUE	FALSE	FALSE	FALSE	FALSE	TRUE	TRUE	FALSE	FALSE	Exon	29	52	ENSMOCG00000014756	JH996451.1	conserved gene but different region	JH996451.1	4684375	4684514	140	*	140
821	Ear_F	cg07669456	0.0401581304464605	0.00211003585900226	0.236335822272228	1	101997438	Mgmt	Mgmt_Intergenic_upstream	8	29496078	29496127	50	-	29496126	29496127	CCCAACAGCCAGGAAACTGACACGTAATTACACACTTGCTGATGGTATCG	Distal Intergenic	7	29765140	29955783	190644	1	Mgmt-201	-269062	NA	NA	NA	FALSE	TRUE	FALSE	FALSE	FALSE	FALSE	FALSE	FALSE	TRUE	Intergenic_upstream	22	36	ENSMOCG00000022738	8	conserved gene and region	8	29496100	29496346	247	*	247
822	Ear_F	cg09143669	0.0126569755145368	0.00212844172026257	0.236335822272228	1	101988123	Crk	Crk_Exon	7	23425396	23425445	50	+	23425444	23425445	GTCTATACTTCTCGACGTAAGGGACTGGAATCATCCCTCTCTTGCCTTCG	Exon (Crk-201/Crk, exon 2 of 3)	6	23406322	23435987	29666	2	Crk-201	10542	Crk-201;Crk-202	Crk;Crk	0;0	TRUE	FALSE	FALSE	FALSE	FALSE	TRUE	TRUE	FALSE	FALSE	Exon	7	7	ENSMOCG00000005876	7	conserved gene and region	NA	NA	NA	NA	NA	NA
823	Ear_F	cg07263555	0.0274861619487056	0.00213080938734861	0.236335822272228	1	101993964	Vrk2	Vrk2_Intergenic_upstream	JH996452.1	2452025	2452074	50	-	2452073	2452074	AAATCGAAATGTGCCCCAAATCTCTCTTGTTTGCATTATCCATATTGGCG	Distal Intergenic	108	2681637	2784000	102364	1	Vrk2-201	-229612	NA	NA	NA	FALSE	TRUE	FALSE	FALSE	FALSE	FALSE	FALSE	FALSE	TRUE	Intergenic_upstream	35	35	ENSMOCG00000019252	JH996452.1	conserved gene and region	NA	NA	NA	NA	NA	NA
824	Ear_F	cg10180465	0.0112544909517565	0.00213787395773452	0.236335822272228	1	102001079	Rere	Rere_Exon	10	82472478	82472527	50	+	82472526	82472527	TGATAGCTTTTAAAAACGGGATTCTCCTTACCCCTACAGGCCCTCTCCCG	Exon (Rere-201/Rere, exon 4 of 23)	8	82267004	82546178	279175	2	Rere-201	73651	Rere-201	Rere	0	TRUE	FALSE	FALSE	FALSE	FALSE	TRUE	TRUE	FALSE	FALSE	Exon	3	9	ENSMOCG00000004924	10	conserved gene and region	NA	NA	NA	NA	NA	NA
825	Ear_F	cg13388302	0.0549954475849672	0.00214016607827638	0.236335822272228	1	101995548	Fgf8	Fgf8_Exon	8	73351740	73351789	50	+	73351788	73351789	AGGACCTGCACGTGCTTCCCGCTGGTGCGGCTGTAGAGTTGGTAGGTCCG	Exon (Fgf8-201/Fgf8, exon 3 of 5)	7	73347184	73353092	5909	2	Fgf8-201	1303	Fgf8-201;Fgf8-202;Fgf8-203	Fgf8;Fgf8;Fgf8	0;0;0	TRUE	FALSE	FALSE	FALSE	FALSE	TRUE	FALSE	FALSE	FALSE	Exon	7	19	ENSMOCG00000021407	8	conserved gene but different region	8	73351599	73351815	217	*	217
826	Ear_F	cg00153046	0.0208138076691975	0.00214029364673122	0.236335822272228	1	101990291	Nfat5	Nfat5_Intron	4	3568645	3568694	50	-	3568693	3568694	TCCAAAAAAATGAAACACACATTAGATATAAACCATCCAAAACTTGAACG	Intron (Nfat5-201/Nfat5, intron 12 of 13)	3	3563211	3643221	80011	2	Nfat5-201	74527	Nfat5-201	Nfat5	0	TRUE	FALSE	FALSE	FALSE	FALSE	FALSE	TRUE	FALSE	FALSE	Intron	4	17	ENSMOCG00000003169	4	conserved gene but different region	NA	NA	NA	NA	NA	NA
827	Ear_F	cg01986981	0.0334863737839527	0.00214845981136654	0.236335822272228	1	NA	Antxr2	Antxr2_Intron	LG1	48291592	48291641	50	-	48291640	48291641	CCTGCTGTCCCCTGTCACTCCCTGGAAACTTGGCGGCAGATGTTGCAGCG	Intron (Antxr2-201/Antxr2, intron 16 of 16)	352	48246706	48370060	123355	2	Antxr2-201	78419	Antxr2-201;Antxr2-202	Antxr2;Antxr2	0;0	TRUE	FALSE	FALSE	FALSE	FALSE	FALSE	TRUE	FALSE	FALSE	Intron	3	4	ENSMOCG00000022157	LG1	conserved gene and region	NA	NA	NA	NA	NA	NA
828	Ear_F	cg12201392	0.04211186992729	0.00217413882475268	0.236335822272228	1	101990642	Zcchc7	Zcchc7_Intron	LG5	39908609	39908658	50	-	39908609	39908610	CGAGGTTTACCAGTCCAGCTCACCTGTCTCTTTGCATGGATAGTTGAAAT	Intron (Zcchc7-201/Zcchc7, intron 1 of 8)	358	39877522	40044197	166676	1	Zcchc7-201	31087	Zcchc7-201	Zcchc7	0	TRUE	FALSE	FALSE	FALSE	FALSE	FALSE	TRUE	FALSE	FALSE	Intron	33	33	ENSMOCG00000017184	LG5	conserved gene and region	NA	NA	NA	NA	NA	NA
829	Ear_F	cg08855449	0.0354781321073477	0.00217741208691327	0.236335822272228	1	101990952	Zic1	Zic1_Promoter	JH996442.1	1880046	1880095	50	+	1880094	1880095	CTTTTCTAGTTCACAAATCAGTCACCCTTGTCACAGTTATTGAAATTCCG	Promoter (1-2kb)	98	1874314	1878077	3764	2	Zic1-201	-1969	Zic1-201	Zic1	0	FALSE	TRUE	TRUE	FALSE	FALSE	FALSE	FALSE	FALSE	FALSE	Promoter	17	41	ENSMOCG00000015344	JH996442.1	mapped to different genes	NA	NA	NA	NA	NA	NA
830	Ear_F	cg11284212	0.0493552699003256	0.00217845949393484	0.236335822272228	1	101991969	Gria2	Gria2_Exon	1	121671586	121671635	50	-	121671634	121671635	GATGGGAGACACCATCCTCTCTACAGTCAGGAAGGCAGCTAAGTTAGCCG	Exon (Gria2-201/Gria2, exon 12 of 16)	1	121656170	121770845	114676	2	Gria2-201	99210	Gria2-201;Gria2-202;Gria2-203	Gria2;Gria2;Gria2	0;0;0	TRUE	FALSE	FALSE	FALSE	FALSE	TRUE	FALSE	FALSE	FALSE	Exon	14	20	ENSMOCG00000011766	1	conserved gene and region	NA	NA	NA	NA	NA	NA
831	Ear_F	cg21454760	0.0334473851773052	0.00217877490894963	0.236335822272228	1	102002090	Arid1a	Arid1a_Exon	10	51107579	51107628	50	-	51107627	51107628	GACAGCATCATGCATCCTTCCATGAACCAATCAAGCATTGCCCAAGATCG	Exon (Arid1a-201/Arid1a, exon 6 of 20)	8	51048287	51123798	75512	1	Arid1a-201	59292	Arid1a-201	Arid1a	0	TRUE	FALSE	FALSE	FALSE	FALSE	TRUE	FALSE	FALSE	FALSE	Exon	15	29	ENSMOCG00000015143	10	conserved gene and region	NA	NA	NA	NA	NA	NA
832	Ear_F	cg25242181	0.0392833720989983	0.00218842927391916	0.236335822272228	1	101989790	Myt1	Myt1_Exon	LG8	97742	97791	50	-	97790	97791	TCTTTGGGGCAAGCATGCGTTTGCCAAAAACCTGAGCATCGAAACTTGCG	Exon (Myt1-201/Myt1, exon 9 of 21)	360	74196	110402	36207	2	Myt1-201	12611	Myt1-201;Myt1-202;Myt1-203	Myt1;Myt1;Myt1	0;0;0	TRUE	FALSE	FALSE	FALSE	FALSE	TRUE	FALSE	FALSE	FALSE	Exon	1	2	ENSMOCG00000018135	LG8	conserved gene and region	NA	NA	NA	NA	NA	NA
833	Ear_F	cg02340142	0.0298415795044029	0.00219281348364337	0.236335822272228	1	101997678	Rbm26	Rbm26_Intergenic_downstream	JH996432.1	11182682	11182731	50	+	11182682	11182683	CGAGAAAATCTGTTTATCAGTAAATGATATTAGCAGCTTTCACCTAGCTT	Distal Intergenic	88	11388042	11408271	20230	2	Rbm26-202	225540	NA	NA	NA	FALSE	TRUE	FALSE	FALSE	FALSE	FALSE	FALSE	FALSE	TRUE	Intergenic_downstream	12	13	ENSMOCG00000019648	JH996432.1	mapped to different genes	NA	NA	NA	NA	NA	NA
834	Ear_F	cg19721103	0.0510196907804601	0.00220588281589436	0.236335822272228	1	101980946	Ascc2	Ascc2_Exon	JH996436.1	11707866	11707915	50	-	11707914	11707915	CCGCCCCCTAAAGACAACATTCCCGCCCTAGTGGAGGAGTACCTGGAACG	Exon (Ascc2-201/Ascc2, exon 3 of 20)	92	11699545	11742704	43160	1	Ascc2-201	8321	Ascc2-201;Ascc2-202	Ascc2;Ascc2	0;0	TRUE	FALSE	FALSE	FALSE	FALSE	TRUE	FALSE	FALSE	FALSE	Exon	9	9	ENSMOCG00000008028	JH996436.1	conserved gene but different region	JH996436.1	11707796	11707965	170	*	170
835	Ear_F	cg12583945	0.0309349859417743	0.00221835042381605	0.236335822272228	1	101990045	Rmi1	Rmi1_Promoter	16	59230008	59230057	50	-	59230008	59230009	CGTTTGGCAACGAGCACATTTTTGGGCATAGCCAACCAGGGTTTTCACAT	Promoter (4-5kb)	10	59234733	59244108	9376	1	Rmi1-201	-4725	Rmi1-201	Rmi1	-4676	TRUE	FALSE	TRUE	FALSE	FALSE	FALSE	TRUE	FALSE	FALSE	Promoter	14	19	ENSMOCG00000016761	16	mapped to different genes	NA	NA	NA	NA	NA	NA
836	Ear_F	cg13638959	0.0569584843172286	0.00223556394381998	0.236335822272228	1	101990671	Fign	Fign_Promoter	4	75125023	75125072	50	+	75125071	75125072	ACACGTTTTCTGGGGTCTCTTGTTAGATGTAAATGTGCGGCATCCAGACG	Promoter (2-3kb)	3	75002948	75122870	119923	2	Fign-201	-2153	Fign-201	Fign	0	FALSE	TRUE	TRUE	FALSE	FALSE	FALSE	FALSE	FALSE	FALSE	Promoter	16	105	ENSMOCG00000007472	4	conserved gene and region	NA	NA	NA	NA	NA	NA
837	Ear_F	cg16604235	0.214108504040631	0.00223595526202103	0.236335822272228	1	101992226	1700122O11Rik	1700122O11Rik_Intergenic_downstream	LG2	2457344	2457393	50	-	2457344	2457345	CGTAATGAAACCCTTTAATCATATTCAAATAGGTTACTGTTCAGGGGGAA	Distal Intergenic	355	2428312	2429815	1504	1	1700122O11Rik-201	29081	NA	NA	NA	FALSE	TRUE	FALSE	FALSE	FALSE	FALSE	FALSE	FALSE	TRUE	Intergenic_downstream	9	17	ENSMOCG00000014775	LG2	mapped to different genes	NA	NA	NA	NA	NA	NA
838	Ear_F	cg18594436	0.0582411190792005	0.00225726089747759	0.236335822272228	1	101993428	Btrc	Btrc_Intergenic_upstream	8	72928473	72928522	50	+	72928521	72928522	AAATCCTTTCAGCTCTTCGCCAAACCCCTAGTGAAAGACAATCAGGCTCG	Distal Intergenic	7	72957929	73139833	181905	1	Btrc-201	-29407	NA	NA	NA	FALSE	TRUE	FALSE	FALSE	FALSE	FALSE	FALSE	FALSE	TRUE	Intergenic_upstream	27	81	ENSMOCG00000002451	8	conserved gene but different region	NA	NA	NA	NA	NA	NA
839	Ear_F	cg22992715	0.0667212112264552	0.00226493917389609	0.236335822272228	1	106143726	Kcnk12	Kcnk12_Exon	16	10905280	10905329	50	-	10905328	10905329	GGATGAGCAGCACGTGGTACACCGAGGGCTTCCAGCCCGCCAGGCTGTCG	Exon (Kcnk12-201/Kcnk12, exon 2 of 2)	10	10904645	10959972	55328	2	Kcnk12-201	54643	Kcnk12-201	Kcnk12	0	TRUE	FALSE	FALSE	FALSE	FALSE	TRUE	FALSE	FALSE	FALSE	Exon	5	5	ENSMOCG00000017929	16	mapped to different genes	16	10905049	10905497	449	*	449
840	Ear_F	cg14834629	0.0309298936007886	0.00227712979764147	0.236335822272228	1	101982878	Skor2	Skor2_Intergenic_upstream	18	60598664	60598713	50	+	60598664	60598665	CGATCAATGGATTGAGGTCAGGACTTCTGATGTAGGTGCAAGCTTAGAGG	Distal Intergenic	12	60826872	60861775	34904	1	Skor2-201	-228159	NA	NA	NA	FALSE	TRUE	FALSE	FALSE	FALSE	FALSE	FALSE	FALSE	TRUE	Intergenic_upstream	21	24	ENSMOCG00000018264	18	mapped to different genes	NA	NA	NA	NA	NA	NA
841	Ear_F	cg01019608	0.0437321546085618	0.0022817066495388	0.236335822272228	1	101991544	Cep78	Cep78_Intergenic_downstream	8	45527225	45527274	50	-	45527273	45527274	GCCATCCAGCTGGCATCTATAATGGATATCCTGGGGGCTGTGAGAACACG	Distal Intergenic	7	46066633	46100242	33610	2	Cep78-201	573017	NA	NA	NA	FALSE	TRUE	FALSE	FALSE	FALSE	FALSE	FALSE	FALSE	TRUE	Intergenic_downstream	20	20	ENSMOCG00000020072	8	mapped to different genes	NA	NA	NA	NA	NA	NA
842	Ear_F	cg18307857	0.0410950955689666	0.00228365559389293	0.236335822272228	1	101991903	Inhbb	Inhbb_Intergenic_downstream	6	11495785	11495834	50	+	11495833	11495834	TTTTTTGACAATGAGTCCTCCAGCCCGAACAGAAACCCTTTATGGGGCCG	Distal Intergenic	5	11393350	11398924	5575	1	Inhbb-201	102435	NA	NA	NA	FALSE	TRUE	FALSE	FALSE	FALSE	FALSE	FALSE	FALSE	TRUE	Intergenic_downstream	8	10	ENSMOCG00000023014	6	mapped to different genes	NA	NA	NA	NA	NA	NA
843	Ear_F	cg18191103	0.0424804709726622	0.00228442495944311	0.236335822272228	1	101984896	Kiz	Kiz_Intergenic_upstream	JH996433.1	2049922	2049971	50	-	2049922	2049923	CGAAGCCTGTGAATCATGAGGTATATTTTTGCCTACAGTCTGATAATTTT	Distal Intergenic	89	1833367	1935749	102383	2	Kiz-201	-114222	NA	NA	NA	FALSE	TRUE	FALSE	FALSE	FALSE	FALSE	FALSE	FALSE	TRUE	Intergenic_upstream	38	45	ENSMOCG00000022509	JH996433.1	mapped to different genes	NA	NA	NA	NA	NA	NA
844	Ear_F	cg17378626	0.0468557257225284	0.00228461123449185	0.236335822272228	1	101983040	Rnf220	Rnf220_Intron	JH996499.1	684459	684508	50	+	684507	684508	TTGCATCTGGAGATCAATTAGCATCAATTACTGACTTCATTTAATTGTCG	Intron (Rnf220-201/Rnf220, intron 1 of 13)	155	639111	862763	223653	2	Rnf220-201	178255	Rnf220-201	Rnf220	0	TRUE	FALSE	FALSE	FALSE	FALSE	FALSE	TRUE	FALSE	FALSE	Intron	139	154	ENSMOCG00000001456	JH996499.1	conserved gene and region	NA	NA	NA	NA	NA	NA
845	Ear_F	cg10410822	0.0173786111302508	0.00228578415635258	0.236335822272228	1	101984216	Qk	Qk_Intron	LG9	7506372	7506421	50	-	7506372	7506373	CGGACAAGTGCCTCAGCTCGCTGCACTGACGACAGGCAAGCAAAGGCGAT	Intron (NA, intron 2 of 2)	361	7512262	7592646	80385	2	Qk-203	86274	Qk-201;Qk-202	Qk;Qk	0;0	TRUE	FALSE	FALSE	FALSE	FALSE	FALSE	TRUE	FALSE	FALSE	Intron	7	15	ENSMOCG00000008370	LG9	conserved gene but different region	NA	NA	NA	NA	NA	NA
846	Ear_F	cg17434470	0.0521131075568556	0.00229137748917737	0.236335822272228	1	101986976	Cyp7b1	Cyp7b1_Intron	LG5	19096662	19096711	50	-	19096662	19096663	CGTGTTCCTCAGGGGGACAACAGAAGGCAGTTTAAAATAATTACTGGAGC	Intron (Cyp7b1-201/Cyp7b1, intron 1 of 5)	358	19026264	19190772	164509	1	Cyp7b1-201	70398	Cyp7b1-201	Cyp7b1	0	TRUE	FALSE	FALSE	FALSE	FALSE	FALSE	TRUE	FALSE	FALSE	Intron	13	30	ENSMOCG00000012997	LG5	conserved gene and region	NA	NA	NA	NA	NA	NA
847	Ear_F	cg11741231	0.023733219719411	0.00229675240303428	0.236335822272228	1	102001876	Psmd7	Psmd7_Intergenic_upstream	4	19877156	19877205	50	+	19877156	19877157	CGTGATTACAATGGCTTATTTCATGGAATATTAAGTTCAAATTTTGCTCC	Distal Intergenic	3	20207707	20215773	8067	1	Psmd7-201	-330502	NA	NA	NA	FALSE	TRUE	FALSE	FALSE	FALSE	FALSE	FALSE	FALSE	TRUE	Intergenic_upstream	21	24	ENSMOCG00000018363	4	mapped to different genes	NA	NA	NA	NA	NA	NA
848	Ear_F	cg14040602	0.0425590426513347	0.00230605024552573	0.236448112719172	1	101999389	Gpd2	Gpd2_Intergenic_downstream	4	69269713	69269762	50	-	69269761	69269762	TATTATGCAAAGCATACCCACCCAGAATGTTTGCATAGCTATCACAAGCG	Distal Intergenic	3	69025613	69162022	136410	1	Gpd2-201	244149	NA	NA	NA	FALSE	TRUE	FALSE	FALSE	FALSE	FALSE	FALSE	FALSE	TRUE	Intergenic_downstream	16	22	ENSMOCG00000022538	4	conserved gene and region	NA	NA	NA	NA	NA	NA
849	Ear_F	cg19840473	0.0486938720913947	0.00232155804443157	0.237194079348094	1	102000847	Meis1	Meis1_Intergenic_downstream	JH996439.1	4968875	4968924	50	-	4968875	4968876	CGACAGCTAAGGAACCAGTTTGGCGTCTGGTTTGTCTGTTGTTTTACTGC	Distal Intergenic	95	5073492	5214797	141306	2	Meis1-202	245922	NA	NA	NA	FALSE	TRUE	FALSE	FALSE	FALSE	FALSE	FALSE	FALSE	TRUE	Intergenic_downstream	30	101	ENSMOCG00000016359	JH996439.1	mapped to different genes	NA	NA	NA	NA	NA	NA
850	Ear_F	cg00935831	0.0264900452974459	0.00238742323301019	0.239939176003671	1	101983040	Rnf220	Rnf220_Intron	JH996499.1	684826	684875	50	-	684826	684827	CGGCGGCTGAAATTGAATTGATAACTGCATCAACGTGCCAGATAACGCCT	Intron (Rnf220-201/Rnf220, intron 1 of 13)	155	639111	862763	223653	2	Rnf220-201	177888	Rnf220-201	Rnf220	0	TRUE	FALSE	FALSE	FALSE	FALSE	FALSE	TRUE	FALSE	FALSE	Intron	139	154	ENSMOCG00000001456	JH996499.1	conserved gene and region	JH996499.1	684806	684920	115	*	115
851	Ear_F	cg14057041	0.091885062659174	0.00239154440015278	0.239939176003671	1	NA	4931429L15Rik	4931429L15Rik_Intergenic_upstream	5	40393938	40393987	50	-	40393938	40393939	CGCAAAGTGCTGATTTTATTGAGTGCGACAAGTGGCAGTTCATTAAAAAG	Distal Intergenic	4	40290089	40295490	5402	2	4931429L15Rik-201	-98497	NA	NA	NA	FALSE	TRUE	FALSE	FALSE	FALSE	FALSE	FALSE	FALSE	TRUE	Intergenic_upstream	50	50	ENSMOCG00000016196	5	mapped to different genes	NA	NA	NA	NA	NA	NA
852	Ear_F	cg16044855	0.030405528496363	0.00239283306172933	0.239939176003671	1	NA	Npepps	Npepps_Exon	JH996461.1	3155390	3155439	50	+	3155390	3155391	CGTGTTTACACTCCTGTTGGCAAAGCAGAGCAAGGAAAATTTGCGTTAGA	Exon (Npepps-201/Npepps, exon 6 of 22)	117	3122564	3192222	69659	1	Npepps-201	32826	Npepps-201;Npepps-202	Npepps;Npepps	0;0	TRUE	FALSE	FALSE	FALSE	FALSE	TRUE	FALSE	FALSE	FALSE	Exon	6	6	ENSMOCG00000011600	JH996461.1	conserved gene but different region	NA	NA	NA	NA	NA	NA
853	Ear_F	cg27002632	0.0364769457011349	0.00239635763362479	0.239939176003671	1	101991700	Mapkap1	Mapkap1_Intron	4	42397702	42397751	50	+	42397702	42397703	CGTGAATGTTAACGATAGTGATCATTCTGAGGTAACTTGGCTCTCCATCT	Intron (Mapkap1-201/Mapkap1, intron 5 of 10)	3	42302511	42502043	199533	2	Mapkap1-201	104292	Mapkap1-201	Mapkap1	0	TRUE	FALSE	FALSE	FALSE	FALSE	FALSE	TRUE	FALSE	FALSE	Intron	48	57	ENSMOCG00000007657	4	conserved gene and region	NA	NA	NA	NA	NA	NA
854	Ear_F	cg26792746	0.0067242602514341	0.00241210909821707	0.239939176003671	1	101992676	Rbm14	Rbm14_Exon	8	39560006	39560055	50	+	39560054	39560055	GCGCGATTGCGGCTTTGGCATCTGCTTCCTTCTCCATGTGAACAAACGCG	Exon (Rbm14-205/Rbm14, exon 2 of 3)	7	39541210	39567515	26306	2	Rbm14-203	7460	Rbm14-203;Rbm14-204;Rbm14-205;Rbm14-206	Rbm14;Rbm14;Rbm14;Rbm14	0;0;0;0	TRUE	FALSE	FALSE	FALSE	FALSE	TRUE	TRUE	FALSE	FALSE	Exon	41	41	ENSMOCG00000002491	8	mapped to different genes	NA	NA	NA	NA	NA	NA
855	Ear_F	cg20525364	0.0374732789675303	0.00241817769995196	0.239939176003671	1	101987188	Arhgap15	Arhgap15_Intron	4	58227263	58227312	50	-	58227263	58227264	CGGATGGAAGCACATTACTGTCTCTTGGATTGGGCGCATTAACACTTTAA	Intron (Arhgap15-202/Arhgap15, intron 8 of 13)	3	57910906	58517980	607075	1	Arhgap15-201	316357	Arhgap15-201;Arhgap15-202	Arhgap15;Arhgap15	0;0	TRUE	FALSE	FALSE	FALSE	FALSE	FALSE	TRUE	FALSE	FALSE	Intron	73	76	ENSMOCG00000022212	4	conserved gene and region	NA	NA	NA	NA	NA	NA
856	Ear_F	cg15598165	0.085652218208404	0.0024250680225585	0.239939176003671	1	101998000	Mtx2	Mtx2_Intergenic_upstream	4	84302110	84302159	50	+	84302110	84302111	CGTGATTAAAGGTCTTTATCATTTTGTTCTTGAGCTTGTCAGTTCAATCC	Distal Intergenic	3	84322133	84373493	51361	1	Mtx2-201	-19974	NA	NA	NA	FALSE	TRUE	FALSE	FALSE	FALSE	FALSE	FALSE	FALSE	TRUE	Intergenic_upstream	1	8	ENSMOCG00000017110	4	conserved gene and region	NA	NA	NA	NA	NA	NA
857	Ear_F	cg16267084	0.048289949585924	0.00243031598365581	0.239939176003671	1	101986953	Zfp608	Zfp608_Intergenic_downstream	18	41383541	41383590	50	+	41383541	41383542	CGTTATCAGCTATCTGAACTGTCAAAATATGATTGTCACATCTGCTGGAA	Distal Intergenic	12	41447442	41556573	109132	2	Zfp608-201	172983	NA	NA	NA	FALSE	TRUE	FALSE	FALSE	FALSE	FALSE	FALSE	FALSE	TRUE	Intergenic_downstream	4	40	ENSMOCG00000013642	18	conserved gene and region	NA	NA	NA	NA	NA	NA
858	Ear_F	cg15504185	0.0814496013622785	0.00243170343582785	0.239939176003671	1	102002163	Polr3a	Polr3a_Intergenic_upstream	6	63670629	63670678	50	-	63670677	63670678	TACACTTTTCAACATGTCATGTAGAATTCTGTACTTGTTAGGGAAAATCG	Distal Intergenic	5	63317870	63358279	40410	2	Polr3a-201	-312399	NA	NA	NA	FALSE	TRUE	FALSE	FALSE	FALSE	FALSE	FALSE	FALSE	TRUE	Intergenic_upstream	32	32	ENSMOCG00000012185	6	mapped to different genes	NA	NA	NA	NA	NA	NA
859	Ear_F	cg27144953	0.030977958507591	0.00245426599024293	0.2413389478187	1	101987068	Rbbp8nl	Rbbp8nl_Intergenic_upstream	LG8	1549708	1549757	50	+	1549708	1549709	CGCATGTTAGAAAAATGTTTATGAAGTGTTATCATCGTTTATGTAACTGT	Distal Intergenic	360	1572166	1579730	7565	1	Rbbp8nl-201	-22409	NA	NA	NA	FALSE	TRUE	FALSE	FALSE	FALSE	FALSE	FALSE	FALSE	TRUE	Intergenic_upstream	1	1	ENSMOCG00000019010	LG8	conserved gene but different region	NA	NA	NA	NA	NA	NA
860	Ear_F	cg21455493	0.048432687016157	0.00246649168249833	0.241716184884836	1	102002040	Ppp4r3a	Ppp4r3a_Intron	1	37086974	37087023	50	+	37086974	37086975	CGTCTTCGGTTGGCAAGATTAAATATTGTGTTTGTATTTTGGTTTCTTTG	Intron (Ppp4r3a-201/Ppp4r3a, intron 10 of 14)	1	37079399	37123109	43711	2	Ppp4r3a-201	36086	Ppp4r3a-201	Ppp4r3a	0	TRUE	FALSE	FALSE	FALSE	FALSE	FALSE	TRUE	FALSE	FALSE	Intron	4	10	ENSMOCG00000013498	1	conserved gene but different region	NA	NA	NA	NA	NA	NA
861	Ear_F	cg20432233	0.0315718315651672	0.00248012253328627	0.242228103149301	1	NA	Mms22l	Mms22l_Intergenic_upstream	LG5	23854497	23854546	50	-	23854497	23854498	CGAGCCCAAAAGCGTGAAAGCTCCTTATAGGCTGCAGGATGTGGATGTGA	Distal Intergenic	358	24191896	24269521	77626	1	Mms22l-201	-337399	NA	NA	NA	FALSE	TRUE	FALSE	FALSE	FALSE	FALSE	FALSE	FALSE	TRUE	Intergenic_upstream	47	49	ENSMOCG00000016665	LG5	mapped to different genes	NA	NA	NA	NA	NA	NA
862	Ear_F	cg10808803	0.04370552912052	0.00249414924421622	0.242775094676884	1	101999318	Kctd3	Kctd3_Intergenic_downstream	6	74894230	74894279	50	+	74894230	74894231	CGTTCTGGCCATTAAGTGAAATTACTATTTAAATTAATGGCACTGTCACA	Distal Intergenic	5	75064801	75102741	37941	2	Kctd3-201	208462	NA	NA	NA	FALSE	TRUE	FALSE	FALSE	FALSE	FALSE	FALSE	FALSE	TRUE	Intergenic_downstream	29	29	ENSMOCG00000021391	6	mapped to different genes	NA	NA	NA	NA	NA	NA
863	Ear_F	cg01741653	0.0515118136468651	0.00251134273275466	0.242792814417722	1	101986035	Insm1	Insm1_Exon	JH996433.1	2717897	2717946	50	-	2717945	2717946	TTTGATGGAGCGTTTATGCCAAGCTTTTCCAGAGGATAGACAATCTGTCG	Exon (NA, exon 15 of 3)	89	2559598	2561151	1554	2	Insm1-201	-156795	NA	NA	NA	TRUE	FALSE	FALSE	FALSE	FALSE	TRUE	FALSE	FALSE	FALSE	Exon	7	12	ENSMOCG00000010418	JH996433.1	mapped to different genes	NA	NA	NA	NA	NA	NA
864	Ear_F	cg03646571	0.0463265469434847	0.00252320593462604	0.242792814417722	1	101984697	Mecom	Mecom_Exon	1	62388453	62388502	50	+	62388501	62388502	TTTTTGGCCAAGGCATTTCACTTCCTGGAACCCCAGCTATGGATAAAACG	Exon (Mecom-202/Mecom, exon 6 of 15)	1	62240646	62417281	176636	1	Mecom-201	147807	Mecom-201;Mecom-202;Mecom-203;Mecom-204	Mecom;Mecom;Mecom;Mecom	0;0;0;0	TRUE	FALSE	FALSE	FALSE	FALSE	TRUE	TRUE	FALSE	FALSE	Exon	11	54	ENSMOCG00000021596	1	conserved gene and region	NA	NA	NA	NA	NA	NA
865	Ear_F	cg23619357	0.038226101751822	0.00253319158248787	0.242792814417722	1	101998012	Pbx1	Pbx1_Intergenic_upstream	JH996505.1	971747	971796	50	-	971795	971796	CAGGGCGATCCACTAGGAAGAGCTCTGGGAGAATCCAACTGTCAGAGCCG	Distal Intergenic	161	475079	753606	278528	2	Pbx1-201	-218190	NA	NA	NA	FALSE	TRUE	FALSE	FALSE	FALSE	FALSE	FALSE	FALSE	TRUE	Intergenic_upstream	17	88	ENSMOCG00000007625	JH996505.1	conserved gene and region	NA	NA	NA	NA	NA	NA
866	Ear_F	cg14637733	0.0974715119952871	0.00253646526238144	0.242792814417722	1	101993297	Uri1	Uri1_Intergenic_downstream	JH996462.1	398705	398754	50	-	398705	398706	CGAGCAGCATAAATCTTTGTTTTTAATGTCTAATGATATGTAAAATATTT	Distal Intergenic	118	275553	333254	57702	1	Uri1-202	123201	NA	NA	NA	FALSE	TRUE	FALSE	FALSE	FALSE	FALSE	FALSE	FALSE	TRUE	Intergenic_downstream	25	33	ENSMOCG00000018448	JH996462.1	conserved gene but different region	NA	NA	NA	NA	NA	NA
867	Ear_F	cg03908972	0.0357939093497156	0.00257408159821895	0.245577612608889	1	102000272	Enpp2	Enpp2_Exon	LG3	206483	206532	50	+	206531	206532	AAACCAGATCAGCACTTTAAGCCTTACTTGAAACAGCACCTTCCCAAACG	Exon (Enpp2-201/Enpp2, exon 15 of 25)	356	153694	233108	79415	1	Enpp2-201	52789	Enpp2-201;Enpp2-202;Enpp2-203	Enpp2;Enpp2;Enpp2	0;0;0	TRUE	FALSE	FALSE	FALSE	FALSE	TRUE	FALSE	FALSE	FALSE	Exon	2	2	ENSMOCG00000001571	LG3	conserved gene and region	NA	NA	NA	NA	NA	NA
868	Ear_F	cg00300233	0.0205199133384952	0.00259786436427855	0.247028607470606	1	101993386	S100a1	S100a1_fiveUTR	JH996446.1	4455740	4455789	50	+	4455740	4455741	CGGCTGTTTGTTCTTCAGCATATTAGTAAAGCTTCAAGGTCGAACAAAAT	5' UTR	102	4460489	4464727	4239	2	S100a1-201	8938	S100a1-201	S100a1	8938	TRUE	FALSE	FALSE	TRUE	FALSE	TRUE	TRUE	FALSE	FALSE	fiveUTR	4	10	ENSMOCG00000004155	JH996446.1	mapped to different genes	NA	NA	NA	NA	NA	NA
869	Ear_F	cg05431747	0.038422568913554	0.00263082662322701	0.248263722615368	1	101993657	Sox2	Sox2_Intron	1	66546364	66546413	50	+	66546412	66546413	GCCTTTTGAGGGAGTTGTTAGAAGCAGGCTCACCCTGCAATGCAGAACCG	Intron (NA, intron 4 of 2)	1	66075942	66076901	960	1	Sox2-201	470422	NA	NA	NA	TRUE	FALSE	FALSE	FALSE	FALSE	FALSE	TRUE	FALSE	FALSE	Intron	3	65	ENSMOCG00000008169	1	mapped to different genes	NA	NA	NA	NA	NA	NA
870	Ear_F	cg20668045	0.0278783371695492	0.00263334049858786	0.248263722615368	1	NA	Ccdc158	Ccdc158_Exon	LG1	45624698	45624747	50	+	45624698	45624699	CGCTCCATCTGGCCCTGACACTCGCTCTTCAAGGCCTTGAGCAGGGCTTC	Exon (Ccdc158-201/Ccdc158, exon 9 of 23)	352	45582514	45642648	60135	2	Ccdc158-201	17901	Ccdc158-201;Ccdc158-202	Ccdc158;Ccdc158	0;0	TRUE	FALSE	FALSE	FALSE	FALSE	TRUE	FALSE	FALSE	FALSE	Exon	1	1	ENSMOCG00000017131	LG1	conserved gene and region	NA	NA	NA	NA	NA	NA
871	Ear_F	cg18446946	0.0264380902157184	0.00263950855391586	0.248263722615368	1	101987850	Irx5	Irx5_Intergenic_upstream	JH996484.1	986907	986956	50	-	986907	986908	CGTTATTATGTCATGGAGCTGATTAGCATGCCTGTGGGAAACATTAATTC	Distal Intergenic	140	850890	854578	3689	2	Irx5-201	-132378	NA	NA	NA	FALSE	TRUE	FALSE	FALSE	FALSE	FALSE	FALSE	FALSE	TRUE	Intergenic_upstream	7	31	ENSMOCG00000000963	JH996484.1	mapped to different genes	NA	NA	NA	NA	NA	NA
872	Ear_F	cg12109865	0.0397187740600315	0.00265142854322334	0.248263722615368	1	101989156	Eif4g1	Eif4g1_Exon	JH996473.1	1870891	1870940	50	-	1870939	1870940	AAGGCCATTTCAGAGCCCAACTTCTCTGTGGCCTATGCCAACATGTGCCG	Exon (Eif4g1-201/Eif4g1, exon 17 of 34)	129	1861623	1881492	19870	1	Eif4g1-201	9268	Eif4g1-201	Eif4g1	0	TRUE	FALSE	FALSE	FALSE	FALSE	TRUE	FALSE	FALSE	FALSE	Exon	2	9	ENSMOCG00000016131	JH996473.1	conserved gene but different region	NA	NA	NA	NA	NA	NA
873	Ear_F	cg16209866	0.0533351203811138	0.00265976410704903	0.248263722615368	1	101999446	Rai2	Rai2_Intron	X	47942824	47942873	50	+	47942872	47942873	GAACTGGTAATACCCTGGCTGTTAATGAATTATTTTTCGCCAGAATGTCG	Intron (Rai2-201/Rai2, intron 1 of 1)	18	47883617	47948995	65379	2	Rai2-201	6122	Rai2-201	Rai2	0	TRUE	FALSE	FALSE	FALSE	FALSE	FALSE	TRUE	FALSE	FALSE	Intron	4	5	ENSMOCG00000020088	X	conserved gene and region	NA	NA	NA	NA	NA	NA
874	Ear_F	cg27270454	0.0397824257871095	0.00266255345995241	0.248263722615368	1	101996376	Cdk5rap3	Cdk5rap3_Intergenic_downstream	JH996461.1	3495578	3495627	50	-	3495578	3495579	CGTTGACTCCCGTAATGACTTTCCATCAAAATGAAAAGTGGAGTGACACC	Downstream (<1kb)	117	3484980	3494990	10011	1	Cdk5rap3-201	10647	Cdk5rap3-201	Cdk5rap3	10598	FALSE	TRUE	FALSE	FALSE	FALSE	FALSE	FALSE	FALSE	FALSE	Intergenic_downstream	5	5	ENSMOCG00000019534	JH996461.1	conserved gene but different region	NA	NA	NA	NA	NA	NA
875	Ear_F	cg23243432	0.0490662797002107	0.00267872748979821	0.248966117535697	1	101998523	Osr1	Osr1_Intergenic_upstream	LG3	17973135	17973184	50	+	17973183	17973184	CATCAGCGTTTTTCCTTTGCTTTCTCCAAAGCCTGTGGCCGCATGTGGCG	Distal Intergenic	356	18172628	18179018	6391	1	Osr1-201	-199444	NA	NA	NA	FALSE	TRUE	FALSE	FALSE	FALSE	FALSE	FALSE	FALSE	TRUE	Intergenic_upstream	5	9	ENSMOCG00000012793	LG3	conserved gene and region	NA	NA	NA	NA	NA	NA
876	Ear_F	cg07165689	0.0782691785058509	0.002699592240565	0.249037964516893	1	101993685	Foxb1	Foxb1_Intergenic_downstream	5	69772288	69772337	50	-	69772288	69772289	CGCCCATGTGTGCATGAAATTAGAATGTCAACATTTGATTCATGCTGCCA	Distal Intergenic	4	69730058	69732007	1950	1	Foxb1-201	42279	NA	NA	NA	FALSE	TRUE	FALSE	FALSE	FALSE	FALSE	FALSE	FALSE	TRUE	Intergenic_downstream	8	30	ENSMOCG00000003704	5	conserved gene but different region	NA	NA	NA	NA	NA	NA
877	Ear_F	cg01537733	0.0511547046821838	0.00269962642241312	0.249037964516893	1	NA	gene:ENSMOCG00000010579	gene:ENSMOCG00000010579_Intergenic_downstream	4	60697587	60697636	50	+	60697587	60697588	CGTGGTAGGATTATCATTCTCATAGACCTCTTACCGAGCTTTTAGCTAAA	Distal Intergenic	3	61940634	61941080	447	2	transcript:ENSMOCT00000013576	1243444	NA	NA	NA	FALSE	TRUE	FALSE	FALSE	FALSE	FALSE	FALSE	FALSE	TRUE	Intergenic_downstream	30	31	NA	NA	mapped to different genes	NA	NA	NA	NA	NA	NA
[truncated: 1,304 more rows]
[truncated: 11 more columns]
